# Supplementary material for: Integrated analysis reveals the protective mechanism and therapeutic potential of hyperbaric oxygen against pulmonary fibrosis
Source: Genes Dis. 2022 Sep 5;10(3):1029–39. doi: 10.1016/j.gendis.2022.08.012 (PMC7614583; doi:10.1016/j.gendis.2022.08.012)
Supplement: Multimedia component 5 [file mmc5.xlsx]

## Sheet: Sheet1
Table S4. DEGs in bleomycin-challenged mice lungs at day 1 post instillation.
List of 110 differentially expressed gene (Padj < 0.05 & fold change > 1.5) identified by limma between the control group and the bleomycin challenged group at day 1 post instillation.
logFC is the log-ratio of gene expression values in control and BLM_1d group.
AveExpr is the average value of expression in all samples.
t is Moderated t-statistic.
Pvalue is the result of Wald test for estimating which gene would be statistically significant.
Padj value is the adjusted Pvalue by the Benjamini-Hochberg method.
The B-statistic ( B) is the log-odds that the gene is differentially expressed.
change is the direction of the differentially expressed gene.
The data list is organized here from minimal to maximal Padj value.
Gene_name	logFC	AveExpr	t	Pvalue	Padj value	B	change
Gdf15	2.85684	7.36646	14.5788	1.08126e-33	7.47585e-30	65.1613	up
Slc19a2	1.20887	8.93221	12.9105	1.95842e-28	6.77027e-25	53.4754	up
Phlda3	1.05237	10.7202	11.8559	3.84945e-25	8.8717e-22	46.1416	up
Cdkn1a	1.71626	11.3296	11.4563	6.61917e-24	1.14412e-20	43.3887	up
Bax	0.7154	10.8206	10.4428	8.10525e-21	1.12079e-17	36.5046	up
Aaas	0.745381	8.65815	10.2802	2.4939e-20	2.8738e-17	35.4162	up
Ddit4l	1.22904	8.14753	10.0983	8.70408e-20	8.59714e-17	34.2058	up
Zmat3	0.650393	10.1988	9.96234	2.20645e-19	1.90692e-16	33.3051	up
Cox6b2	0.90308	9.86012	9.93412	2.67479e-19	2.05483e-16	33.1187	up
Abcb1b	1.25577	7.19609	9.58086	2.92867e-18	2.02488e-15	30.8013	up
Sesn2	1.04832	8.18003	9.2204	3.25627e-17	2.04672e-14	28.4695	up
Polk	0.5992	8.55667	9.02161	1.20993e-16	6.97124e-14	27.199	up
Psapl1	1.66878	6.75009	8.84129	3.93868e-16	2.09477e-13	26.0568	up
Saa3	3.39247	9.4461	8.77628	6.01241e-16	2.96927e-13	25.6475	up
Tinag	-0.92786	9.43809	-8.41476	6.15866e-15	2.83873e-12	23.3969	down
Cxcl10	2.2018	7.50249	8.29016	1.35882e-14	5.87179e-12	22.6317	up
Pbx4	1.05073	6.66908	8.27911	1.45723e-14	5.92665e-12	22.564	up
Ccl7	2.28961	6.64669	8.11284	4.14948e-14	1.59386e-11	21.5525	up
Ccng1	0.68778	11.7182	7.90321	1.52911e-13	5.56436e-11	20.2921	up
Hc	-0.975349	12.8319	-7.85219	2.09488e-13	6.89714e-11	19.988	down
Hpx	0.855629	6.42819	7.50762	1.70727e-12	5.13221e-10	17.9623	up
Rsad2	1.13086	9.80385	7.12299	1.67022e-11	4.27701e-09	15.7627	up
Cxcl1	1.87457	7.17138	7.10389	1.86715e-11	4.61054e-09	15.6552	up
Pdzk1ip1	-0.667432	9.3994	-6.91305	5.6337e-11	1.21723e-08	14.5913	down
Epha2	0.570512	9.31468	6.77244	1.25662e-10	2.55538e-08	13.819	up
Ccl12	1.71613	7.9636	6.70168	1.87462e-10	3.70318e-08	13.4341	up
Timp1	1.74844	10.3821	6.64781	2.53763e-10	4.87366e-08	13.1428	up
Ccl2	1.72668	7.30319	6.62111	2.94677e-10	5.49051e-08	12.999	up
Gtse1	1.20047	6.69731	6.61687	3.01764e-10	5.49051e-08	12.9762	up
Ccl17	1.24232	10.0487	6.55525	4.25449e-10	7.54244e-08	12.6459	up
Golga3	0.594978	9.55039	6.50753	5.54368e-10	9.34854e-08	12.3915	up
Mx2	0.832884	7.11909	6.47165	6.75886e-10	1.06206e-07	12.201	up
Gadd45g	0.751442	10.8793	6.44466	7.84219e-10	1.20491e-07	12.0581	up
Oasl1	1.11269	7.53396	6.42415	8.77776e-10	1.31933e-07	11.9499	up
Clmn	-0.616919	8.73815	-6.32474	1.51088e-09	2.13188e-07	11.4283	down
Chad	-1.07551	9.30081	-6.08028	5.61243e-09	7.05533e-07	10.1692	down
Plekha6	-0.635008	8.81226	-6.02869	7.37126e-09	9.10087e-07	9.90794	down
Gclc	0.748504	10.738	5.92684	1.25706e-08	1.49773e-06	9.39659	up
Ifit3	0.607641	11.4735	5.88337	1.57582e-08	1.78611e-06	9.1802	up
Oasl2	0.64859	10.3421	5.83611	2.01213e-08	2.17373e-06	8.94625	up
Akr1b8	0.620178	10.2332	5.81942	2.19285e-08	2.33251e-06	8.86395	up
Lif	1.10451	7.23904	5.71785	3.68769e-08	3.74951e-06	8.36678	up
Socs3	0.821219	10.8653	5.68572	4.34121e-08	4.35001e-06	8.21082	up
Pmaip1	0.606015	8.76272	5.67956	4.47885e-08	4.42382e-06	8.18098	up
Serpina3n	0.925209	11.1025	5.61859	6.09205e-08	5.76993e-06	7.88705	up
Zbp1	0.90987	8.02935	5.60724	6.4496e-08	6.02602e-06	7.83257	up
Cdh16	-0.875289	8.0066	-5.52912	9.52909e-08	8.33976e-06	7.45987	down
Syt12	0.785172	5.75989	5.51278	1.03347e-07	8.82145e-06	7.38241	up
Dgkg	-0.661543	7.12048	-5.45246	1.39247e-07	1.12677e-05	7.09794	down
Fzd2	-0.616427	9.34739	-5.44494	1.445e-07	1.14836e-05	7.06262	down
Slc23a3	0.611243	6.87275	5.39818	1.81749e-07	1.39623e-05	6.84394	up
Azgp1	-0.639841	8.57441	-5.38435	1.94457e-07	1.47744e-05	6.77951	down
Rprm	0.570764	8.79892	5.37271	2.05813e-07	1.5301e-05	6.72542	up
Lcn2	0.822684	12.8554	5.34422	2.36415e-07	1.73891e-05	6.59332	up
Sncg	0.62532	8.23441	5.33522	2.46963e-07	1.77865e-05	6.55173	up
Iapp	0.970421	4.94287	5.32862	2.54995e-07	1.79902e-05	6.52124	up
Ppp1r14d	0.696344	7.64727	5.32612	2.58104e-07	1.80255e-05	6.5097	up
Orm1	1.40324	7.75719	5.21976	4.30515e-07	2.83484e-05	6.0226	up
Irf7	0.812045	8.57677	5.15172	5.94937e-07	3.71308e-05	5.71493	up
Pik3ap1	-0.685788	7.23115	-5.05273	9.47353e-07	5.28226e-05	5.27286	down
Cxcl9	1.62381	7.00156	5.02226	1.09178e-06	5.9909e-05	5.13813	up
Pdia4	0.675926	8.81609	4.99645	1.23059e-06	6.64711e-05	5.02453	up
Slc26a4	1.09723	9.19425	4.95031	1.52255e-06	7.75733e-05	4.82254	up
Tnfrsf10b	0.817168	7.01842	4.94824	1.5371e-06	7.75733e-05	4.81352	up
Stc2	-0.598368	7.14509	-4.94978	1.5263e-06	7.75733e-05	4.82021	down
Bcl3	0.675586	9.33953	4.87913	2.10857e-06	9.78431e-05	4.51384	up
Ms4a6d	0.749384	9.72723	4.81434	2.8276e-06	0.00012741	4.23593	up
Retnla	1.031	12.8803	4.80881	2.89894e-06	0.000129311	4.21234	up
Ch25h	0.94819	8.94	4.77368	3.39434e-06	0.000144867	4.06303	up
Aox3	-0.603162	11.3517	-4.74683	3.82705e-06	0.000157851	3.94952	down
Car13	0.655153	7.40739	4.64682	5.9579e-06	0.00022667	3.53119	up
Nfil3	0.727045	8.42089	4.64648	5.96673e-06	0.00022667	3.52979	up
Ccl8	1.04818	8.94097	4.63926	6.1589e-06	0.000232692	3.49985	up
Psd3	0.584965	8.83792	4.62355	6.59766e-06	0.000246574	3.43488	up
Asgr1	-1.02317	7.61729	-4.59943	7.33038e-06	0.00026816	3.33548	down
S100g	-0.603831	10.2012	-4.56456	8.52972e-06	0.000296413	3.19252	down
Cd177	1.10969	7.83492	4.42389	1.55828e-05	0.000474625	2.62482	up
Mt2	0.891	10.6681	4.36539	1.99373e-05	0.000562639	2.39309	up
Adm	0.695292	9.29131	4.36075	2.03293e-05	0.000571368	2.37479	up
Bdkrb1	0.647139	6.35688	4.29379	2.68669e-05	0.000722792	2.1129	up
Sfn	0.710665	8.75115	4.276	2.89171e-05	0.000763103	2.04389	up
Zfp52	-0.602638	7.93715	-4.27607	2.89088e-05	0.000763103	2.04416	down
Klhdc8a	0.63993	7.03468	4.24791	3.24618e-05	0.000837466	1.93542	up
Oas2	0.603252	9.06733	4.23897	3.36746e-05	0.000852843	1.90103	up
Bcan	-0.766942	6.35137	-4.16687	4.51725e-05	0.00109204	1.62581	down
Lrg1	0.614058	11.4817	4.15694	4.70229e-05	0.00111724	1.58823	up
Fn3k	-0.610235	6.30531	-4.12241	5.404e-05	0.00124544	1.45808	down
Cyp7b1	0.633461	9.25178	4.10919	5.69812e-05	0.00130453	1.40852	up
Cldn2	0.885557	5.77896	4.06304	6.84943e-05	0.001513	1.23653	up
Serpina3m	0.795732	7.29426	3.98012	9.49615e-05	0.00203184	0.931629	up
Cfb	0.687033	9.53746	3.96361	0.000101283	0.00213157	0.871557	up
Cd80	0.632811	6.5995	3.94298	0.000109743	0.00227174	0.796816	up
Fgg	0.781339	6.38815	3.89565	0.000131763	0.00260731	0.626578	up
Itih4	0.57677	10.5603	3.8763	0.000141919	0.00274086	0.557513	up
Tff2	-0.958485	9.3344	-3.85521	0.00015384	0.00293017	0.482528	down
Map3k6	0.587624	9.63104	3.81131	0.000181757	0.00331939	0.327631	up
Kif22	-0.601284	8.37748	-3.79063	0.000196511	0.00345718	0.255202	down
Adamts4	1.1258	7.52913	3.76551	0.000215951	0.00368663	0.167706	up
Adh7	-0.621156	8.67428	-3.65013	0.00033106	0.00507322	-0.227781	down
Nrip3	0.617171	6.18824	3.63311	0.000352296	0.00524951	-0.28522	up
Sprr1a	1.02787	7.77613	3.5957	0.000403549	0.00574103	-0.410601	up
Fst	0.917097	8.37886	3.56372	0.00045284	0.00628703	-0.516864	up
C1qtnf3	-0.697406	4.94579	-3.39092	0.000832637	0.00985762	-1.07658	down
Ccnb1	-0.711867	6.26778	-3.26903	0.00126157	0.0133372	-1.45641	down
Clec4n	0.575931	10.0927	3.23755	0.00140178	0.0143785	-1.55246	up
Mmp12	0.831391	8.58786	3.15072	0.00186711	0.0174921	-1.81306	up
Bex2	-0.679865	9.01132	-3.09577	0.00223155	0.0198571	-1.97467	down
Kng1	0.748291	5.93645	2.91385	0.00395786	0.0296797	-2.49112	up
Sult1d1	-0.574908	8.85732	-2.72778	0.00691786	0.0435215	-2.9895	down
Krt79	-0.635944	8.27239	-2.72287	0.00701783	0.0438349	-3.00224	down
