# Supplementary material for: Integrated analysis reveals the protective mechanism and therapeutic potential of hyperbaric oxygen against pulmonary fibrosis
Source: Genes Dis. 2022 Sep 5;10(3):1029–39. doi: 10.1016/j.gendis.2022.08.012 (PMC7614583; doi:10.1016/j.gendis.2022.08.012)
Supplement: Multimedia component 6 [file mmc6.xlsx]

## Sheet: Sheet1
Table S5. DEGs in bleomycin-challenged mice lungs at day 2 post instillation.
List of 369 differentially expressed gene (Padj < 0.05 & fold change > 1.5) identified by limma between the control group and the bleomycin challenged group at day 2 post instillation.
logFC is the log-ratio of gene expression values in control and BLM_2d group.
AveExpr is the average value of expression in all samples.
t is Moderated t-statistic.
Pvalue is the result of Wald test for estimating which gene would be statistically significant.
Padj value is the adjusted Pvalue by the Benjamini-Hochberg method.
The B-statistic ( B) is the log-odds that the gene is differentially expressed.
change is the direction of the differentially expressed gene.
The data list is organized here from minimal to maximal Padj value.
Gene_name	logFC	AveExpr	t	Pvalue	Padj value	B	change
Irf7	2.04236	8.57677	12.957	1.3995e-28	9.67612e-25	54.1854	up
Mx2	1.61902	7.11909	12.58	2.12857e-27	7.35847e-24	51.5159	up
Ifit2	1.1633	9.2269	12.3806	8.94518e-27	2.06157e-23	50.1077	up
Dhx58	1.28493	8.16806	12.2354	2.5408e-26	4.39177e-23	49.0837	up
Fcgr1	2.06815	8.08303	12.1296	5.42836e-26	7.50633e-23	48.3391	up
Cxcl10	3.20863	7.50249	12.0811	7.6861e-26	8.85695e-23	47.998	up
Oasl1	2.05252	7.53396	11.8502	4.00717e-25	3.4632e-22	46.3782	up
Usp18	1.0666	10.512	11.8608	3.71463e-25	3.4632e-22	46.4526	up
Oas2	1.6697	9.06733	11.7328	9.26537e-25	6.40608e-22	45.556	up
Oasl2	1.30454	10.3421	11.7384	8.89958e-25	6.40608e-22	45.5955	up
Ms4a6d	1.81684	9.72723	11.6721	1.4275e-24	8.97247e-22	45.1321	up
Rsad2	1.83856	9.80385	11.5806	2.73773e-24	1.57739e-21	44.4933	up
Zbp1	1.8424	8.02935	11.3541	1.36522e-23	7.26085e-21	42.9173	up
Ccl7	3.18801	6.64669	11.2962	2.0565e-23	1.01562e-20	42.5154	up
Eif2ak2	0.850874	9.64891	11.2364	3.13726e-23	1.44607e-20	42.1012	up
Ccl2	2.88601	7.30319	11.0667	1.03852e-22	4.48771e-20	40.9271	up
Cdkn1a	1.65178	11.3296	11.0258	1.38391e-22	5.62843e-20	40.6455	up
Stat2	0.891469	9.36072	10.8881	3.63985e-22	1.32452e-19	39.6971	up
Bst2	1.03777	10.9291	10.6824	1.53311e-21	5.29996e-19	38.2869	up
Il18bp	1.1963	8.14375	10.4707	6.67863e-21	2.19886e-18	36.8439	up
Ifit3	1.08039	11.4735	10.4607	7.16001e-21	2.2502e-18	36.7757	up
Irf9	0.697885	10.4156	10.3141	1.97267e-20	5.93001e-18	35.782	up
Gdf15	2.01469	7.36646	10.2812	2.47611e-20	7.13326e-18	35.5592	up
Oas1b	1.17239	8.20223	10.2108	4.02195e-20	1.11231e-17	35.0836	up
Rtp4	1.17107	10.008	10.1891	4.66752e-20	1.19523e-17	34.9377	up
Zfp704	-0.705572	10.165	-10.1944	4.50209e-20	1.19523e-17	34.9731	down
Phlda3	0.899805	10.7202	10.1371	6.67205e-20	1.64752e-17	34.5874	up
Timp1	2.6407	10.3821	10.0403	1.29537e-19	3.08835e-17	33.9371	up
Trim30a	0.68678	10.5515	10.0165	1.52415e-19	3.51265e-17	33.7777	up
Lgals3bp	1.07194	11.3993	9.93087	2.73467e-19	6.0992e-17	33.2047	up
Saa3	3.75285	9.4461	9.70859	1.23715e-18	2.67301e-16	31.7256	up
Aaas	0.703088	8.65815	9.69686	1.33927e-18	2.80597e-16	31.6479	up
Txnrd3	-0.89386	8.92643	-9.60746	2.44849e-18	4.97908e-16	31.0567	down
Lgals9	1.15386	10.7037	9.53872	3.88838e-18	7.46785e-16	30.6036	up
Ccl12	2.41331	7.9636	9.42429	8.37407e-18	1.56482e-15	29.8521	up
Cmpk2	0.997805	8.98041	9.36934	1.2089e-17	2.19955e-15	29.4925	up
Hdac11	-1.1501	7.65297	-9.35252	1.35242e-17	2.3976e-15	29.3826	down
Abhd14b	-0.604672	11.3668	-9.33823	1.4877e-17	2.57149e-15	29.2892	down
Ube2l6	1.04246	7.99772	9.3081	1.81832e-17	3.06632e-15	29.0927	up
Serpina3n	1.521	11.1025	9.23672	2.92213e-17	4.59173e-15	28.6281	up
Slc35b1	0.572505	11.4573	9.2389	2.88017e-17	4.59173e-15	28.6423	up
Trim30d	0.924542	9.40775	9.23855	2.88694e-17	4.59173e-15	28.64	up
Creld2	0.650086	10.7343	9.16403	4.7303e-17	7.26785e-15	28.1564	up
Parp12	0.61781	10.5711	9.15957	4.87205e-17	7.3229e-15	28.1275	up
Bcas3	-0.572176	9.76822	-9.12511	6.11804e-17	8.81252e-15	27.9045	down
Hmgcs2	-1.30084	7.9677	-9.12533	6.10909e-17	8.81252e-15	27.906	down
Pcca	-0.572909	9.42826	-9.11197	6.67268e-17	9.41529e-15	27.8196	down
Bax	0.623643	10.8206	9.1034	7.06095e-17	9.76388e-15	27.7642	up
Ppa1	0.896514	9.97839	9.06653	9.00317e-17	1.22055e-14	27.5263	up
Ctps	0.786956	11.5497	9.02657	1.17114e-16	1.52778e-14	27.2689	up
Cd274	0.765479	10.0596	8.99409	1.44973e-16	1.85619e-14	27.06	up
Irgm1	0.827326	10.3865	8.87987	3.06228e-16	3.78083e-14	26.328	up
Sord	-0.742193	10.2594	-8.79173	5.43793e-16	6.37252e-14	25.7661	down
Cyp7b1	1.34503	9.25178	8.72508	8.38116e-16	9.65789e-14	25.3428	up
Cfb	1.49636	9.53746	8.63273	1.52254e-15	1.69787e-13	24.7588	up
Plac8	1.08305	10.7688	8.62588	1.59129e-15	1.7249e-13	24.7156	up
Car13	1.21002	7.40739	8.58234	2.10622e-15	2.17349e-13	24.4413	up
Pdk1	-0.590616	9.49883	-8.5788	2.1547e-15	2.19082e-13	24.4191	down
Abcb1b	1.11188	7.19609	8.48308	3.98132e-15	3.9894e-13	23.8186	up
Atp6v1c2	-0.888106	10.7546	-8.40101	6.72267e-15	6.64008e-13	23.3064	down
Cxcl9	2.70993	7.00156	8.38152	7.61028e-15	7.41091e-13	23.1851	up
Sprr1a	2.35075	7.77613	8.2234	2.07154e-14	1.98925e-12	22.2063	up
Pdia6	0.580899	10.3875	8.19099	2.54056e-14	2.37371e-12	22.0068	up
St3gal1	0.678505	9.91562	8.14718	3.34581e-14	3.04381e-12	21.7378	up
Serpina3m	1.62694	7.29426	8.13768	3.55122e-14	3.18872e-12	21.6796	up
BC147527	1.05416	6.2959	8.05216	6.06333e-14	5.30656e-12	21.1569	up
Ptrh1	0.812333	8.08978	7.99559	8.62447e-14	7.36168e-12	20.8128	up
Ccr5	1.56092	8.71997	7.96864	1.0196e-13	8.4934e-12	20.6493	up
Apod	1.30995	8.46199	7.96398	1.04955e-13	8.63882e-12	20.621	up
Alpl	0.985272	7.37243	7.94901	1.15161e-13	9.36733e-12	20.5304	up
Ccl11	1.02947	7.71592	7.77234	3.42143e-13	2.59954e-11	19.4672	up
Col4a6	-0.871065	8.57452	-7.74309	4.09233e-13	3.04241e-11	19.2925	down
Slfn1	1.49165	7.3867	7.69482	5.49498e-13	3.99919e-11	19.0049	up
Syngr1	-0.864414	7.16169	-7.6828	5.91267e-13	4.25835e-11	18.9334	down
Fgfrl1	-0.595322	9.22004	-7.66337	6.65457e-13	4.69487e-11	18.818	down
Rac3	-0.711839	8.92286	-7.65919	6.82601e-13	4.76717e-11	18.7932	down
Isg20	0.803968	10.0708	7.62708	8.29578e-13	5.7357e-11	18.603	up
Upp1	0.683238	9.30346	7.61509	8.92148e-13	6.10724e-11	18.532	up
Ch25h	1.50258	8.94	7.56475	1.20982e-12	8.04301e-11	18.2349	up
Cxcl1	1.99657	7.17138	7.56624	1.19904e-12	8.04301e-11	18.2436	up
Pdia4	1.02239	8.81609	7.55754	1.26371e-12	8.32124e-11	18.1924	up
Slc19a2	0.706213	8.93221	7.54225	1.38586e-12	8.95498e-11	18.1024	up
Gstt2	-0.578839	9.18237	-7.47069	2.13125e-12	1.36439e-10	17.6827	down
Srm	0.63183	9.40495	7.43899	2.57712e-12	1.61984e-10	17.4975	up
Slc25a23	-0.774238	8.51237	-7.42938	2.7297e-12	1.70028e-10	17.4414	down
Gbp3	0.68605	10.0712	7.41577	2.96101e-12	1.82789e-10	17.3621	up
Pxmp2	-0.693131	9.16647	-7.40809	3.10013e-12	1.89684e-10	17.3174	down
Il1rn	1.27003	7.87852	7.36667	3.96861e-12	2.36543e-10	17.0766	up
Tpk1	-0.619014	7.69088	-7.35633	4.22033e-12	2.43161e-10	17.0167	down
Tubb6	0.954288	10.1854	7.34384	4.54567e-12	2.57613e-10	16.9443	up
Slc15a3	0.776443	9.44378	7.34218	4.59071e-12	2.5805e-10	16.9347	up
St8sia2	-0.947206	8.05158	-7.33175	4.88433e-12	2.72341e-10	16.8743	down
Hpx	0.833787	6.42819	7.31597	5.36365e-12	2.96674e-10	16.783	up
Adamts4	2.17026	7.52913	7.25897	7.51507e-12	4.02784e-10	16.4544	up
Cfp	0.687722	10.3315	7.25467	7.70834e-12	4.09965e-10	16.4297	up
Dapk2	-0.590757	10.615	-7.25272	7.79766e-12	4.1155e-10	16.4185	down
Glipr2	0.776322	9.29885	7.23163	8.83013e-12	4.62512e-10	16.2973	up
Batf2	0.689875	7.87136	7.21077	9.98389e-12	5.19012e-10	16.1777	up
Slc7a4	-0.65054	7.87655	-7.17115	1.25997e-11	6.45292e-10	15.951	down
Ccdc86	0.661297	8.9155	7.11403	1.75997e-11	8.88206e-10	15.6256	up
Ccl17	1.34828	10.0487	7.11439	1.75629e-11	8.88206e-10	15.6276	up
Psapl1	1.34157	6.75009	7.10772	1.82595e-11	9.08245e-10	15.5898	up
Gadd45g	0.826245	10.8793	7.0862	2.06997e-11	1.02227e-09	15.4676	up
Ifrd1	0.662427	10.632	7.06384	2.35762e-11	1.14793e-09	15.341	up
Ppp1r14d	0.918489	7.64727	7.02524	2.94969e-11	1.41626e-09	15.1229	up
Snhg11	-0.991999	9.6303	-7.00688	3.28056e-11	1.55355e-09	15.0194	down
Ddit4l	0.849519	8.14753	6.98004	3.83091e-11	1.78965e-09	14.8685	up
Asgr1	-1.54494	7.61729	-6.94489	4.69133e-11	2.14807e-09	14.6713	down
Mthfd2	0.879794	8.11811	6.93585	4.94195e-11	2.24794e-09	14.6207	up
Clec5a	1.17341	6.24706	6.9325	5.0379e-11	2.2766e-09	14.602	up
Clec4n	1.23192	10.0927	6.92517	5.25481e-11	2.3592e-09	14.561	up
Lif	1.33496	7.23904	6.91085	5.70511e-11	2.52853e-09	14.481	up
Arsg	-0.571812	7.3978	-6.90902	5.76556e-11	2.53905e-09	14.4708	down
1600014C10Rik	0.64367	8.74724	6.90786	5.80401e-11	2.5398e-09	14.4643	up
Clmn	-0.671658	8.73815	-6.88593	6.58152e-11	2.82637e-09	14.342	down
Sfn	1.13818	8.75115	6.84828	8.16233e-11	3.44112e-09	14.1326	up
Mmp3	0.972196	10.2654	6.8414	8.48928e-11	3.55727e-09	14.0945	up
Tacstd2	0.575636	9.98346	6.83889	8.6114e-11	3.5867e-09	14.0806	up
Itgam	0.889511	5.73547	6.83767	8.6717e-11	3.59019e-09	14.0738	up
Irx2	-0.646698	10.1349	-6.82773	9.17737e-11	3.71066e-09	14.0187	down
Id4	-0.697833	9.23796	-6.80305	1.05614e-10	4.22091e-09	13.8821	down
Evi2a	0.666893	9.52192	6.76333	1.32325e-10	5.16889e-09	13.6629	up
Ccng1	0.588235	11.7182	6.75934	1.35349e-10	5.21388e-09	13.6409	up
Fcgr4	0.869111	9.02564	6.74614	1.4585e-10	5.42155e-09	13.5683	up
Selp	1.30429	8.0338	6.74696	1.4517e-10	5.42155e-09	13.5728	up
Socs3	0.974442	10.8653	6.74656	1.45503e-10	5.42155e-09	13.5706	up
Dysf	0.704851	8.48877	6.68389	2.07217e-10	7.5405e-09	13.227	up
Ces1e	-1.0793	8.32498	-6.67403	2.19032e-10	7.80289e-09	13.1731	down
Hpn	-0.62126	8.3267	-6.66948	2.24699e-10	7.88615e-09	13.1483	down
Ccl9	1.15799	10.9577	6.66684	2.28051e-10	7.92333e-09	13.1339	up
Adam22	-0.777261	7.83151	-6.65538	2.43206e-10	8.36579e-09	13.0714	down
Ccl8	1.49907	8.94097	6.63489	2.72815e-10	9.29185e-09	12.9598	up
Cd14	0.628441	10.671	6.63091	2.78966e-10	9.45476e-09	12.9382	up
Slfn2	0.823169	9.65979	6.62758	2.84216e-10	9.58572e-09	12.9201	up
Evc	-0.619729	8.33692	-6.61337	3.07713e-10	1.02285e-08	12.8429	down
Pbx3	-0.663665	9.54909	-6.5981	3.35118e-10	1.09293e-08	12.76	down
Bex2	-1.44843	9.01132	-6.59546	3.40089e-10	1.10393e-08	12.7457	down
Mt2	1.34493	10.6681	6.58939	3.51796e-10	1.12607e-08	12.7129	up
Dhh	0.714662	7.5091	6.57227	3.8701e-10	1.22743e-08	12.6202	up
Fhit	-0.729337	8.20884	-6.56783	3.96692e-10	1.25239e-08	12.5962	down
Epha7	-0.822623	7.32361	-6.55277	4.31358e-10	1.34951e-08	12.5149	down
Amhr2	-0.720492	8.56262	-6.54978	4.38588e-10	1.36595e-08	12.4987	down
Gmppb	0.676064	8.78385	6.54341	4.54368e-10	1.40042e-08	12.4644	up
St6galnac6	-0.620673	9.44218	-6.54287	4.55739e-10	1.40042e-08	12.4615	down
Tpd52l1	-0.71324	6.99182	-6.53984	4.63476e-10	1.41166e-08	12.4452	down
Igtp	0.658365	10.6981	6.53247	4.82812e-10	1.45778e-08	12.4055	up
Casp4	0.590099	9.87273	6.51511	5.3159e-10	1.59109e-08	12.312	up
Nfil3	1.01528	8.42089	6.4886	6.15537e-10	1.81873e-08	12.1697	up
Sh3gl2	-0.674884	7.66718	-6.46304	7.08765e-10	2.08528e-08	12.0329	down
Bcl3	0.893466	9.33953	6.45268	7.50362e-10	2.18903e-08	11.9775	up
Cd177	1.61512	7.83492	6.43884	8.09712e-10	2.33264e-08	11.9036	up
Amy1	-0.992964	7.67561	-6.4224	8.86245e-10	2.54253e-08	11.816	down
Sp100	0.724088	9.02598	6.41982	8.98882e-10	2.56603e-08	11.8023	up
Fn3k	-0.949023	6.30531	-6.41107	9.43094e-10	2.67236e-08	11.7557	down
Pak3	-0.766069	5.85121	-6.40768	9.60764e-10	2.71131e-08	11.7377	down
Bdkrb1	0.961863	6.35688	6.38199	1.10583e-09	3.10802e-08	11.6013	up
Chad	-1.12612	9.30081	-6.36635	1.20444e-09	3.33101e-08	11.5184	down
Osbpl6	-0.571313	10.1745	-6.34149	1.37925e-09	3.79925e-08	11.387	down
Pnck	-0.732071	7.15208	-6.33779	1.40734e-09	3.86124e-08	11.3674	down
Cd80	1.0155	6.5995	6.32748	1.48853e-09	4.05184e-08	11.3131	up
Mmp15	-0.658821	10.4169	-6.3081	1.65379e-09	4.43189e-08	11.211	down
Psmb8	0.573108	10.7186	6.28783	1.84583e-09	4.87102e-08	11.1045	up
Rin1	0.764701	7.5207	6.28703	1.8539e-09	4.8737e-08	11.1003	up
Mmp13	1.36775	5.61474	6.28438	1.88063e-09	4.92524e-08	11.0864	up
Pdzk1ip1	-0.606657	9.3994	-6.28356	1.889e-09	4.92852e-08	11.0821	down
Tnfrsf12a	0.822022	10.3836	6.27725	1.95466e-09	5.08066e-08	11.0489	up
Cdh16	-0.993299	8.0066	-6.27458	1.98309e-09	5.13524e-08	11.035	down
Papola	0.578025	9.95441	6.26829	2.05171e-09	5.2931e-08	11.002	up
Ifi27l2a	0.898794	12.0628	6.26531	2.08493e-09	5.35882e-08	10.9864	up
Camk2a	-0.965893	7.06409	-6.24826	2.28596e-09	5.85375e-08	10.8972	down
Slc27a1	-0.687571	9.24368	-6.24072	2.38088e-09	6.05199e-08	10.8578	down
Gm12185	0.765367	6.78348	6.22674	2.56708e-09	6.4541e-08	10.7848	up
Macrod1	-0.572367	8.92108	-6.21976	2.66528e-09	6.67671e-08	10.7484	down
Col4a4	-0.578612	11.0304	-6.19861	2.986e-09	7.321e-08	10.6383	down
Elf5	-0.63049	9.42503	-6.19408	3.05931e-09	7.47422e-08	10.6148	down
Unc5c	-0.65635	8.46447	-6.15471	3.77711e-09	8.94347e-08	10.4107	down
Aox3	-0.781738	11.3517	-6.15222	3.82772e-09	9.03236e-08	10.3978	down
Slc26a4	1.36184	9.19425	6.14409	3.99732e-09	9.33698e-08	10.3558	up
Hspa5	0.695465	11.7133	6.13977	4.09066e-09	9.49089e-08	10.3335	up
Tbata	-1.0579	6.60041	-6.13201	4.26332e-09	9.82553e-08	10.2934	down
Tlr2	0.701492	9.77378	6.12861	4.34126e-09	9.9061e-08	10.2759	up
Lpar1	0.673118	9.47838	6.10824	4.83834e-09	1.09321e-07	10.1709	up
Grip1	-0.766044	7.01277	-6.09096	5.30337e-09	1.18282e-07	10.0821	down
Tnc	1.33012	9.25549	6.08123	5.58407e-09	1.24142e-07	10.0321	up
Aif1	0.799289	9.20663	6.07956	5.63379e-09	1.24846e-07	10.0236	up
Pon1	-0.770905	11.2887	-6.06451	6.10117e-09	1.33973e-07	9.94641	down
Ces1f	-1.24788	8.29021	-6.05481	6.42225e-09	1.39633e-07	9.89677	down
Mmp12	1.59662	8.58786	6.05071	6.56276e-09	1.42241e-07	9.87582	up
Epsti1	0.734832	7.69976	6.03411	7.16377e-09	1.543e-07	9.79103	up
Tlr3	0.597027	9.70385	6.03171	7.25508e-09	1.55299e-07	9.77877	up
Sec14l4	-0.610486	9.85364	-6.0221	7.63171e-09	1.61858e-07	9.7298	down
Xcl1	0.811024	6.03837	5.98912	9.07628e-09	1.90162e-07	9.56209	up
Rtn2	-0.577636	8.79618	-5.98823	9.11903e-09	1.9048e-07	9.55754	down
Echdc3	-0.660853	8.13628	-5.96678	1.02038e-08	2.1186e-07	9.44882	down
Lrg1	0.879317	11.4817	5.95265	1.09868e-08	2.2608e-07	9.37732	up
Cplx2	-0.570491	8.19686	-5.90919	1.37803e-08	2.79405e-07	9.15827	down
Ido1	0.833857	6.51498	5.90182	1.43191e-08	2.88322e-07	9.12119	up
Tgm1	1.09692	7.20542	5.89462	1.48647e-08	2.96181e-07	9.08504	up
Sass6	0.646846	7.402	5.87713	1.62759e-08	3.20604e-07	8.99738	up
Azgp1	-0.697233	8.57441	-5.86731	1.71255e-08	3.3638e-07	8.94821	down
Clec4d	1.16258	9.38534	5.7904	2.54547e-08	4.78243e-07	8.5653	up
Tnfrsf10b	0.95583	7.01842	5.78789	2.57856e-08	4.83068e-07	8.55283	up
Psat1	0.670042	8.95265	5.78632	2.59936e-08	4.8442e-07	8.54507	up
Rspo1	-0.779115	8.17292	-5.77099	2.81174e-08	5.1841e-07	8.46922	down
Slc16a11	-0.879549	8.50685	-5.76932	2.83592e-08	5.21478e-07	8.46095	down
Serpinh1	0.654541	11.2907	5.76349	2.92172e-08	5.33002e-07	8.43217	up
Apobec1	0.621041	9.60794	5.75957	2.98088e-08	5.42363e-07	8.41282	up
F13a1	0.731669	9.91512	5.73574	3.36652e-08	6.03009e-07	8.29536	up
Sesn2	0.651698	8.18003	5.73193	3.43253e-08	6.11663e-07	8.27661	up
Fhdc1	-0.594172	9.26954	-5.73061	3.45584e-08	6.14234e-07	8.27008	down
Nfkbie	0.611868	8.71556	5.71544	3.73324e-08	6.61412e-07	8.19555	up
Hyou1	0.719358	8.61606	5.71319	3.77623e-08	6.66041e-07	8.1845	up
Fmo3	-0.835539	9.93674	-5.69875	4.06352e-08	7.09474e-07	8.11373	down
Ccl4	0.827755	7.34488	5.68786	4.29438e-08	7.44144e-07	8.06041	up
Fcgr3	0.714855	10.2966	5.67269	4.63745e-08	7.95615e-07	7.98625	up
Edem1	0.603504	9.30097	5.66091	4.92202e-08	8.38198e-07	7.92879	up
Pcsk4	-0.595686	7.29356	-5.64693	5.28193e-08	8.90714e-07	7.86072	down
Dag1	-0.584259	12.015	-5.62811	5.80739e-08	9.60581e-07	7.76924	down
Pilrb1	0.801955	7.89366	5.62232	5.97884e-08	9.84231e-07	7.74118	up
Fzd2	-0.62873	9.34739	-5.55361	8.43497e-08	1.33454e-06	7.40938	down
Gtse1	1.00618	6.69731	5.54597	8.76211e-08	1.37685e-06	7.37271	up
Ace2	-0.628676	8.2669	-5.53066	9.45605e-08	1.47709e-06	7.29927	down
Sgsh	-0.695975	9.20629	-5.52487	9.73215e-08	1.51209e-06	7.27154	down
Cyp2d22	-0.61942	9.3015	-5.51347	1.02993e-07	1.58596e-06	7.21696	down
Cux2	-0.738303	7.87539	-5.51014	1.04708e-07	1.60522e-06	7.20105	down
Lcn2	0.844414	12.8554	5.48538	1.18367e-07	1.79867e-06	7.08294	up
Atp7b	-0.687427	8.70815	-5.45226	1.39385e-07	2.09501e-06	6.92555	down
Cxcl13	1.5258	9.25129	5.43949	1.4842e-07	2.22116e-06	6.86508	up
Slc16a6	0.702019	7.28808	5.43637	1.50719e-07	2.2507e-06	6.85029	up
Ky	-0.718166	6.64151	-5.41853	1.6451e-07	2.44082e-06	6.76601	down
Rpgr	-0.647271	8.23446	-5.38531	1.93548e-07	2.80543e-06	6.60958	down
Gpr35	0.953087	7.01204	5.36719	2.11424e-07	3.03906e-06	6.52459	up
Wif1	-0.767548	5.99903	-5.34909	2.30883e-07	3.26387e-06	6.4399	down
Samsn1	0.579211	8.35336	5.34575	2.34661e-07	3.30436e-06	6.42429	up
Lpar3	-0.622284	8.5914	-5.33363	2.48882e-07	3.47631e-06	6.36771	down
Il33	0.605915	11.3385	5.31869	2.67562e-07	3.70726e-06	6.29812	up
Bmx	-0.681736	6.94683	-5.29486	3.00213e-07	4.09403e-06	6.18743	down
Sult1d1	-1.11338	8.85732	-5.28268	3.1837e-07	4.3161e-06	6.13099	down
Itgbl1	-0.692652	7.29966	-5.28201	3.1939e-07	4.32145e-06	6.12791	down
F10	0.73218	8.20493	5.23029	4.09383e-07	5.38113e-06	5.8894	up
Ramp3	0.734733	7.61835	5.17817	5.24823e-07	6.64584e-06	5.65087	up
Emilin1	0.572355	9.04944	5.15041	5.98655e-07	7.46801e-06	5.52454	up
Ptx3	1.20582	6.60331	5.15012	5.99472e-07	7.46801e-06	5.52323	up
Atg9b	1.14708	6.1446	5.14677	6.09026e-07	7.57339e-06	5.50805	up
Retnla	1.1023	12.8803	5.14134	6.24872e-07	7.71843e-06	5.48341	up
Snai1	0.604515	8.34105	5.1413	6.24978e-07	7.71843e-06	5.48324	up
Agrp	-0.73334	7.24321	-5.13914	6.31399e-07	7.78163e-06	5.47344	down
Syn2	-0.612171	8.63523	-5.11638	7.02936e-07	8.46707e-06	5.37047	down
Pdk2	-0.579462	8.66847	-5.10415	7.44565e-07	8.93736e-06	5.31528	down
Cd300ld	0.716017	8.09621	5.08317	8.21648e-07	9.74422e-06	5.22081	up
Edn1	0.605284	9.69828	5.02313	1.08735e-06	1.25299e-05	4.95225	up
Abca4	-0.693042	7.02979	-4.99858	1.21853e-06	1.38568e-05	4.84313	down
Vpreb3	-0.633581	9.69445	-4.99859	1.21848e-06	1.38568e-05	4.84317	down
Ms4a7	0.935178	9.1989	4.99678	1.22871e-06	1.39267e-05	4.83516	up
Orm1	1.341	7.75719	4.98823	1.27829e-06	1.44177e-05	4.79728	up
Rgs1	0.918561	7.60469	4.9693	1.39505e-06	1.54822e-05	4.71358	up
Kng1	1.26795	5.93645	4.93742	1.61547e-06	1.74249e-05	4.57315	up
Clec4e	1.10355	7.01277	4.92236	1.73092e-06	1.844e-05	4.5071	up
Pclo	-0.678409	7.04967	-4.92168	1.73632e-06	1.84691e-05	4.50411	down
Hc	-0.611121	12.8319	-4.91992	1.75041e-06	1.85335e-05	4.49638	down
Dnase2a	-0.579988	9.95884	-4.89966	1.92023e-06	2.01159e-05	4.40779	down
Plod1	0.603296	8.71013	4.8997	1.91992e-06	2.01159e-05	4.40795	up
Lst1	0.622822	9.67998	4.89225	1.9863e-06	2.07138e-05	4.37544	up
Gdf10	-0.584862	8.87695	-4.88857	2.01986e-06	2.10005e-05	4.35941	down
Cyp2e1	-1.4749	9.65865	-4.88636	2.04027e-06	2.11808e-05	4.34979	down
Il1b	1.1427	9.29924	4.84557	2.45557e-06	2.47852e-05	4.17264	up
Cxcl12	0.762262	11.0177	4.83706	2.55198e-06	2.55554e-05	4.13583	up
Syt12	0.687194	5.75989	4.82486	2.69652e-06	2.67485e-05	4.08319	up
Nrip3	0.819171	6.18824	4.82222	2.72884e-06	2.70304e-05	4.0718	up
Pitpnm1	-0.571057	9.69918	-4.82156	2.73706e-06	2.7073e-05	4.06893	down
Acot1	-0.638972	9.79962	-4.80813	2.90786e-06	2.86395e-05	4.01109	down
Ccl3	1.06553	6.9317	4.7764	3.35311e-06	3.24698e-05	3.87501	up
Pinx1	0.582846	8.46198	4.74273	3.89769e-06	3.74287e-05	3.73134	up
Frmd4b	-0.634809	9.06562	-4.72916	4.14044e-06	3.92688e-05	3.67368	down
Slamf8	0.638177	7.59938	4.6898	4.92998e-06	4.59998e-05	3.50718	up
Pim1	0.575713	9.50393	4.68688	4.99409e-06	4.64012e-05	3.49486	up
C1qa	0.723897	10.2197	4.66342	5.53856e-06	5.09224e-05	3.3962	up
Fgg	0.931036	6.38815	4.64201	6.08493e-06	5.55762e-05	3.30653	up
Il11	0.82446	6.39676	4.6313	6.37761e-06	5.78671e-05	3.26177	up
Gclc	0.584667	10.738	4.62954	6.42694e-06	5.82284e-05	3.25443	up
Pbx4	0.585836	6.66908	4.61603	6.81815e-06	6.08267e-05	3.19813	up
Ddc	-0.585943	6.62894	-4.53193	9.82174e-06	8.26126e-05	2.85068	down
Bst1	0.61053	8.88951	4.52548	1.00983e-05	8.45685e-05	2.82427	up
Srpk3	-0.674305	8.19247	-4.51763	1.04453e-05	8.68014e-05	2.79214	down
C1qc	0.700131	10.5665	4.49254	1.1633e-05	9.52242e-05	2.68975	up
Ros1	-0.575505	5.41876	-4.46487	1.30926e-05	0.000105136	2.57741	down
Klhdc8a	0.672289	7.03468	4.46272	1.32133e-05	0.000105737	2.5687	up
Wfdc12	0.987342	7.55974	4.4417	1.44489e-05	0.000114171	2.48378	up
Grik2	-0.599922	5.543	-4.42706	1.53749e-05	0.00012066	2.4248	down
Gpr65	0.604477	7.39359	4.42057	1.58028e-05	0.00012318	2.39873	up
Dusp26	-0.621151	6.73208	-4.40596	1.68093e-05	0.000129999	2.34012	down
Cldn11	-0.691057	4.70964	-4.38825	1.81125e-05	0.000138223	2.26926	down
Ms4a8a	0.649	8.59413	4.37134	1.94458e-05	0.000147099	2.20188	up
Xrn1	0.609747	7.45884	4.36096	2.03107e-05	0.000153064	2.16061	up
Thbs1	0.91461	10.3872	4.3578	2.05815e-05	0.000154506	2.14805	up
Bmpr1b	-0.580051	7.48075	-4.3377	2.23848e-05	0.000165705	2.06842	down
Dner	-0.647	7.20845	-4.33195	2.29282e-05	0.000169113	2.04569	down
Scara5	-0.618205	8.13413	-4.32917	2.31955e-05	0.000170248	2.03471	down
Elovl6	0.631673	8.32309	4.32821	2.32883e-05	0.000170748	2.03092	up
Kcnh1	0.581796	7.43507	4.32776	2.33323e-05	0.000170889	2.02913	up
Bcan	-0.793341	6.35137	-4.3103	2.50892e-05	0.000181071	1.96034	down
Iapp	0.778212	4.94287	4.27319	2.92541e-05	0.000207025	1.81489	up
Uhrf1	0.660564	9.09742	4.27286	2.9294e-05	0.000207095	1.8136	up
Calml3	-1.10958	7.91471	-4.2597	3.09267e-05	0.000217746	1.76226	down
Gabra3	-0.639541	7.38363	-4.22359	3.58646e-05	0.000246244	1.62212	down
Sfrp2	-0.634204	9.25017	-4.21708	3.68306e-05	0.000251627	1.59698	down
Adh7	-0.715022	8.67428	-4.20172	3.92125e-05	0.000265539	1.53774	down
Adamdec1	-0.5829	8.32341	-4.19856	3.97206e-05	0.00026793	1.52556	down
Cidec	-1.09974	8.41468	-4.17734	4.32957e-05	0.000285636	1.44412	down
Aoc3	-0.705929	8.7159	-4.17527	4.36617e-05	0.000287229	1.43616	down
Csf2rb2	0.653638	8.86068	4.16104	4.625e-05	0.000302242	1.38176	up
Nrg4	-0.725385	6.42279	-4.11273	5.61781e-05	0.000359977	1.19819	down
Gsta2	-0.695329	8.16799	-4.06495	6.79768e-05	0.000423035	1.01842	down
Adm	0.646833	9.29131	4.05682	7.0207e-05	0.000434178	0.987993	up
Egr2	0.77215	9.56144	4.05349	7.11414e-05	0.000437608	0.975535	up
Mlxipl	-0.670821	6.79846	-4.03082	7.78127e-05	0.000471927	0.8911	down
Igf1	0.741349	9.6044	4.00262	8.69494e-05	0.000519846	0.786581	up
S100a4	0.595586	10.641	4.00242	8.70183e-05	0.000519846	0.785835	up
Cldn2	0.871525	5.77896	3.99866	8.83106e-05	0.000525004	0.771963	up
Ankrd1	0.60801	10.3808	3.94924	0.000107106	0.000618138	0.590492	up
Smoc1	-0.573732	7.0072	-3.90579	0.000126719	0.00071463	0.432529	down
Adipoq	-1.69684	8.76885	-3.87431	0.00014301	0.000791016	0.319026	down
Pla1a	0.871694	7.73452	3.84862	0.000157753	0.000859502	0.227009	up
Fignl1	0.646031	7.1931	3.83194	0.000168088	0.00091007	0.167535	up
Has2	0.944903	6.06557	3.79812	0.00019104	0.00101215	0.0476471	up
Prc1	0.63677	9.3524	3.78461	0.000201012	0.0010593	1.89953e-05	up
Cd300lf	0.574886	8.27583	3.74931	0.000229446	0.00118659	-0.123737	up
Tff2	-0.931025	9.3344	-3.74476	0.000233377	0.00120415	-0.139616	down
Pbk	0.798092	7.80031	3.73457	0.000242411	0.00124519	-0.175118	up
Cdc6	0.572809	6.55506	3.71389	0.000261772	0.00132787	-0.246905	up
Slc13a2	0.613433	6.15405	3.69971	0.000275883	0.00138926	-0.295932	up
Ephx2	-0.650943	7.5114	-3.69519	0.000280525	0.00141048	-0.31151	down
Slpi	0.591698	11.8323	3.67367	0.000303681	0.00150513	-0.385526	up
Steap1	0.624231	7.36528	3.64268	0.000340205	0.00166585	-0.491426	up
Top2a	0.697349	8.32795	3.62559	0.000362072	0.00175675	-0.549469	up
Gria1	-0.715657	7.10527	-3.61554	0.000375549	0.0018107	-0.583509	down
Arid5a	0.577848	8.40901	3.59451	0.000405292	0.00193789	-0.654463	up
Muc4	0.581237	8.09135	3.5931	0.000407352	0.00194371	-0.659182	up
Ifitm6	0.709092	7.77412	3.56791	0.000446083	0.00210141	-0.743671	up
Fmod	-0.651923	9.0384	-3.56267	0.000454558	0.00213506	-0.761169	down
Thrsp	-0.948559	8.92673	-3.54855	0.000478169	0.00223081	-0.808236	down
Rgs16	0.958587	7.19275	3.51478	0.000539373	0.00246642	-0.920097	up
C1qtnf3	-0.721998	4.94579	-3.51049	0.000547651	0.00249766	-0.934232	down
Car3	-1.35812	10.6428	-3.49675	0.000574998	0.00260691	-0.979446	down
Rptn	0.923527	6.3996	3.46946	0.000633131	0.0028169	-1.06875	up
Plin4	-0.779468	8.39616	-3.44574	0.000688068	0.00302628	-1.14584	down
Acaa1b	-0.642943	9.01769	-3.43977	0.000702598	0.00308234	-1.16518	down
Sgcg	-0.588848	6.64117	-3.43602	0.000711861	0.00311113	-1.17731	down
Cd207	-0.577584	6.43657	-3.37494	0.00087984	0.00370928	-1.37321	down
Fabp3	-0.641834	10.8027	-3.34526	0.000974203	0.00405273	-1.46726	down
Vsig4	0.731297	5.21796	3.33049	0.00102461	0.00422683	-1.5138	up
Cfd	-1.1445	11.6753	-3.27172	0.00125022	0.00499655	-1.69709	down
Birc5	0.594496	8.53998	3.2552	0.00132147	0.00522991	-1.74807	up
Tpx2	0.629718	7.52566	3.20445	0.00156477	0.0060508	-1.90327	up
Trem2	0.645566	8.67318	3.20245	0.00157514	0.00608013	-1.90933	up
Fam13c	-0.664651	8.38985	-3.1774	0.00171083	0.00649571	-1.9851	down
Sfrp1	0.620801	9.31648	3.14237	0.00191868	0.00715137	-2.09009	up
Cidea	-0.802903	7.22134	-3.08492	0.00231088	0.0083259	-2.26005	down
Fst	0.782949	8.37886	3.04244	0.00264699	0.00930316	-2.38385	up
Cdk1	0.608771	7.62041	2.98753	0.00314828	0.0107122	-2.5416	up
Slc2a4	-0.639125	8.02067	-2.96303	0.00339881	0.0113799	-2.61111	down
Arg1	0.811014	7.43079	2.83959	0.00496263	0.0156175	-2.95337	up
Lep	-0.627846	5.42822	-2.77722	0.00598022	0.0182629	-3.12116	down
Tcap	-0.75137	9.97808	-2.73523	0.00676847	0.0203821	-3.23219	down
Krt79	-0.616199	8.27239	-2.63833	0.00895772	0.0257093	-3.4824	down
Slc5a8	-0.961194	6.23791	-2.63532	0.00903479	0.0259197	-3.49003	down
Corin	-0.577945	6.07313	-2.63378	0.00907462	0.0259801	-3.49394	down
Acta1	0.739305	6.58724	2.54156	0.0117599	0.0319355	-3.72383	up
Dbp	-0.635675	11.6307	-2.40912	0.0168566	0.0431973	-4.04047	down
