# Supplementary material for: Integrated analysis reveals the protective mechanism and therapeutic potential of hyperbaric oxygen against pulmonary fibrosis
Source: Genes Dis. 2022 Sep 5;10(3):1029–39. doi: 10.1016/j.gendis.2022.08.012 (PMC7614583; doi:10.1016/j.gendis.2022.08.012)
Supplement: Multimedia component 7 [file mmc7.xlsx]

## Sheet: Sheet1
Table S6. DEGs in bleomycin-challenged mice lungs at day 7 post instillation.
List of 766 differentially expressed gene (Padj < 0.05 & fold change > 1.5) identified by limma between the control group and the bleomycin challenged group at day 7 post instillation.
logFC is the log-ratio of gene expression values in control and BLM_7d group.
AveExpr is the average value of expression in all samples.
t is Moderated t-statistic.
Pvalue is the result of Wald test for estimating which gene would be statistically significant.
Padj value is the adjusted Pvalue by the Benjamini-Hochberg method.
The B-statistic ( B) is the log-odds that the gene is differentially expressed.
change is the direction of the differentially expressed gene.
The data list is organized here from minimal to maximal Padj value.
Gene_name	logFC	AveExpr	t	Pvalue	Padj value	B	change
Clec4n	2.6483	10.0927	21.7543	1.24192e-55	8.58665e-52	116.025	up
Ms4a6d	2.29544	9.72723	21.5491	4.90814e-55	1.69674e-51	114.664	up
Mmp12	3.58247	8.58786	19.839	5.59617e-50	1.28973e-46	103.122	up
Ccr5	2.58072	8.71997	19.2521	3.27988e-48	5.66928e-45	99.0853	up
Sprr1a	3.75621	7.77613	19.2011	4.67919e-48	6.47038e-45	98.7329	up
Trem2	2.64452	8.67318	19.1699	5.81586e-48	6.70181e-45	98.5172	up
Timp1	3.40117	10.3821	18.8967	3.92539e-47	3.87716e-44	96.6232	up
Cxcl16	0.880599	10.8536	18.7901	8.28536e-47	7.16062e-44	95.8821	up
Rab32	1.01857	10.0452	18.7695	9.57605e-47	7.35653e-44	95.7385	up
Slamf9	1.15537	10.0528	18.7386	1.18939e-46	8.22343e-44	95.5235	up
Nubp1	0.82283	9.69777	18.5926	3.31679e-46	2.08475e-43	94.506	up
Lgmn	1.1895	11.531	18.474	7.64282e-46	4.40354e-43	93.6779	up
Cdkn1a	1.8797	11.3296	18.335	2.03559e-45	1.08262e-42	92.7059	up
C1qa	1.94024	10.2197	18.2648	3.34254e-45	1.65074e-42	92.2139	up
Fcgr1	2.10068	8.08303	18.0034	2.12328e-44	9.78691e-42	90.3794	up
Tnc	2.68844	9.25549	17.961	2.86816e-44	1.2394e-41	90.081	up
C1qc	1.89892	10.5665	17.8054	8.65637e-44	3.5206e-41	88.9849	up
Cd84	1.51768	9.56412	17.7511	1.27312e-43	4.8902e-41	88.6021	up
Slc19a2	1.13179	8.93221	17.6629	2.38239e-43	8.66939e-41	87.9802	up
Fcgr2b	1.47801	10.4914	17.5666	4.73023e-43	1.63524e-40	87.2996	up
Cldn4	2.47085	6.784	17.5355	5.90348e-43	1.94365e-40	87.0797	up
Ms4a7	2.24239	9.1989	17.5081	7.17469e-43	2.25481e-40	86.8862	up
Clec5a	2.013	6.24706	17.3785	1.80777e-42	5.43432e-40	85.969	up
Fcgr3	1.48807	10.2966	17.2555	4.3547e-42	1.25452e-39	85.0965	up
Lgals3	0.796504	12.8431	17.1142	1.19579e-41	3.30709e-39	84.0939	up
Slc26a4	2.5776	9.19425	16.9934	2.83986e-41	7.55183e-39	83.2355	up
Car13	1.63355	7.40739	16.9308	4.44859e-41	1.13917e-38	82.79	up
Psat1	1.33288	8.95265	16.8199	9.8593e-41	2.43454e-38	82.0001	up
Gusb	0.819437	10.8088	16.7558	1.56207e-40	3.72419e-38	81.5433	up
Ccl8	2.56489	8.94097	16.5887	5.18951e-40	1.19601e-37	80.3516	up
Ctps	0.988944	11.5497	16.5758	5.69314e-40	1.26975e-37	80.2596	up
Zmat3	0.738915	10.1988	16.5391	7.41736e-40	1.60261e-37	79.997	up
Gdf15	2.20452	7.36646	16.4391	1.52285e-39	3.1906e-37	79.283	up
Havcr2	1.16961	8.02262	16.4184	1.7681e-39	3.50601e-37	79.1348	up
Nusap1	1.87354	8.18981	16.414	1.82552e-39	3.50601e-37	79.103	up
Prc1	1.89037	9.3524	16.4179	1.77505e-39	3.50601e-37	79.1309	up
Ccng1	0.976837	11.7182	16.4024	1.98417e-39	3.70772e-37	79.0203	up
Cdca3	1.86306	8.22158	16.3814	2.30825e-39	4.1998e-37	78.8701	up
Capg	0.830159	11.198	16.3059	3.97742e-39	7.05126e-37	78.33	up
Ccl17	2.11089	10.0487	16.2762	4.92657e-39	8.51557e-37	78.1176	up
Clec7a	1.47727	11.2251	16.2592	5.57005e-39	9.393e-37	77.9957	up
Phlda3	0.987256	10.7202	16.2527	5.83573e-39	9.60673e-37	77.9495	up
Atp6v1c2	-1.1654	10.7546	-16.1092	1.64368e-38	2.64288e-36	76.9215	down
Fignl1	1.85302	7.1931	16.0612	2.32556e-38	3.65429e-36	76.577	up
Cdc20	1.70859	8.71746	16.0192	3.14927e-38	4.83868e-36	76.2761	up
Gpnmb	2.23873	10.1059	15.9915	3.84797e-38	5.78366e-36	76.0771	up
Nrcam	2.0172	8.87437	15.9745	4.34864e-38	6.39713e-36	75.9557	up
Cxcl10	2.89066	7.50249	15.9043	7.2267e-38	1.04095e-35	75.4515	up
Cyp7b1	1.67506	9.25178	15.8781	8.73123e-38	1.23199e-35	75.2638	up
Birc5	1.97959	8.53998	15.8393	1.15579e-37	1.59822e-35	74.9854	up
Alox5ap	0.820308	11.2124	15.8215	1.31448e-37	1.78202e-35	74.8576	up
Uhrf1	1.67054	9.09742	15.7903	1.64705e-37	2.18994e-35	74.6337	up
Chodl	3.31822	5.12144	15.7385	2.39717e-37	3.12718e-35	74.2612	up
Aif1	1.41518	9.20663	15.7294	2.55976e-37	3.27744e-35	74.196	up
Serpina3n	1.77206	11.1025	15.7253	2.6373e-37	3.31532e-35	74.1664	up
Ctsk	1.53435	10.1746	15.7069	3.01256e-37	3.71944e-35	74.0343	up
Kif22	1.70013	8.37748	15.6619	4.17228e-37	5.0609e-35	73.7111	up
Evi2a	1.05369	9.52192	15.6152	5.85264e-37	6.97675e-35	73.3751	up
Pbk	2.28242	7.80031	15.6068	6.21884e-37	7.28764e-35	73.3148	up
Glrx	0.773652	10.6715	15.3153	5.14243e-36	5.92579e-34	71.2177	up
Fcrls	1.50888	8.54668	15.2892	6.21514e-36	7.04451e-34	71.0296	up
Sfrp1	2.06466	9.31648	15.2717	7.05845e-36	7.87131e-34	70.9033	up
Slc15a3	1.10343	9.44378	15.2472	8.42573e-36	9.24691e-34	70.7275	up
P2ry6	1.0653	10.1738	15.244	8.62461e-36	9.31728e-34	70.7044	up
Ccl9	1.80884	10.9577	15.2176	1.04499e-35	1.11155e-33	70.5138	up
Fcer1g	0.935863	11.6575	15.0974	2.49957e-35	2.61849e-33	69.6481	up
Mad2l1	1.15513	7.82977	15.0646	3.17211e-35	3.27343e-33	69.4115	up
Ccl12	2.63885	7.9636	15.0585	3.31615e-35	3.32288e-33	69.3674	up
Tgfbi	1.07511	12.1745	15.0591	3.30044e-35	3.32288e-33	69.3721	up
Akr1b8	1.09377	10.2332	14.9976	5.15849e-35	5.09511e-33	68.9288	up
Cenpk	1.53993	6.7348	14.9721	6.20896e-35	6.04631e-33	68.7448	up
Anp32a	-0.588928	11.0377	-14.9179	9.19938e-35	8.83396e-33	68.3545	down
Angpt2	-0.963338	9.16327	-14.8519	1.48557e-34	1.40701e-32	67.8788	down
Asf1b	1.33233	8.13793	14.8039	2.10562e-34	1.96733e-32	67.5325	up
Rrm1	0.901421	9.28652	14.7898	2.33291e-34	2.15063e-32	67.4308	up
Saa3	3.90018	9.4461	14.7438	3.25837e-34	2.96426e-32	67.0991	up
Ccl7	2.83784	6.64669	14.6937	4.69009e-34	4.21134e-32	66.7375	up
Aox3	-1.27245	11.3517	-14.6333	7.27544e-34	6.44903e-32	66.3017	down
Spp1	2.14847	12.011	14.613	8.42966e-34	7.37755e-32	66.1555	up
Rad51	1.67847	6.57381	14.6027	9.08708e-34	7.85351e-32	66.081	up
Retnla	2.1378	12.8803	14.5706	1.14718e-33	9.79211e-32	65.8496	up
Tes	0.642163	10.2233	14.5423	1.40913e-33	1.18814e-31	65.6455	up
Sla	0.913548	10.7755	14.5284	1.55854e-33	1.29828e-31	65.5454	up
Itgae	1.20569	8.33757	14.5148	1.72089e-33	1.41646e-31	65.4471	up
Rab6b	-0.908798	10.5912	-14.5116	1.76092e-33	1.43235e-31	65.4242	down
Ifi30	0.772481	11.75	14.5072	1.81812e-33	1.46168e-31	65.3925	up
Mcm5	1.23056	8.79966	14.5054	1.84205e-33	1.4639e-31	65.3795	up
Mapt	-1.05661	10.5758	-14.4929	2.01856e-33	1.58594e-31	65.2887	down
Spc25	1.74805	7.87272	14.4758	2.28533e-33	1.77537e-31	65.1655	up
Snx10	0.631915	10.3026	14.4637	2.49574e-33	1.91728e-31	65.0781	up
Sfn	1.6403	8.75115	14.422	3.37776e-33	2.56636e-31	64.7776	up
Gadd45g	1.1437	10.8793	14.3334	6.43253e-33	4.83419e-31	64.1382	up
Tbxas1	0.999954	8.8721	14.3204	7.07051e-33	5.2565e-31	64.0444	up
Ltbp4	-1.05478	11.1885	-14.3089	7.68812e-33	5.65486e-31	63.9612	down
Ctsh	0.669061	13.2982	14.2797	9.50104e-33	6.84273e-31	63.7511	up
Slc39a11	0.681444	9.51005	14.2808	9.42379e-33	6.84273e-31	63.7592	up
Tlr2	1.11608	9.77378	14.2483	1.19354e-32	8.50736e-31	63.5246	up
Spag5	1.78879	6.83836	14.2432	1.23855e-32	8.73812e-31	63.4879	up
Mboat1	0.622222	9.92863	14.2319	1.34551e-32	9.39681e-31	63.4057	up
Fst	2.50542	8.37886	14.2266	1.39792e-32	9.66524e-31	63.3677	up
Ccl2	2.53474	7.30319	14.2031	1.65788e-32	1.13491e-30	63.1984	up
Pla1a	2.19436	7.73452	14.1573	2.31307e-32	1.5679e-30	62.8679	up
Tpx2	1.90028	7.52566	14.1304	2.81211e-32	1.88766e-30	62.6739	up
Anln	1.50839	8.3703	14.127	2.88373e-32	1.91712e-30	62.649	up
Txnrd3	-0.899306	8.92643	-14.1247	2.93247e-32	1.93096e-30	62.6323	down
Csf2rb2	1.5175	8.86068	14.1164	3.11273e-32	2.01134e-30	62.5731	up
Ptrh1	0.98154	8.08978	14.1174	3.09015e-32	2.01134e-30	62.5804	up
C1qb	1.71223	11.6811	14.0813	4.01733e-32	2.57184e-30	62.3199	up
Aurka	1.47919	7.60285	14.0474	5.14052e-32	3.26069e-30	62.0752	up
Igfbp6	-1.38969	11.5703	-14.0345	5.64494e-32	3.5481e-30	61.9823	down
Pld3	0.87583	10.9663	14.0139	6.55771e-32	4.04822e-30	61.8335	up
Ppa1	0.948017	9.97839	14.0098	6.75662e-32	4.13409e-30	61.8038	up
Socs3	1.38432	10.8653	14.0054	6.97768e-32	4.2319e-30	61.7719	up
F10	1.3409	8.20493	13.9971	7.4099e-32	4.45496e-30	61.7122	up
Nckap1l	0.777996	10.1091	13.9707	8.97941e-32	5.35204e-30	61.5215	up
Ccna1	1.49569	6.12391	13.9411	1.11285e-31	6.57628e-30	61.3086	up
Nme1	0.637608	11.0565	13.9029	1.46883e-31	8.60635e-30	61.0331	up
Glipr2	1.02095	9.29885	13.8973	1.52968e-31	8.88757e-30	60.9928	up
Ly86	1.15212	10.7345	13.8787	1.75175e-31	9.92751e-30	60.8582	up
Ntpcr	0.6719	9.08891	13.8787	1.75109e-31	9.92751e-30	60.8586	up
Top2a	1.8268	8.32795	13.8788	1.75046e-31	9.92751e-30	60.859	up
Asgr1	-2.11127	7.61729	-13.8685	1.88556e-31	1.0599e-29	60.7852	down
Hexb	0.84992	11.2965	13.8438	2.25672e-31	1.2574e-29	60.6068	up
Nudt5	0.697388	8.50077	13.8428	2.27329e-31	1.2574e-29	60.5996	up
Lrg1	1.39755	11.4817	13.8249	2.58816e-31	1.4202e-29	60.4708	up
Cxcl9	3.05316	7.00156	13.7989	3.12597e-31	1.70181e-29	60.2834	up
Pycard	0.988723	9.41362	13.7941	3.23699e-31	1.74848e-29	60.2488	up
Cdk1	1.91492	7.62041	13.7322	5.07693e-31	2.72108e-29	59.8021	up
Il1rn	1.6165	7.87852	13.7013	6.35147e-31	3.378e-29	59.5798	up
Rac3	-0.871017	8.92286	-13.6949	6.65324e-31	3.51149e-29	59.5337	down
Dok2	1.05998	8.4428	13.6804	7.39045e-31	3.87103e-29	59.4294	up
Tnfrsf12a	1.22351	10.3836	13.6529	9.02949e-31	4.69398e-29	59.2306	up
Lama1	2.09416	7.22906	13.627	1.08937e-30	5.62083e-29	59.0443	up
Ranbp1	0.570526	10.4838	13.6174	1.16787e-30	5.98121e-29	58.9753	up
Tfdp1	0.611155	10.0247	13.6046	1.28152e-30	6.515e-29	58.8831	up
Ccl27a	-0.734915	8.85853	-13.6012	1.31405e-30	6.63164e-29	58.8582	down
Eln	1.84054	11.4967	13.5964	1.3607e-30	6.81728e-29	58.8236	up
Palmd	-0.766592	9.99856	-13.5431	2.00353e-30	9.96575e-29	58.4396	down
Tacstd2	0.779517	9.98346	13.533	2.15468e-30	1.0641e-28	58.3674	up
Mmp14	1.28511	9.95223	13.4942	2.85552e-30	1.40022e-28	58.0879	up
Nhp2	0.570684	10.2437	13.483	3.09847e-30	1.50865e-28	58.0069	up
Lactb	0.607179	8.95705	13.4616	3.61828e-30	1.74943e-28	57.8529	up
Enc1	0.847879	10.0608	13.4448	4.08673e-30	1.9622e-28	57.7321	up
Plk1	1.40785	7.55384	13.4233	4.77594e-30	2.2773e-28	57.5775	up
Batf3	1.16702	7.98454	13.4015	5.59335e-30	2.6488e-28	57.4207	up
Sh3bp2	0.748673	9.39334	13.3708	6.99023e-30	3.28779e-28	57.1994	up
Gtse1	1.65394	6.69731	13.3215	9.99298e-30	4.63701e-28	56.8448	up
Cfi	1.37163	6.2732	13.3086	1.09744e-29	5.05844e-28	56.7518	up
Tppp3	-0.960578	12.0708	-13.2543	1.62615e-29	7.39683e-28	56.3615	down
Ch25h	1.80074	8.94	13.2477	1.7059e-29	7.70889e-28	56.314	up
Abcb1b	1.18764	7.19609	13.2407	1.79419e-29	8.00325e-28	56.264	up
Pbp2	1.11505	5.1263	13.241	1.79106e-29	8.00325e-28	56.2657	up
Kif11	1.54429	6.49424	13.2344	1.87894e-29	8.32756e-28	56.2182	up
Aaas	0.655164	8.65815	13.2039	2.34282e-29	1.03174e-27	55.9992	up
Lcn2	1.38959	12.8554	13.1908	2.57659e-29	1.1275e-27	55.9048	up
Kif23	1.13013	7.88118	13.1571	3.28901e-29	1.4302e-27	55.6626	up
Tubb6	1.16795	10.1854	13.1341	3.88487e-29	1.67875e-27	55.4973	up
Ppic	0.602724	12.4034	13.1158	4.43499e-29	1.90457e-27	55.3659	up
Incenp	0.928129	7.77533	13.0912	5.29854e-29	2.26137e-27	55.1894	up
Cd276	1.00593	8.09324	13.0788	5.79631e-29	2.45863e-27	55.1003	up
Hbegf	0.708492	10.809	13.0693	6.20803e-29	2.60135e-27	55.0322	up
S100a14	1.74096	8.4803	13.0697	6.19269e-29	2.60135e-27	55.0346	up
P2ry14	0.773412	9.68891	13.0499	7.14575e-29	2.97625e-27	54.8926	up
Cpxm1	1.35795	9.40537	13.0251	8.55189e-29	3.54058e-27	54.7143	up
Pno1	0.646062	9.49994	13.0131	9.32536e-29	3.83783e-27	54.6284	up
Cfp	0.843082	10.3315	12.9959	1.05613e-28	4.32077e-27	54.5049	up
Dctpp1	0.753881	9.47202	12.9875	1.12203e-28	4.56335e-27	54.4449	up
Nfkbie	0.951152	8.71556	12.983	1.15992e-28	4.68986e-27	54.4119	up
Tnxb	-1.19682	10.6218	-12.977	1.21088e-28	4.86747e-27	54.3692	down
Itgb6	1.14393	8.56473	12.9577	1.39204e-28	5.56331e-27	54.2309	up
Lif	1.70952	7.23904	12.9322	1.67479e-28	6.65489e-27	54.0474	up
Kifc2	-0.854196	8.53455	-12.8972	2.15617e-28	8.51873e-27	53.7967	down
Arap3	-0.597292	12.1548	-12.8889	2.28989e-28	8.94481e-27	53.737	down
Npr2	-0.590379	10.9758	-12.8834	2.38321e-28	9.25701e-27	53.6974	down
Cenpa	0.991125	8.89269	12.8695	2.63467e-28	1.01766e-26	53.5978	up
Sirpa	0.575224	11.8413	12.8569	2.88657e-28	1.10876e-26	53.5072	up
Ushbp1	-0.829051	9.95388	-12.8359	3.35925e-28	1.2832e-26	53.3568	down
Sec14l4	-0.88985	9.85364	-12.8269	3.58506e-28	1.36193e-26	53.2922	down
Thbs3	-1.07567	10.2026	-12.8161	3.87468e-28	1.46391e-26	53.2151	down
Mthfd2	1.11245	8.11811	12.8153	3.89685e-28	1.46428e-26	53.2095	up
Litaf	0.70426	12.3216	12.8054	4.18656e-28	1.56464e-26	53.1383	up
Rin1	1.06469	7.5207	12.7911	4.64033e-28	1.72491e-26	53.0362	up
Bax	0.598398	10.8206	12.7641	5.64242e-28	2.08619e-26	52.8422	up
Kank3	-0.673706	11.2352	-12.7407	6.67864e-28	2.45618e-26	52.6749	down
Sytl2	-0.674848	8.77441	-12.6939	9.363e-28	3.42517e-26	52.3397	down
Tmem106a	0.76445	8.38988	12.6251	1.53854e-27	5.59867e-26	51.847	up
F7	1.20667	9.23138	12.6166	1.63526e-27	5.91946e-26	51.7865	up
Ccdc86	0.800874	8.9155	12.5897	1.98555e-27	7.13171e-26	51.594	up
Kynu	1.18773	6.73382	12.5893	1.99077e-27	7.13171e-26	51.5913	up
Adamts4	2.57505	7.52913	12.5858	2.04149e-27	7.27571e-26	51.5664	up
Gprasp1	-0.739125	9.97641	-12.5605	2.45061e-27	8.68898e-26	51.3852	down
Cstb	0.587549	12.8041	12.5528	2.59023e-27	9.13716e-26	51.3302	up
Map4k2	-0.6805	9.78848	-12.5383	2.87469e-27	1.00891e-25	51.2268	down
Dgkg	-1.04097	7.12048	-12.5373	2.8968e-27	1.01154e-25	51.2192	down
Cdc45	0.877656	6.65436	12.5244	3.17779e-27	1.10408e-25	51.1274	up
Mmp13	1.85892	5.61474	12.4809	4.34628e-27	1.49503e-25	50.8167	up
Vtn	-0.919759	8.96048	-12.4736	4.58339e-27	1.56879e-25	50.7641	down
Mrc1	0.72257	11.1599	12.4676	4.78385e-27	1.62934e-25	50.7216	up
Cyp2d22	-0.957923	9.3015	-12.4595	5.07021e-27	1.7184e-25	50.6639	down
S100a4	1.26864	10.641	12.458	5.12712e-27	1.72921e-25	50.6528	up
Atg9b	1.89851	6.1446	12.4477	5.52305e-27	1.85371e-25	50.579	up
Mcm10	1.19798	6.76863	12.4396	5.85136e-27	1.95441e-25	50.5218	up
Macrod1	-0.783201	8.92108	-12.4367	5.978e-27	1.98711e-25	50.5005	down
Tcf19	0.973254	8.65179	12.4307	6.23843e-27	2.06376e-25	50.4582	up
Psca	0.992389	5.87823	12.42	6.73999e-27	2.21906e-25	50.3815	up
Wfdc12	1.88809	7.55974	12.4118	7.14805e-27	2.34226e-25	50.3232	up
Slc7a5	0.970794	8.66784	12.4098	7.25104e-27	2.3648e-25	50.309	up
Capn6	0.91947	7.05639	12.3896	8.38869e-27	2.72298e-25	50.1644	up
Arg1	2.41837	7.43079	12.3732	9.43839e-27	3.04939e-25	50.0475	up
Naip2	0.952427	8.35794	12.3533	1.0892e-26	3.50267e-25	49.9054	up
Dbf4	0.92053	8.08694	12.3256	1.32899e-26	4.25401e-25	49.708	up
Cdca5	1.57991	6.74188	12.3245	1.33953e-26	4.26796e-25	49.7002	up
Atp1a2	-0.948411	9.88227	-12.3135	1.45009e-26	4.59904e-25	49.6215	down
Gnpda1	0.713024	8.37769	12.2989	1.6097e-26	5.05631e-25	49.5179	up
Inpp5k	-0.646691	10.6083	-12.2984	1.61621e-26	5.05631e-25	49.5139	down
G0s2	-1.06198	10.3941	-12.288	1.74089e-26	5.42185e-25	49.4402	down
Cd300lf	1.28701	8.27583	12.2655	2.04689e-26	6.34629e-25	49.2796	up
Plk4	1.0591	7.49404	12.2487	2.3098e-26	7.09777e-25	49.1597	up
Stard8	-0.730281	10.9803	-12.2396	2.46436e-26	7.50598e-25	49.0955	down
Tie1	-0.777817	10.9975	-12.2028	3.21079e-26	9.73657e-25	48.8331	down
Rgs16	2.27639	7.19275	12.1968	3.35193e-26	1.01202e-24	48.7904	up
Rad54l	1.00357	6.80458	12.1885	3.55595e-26	1.06895e-24	48.7318	up
Cyba	0.590837	12.362	12.1728	3.98062e-26	1.19143e-24	48.6199	up
Atp2a3	-0.727547	11.0876	-12.1653	4.20035e-26	1.25178e-24	48.5666	down
Col5a2	1.39698	9.64819	12.1546	4.5368e-26	1.34624e-24	48.4902	up
Axl	0.657113	11.39	12.1309	5.37555e-26	1.58831e-24	48.3219	up
Irx2	-0.785235	10.1349	-12.1145	6.04746e-26	1.7717e-24	48.2051	down
Pdgfc	1.19063	8.3866	12.0987	6.7751e-26	1.9682e-24	48.0924	up
Tgm1	1.54062	7.20542	12.0979	6.81265e-26	1.97082e-24	48.0869	up
Cdh16	-1.31032	8.0066	-12.0952	6.94434e-26	2.00055e-24	48.0679	down
Fxyd4	1.87175	7.46208	12.0881	7.30869e-26	2.09677e-24	48.0172	up
Fbn1	1.04336	11.0691	12.0871	7.3598e-26	2.10271e-24	48.0103	up
Has2	2.05727	6.06557	12.0838	7.53702e-26	2.1357e-24	47.9867	up
Cenpn	1.20129	6.52437	12.0679	8.44482e-26	2.38316e-24	47.8739	up
Snhg11	-1.1663	9.6303	-12.038	1.04594e-25	2.93969e-24	47.6617	down
Klhdc8a	1.23829	7.03468	12.0115	1.26519e-25	3.52724e-24	47.473	up
Aoah	1.18508	6.39499	11.9967	1.4059e-25	3.90377e-24	47.3684	up
Itgb2	0.917516	10.1836	11.9855	1.52396e-25	4.21466e-24	47.2884	up
2610524H06Rik	1.01019	7.45783	11.984	1.54024e-25	4.24273e-24	47.2779	up
Rrm2	1.38542	9.62254	11.8778	3.29105e-25	8.9584e-24	46.5249	up
Acss1	-0.646964	11.8522	-11.8733	3.39838e-25	9.21428e-24	46.4931	down
Cyp2j9	-0.802033	8.08828	-11.8413	4.27068e-25	1.14447e-23	46.2665	down
Iqgap3	1.54121	6.55087	11.8414	4.26682e-25	1.14447e-23	46.2674	up
Myo1f	0.775881	9.35277	11.8239	4.83534e-25	1.29079e-23	46.1434	up
Uck2	0.870077	9.54053	11.8003	5.72232e-25	1.51587e-23	45.9764	up
Efemp2	0.590356	10.9929	11.7679	7.21003e-25	1.90268e-23	45.7472	up
Ndrg2	-0.838307	9.98601	-11.7619	7.52898e-25	1.97929e-23	45.7043	down
Rab3a	-0.657061	9.70606	-11.7455	8.46242e-25	2.21626e-23	45.5884	down
Kif2c	1.54504	6.43116	11.7315	9.34987e-25	2.43943e-23	45.4895	up
Atf5	-0.588711	11.1394	-11.7107	1.08412e-24	2.8179e-23	45.3428	down
Bmp6	-1.15517	10.2642	-11.6994	1.17556e-24	3.04412e-23	45.2625	down
Tril	-1.15978	9.22598	-11.6658	1.49298e-24	3.85167e-23	45.0255	down
Gjb3	1.207	7.22647	11.651	1.65914e-24	4.26443e-23	44.9209	up
Ccnb1	1.73541	6.26778	11.6454	1.72676e-24	4.42179e-23	44.8813	up
Mal	0.760757	10.0688	11.6366	1.83814e-24	4.68964e-23	44.8193	up
Phactr1	-0.607211	11.0028	-11.6232	2.02226e-24	5.14041e-23	44.7247	down
Cdt1	0.882258	9.21849	11.6156	2.13408e-24	5.40478e-23	44.6713	up
Ndc80	1.11257	6.51861	11.5906	2.54851e-24	6.40742e-23	44.4953	up
Apobec1	0.854729	9.60794	11.5832	2.68607e-24	6.72879e-23	44.4432	up
Mt2	1.61677	10.6681	11.5751	2.8457e-24	7.07739e-23	44.386	up
Ncapd2	0.927452	8.29306	11.5594	3.18122e-24	7.85535e-23	44.2755	up
Cotl1	0.794318	10.3219	11.5533	3.3223e-24	8.14552e-23	44.2325	up
Rnf167	-0.624639	10.9727	-11.5535	3.31923e-24	8.14552e-23	44.2334	down
Lgals3bp	0.852441	11.3993	11.5402	3.64732e-24	8.91081e-23	44.1399	up
Zfyve27	-0.604002	9.41662	-11.5269	4.00838e-24	9.72419e-23	44.0463	down
Col5a1	1.02365	10.3009	11.5011	4.81403e-24	1.16378e-22	43.8648	up
Adcy9	-0.629914	9.90731	-11.4707	5.97456e-24	1.43431e-22	43.6507	down
Mmp2	0.890782	11.6599	11.4616	6.3736e-24	1.52481e-22	43.5866	up
Rfc5	0.682563	8.46136	11.3902	1.05712e-23	2.51165e-22	43.085	up
Gpr85	1.42404	6.25081	11.3773	1.15828e-23	2.74259e-22	42.9944	up
Tyrobp	0.879175	11.7857	11.3622	1.28959e-23	3.03273e-22	42.888	up
Egr2	1.48082	9.56144	11.3596	1.31354e-23	3.07858e-22	42.8697	up
Cmtm8	-0.590964	10.4616	-11.3465	1.44033e-23	3.33058e-22	42.7784	down
Pld4	0.82636	10.0508	11.3444	1.46222e-23	3.36992e-22	42.7634	up
Fen1	0.64877	10.8077	11.334	1.57448e-23	3.61658e-22	42.6901	up
Pxmp2	-0.725039	9.16647	-11.3236	1.69449e-23	3.87938e-22	42.6173	down
Cd33	0.879684	7.20912	11.3031	1.9582e-23	4.46832e-22	42.4739	up
Nasp	0.617901	8.23013	11.2896	2.15526e-23	4.9018e-22	42.3789	up
Cdc6	1.19127	6.55506	11.2866	2.20171e-23	4.99101e-22	42.3578	up
Lig1	0.715629	9.04147	11.2496	2.85895e-23	6.45125e-22	42.0989	up
Mcm2	0.783766	9.00535	11.237	3.12457e-23	6.99135e-22	42.0108	up
Rhod	0.650685	8.34341	11.2292	3.30095e-23	7.36218e-22	41.9564	up
Lamc2	0.713462	11.1098	11.2168	3.60386e-23	7.96074e-22	41.8694	up
Scamp5	0.787385	7.84869	11.1978	4.1223e-23	9.01948e-22	41.7361	up
Rtn2	-0.738507	8.79618	-11.1874	4.43413e-23	9.67115e-22	41.6639	down
Srm	0.650074	9.40495	11.1843	4.53387e-23	9.85759e-22	41.6418	up
Cldn6	1.14252	5.08264	11.1801	4.67098e-23	1.00922e-21	41.6123	up
Cd80	1.22451	6.5995	11.1492	5.80651e-23	1.24678e-21	41.3966	up
Gnmt	-0.944992	8.00414	-11.1389	6.24184e-23	1.33198e-21	41.325	down
Slc7a10	-1.61931	9.08079	-11.1311	6.59611e-23	1.40325e-21	41.2703	down
Krt18	0.580496	12.325	11.1303	6.63218e-23	1.40659e-21	41.2649	up
Nrip3	1.29166	6.18824	11.111	7.60217e-23	1.59761e-21	41.1296	up
Eef1e1	0.682353	8.78686	11.1103	7.63564e-23	1.59978e-21	41.1252	up
Ctsz	0.654351	12.1962	11.1071	7.80961e-23	1.63129e-21	41.1029	up
Dera	0.724249	8.29984	11.1049	7.93616e-23	1.65273e-21	41.087	up
Cenpm	1.03421	6.40934	11.0986	8.29305e-23	1.72187e-21	41.0434	up
Adcy8	-0.893788	8.90127	-11.0957	8.467e-23	1.75272e-21	41.0228	down
Lpxn	0.769258	8.82726	11.0731	9.92347e-23	2.04199e-21	40.8655	up
Cfb	1.31302	9.53746	11.0692	1.02019e-22	2.08685e-21	40.8381	up
Ctnnbip1	0.575812	8.52414	11.0606	1.08382e-22	2.21049e-21	40.7781	up
Enpp1	0.888961	7.26274	11.0375	1.27471e-22	2.57699e-21	40.6174	up
Fam3b	1.16437	5.64837	11.0353	1.29446e-22	2.60171e-21	40.6022	up
Ace2	-0.851617	8.2669	-10.9478	2.39475e-22	4.74421e-21	39.9926	down
Ces2g	-0.795048	9.39036	-10.9465	2.41597e-22	4.77258e-21	39.9838	down
Gstm1	-0.704149	12.3679	-10.9455	2.43324e-22	4.79299e-21	39.9768	down
Rnf186	-0.788492	9.70921	-10.9203	2.90413e-22	5.67208e-21	39.8015	down
Fmo5	-0.831211	8.96537	-10.8908	3.57203e-22	6.95691e-21	39.5964	down
Osmr	0.593003	11.2904	10.8835	3.75727e-22	7.29713e-21	39.5463	up
Mmp10	1.82827	5.23696	10.8812	3.8204e-22	7.39896e-21	39.5298	up
Cysltr1	0.782572	6.7096	10.8761	3.95887e-22	7.6457e-21	39.4945	up
Ces1e	-1.20109	8.32498	-10.8531	4.65096e-22	8.93243e-21	39.3349	down
Pdk2	-0.842438	8.66847	-10.8435	4.9746e-22	9.52753e-21	39.2682	down
Tgif1	0.640142	9.52319	10.8367	5.21768e-22	9.96547e-21	39.221	up
Mcm6	0.692758	10.1479	10.8339	5.31928e-22	1.01316e-20	39.2019	up
Mmp15	-0.774127	10.4169	-10.8312	5.42298e-22	1.03007e-20	39.1827	down
Bub1b	0.997594	7.4979	10.8284	5.52965e-22	1.04745e-20	39.1634	up
Ece2	0.746429	7.37512	10.8065	6.44292e-22	1.2105e-20	39.012	up
Gria1	-1.46322	7.10527	-10.8022	6.64286e-22	1.24468e-20	38.9817	down
Igf1	1.36761	9.6044	10.7898	7.24097e-22	1.35308e-20	38.8963	up
Pllp	-0.914904	9.17055	-10.7721	8.19586e-22	1.52739e-20	38.7736	down
Ctss	0.94075	12.5419	10.7558	9.18143e-22	1.70189e-20	38.6611	up
Qpct	0.587936	9.01482	10.7518	9.4424e-22	1.74093e-20	38.6334	up
Pik3cg	0.702875	8.24928	10.7351	1.061e-21	1.94582e-20	38.5179	up
Serpina3m	1.4659	7.29426	10.7144	1.22662e-21	2.2318e-20	38.3742	up
Fmo3	-1.07369	9.93674	-10.701	1.34639e-21	2.43053e-20	38.2819	down
Cldn2	1.59483	5.77896	10.6925	1.42856e-21	2.56547e-20	38.2232	up
Lmnb1	0.791017	10.3345	10.6928	1.42609e-21	2.56547e-20	38.2249	up
Pla2g1b	-1.05666	9.09862	-10.6828	1.52818e-21	2.73019e-20	38.1564	down
Hmgb2	0.727705	10.2581	10.6805	1.5535e-21	2.76828e-20	38.1402	up
Kdelr3	0.828762	9.55439	10.6627	1.758e-21	3.12463e-20	38.0177	up
Cd48	0.838725	9.10144	10.6588	1.80668e-21	3.19472e-20	37.9906	up
Aldh18a1	0.746394	8.60779	10.6572	1.82735e-21	3.22303e-20	37.9793	up
Olfm1	0.634455	9.97713	10.6534	1.8762e-21	3.30078e-20	37.9532	up
Ncf4	0.75807	9.80499	10.627	2.25529e-21	3.94761e-20	37.7709	up
Cyp4b1	-0.772759	12.6632	-10.613	2.48546e-21	4.3395e-20	37.6747	down
Dclk1	1.09788	8.52174	10.6083	2.56823e-21	4.47272e-20	37.6422	up
Slc38a5	-0.741654	10.5153	-10.6002	2.71758e-21	4.72095e-20	37.5862	down
Csf2rb	1.02375	9.46424	10.5462	3.95514e-21	6.85359e-20	37.2146	up
Slc7a11	1.25377	5.07098	10.5375	4.20195e-21	7.22693e-20	37.1546	up
Gpr65	0.986011	7.39359	10.5369	4.2199e-21	7.23979e-20	37.1504	up
Bex2	-1.57749	9.01132	-10.4965	5.58542e-21	9.51172e-20	36.8727	down
Itm2a	0.96582	9.50551	10.4728	6.58221e-21	1.11817e-19	36.7101	up
Kif4	0.935027	6.57875	10.4495	7.73832e-21	1.30814e-19	36.5499	up
Irf5	0.701568	8.89321	10.4395	8.29364e-21	1.38508e-19	36.4813	up
Syt12	1.01694	5.75989	10.4336	8.63819e-21	1.43914e-19	36.4409	up
Sh3gl2	-0.744928	7.66718	-10.4244	9.20313e-21	1.52226e-19	36.3782	down
Rgs10	0.572807	10.8612	10.4015	1.07838e-20	1.77523e-19	36.2213	up
Vsig4	1.56064	5.21796	10.386	1.2006e-20	1.96705e-19	36.115	up
Lat2	0.823151	8.6347	10.3771	1.27658e-20	2.08659e-19	36.0542	up
Ghrl	0.887046	7.63532	10.3584	1.45286e-20	2.36355e-19	35.9261	up
Slc7a8	1.06748	6.59009	10.345	1.59413e-20	2.58121e-19	35.8342	up
Vav1	0.726227	8.65431	10.3163	1.94302e-20	3.10974e-19	35.6383	up
Irf7	1.10972	8.57677	10.2877	2.36795e-20	3.77235e-19	35.4425	up
Prelp	-0.591256	11.6645	-10.2862	2.3914e-20	3.80018e-19	35.4327	down
Rap2b	0.712207	9.48754	10.2859	2.39641e-20	3.80018e-19	35.4306	up
Itgax	0.967689	9.87685	10.2745	2.59309e-20	4.09329e-19	35.3525	up
Notch4	-0.618546	10.9428	-10.2583	2.89901e-20	4.56577e-19	35.2421	down
Gdf3	1.36341	5.67535	10.2574	2.91707e-20	4.58378e-19	35.236	up
Hoxb5	-0.747708	9.7448	-10.2484	3.10367e-20	4.86593e-19	35.1746	down
Pcolce2	-1.15714	11.9102	-10.2445	3.18933e-20	4.98892e-19	35.1476	down
Lpar3	-0.817916	8.5914	-10.2441	3.19691e-20	4.98949e-19	35.1453	down
Rnf144a	-0.800207	11.0389	-10.1934	4.53067e-20	7.02355e-19	34.8001	down
Mapk13	0.619642	9.41957	10.1779	5.04028e-20	7.74411e-19	34.6946	up
Fstl1	0.727235	11.6143	10.1703	5.3101e-20	8.14058e-19	34.643	up
Pon1	-0.88305	11.2887	-10.1511	6.06206e-20	9.25234e-19	34.5119	down
Ckmt1	0.704756	10.2064	10.1458	6.28312e-20	9.56861e-19	34.4764	up
Gas7	0.70806	8.79706	10.1232	7.33846e-20	1.11512e-18	34.3227	up
Ddit4l	0.842747	8.14753	10.1184	7.58279e-20	1.14972e-18	34.2903	up
Rab3il1	0.920714	8.16388	10.11	8.03477e-20	1.21293e-18	34.233	up
Slc9a3r2	-0.576031	12.1059	-10.11	8.03373e-20	1.21293e-18	34.2331	down
Fmo1	-0.718267	11.8686	-10.109	8.09065e-20	1.21871e-18	34.2262	down
Blm	0.706361	7.11427	10.1072	8.19306e-20	1.23145e-18	34.2137	up
Cyp27a1	-0.633047	8.92585	-10.1067	8.21792e-20	1.23251e-18	34.2107	down
Rgs9	-0.810325	9.44585	-10.0886	9.30679e-20	1.38381e-18	34.0876	down
Tgfbr3	-0.612719	11.2751	-10.0806	9.82977e-20	1.45843e-18	34.0334	down
Col18a1	0.633347	9.92627	10.0796	9.89889e-20	1.46554e-18	34.0265	up
Areg	1.37991	8.89053	10.0618	1.11818e-19	1.64842e-18	33.9059	up
Abi3bp	-0.761149	10.3182	-10.0466	1.24096e-19	1.82166e-18	33.8028	down
Nudcd2	0.654314	10.007	10.0294	1.39568e-19	2.03581e-18	33.6865	up
Selplg	0.591424	10.085	10.028	1.40906e-19	2.051e-18	33.6771	up
Clec4d	1.37754	9.38534	10.0259	1.42975e-19	2.07239e-18	33.6626	up
Rsad2	1.08832	9.80385	10.0171	1.51794e-19	2.19562e-18	33.6034	up
Ccl3	1.52622	6.9317	9.99736	1.73716e-19	2.50746e-18	33.4699	up
Slc16a6	0.882683	7.28808	9.98841	1.84671e-19	2.66003e-18	33.4094	up
Ptger2	0.731754	8.57157	9.97794	1.98354e-19	2.85119e-18	33.3386	up
Cd177	1.71115	7.83492	9.96835	2.11773e-19	3.0252e-18	33.2739	up
Rcan1	0.676715	10.7091	9.96863	2.11373e-19	3.0252e-18	33.2757	up
Calca	1.31314	7.06324	9.95969	2.24664e-19	3.19614e-18	33.2154	up
Plek	0.676828	10.2187	9.95977	2.24553e-19	3.19614e-18	33.2159	up
Slamf7	0.903635	6.92715	9.95575	2.3079e-19	3.27655e-18	33.1888	up
Ppp1r14d	0.890046	7.64727	9.94789	2.43504e-19	3.44292e-18	33.1357	up
Rbl1	0.585602	8.42575	9.94207	2.53358e-19	3.57493e-18	33.0964	up
She	-0.628174	10.151	-9.93853	2.59562e-19	3.65501e-18	33.0725	down
Serpina10	1.28285	5.87239	9.93456	2.66681e-19	3.74762e-18	33.0457	up
Ak1	0.600118	10.5546	9.93225	2.70912e-19	3.79936e-18	33.0301	up
Chad	-1.20192	9.30081	-9.92919	2.76612e-19	3.86363e-18	33.0095	down
Anxa1	0.577342	12.2996	9.9058	3.24422e-19	4.50413e-18	32.8518	up
Tyms	0.59079	6.63515	9.89682	3.44872e-19	4.77845e-18	32.7913	up
Reck	-0.621446	10.0867	-9.86964	4.14935e-19	5.72627e-18	32.6083	down
Slamf8	0.916726	7.59938	9.8443	4.92975e-19	6.76275e-18	32.4378	up
Por	-0.677352	11.2204	-9.82995	5.43454e-19	7.42577e-18	32.3413	down
Tnfrsf22	0.946154	5.97363	9.8217	5.74766e-19	7.83813e-18	32.2859	up
Esyt3	-0.614059	9.38993	-9.79983	6.66784e-19	9.05726e-18	32.139	down
Ezh2	0.708451	8.82452	9.79006	7.12458e-19	9.63979e-18	32.0734	up
Fhdc1	-0.694367	9.26954	-9.78608	7.31959e-19	9.86055e-18	32.0467	down
Samsn1	0.725597	8.35336	9.78586	7.33052e-19	9.86055e-18	32.0453	up
Smad6	-0.844299	10.5361	-9.7774	7.76321e-19	1.04223e-17	31.9885	down
Kcnk13	0.693125	7.34961	9.77592	7.84163e-19	1.05072e-17	31.9786	up
Sema7a	0.652016	10.6196	9.76967	8.18116e-19	1.09198e-17	31.9366	up
Hvcn1	0.661695	9.76588	9.75743	8.88831e-19	1.17728e-17	31.8546	up
Ces1f	-1.3741	8.29021	-9.74267	9.82293e-19	1.2961e-17	31.7557	down
Slc41a2	0.624612	9.09167	9.73772	1.0158e-18	1.33777e-17	31.7225	up
Cx3cl1	-0.749318	9.23827	-9.72778	1.08653e-18	1.42819e-17	31.656	down
Ppp1r14a	-0.746577	10.3996	-9.71999	1.14529e-18	1.50256e-17	31.6039	down
Hdac11	-0.817792	7.65297	-9.71779	1.16248e-18	1.52223e-17	31.5891	down
Ccrl2	-0.604433	9.18817	-9.65524	1.77404e-18	2.27565e-17	31.171	down
Emilin1	0.733534	9.04944	9.64557	1.89363e-18	2.42454e-17	31.1065	up
Fn3k	-0.97657	6.30531	-9.64026	1.96271e-18	2.50835e-17	31.0711	down
Ptx3	1.54358	6.60331	9.63374	2.05102e-18	2.61156e-17	31.0275	up
Mgl2	0.828374	9.97634	9.62332	2.20017e-18	2.78608e-17	30.9581	up
Slc29a3	0.737095	8.96024	9.60969	2.41188e-18	3.04858e-17	30.8672	up
Gpt	-0.703417	9.59697	-9.60524	2.48537e-18	3.13003e-17	30.8375	down
Ccdc80	0.823691	9.97872	9.60137	2.5509e-18	3.20671e-17	30.8118	up
Hcls1	0.64227	9.39401	9.59984	2.57749e-18	3.23426e-17	30.8016	up
Fam193b	-0.61187	9.94604	-9.5713	3.12337e-18	3.89801e-17	30.6116	down
Dpep1	-0.910456	11.0919	-9.55616	3.45809e-18	4.2925e-17	30.5109	down
Tspan2	-0.597857	10.7487	-9.54835	3.64451e-18	4.51579e-17	30.459	down
Ctsd	0.833046	11.7562	9.54035	3.8459e-18	4.74832e-17	30.4058	up
Hmox1	0.895934	9.09144	9.53879	3.88654e-18	4.78993e-17	30.3954	up
Bhlhe40	0.813863	10.9697	9.52589	4.23838e-18	5.19577e-17	30.3097	up
Dab2	0.594986	10.813	9.5023	4.96549e-18	6.06561e-17	30.1531	up
Slc11a1	0.738507	9.64903	9.47495	5.96532e-18	7.2368e-17	29.9718	up
Snx5	0.607272	10.1315	9.47488	5.9679e-18	7.2368e-17	29.9713	up
Fgf1	-0.590307	12.0724	-9.47384	6.00965e-18	7.26411e-17	29.9644	down
Ppbp	-1.21791	9.26849	-9.47143	6.10747e-18	7.36947e-17	29.9485	down
Cry2	-0.632329	10.0954	-9.45734	6.71205e-18	8.05123e-17	29.8551	down
Ptgs1	0.674933	10.6609	9.44586	7.24845e-18	8.67055e-17	29.7791	up
Il23a	1.02061	5.44245	9.444	7.33924e-18	8.74888e-17	29.7668	up
Nnmt	0.655221	9.20826	9.43423	7.83516e-18	9.32398e-17	29.7022	up
Car14	-0.668418	9.49334	-9.41362	8.99364e-18	1.06476e-16	29.5658	down
Thbs1	1.34771	10.3872	9.3834	1.1006e-17	1.29194e-16	29.3662	up
Myo5a	0.655227	9.28701	9.37979	1.12744e-17	1.32121e-16	29.3424	up
Tlr7	0.661045	7.95252	9.37071	1.19793e-17	1.40144e-16	29.2824	up
Apoe	0.738934	12.2417	9.37008	1.2029e-17	1.40488e-16	29.2783	up
Grb7	-0.571894	9.72207	-9.36913	1.21063e-17	1.41152e-16	29.272	down
Tubb2b	0.807172	9.71996	9.3629	1.26197e-17	1.4689e-16	29.231	up
E2f3	0.639022	8.62954	9.3188	1.69326e-17	1.95772e-16	28.9404	up
Mgmt	0.856987	7.32822	9.31692	1.71456e-17	1.97904e-16	28.928	up
Cenpq	0.724	8.1616	9.30475	1.85926e-17	2.14249e-16	28.8479	up
Fcgr4	0.820172	9.02564	9.30286	1.88281e-17	2.16602e-16	28.8355	up
Actc1	-0.945398	12.2119	-9.29589	1.97226e-17	2.26515e-16	28.7896	down
Selp	1.22972	8.0338	9.29548	1.97766e-17	2.26758e-16	28.7869	up
Sema6b	0.754422	8.20148	9.29233	2.01951e-17	2.31174e-16	28.7662	up
Art3	-0.731022	9.56802	-9.28493	2.12138e-17	2.42433e-16	28.7176	down
Cd14	0.601289	10.671	9.27094	2.32811e-17	2.65619e-16	28.6257	up
Fgf13	0.846385	6.03483	9.26943	2.35164e-17	2.67421e-16	28.6157	up
Itgam	0.824117	5.73547	9.25715	2.55152e-17	2.88727e-16	28.5351	up
Tnfrsf11b	1.10209	6.61287	9.24819	2.70801e-17	3.04937e-16	28.4763	up
Marcksl1	0.887493	9.50792	9.24066	2.84683e-17	3.19529e-16	28.4268	up
Cox6b2	0.574351	9.86012	9.23234	3.00838e-17	3.36569e-16	28.3723	up
Acrbp	-0.713832	7.8324	-9.21392	3.39929e-17	3.79075e-16	28.2516	down
Kdr	-0.698148	10.7633	-9.20359	3.64022e-17	4.04638e-16	28.1839	down
Mt1	0.83073	12.4528	9.19274	3.91151e-17	4.32707e-16	28.1129	up
Alox12	-0.727304	7.70449	-9.16166	4.80511e-17	5.27342e-16	27.9095	down
Ar	-0.886438	8.36232	-9.16182	4.80013e-17	5.27342e-16	27.9106	down
Mlxipl	-1.04182	6.79846	-9.14769	5.26996e-17	5.77441e-16	27.8183	down
Gsta3	-0.665229	12.3444	-9.14077	5.51681e-17	6.02579e-16	27.7731	down
Klf2	-0.817118	11.7313	-9.12825	5.99244e-17	6.52468e-16	27.6913	down
Sesn2	0.710239	8.18003	9.12831	5.98999e-17	6.52468e-16	27.6918	up
1600014C10Rik	0.582028	8.74724	9.12759	6.01872e-17	6.54299e-16	27.687	up
Rcc1	0.729266	8.28188	9.12672	6.05341e-17	6.57037e-16	27.6813	up
Slc16a11	-0.951617	8.50685	-9.12133	6.27276e-17	6.79779e-16	27.6462	down
Ncf1	0.845195	9.1189	9.08658	7.88918e-17	8.46984e-16	27.4196	up
Csf2ra	0.971444	10.2617	9.08558	7.94153e-17	8.51282e-16	27.4131	up
Inmt	-0.7616	13.9834	-9.07744	8.37878e-17	8.93995e-16	27.3602	down
Stmn2	-0.670615	10.5232	-9.07748	8.37655e-17	8.93995e-16	27.3604	down
Oas2	0.884005	9.06733	9.07713	8.39629e-17	8.94483e-16	27.3581	up
Snca	-1.50885	8.66584	-9.07631	8.44159e-17	8.97925e-16	27.3528	down
Batf	0.631395	8.05023	9.07197	8.68626e-17	9.21117e-16	27.3246	up
Reep6	-0.63782	10.2965	-9.07143	8.71733e-17	9.22996e-16	27.321	down
Ctse	0.974892	6.3738	9.0571	9.58011e-17	1.00971e-15	27.2278	up
Kcnk2	-0.673601	8.78926	-9.02645	1.17206e-16	1.22597e-15	27.0286	down
Adrb3	-0.943648	8.10219	-9.01571	1.25781e-16	1.31367e-15	26.9588	down
Bst1	0.832037	8.88951	9.01222	1.28698e-16	1.34211e-15	26.9362	up
Bcl3	0.852855	9.33953	9.00055	1.38954e-16	1.44688e-15	26.8604	up
Vpreb3	-0.77899	9.69445	-8.98067	1.58318e-16	1.64603e-15	26.7316	down
Hmgcs2	-0.869852	7.9677	-8.91668	2.40761e-16	2.47711e-15	26.3175	down
Il1rl2	0.679387	8.1029	8.91558	2.42488e-16	2.49118e-15	26.3105	up
Elf5	-0.620906	9.42503	-8.91367	2.45547e-16	2.51886e-15	26.2981	down
Abca8a	-0.643811	10.4207	-8.90005	2.68404e-16	2.74832e-15	26.2102	down
Oasl1	1.0549	7.53396	8.89988	2.68711e-16	2.74832e-15	26.2091	up
Prickle1	-0.615569	12.0584	-8.87378	3.18651e-16	3.24471e-15	26.0407	down
Kcnn4	0.873897	8.26011	8.86687	3.33339e-16	3.37933e-15	25.9962	up
Pclo	-0.832917	7.04967	-8.82989	4.2422e-16	4.28184e-15	25.7582	down
Ccl6	0.882044	12.0395	8.82346	4.42368e-16	4.4585e-15	25.7168	up
Dll4	-0.820858	8.32785	-8.82165	4.47623e-16	4.5049e-15	25.7052	down
Ednrb	-0.686842	11.2394	-8.80418	5.01523e-16	5.01088e-15	25.5929	down
Etv4	1.02398	5.39945	8.79456	5.33885e-16	5.31885e-15	25.5312	up
Acvrl1	-0.582514	11.737	-8.79127	5.45422e-16	5.41817e-15	25.51	down
Fkbp10	0.665568	9.57724	8.77939	5.89224e-16	5.82818e-15	25.4338	up
Memo1	0.651699	9.05999	8.76464	6.48445e-16	6.37745e-15	25.3392	up
Scube2	-0.887989	10.0066	-8.74451	7.38949e-16	7.23668e-15	25.2102	down
Gata3	-0.666432	8.15862	-8.72218	8.54043e-16	8.29334e-15	25.0674	down
Acaa1b	-1.11375	9.01769	-8.70716	9.41243e-16	9.1145e-15	24.9714	down
Cxcl12	0.938452	11.0177	8.70203	9.73038e-16	9.39101e-15	24.9386	up
Klhl24	-0.582672	10.3122	-8.7019	9.73872e-16	9.39101e-15	24.9377	down
Tnfrsf4	0.796442	7.70084	8.70012	9.85119e-16	9.48623e-15	24.9264	up
Ung	0.770875	9.06154	8.69605	1.01141e-15	9.72587e-15	24.9004	up
Tlr8	0.880748	5.38459	8.69218	1.03707e-15	9.95874e-15	24.8757	up
Mcm3	0.763915	9.15676	8.67975	1.12386e-15	1.07474e-14	24.7964	up
Irx5	-0.632876	8.86799	-8.6781	1.13596e-15	1.08481e-14	24.7858	down
Cxcl13	1.66434	9.25129	8.67031	1.19455e-15	1.13762e-14	24.7361	up
Wnt7b	0.723103	7.07777	8.63231	1.52669e-15	1.43417e-14	24.494	up
Ttyh2	0.681931	8.58102	8.61207	1.73937e-15	1.62514e-14	24.3653	up
Il18bp	0.671997	8.14375	8.59478	1.94415e-15	1.80185e-14	24.2555	up
Xpnpep2	-0.60519	7.74727	-8.59004	2.00443e-15	1.85423e-14	24.2253	down
Zfp385a	0.766305	7.01456	8.58992	2.00603e-15	1.85423e-14	24.2245	up
Tnfrsf10b	0.97054	7.01842	8.58785	2.03289e-15	1.87405e-14	24.2114	up
Clec10a	0.945329	8.40313	8.58315	2.09521e-15	1.92381e-14	24.1816	up
Kcne2	-0.813255	10.0083	-8.57866	2.15665e-15	1.97498e-14	24.1531	down
Cd248	0.727776	9.33396	8.55908	2.44578e-15	2.22794e-14	24.029	up
Hc	-0.72673	12.8319	-8.54939	2.60284e-15	2.3555e-14	23.9675	down
Bak1	0.595309	8.87941	8.53875	2.78691e-15	2.51549e-14	23.9001	up
Ntn4	-0.784468	9.13387	-8.53711	2.81634e-15	2.53874e-14	23.8898	down
Ffar2	0.776057	7.58087	8.5311	2.92697e-15	2.63409e-14	23.8517	up
Fzd2	-0.658362	9.34739	-8.49781	3.62306e-15	3.2406e-14	23.6413	down
Col3a1	0.714565	12.4925	8.48058	4.04553e-15	3.58599e-14	23.5324	up
Amph	-0.699503	8.36506	-8.46223	4.54897e-15	4.01168e-14	23.4167	down
Dbn1	0.795755	7.46232	8.45992	4.61676e-15	4.06454e-14	23.4022	up
Gnao1	-0.590036	7.68937	-8.45978	4.62066e-15	4.06454e-14	23.4013	down
Hpgd	-0.598661	12.7099	-8.45054	4.9017e-15	4.30081e-14	23.3431	down
Fabp3	-1.10871	10.8027	-8.44416	5.10554e-15	4.46832e-14	23.3029	down
Myh11	-0.824009	10.238	-8.42706	5.69425e-15	4.95871e-14	23.1952	down
Slc5a1	0.8749	6.82377	8.42541	5.75436e-15	5.00448e-14	23.1849	up
Slc6a4	-0.793207	7.27545	-8.41506	6.14677e-15	5.32566e-14	23.1198	down
Fgfr2	-0.601564	10.6601	-8.40546	6.53481e-15	5.64771e-14	23.0594	down
Psapl1	1.08568	6.75009	8.40524	6.54393e-15	5.64853e-14	23.0581	up
Thrsp	-1.53726	8.92673	-8.40359	6.61288e-15	5.69383e-14	23.0477	down
Fkbp5	1.12339	9.36494	8.3917	7.13323e-15	6.1266e-14	22.973	up
Cd52	0.587065	12.3908	8.38086	7.64217e-15	6.52321e-14	22.905	up
Rtp3	-0.786456	7.98504	-8.37553	7.90612e-15	6.72361e-14	22.8716	down
Col15a1	0.898155	7.76854	8.37508	7.92839e-15	6.73426e-14	22.8688	up
Sox13	-0.628765	10.0149	-8.35325	9.10835e-15	7.71754e-14	22.732	down
Tnfrsf11a	0.753548	6.70336	8.33051	1.05225e-14	8.8723e-14	22.5896	up
Syne1	-0.611321	8.86791	-8.32028	1.12283e-14	9.4558e-14	22.5256	down
Clec4b1	0.687155	7.27069	8.31026	1.19644e-14	1.00148e-13	22.463	up
Cd300a	0.758324	7.84822	8.29284	1.33595e-14	1.1142e-13	22.3543	up
Vnn3	-0.657577	8.16126	-8.27664	1.48011e-14	1.22703e-13	22.2532	down
Sh2b2	0.878506	7.12671	8.26007	1.64361e-14	1.35861e-13	22.1499	up
Usp14	0.69237	9.60276	8.2264	2.03272e-14	1.6652e-13	21.9404	up
Tnfrsf18	0.740087	7.93614	8.21261	2.21735e-14	1.81e-13	21.8547	up
Foxm1	0.621126	6.72841	8.20996	2.25462e-14	1.83826e-13	21.8383	up
Npff	-0.609268	8.8005	-8.20028	2.39636e-14	1.95152e-13	21.7782	down
Pdzrn3	0.598829	10.5394	8.19222	2.52103e-14	2.04582e-13	21.7282	up
Parvg	0.655877	7.79091	8.17321	2.84127e-14	2.29224e-13	21.6104	up
Tmcc3	-0.592451	9.9759	-8.17019	2.89554e-14	2.33331e-13	21.5917	down
Cyp4f18	0.58696	9.30094	8.10636	4.32123e-14	3.41061e-13	21.1971	up
Slfn2	0.688989	9.65979	8.10606	4.32944e-14	3.4132e-13	21.1953	up
Gp5	-0.706125	6.66438	-8.10394	4.38717e-14	3.45477e-13	21.1822	down
Ror2	0.743834	7.66251	8.0849	4.94197e-14	3.87401e-13	21.0649	up
Cxcl17	0.63658	11.4489	8.04777	6.23189e-14	4.83584e-13	20.8364	up
Epha1	-0.594377	8.85331	-8.04578	6.30963e-14	4.89067e-13	20.8241	down
Col1a1	0.836774	12.1858	8.04058	6.51758e-14	5.03492e-13	20.7922	up
Cdo1	-0.572363	11.4215	-8.02843	7.03037e-14	5.40089e-13	20.7176	down
Fzd1	0.656519	10.2437	8.02491	7.18605e-14	5.51435e-13	20.696	up
Cyp39a1	-0.667774	9.42494	-8.02076	7.37402e-14	5.64607e-13	20.6706	down
Bex4	-0.795885	10.2814	-8.00238	8.26804e-14	6.26812e-13	20.5578	down
Car15	-0.606969	7.0872	-8.00176	8.29956e-14	6.28512e-13	20.5541	down
Grtp1	-0.660169	9.14318	-7.99881	8.45354e-14	6.39472e-13	20.536	down
Col5a3	1.04925	7.21916	7.97254	9.95253e-14	7.49584e-13	20.3752	up
Phgr1	1.0417	6.75938	7.9541	1.11585e-13	8.35857e-13	20.2625	up
Tmprss13	-0.863104	7.83471	-7.95333	1.12122e-13	8.3897e-13	20.2578	down
Col1a2	0.662014	12.4477	7.92433	1.34186e-13	9.92257e-13	20.0809	up
Trim59	0.760823	8.52993	7.9187	1.38937e-13	1.0263e-12	20.0466	up
Eno3	-0.679631	10.0464	-7.91682	1.40565e-13	1.03721e-12	20.0351	down
Rgs1	0.999148	7.60469	7.89858	1.57344e-13	1.15609e-12	19.9241	up
Chtf18	0.694027	6.76629	7.89765	1.58254e-13	1.16153e-12	19.9184	up
Cidec	-1.42254	8.41468	-7.89597	1.59906e-13	1.17118e-12	19.9082	down
Gpr34	0.754052	6.94338	7.88928	1.66648e-13	1.21541e-12	19.8675	up
Pgf	0.690447	7.56605	7.88417	1.71986e-13	1.2517e-12	19.8365	up
Ctla4	1.0301	6.25868	7.88396	1.72219e-13	1.25208e-12	19.8351	up
Snai1	0.633827	8.34105	7.87715	1.7961e-13	1.30443e-12	19.7938	up
Steap1	0.921298	7.36528	7.8561	2.04499e-13	1.47743e-12	19.666	up
Rfc4	0.606659	8.59555	7.8427	2.22089e-13	1.59452e-12	19.5847	up
Orm1	1.44068	7.75719	7.83098	2.38698e-13	1.71021e-12	19.5137	up
Car11	-0.639221	6.39727	-7.81581	2.62042e-13	1.87165e-12	19.4219	down
Lipa	0.659308	10.291	7.81101	2.69872e-13	1.92162e-12	19.3929	up
Gna15	0.591479	6.09833	7.79658	2.94889e-13	2.09114e-12	19.3056	up
Atp7b	-0.671214	8.70815	-7.77933	3.27805e-13	2.30564e-12	19.2015	down
Ripk3	0.580991	8.17709	7.76343	3.61329e-13	2.53885e-12	19.1056	up
Slc7a6	0.579034	8.40968	7.75166	3.88337e-13	2.72309e-12	19.0347	up
Skp2	0.594104	7.20474	7.72752	4.50103e-13	3.13395e-12	18.8894	up
Hsf4	-0.608612	7.4774	-7.71579	4.83512e-13	3.35643e-12	18.8189	down
Dgat2	-0.822603	10.0222	-7.6635	6.64956e-13	4.53382e-12	18.5054	down
Adrb1	-0.745317	8.05888	-7.65227	7.11923e-13	4.82099e-12	18.4382	down
Fjx1	0.710502	7.20885	7.64599	7.39608e-13	5.00357e-12	18.4007	up
Pcdh7	0.885903	6.25898	7.64089	7.629e-13	5.15107e-12	18.3702	up
Col4a6	-0.587241	8.57452	-7.62802	8.24898e-13	5.5534e-12	18.2933	down
Phex	0.817736	8.21462	7.58108	1.09618e-12	7.25265e-12	18.0136	up
Mb	-1.54383	10.3628	-7.54013	1.40369e-12	9.18175e-12	17.7704	down
Mdk	0.639568	8.92981	7.53811	1.42089e-12	9.2855e-12	17.7585	up
Slc23a3	0.584101	6.87275	7.53795	1.42227e-12	9.28572e-12	17.7575	up
Pfn1	0.629526	11.4476	7.53223	1.47212e-12	9.58404e-12	17.7236	up
Fscn1	0.773612	10.3044	7.52641	1.52462e-12	9.90719e-12	17.6892	up
Rftn2	-0.673343	8.36246	-7.51454	1.63764e-12	1.0572e-11	17.6189	down
Ankrd1	0.791249	10.3808	7.51013	1.68161e-12	1.08256e-11	17.5928	up
Lipf	0.928702	5.64982	7.50699	1.71374e-12	1.10221e-11	17.5742	up
Pmepa1	0.633596	10.3621	7.50411	1.74364e-12	1.1204e-11	17.5572	up
Scarb1	0.669048	10.6827	7.50365	1.74854e-12	1.12251e-11	17.5544	up
Grem2	-0.634296	9.44505	-7.49936	1.79423e-12	1.14757e-11	17.5291	down
Krt79	-1.19864	8.27239	-7.4994	1.79372e-12	1.14757e-11	17.5293	down
Khdrbs3	0.703166	7.84946	7.48552	1.94972e-12	1.24358e-11	17.4473	up
Adam8	0.777167	9.39403	7.47447	2.08348e-12	1.32157e-11	17.3821	up
Alas2	-1.51375	9.06497	-7.43693	2.60906e-12	1.63694e-11	17.161	down
Dpysl5	-0.69144	6.52164	-7.43522	2.63596e-12	1.65231e-11	17.1509	down
Dusp26	-0.71605	6.73208	-7.42196	2.8535e-12	1.78382e-11	17.0729	down
Inhba	1.12953	6.8582	7.41603	2.95648e-12	1.84653e-11	17.0381	up
Guca1a	0.680595	6.40976	7.41191	3.03024e-12	1.89072e-11	17.0139	up
Zbp1	0.822059	8.02935	7.40294	3.19683e-12	1.98232e-11	16.9612	up
Npr3	-0.755691	10.2339	-7.39022	3.44898e-12	2.12534e-11	16.8866	down
Cyp4f15	-0.66865	7.67231	-7.38878	3.47868e-12	2.14172e-11	16.8782	down
Cd53	0.596666	11.0773	7.38839	3.48688e-12	2.14296e-11	16.8759	up
Scin	0.954698	5.88397	7.36732	3.95308e-12	2.41659e-11	16.7526	up
Bcan	-0.926324	6.35137	-7.35431	4.27127e-12	2.6019e-11	16.6765	down
Gpr35	0.892801	7.01204	7.34684	4.46537e-12	2.71058e-11	16.6328	up
Adam33	-0.67931	7.24369	-7.34157	4.60748e-12	2.7895e-11	16.602	down
Bnipl	-0.594203	7.22136	-7.33944	4.66618e-12	2.82257e-11	16.5896	down
Aoc3	-0.845394	8.7159	-7.30657	5.67089e-12	3.38881e-11	16.398	down
Epsti1	0.606991	7.69976	7.28349	6.50158e-12	3.87183e-11	16.2637	up
Pbx4	0.630325	6.66908	7.25753	7.57961e-12	4.49832e-11	16.113	up
Cox8b	-1.27369	8.65656	-7.25198	7.83194e-12	4.63216e-11	16.0808	down
Pign	0.613003	8.84075	7.24995	7.92646e-12	4.68006e-11	16.069	up
Wnt10b	-0.585589	6.61877	-7.24941	7.95152e-12	4.69085e-11	16.0659	down
Cox6a2	-0.885833	10.6651	-7.23271	8.7745e-12	5.15875e-11	15.9692	down
Fam167b	0.759061	6.85452	7.22622	9.11644e-12	5.35068e-11	15.9317	up
Nfam1	0.624498	8.41805	7.22309	9.2858e-12	5.44085e-11	15.9136	up
Mesp1	-0.593008	7.71964	-7.20579	1.02809e-11	5.9985e-11	15.8136	down
Ppp1r1b	-0.819413	7.37069	-7.19446	1.09885e-11	6.37903e-11	15.7483	down
Clec14a	-0.639838	9.71724	-7.18135	1.18681e-11	6.84941e-11	15.6726	down
Bdkrb1	0.740219	6.35688	7.17686	1.21846e-11	7.01453e-11	15.6468	up
Npr1	-0.656114	7.3076	-7.1734	1.24347e-11	7.14662e-11	15.6268	down
Arg2	0.727728	8.60736	7.16994	1.26893e-11	7.28082e-11	15.6069	up
Plin4	-1.10757	8.39616	-7.15463	1.38804e-11	7.9379e-11	15.5189	down
Fmo2	-0.591659	11.5632	-7.13056	1.59794e-11	9.10064e-11	15.3806	down
Slc10a6	-0.661994	10.1482	-7.11862	1.7134e-11	9.73414e-11	15.3121	down
Gjb6	-0.608423	7.90613	-7.10766	1.82661e-11	1.03603e-10	15.2493	down
Ms4a8a	0.719416	8.59413	7.0808	2.13611e-11	1.20073e-10	15.0957	up
Matk	0.653157	6.9959	7.0457	2.61961e-11	1.46182e-10	14.8955	up
Ckmt2	-1.50404	8.30037	-7.03174	2.84054e-11	1.57747e-10	14.816	down
Rhbg	-0.633295	7.31798	-7.0298	2.87267e-11	1.59148e-10	14.805	down
Fam20c	0.607005	7.87214	7.00188	3.37671e-11	1.86177e-10	14.6464	up
Myl4	-1.01784	12.059	-6.98798	3.6593e-11	2.00479e-10	14.5675	down
Tcap	-1.30728	9.97808	-6.95411	4.44894e-11	2.40877e-10	14.3758	down
Mpp6	0.586242	8.53902	6.94633	4.65259e-11	2.51116e-10	14.3319	up
Klrb1b	0.592417	7.29157	6.92458	5.27278e-11	2.82824e-10	14.2092	up
Sgcg	-0.812108	6.64117	-6.92465	5.2706e-11	2.82824e-10	14.2096	down
Fermt3	0.578424	8.85901	6.88989	6.43384e-11	3.43238e-10	14.0141	up
Tmem38a	-0.588831	8.6385	-6.88661	6.55578e-11	3.49473e-10	13.9957	down
Itih1	-0.688289	6.7917	-6.88156	6.74831e-11	3.59182e-10	13.9673	down
Mx2	0.605644	7.11909	6.87669	6.93904e-11	3.67636e-10	13.94	up
Clec4e	1.05202	7.01277	6.85702	7.76492e-11	4.07953e-10	13.8297	up
Svop	0.725078	4.9806	6.80948	1.01825e-10	5.30531e-10	13.564	up
Tnfsf9	0.615942	7.8751	6.76497	1.31101e-10	6.75936e-10	13.3164	up
Marco	1.04109	8.50493	6.75976	1.35028e-10	6.95664e-10	13.2875	up
Ralgps2	-0.658351	8.37738	-6.75443	1.39166e-10	7.15384e-10	13.2579	down
Ly9	0.589564	7.69703	6.70309	1.85983e-10	9.4204e-10	12.9738	up
Fcna	1.06021	7.0591	6.70244	1.86661e-10	9.44782e-10	12.9702	up
Cux2	-0.614366	7.87539	-6.70018	1.89055e-10	9.562e-10	12.9578	down
Fxyd1	-0.657757	10.4606	-6.69925	1.90052e-10	9.60539e-10	12.9526	down
Cox7a1	-1.03189	8.81834	-6.68236	2.09006e-10	1.05019e-09	12.8595	down
Slc4a1	-1.20356	6.81789	-6.66857	2.2585e-10	1.12909e-09	12.7836	down
Gbx2	0.72518	3.81425	6.65587	2.42537e-10	1.20814e-09	12.7138	up
Col17a1	-0.809093	6.38547	-6.64718	2.54661e-10	1.26398e-09	12.666	down
Acot1	-0.602852	9.79962	-6.62882	2.82249e-10	1.38796e-09	12.5653	down
Smoc1	-0.663389	7.0072	-6.59932	3.32833e-10	1.61601e-09	12.4039	down
Nr1d1	-0.807088	10.0355	-6.57558	3.79957e-10	1.8294e-09	12.2743	down
Gsta2	-0.760422	8.16799	-6.49609	5.9058e-10	2.77963e-09	11.8427	down
Adra2a	0.645168	6.55286	6.44947	7.63745e-10	3.5227e-09	11.5912	up
Cxcl1	1.16458	7.17138	6.44906	7.65467e-10	3.52829e-09	11.589	up
Thbs2	0.975206	7.47891	6.44592	7.7881e-10	3.58501e-09	11.5721	up
Shisa2	-0.682708	8.29414	-6.44259	7.93198e-10	3.64639e-09	11.5542	down
Rspo1	-0.595134	8.17292	-6.44162	7.97449e-10	3.66107e-09	11.549	down
Hrc	-0.90486	7.56337	-6.43546	8.24907e-10	3.77459e-09	11.5159	down
Csrp3	-1.23324	10.1916	-6.42468	8.75238e-10	3.98118e-09	11.458	down
Tnni3	-1.13748	9.39095	-6.3961	1.02371e-09	4.58711e-09	11.3048	down
Rbp4	-0.644348	9.21276	-6.39574	1.02572e-09	4.59316e-09	11.3029	down
Esm1	-0.649518	9.57717	-6.38921	1.06302e-09	4.74484e-09	11.2679	down
Myl7	-1.1685	11.2326	-6.3625	1.23001e-09	5.45147e-09	11.1253	down
Ppp1r14c	-0.571356	10.4949	-6.32283	1.52659e-09	6.71428e-09	10.9142	down
Spsb4	0.630339	7.17098	6.31321	1.60852e-09	7.04324e-09	10.8631	up
Kif18a	0.624314	6.24661	6.30474	1.68416e-09	7.35117e-09	10.8182	up
Yipf7	-0.861238	5.85468	-6.23536	2.45065e-09	1.05307e-08	10.4518	down
Cldn15	-0.591738	8.33602	-6.2311	2.5075e-09	1.07549e-08	10.4294	down
Dnmt3l	0.585968	6.68976	6.20129	2.94322e-09	1.2492e-08	10.273	up
Slc6a15	-0.573641	6.90393	-6.19828	2.99124e-09	1.2688e-08	10.2572	down
S1pr5	-0.690459	6.47452	-6.18932	3.13849e-09	1.32557e-08	10.2103	down
Itih4	-0.626834	10.5603	-6.15601	3.751e-09	1.57083e-08	10.0362	down
Spink4	0.596874	7.30835	6.1221	4.49431e-09	1.85847e-08	9.85981	up
Txlnb	-1.15796	6.95236	-6.11298	4.71791e-09	1.94628e-08	9.81243	down
Angptl4	0.729219	10.9575	6.09262	5.25667e-09	2.15695e-08	9.70694	up
Il11	0.737414	6.39676	6.05307	6.48131e-09	2.63909e-08	9.50266	up
Cmah	0.646043	8.84067	6.0352	7.12249e-09	2.89335e-08	9.41067	up
Slc2a4	-0.889969	8.02067	-6.02916	7.35319e-09	2.98182e-08	9.37958	down
Casq2	-1.06806	7.5555	-6.0286	7.37482e-09	2.98883e-08	9.37672	down
Gp2	1.33258	6.8005	6.02361	7.57118e-09	3.06482e-08	9.3511	up
Ckm	-0.938582	6.56978	-6.01982	7.72391e-09	3.12299e-08	9.33162	down
Cyp2e1	-1.23988	9.65865	-6.00252	8.45968e-09	3.40653e-08	9.24291	down
Hhatl	-0.725367	6.92447	-5.98039	9.502e-09	3.7997e-08	9.12965	down
Zfp52	0.573949	7.93715	5.95104	1.10795e-08	4.40249e-08	8.97996	up
Rgs4	0.590664	9.1395	5.94861	1.12211e-08	4.44854e-08	8.96758	up
Hlf	-0.660866	8.66282	-5.93924	1.17837e-08	4.66091e-08	8.91991	down
Nfil3	0.635666	8.42089	5.93641	1.19591e-08	4.72487e-08	8.90552	up
Grp	0.65724	8.50338	5.93255	1.22018e-08	4.81524e-08	8.88594	up
Tnnc1	-0.916541	10.1129	-5.92804	1.24925e-08	4.92342e-08	8.863	down
Folr2	0.577942	8.30623	5.92006	1.30225e-08	5.11867e-08	8.82252	up
Ubd	1.03567	5.65913	5.90013	1.44449e-08	5.65526e-08	8.72154	up
Alpk3	-0.680427	6.54054	-5.89146	1.51104e-08	5.8991e-08	8.67767	down
Ttn	-1.25677	8.37154	-5.88323	1.57691e-08	6.13894e-08	8.6361	down
Treml1	-0.580356	7.31964	-5.87684	1.63009e-08	6.33527e-08	8.6038	down
Lrat	-1.15777	9.16546	-5.8671	1.71438e-08	6.63304e-08	8.5547	down
Mark1	0.613183	7.89024	5.86444	1.73814e-08	6.71369e-08	8.5413	up
Tlr1	0.617226	8.02956	5.82708	2.10797e-08	8.0522e-08	8.35348	up
Car3	-1.54479	10.6428	-5.81202	2.27797e-08	8.66807e-08	8.27798	down
Tex11	-0.823133	6.46497	-5.79496	2.48659e-08	9.41289e-08	8.1927	down
Per1	-0.626032	9.44965	-5.77666	2.73127e-08	1.02742e-07	8.10136	down
Hamp	-1.32864	8.32554	-5.75201	3.0983e-08	1.15458e-07	7.97869	down
Lum	0.61503	7.91382	5.73868	3.3165e-08	1.23016e-07	7.91249	up
Actn2	-0.953683	8.25815	-5.72087	3.63156e-08	1.33984e-07	7.82422	down
Slc47a1	-0.607731	6.56623	-5.6713	4.67007e-08	1.69584e-07	7.57966	down
Upk3b	-0.898323	10.1737	-5.62202	5.98813e-08	2.14518e-07	7.33805	down
Amy1	-0.592611	7.67561	-5.601	6.65486e-08	2.36564e-07	7.23548	down
Il6ra	-0.576427	9.6748	-5.58685	7.14402e-08	2.52524e-07	7.16658	down
Corin	-0.828656	6.07313	-5.51821	1.00595e-07	3.46026e-07	6.83426	down
Wnt10a	0.781757	5.29769	5.50097	1.09577e-07	3.75244e-07	6.75125	up
Sema3c	-0.578807	11.1397	-5.49376	1.13561e-07	3.88502e-07	6.71659	down
Adh7	-0.63519	8.67428	-5.45435	1.37959e-07	4.67573e-07	6.52776	down
Cdhr1	0.810674	5.52531	5.43459	1.52044e-07	5.13046e-07	6.43347	up
Myl3	-1.08917	8.9234	-5.41467	1.67653e-07	5.62422e-07	6.3387	down
Kng1	0.931344	5.93645	5.29954	2.93503e-07	9.57659e-07	5.79605	up
Cd19	-0.672468	8.82155	-5.29554	2.99224e-07	9.73842e-07	5.77735	down
Aldh3a1	-0.694565	10.1114	-5.29131	3.05391e-07	9.91768e-07	5.7576	down
Muc4	0.581402	8.09135	5.25199	3.68969e-07	1.18378e-06	5.57451	up
Nr4a2	-0.613698	8.83723	-5.2022	4.68143e-07	1.48067e-06	5.34416	down
Cidea	-0.926249	7.22134	-5.20045	4.7207e-07	1.4924e-06	5.33608	down
Adipoq	-1.53178	8.76885	-5.1107	7.21981e-07	2.24048e-06	4.92531	down
Blk	-0.572717	8.06841	-5.04979	9.60432e-07	2.93106e-06	4.64966	down
Ank1	-0.631734	6.54741	-4.99955	1.21307e-06	3.64819e-06	4.42426	down
Sult1d1	-0.719308	8.85732	-4.9872	1.28442e-06	3.84103e-06	4.36912	down
Cfd	-1.1852	11.6753	-4.95091	1.51838e-06	4.49596e-06	4.20773	down
Nnat	0.592126	8.70316	4.94348	1.57108e-06	4.64407e-06	4.17483	up
Atf3	0.730885	9.05052	4.87299	2.16832e-06	6.28586e-06	3.86434	up
Mest	0.618047	8.71081	4.81005	2.88276e-06	8.20897e-06	3.59014	up
Pgc	0.57728	6.41507	4.69918	4.72968e-06	1.30647e-05	3.11408	up
Myl1	-0.847437	8.34104	-4.67193	5.3347e-06	1.46308e-05	2.99846	down
Muc5ac	0.637882	6.5543	4.62562	6.5382e-06	1.77903e-05	2.80317	up
Myoz2	-0.906387	8.78518	-4.59733	7.39789e-06	1.99645e-05	2.68466	down
Slfn1	0.606796	7.3867	4.5741	8.1842e-06	2.19579e-05	2.5878	up
Art1	-0.680458	6.77427	-4.20174	3.92083e-05	9.56888e-05	1.09074	down
Lep	-0.640229	5.42822	-4.13833	5.06891e-05	0.000121816	0.846403	down
Pgam2	-0.695043	8.83085	-4.03271	7.72344e-05	0.000180894	0.446493	down
Sln	-0.849575	9.88226	-3.9885	9.18977e-05	0.000212218	0.281711	down
Tnnt3	-0.772094	7.53119	-3.65637	0.000323585	0.000693081	-0.905799	down
Nppa	-0.933284	9.62397	-3.41767	0.00075887	0.00153956	-1.70306	down
Rptn	-0.586924	6.3996	-3.222	0.00147629	0.00284955	-2.32066	down
Ltf	0.621935	11.1156	2.90881	0.00401967	0.00722433	-3.24017	up
Sftpc	-0.885753	14.8277	-2.38166	0.0181306	0.0290241	-4.59031	down
