# Supplementary material for: Integrated analysis reveals the protective mechanism and therapeutic potential of hyperbaric oxygen against pulmonary fibrosis
Source: Genes Dis. 2022 Sep 5;10(3):1029–39. doi: 10.1016/j.gendis.2022.08.012 (PMC7614583; doi:10.1016/j.gendis.2022.08.012)
Supplement: Multimedia component 8 [file mmc8.xlsx]

## Sheet: Sheet1
Table S7. DEGs in bleomycin-challenged mice lungs at day 14 post instillation.
List of 541 differentially expressed gene (Padj < 0.05 & fold change > 1.5) identified by limma between the control group and the bleomycin challenged group at day 14 post instillation.
logFC is the log-ratio of gene expression values in control and BLM_14d group.
AveExpr is the average value of expression in all samples.
t is Moderated t-statistic.
Pvalue is the result of Wald test for estimating which gene would be statistically significant.
Padj value is the adjusted Pvalue by the Benjamini-Hochberg method.
The B-statistic ( B) is the log-odds that the gene is differentially expressed.
change is the direction of the differentially expressed gene.
The data list is organized here from minimal to maximal Padj value.
Gene_name	logFC	AveExpr	t	Pvalue	Padj value	B	change
Mmp12	3.79825	8.58786	29.2999	5.27763e-76	3.64895e-72	162.686	up
Clec4n	2.27084	10.0927	25.9843	1.9678e-67	6.80268e-64	143.112	up
Ms4a7	2.31786	9.1989	25.2093	2.4157e-65	5.56738e-62	138.336	up
Trem2	2.46952	8.67318	24.9363	1.33914e-64	2.3147e-61	136.635	up
Zmat3	0.796196	10.1988	24.8246	2.70459e-64	3.73991e-61	135.937	up
Ms4a6d	1.8364	9.72723	24.0147	4.64906e-62	5.35727e-59	130.824	up
C1qc	1.80488	10.5665	23.5742	7.91079e-61	7.8136e-58	128.008	up
C1qa	1.79272	10.2197	23.5082	1.21264e-60	1.04802e-57	127.583	up
Cdkn1a	1.72874	11.3296	23.4891	1.37147e-60	1.0536e-57	127.461	up
Gpnmb	2.32468	10.1059	23.1311	1.40295e-59	9.70001e-57	125.15	up
Lgmn	1.06204	11.531	22.9765	3.84682e-59	2.4179e-56	124.147	up
Pld3	1.02742	10.9663	22.9	6.34632e-59	3.65654e-56	123.649	up
Gusb	0.791232	10.8088	22.5371	6.87797e-58	3.65802e-55	121.28	up
Ccr5	2.15428	8.71997	22.3864	1.86025e-57	9.18697e-55	120.291	up
Cd84	1.36401	9.56412	22.2233	5.4752e-57	2.5237e-54	119.218	up
Spp1	2.2895	12.011	21.6918	1.88636e-55	8.15143e-53	115.698	up
Ctsk	1.51255	10.1746	21.5686	4.30789e-55	1.75205e-52	114.877	up
Ppic	0.709422	12.4034	21.5044	6.62776e-55	2.5458e-52	114.448	up
Slc26a4	2.33135	9.19425	21.41	1.24944e-54	4.3891e-52	113.818	up
Tnc	2.30034	9.25549	21.4077	1.26963e-54	4.3891e-52	113.802	up
Fcgr3	1.30517	10.2966	21.0822	1.14046e-53	3.75482e-51	111.618	up
Phlda3	0.916412	10.7202	21.0152	1.7954e-53	5.64244e-51	111.167	up
Mmp2	1.17106	11.6599	20.9893	2.1393e-53	6.43092e-51	110.993	up
Tbxas1	1.04476	8.8721	20.8419	5.81427e-53	1.67499e-50	109.998	up
Eln	2.00243	11.4967	20.6054	2.90804e-52	8.04248e-50	108.397	up
Timp1	2.64629	10.3821	20.4805	6.82106e-52	1.81388e-49	107.549	up
Cxcl16	0.686678	10.8536	20.4104	1.10222e-51	2.82251e-49	107.071	up
Bex2	-2.1997	9.01132	-20.3885	1.27974e-51	3.16004e-49	106.923	down
Slc15a3	1.04482	9.44378	20.111	8.58689e-51	2.04723e-48	105.029	up
Nrcam	1.80171	8.87437	19.8751	4.36122e-50	1.00512e-47	103.412	up
Nubp1	0.629817	9.69777	19.824	6.20798e-50	1.38458e-47	103.061	up
Clec7a	1.28853	11.2251	19.7551	9.99011e-50	2.15849e-47	102.587	up
Ccl9	1.6827	10.9577	19.7196	1.27714e-49	2.6758e-47	102.343	up
Man2b1	0.635818	11.2474	19.6373	2.25719e-49	4.59006e-47	101.776	up
Ctsh	0.659814	13.2982	19.6165	2.60829e-49	5.15249e-47	101.632	up
Prc1	1.61102	9.3524	19.4903	6.25879e-49	1.20204e-46	100.761	up
C1qb	1.69687	11.6811	19.4391	8.93291e-49	1.66925e-46	100.407	up
Ctps	0.829765	11.5497	19.3734	1.41022e-48	2.56587e-46	99.9531	up
Fcgr1	1.62165	8.08303	19.3597	1.55079e-48	2.74928e-46	99.8586	up
Lgals3	0.645143	12.8431	19.3095	2.19935e-48	3.80157e-46	99.5109	up
P2ry6	0.960875	10.1738	19.1531	6.54105e-48	1.10304e-45	98.4263	up
Fcrls	1.3526	8.54668	19.0918	1.00366e-47	1.65222e-45	98.0002	up
Lrg1	1.38328	11.4817	19.0613	1.24197e-47	1.99697e-45	97.7882	up
Slamf9	0.843086	10.0528	19.0474	1.36863e-47	2.15062e-45	97.6916	up
Fcgr2b	1.14503	10.4914	18.9571	2.57211e-47	3.95191e-45	97.0637	up
Ccl12	2.37307	7.9636	18.8635	4.95248e-47	7.44379e-45	96.4117	up
Slc39a11	0.645881	9.51005	18.8548	5.26452e-47	7.74444e-45	96.3509	up
Fxyd4	2.07829	7.46208	18.6965	1.598e-46	2.30178e-44	95.2459	up
Ccng1	0.796823	11.7182	18.6377	2.41528e-46	3.40801e-44	94.8348	up
Cdc20	1.4229	8.71746	18.5833	3.54045e-46	4.89573e-44	94.4542	up
Apoe	1.05045	12.2417	18.555	4.32181e-46	5.85902e-44	94.2557	up
Cpxm1	1.38113	9.40537	18.4534	8.83553e-46	1.17479e-43	93.544	up
Pon1	-1.15162	11.2887	-18.4408	9.65558e-46	1.2596e-43	93.4557	down
Mmp14	1.25845	9.95223	18.4072	1.22374e-45	1.56684e-43	93.2199	up
Rab32	0.716419	10.0452	18.3898	1.3836e-45	1.73931e-43	93.0977	up
Capg	0.670026	11.198	18.3325	2.07277e-45	2.55914e-43	92.6954	up
Asgr1	-1.99125	7.61729	-18.2204	4.57331e-45	5.54735e-43	91.9078	down
Itgb2	1.00083	10.1836	18.2116	4.86828e-45	5.80332e-43	91.8456	up
Akr1b8	0.950549	10.2332	18.1558	7.22137e-45	8.46247e-43	91.4531	up
Atp6v1c2	-0.941482	10.7546	-18.1283	8.77489e-45	1.01116e-42	91.2592	down
Ccl8	1.99928	8.94097	18.0121	1.997e-44	2.26348e-42	90.4408	up
Pbk	1.89032	7.80031	18.0053	2.09588e-44	2.33725e-42	90.3927	up
Tlr2	1.00287	9.77378	17.8345	7.03726e-44	7.72311e-42	89.1871	up
Havcr2	0.908689	8.02262	17.7686	1.12406e-43	1.21434e-41	88.721	up
Aif1	1.13998	9.20663	17.65	2.61285e-43	2.77927e-41	87.8814	up
Socs3	1.24573	10.8653	17.5562	5.09526e-43	5.33767e-41	87.2167	up
F7	1.19819	9.23138	17.4511	1.0772e-42	1.11161e-40	86.4715	up
Axl	0.676439	11.39	17.3952	1.60537e-42	1.63228e-40	86.0744	up
Cyp7b1	1.3114	9.25178	17.316	2.82462e-42	2.78992e-40	85.512	up
Glrx	0.624334	10.6715	17.2164	5.75509e-42	5.60433e-40	84.8036	up
Mmp13	1.8383	5.61474	17.193	6.80695e-42	6.44702e-40	84.6366	up
Sorcs2	0.758055	9.29368	17.149	9.32266e-42	8.71039e-40	84.3235	up
Igfbp6	-1.21517	11.5703	-17.0948	1.37431e-41	1.26693e-39	83.9372	down
Scamp5	0.860915	7.84869	17.055	1.82753e-41	1.66257e-39	83.6535	up
Mapt	-0.891644	10.5758	-17.0364	2.08704e-41	1.84997e-39	83.5214	down
Cyp2d22	-0.939562	9.3015	-17.0233	2.29322e-41	2.00701e-39	83.4276	down
Cfi	1.25595	6.2732	16.9752	3.23669e-41	2.79731e-39	83.0846	up
Clec5a	1.40961	6.24706	16.9518	3.82642e-41	3.26616e-39	82.918	up
P2ry14	0.719155	9.68891	16.903	5.42921e-41	4.57775e-39	82.5698	up
Lama1	1.86408	7.22906	16.8967	5.6797e-41	4.72568e-39	82.5249	up
Lcn2	1.2751	12.8554	16.8606	7.35886e-41	5.98579e-39	82.2671	up
Csf2rb2	1.29989	8.86068	16.8441	8.28539e-41	6.66107e-39	82.149	up
Mdk	1.02569	8.92981	16.8399	8.53935e-41	6.78633e-39	82.119	up
Nusap1	1.37822	8.18981	16.8197	9.8738e-41	7.75766e-39	81.9745	up
Aox3	-1.04835	11.3517	-16.794	1.18684e-40	9.11755e-39	81.7913	down
Ctss	1.05448	12.5419	16.7941	1.18636e-40	9.11755e-39	81.7917	up
Birc5	1.50661	8.53998	16.7923	1.20209e-40	9.13327e-39	81.7786	up
Saa3	3.1842	9.4461	16.7677	1.43416e-40	1.0778e-38	81.6029	up
Nckap1l	0.668668	10.1091	16.7261	1.9328e-40	1.42383e-38	81.3059	up
Sfrp1	1.62333	9.31648	16.7259	1.93579e-40	1.42383e-38	81.3044	up
Slc19a2	0.766917	8.93221	16.6721	2.84879e-40	2.07332e-38	80.9198	up
Kif22	1.29899	8.37748	16.6692	2.91039e-40	2.09609e-38	80.8985	up
Ccdc80	1.02191	9.97872	16.5931	5.02989e-40	3.58522e-38	80.3539	up
Cdca3	1.3539	8.22158	16.5828	5.41478e-40	3.82018e-38	80.2805	up
Itm2a	1.09557	9.50551	16.5482	6.94376e-40	4.84941e-38	80.033	up
Gdf15	1.59089	7.36646	16.5254	8.18647e-40	5.66013e-38	79.8691	up
Hexb	0.727957	11.2965	16.5169	8.69998e-40	5.95561e-38	79.8086	up
Pdgfc	1.1664	8.3866	16.5104	9.11926e-40	6.18143e-38	79.7617	up
Serpina3n	1.33179	11.1025	16.4627	1.28529e-39	8.62769e-38	79.4201	up
Mal	0.767297	10.0688	16.3489	2.91739e-39	1.9395e-37	78.6042	up
Fcer1g	0.723747	11.6575	16.2638	5.38725e-39	3.54738e-37	77.9937	up
Col5a2	1.33714	9.64819	16.206	8.17585e-39	5.33281e-37	77.5785	up
Aurka	1.21996	7.60285	16.1386	1.32934e-38	8.51022e-37	77.0947	up
Ctsb	0.613887	13.3433	16.1246	1.47103e-38	9.33091e-37	76.9939	up
Mrc1	0.667689	11.1599	16.0481	2.55538e-38	1.60617e-36	76.4443	up
Tgfbi	0.822353	12.1745	16.0454	2.60674e-38	1.62369e-36	76.4245	up
Litaf	0.633161	12.3216	16.0369	2.77139e-38	1.71084e-36	76.3635	up
Snhg11	-1.11416	9.6303	-16.0191	3.15092e-38	1.92792e-36	76.2358	down
Top2a	1.50966	8.32795	15.9767	4.281e-38	2.59639e-36	75.9307	up
Mfap5	0.881237	11.3225	15.8852	8.29199e-38	4.94231e-36	75.2727	up
Lamc2	0.722761	11.1098	15.8285	1.25006e-37	7.38712e-36	74.8641	up
Evi2a	0.765786	9.52192	15.8085	1.44485e-37	8.46581e-36	74.72	up
Cd276	0.872758	8.09324	15.8066	1.46419e-37	8.50708e-36	74.7068	up
Spc25	1.36698	7.87272	15.7687	1.92686e-37	1.10101e-35	74.4335	up
Txnrd3	-0.719409	8.92643	-15.7396	2.37853e-37	1.34796e-35	74.2239	down
Itgax	1.06263	9.87685	15.7163	2.81403e-37	1.5818e-35	74.0565	up
Ednrb	-0.878947	11.2394	-15.6942	3.30201e-37	1.84114e-35	73.8974	down
Anln	1.19894	8.3703	15.6416	4.83513e-37	2.67441e-35	73.5178	up
Tubb6	0.995715	10.1854	15.5976	6.64935e-37	3.6487e-35	73.2007	up
Car13	1.07941	7.40739	15.584	7.33722e-37	3.96325e-35	73.1027	up
Fbn1	0.965725	11.0691	15.5843	7.31758e-37	3.96325e-35	73.1054	up
Tgm1	1.42272	7.20542	15.5625	8.57432e-37	4.59557e-35	72.9476	up
Cyp4b1	-0.812989	12.6632	-15.5534	9.15537e-37	4.86925e-35	72.8824	down
Kif23	0.95864	7.88118	15.5465	9.62628e-37	5.08062e-35	72.8325	up
Fignl1	1.2817	7.1931	15.475	1.61583e-36	8.39989e-35	72.317	up
Bex4	-1.10441	10.2814	-15.4683	1.69605e-36	8.7511e-35	72.2688	down
Sytl2	-0.58796	8.77441	-15.4058	2.66914e-36	1.35695e-34	71.8175	down
Tpx2	1.4815	7.52566	15.3457	4.1264e-36	2.08248e-34	71.3839	up
Sprr1a	2.14899	7.77613	15.3023	5.65273e-36	2.8321e-34	71.0707	up
Kdelr3	0.853636	9.55439	15.2988	5.79632e-36	2.88315e-34	71.0457	up
F10	1.05206	8.20493	15.2977	5.84484e-36	2.88651e-34	71.0374	up
Cacnb3	0.690206	9.18013	15.2957	5.92852e-36	2.90708e-34	71.0232	up
Rrm1	0.667332	9.28652	15.2519	8.14755e-36	3.93931e-34	70.7068	up
Uhrf1	1.15815	9.09742	15.2491	8.3135e-36	3.99164e-34	70.6868	up
Fstl1	0.780988	11.6143	15.2143	1.07037e-35	5.1038e-34	70.4353	up
G0s2	-0.943615	10.3941	-15.2092	1.11051e-35	5.25895e-34	70.3986	down
Psat1	0.861975	8.95265	15.1521	1.68059e-35	7.85106e-34	69.9863	up
Fmo3	-1.09021	9.93674	-15.1357	1.8935e-35	8.78636e-34	69.8676	down
Retnla	1.59363	12.8803	15.1301	1.97106e-35	9.08529e-34	69.8276	up
Ptx3	1.73932	6.60331	15.1213	2.101e-35	9.62008e-34	69.7641	up
Itgb6	0.957433	8.56473	15.1072	2.32753e-35	1.05872e-33	69.6622	up
Sh3bp2	0.607105	9.39334	15.1034	2.39333e-35	1.08153e-33	69.6344	up
Cdca5	1.38966	6.74188	15.1006	2.44292e-35	1.09677e-33	69.614	up
Glipr2	0.795739	9.29885	15.0884	2.66851e-35	1.1827e-33	69.5261	up
Slc11a1	0.843893	9.64903	15.0819	2.79753e-35	1.22418e-33	69.4791	up
Col18a1	0.679171	9.92627	15.0565	3.36232e-35	1.46208e-33	69.2961	up
Gnmt	-0.916603	8.00414	-15.0502	3.52017e-35	1.52115e-33	69.2505	down
Cldn4	1.52158	6.784	15.0423	3.73006e-35	1.60184e-33	69.1928	up
Plk1	1.13093	7.55384	15.0206	4.36656e-35	1.86361e-33	69.036	up
Sla	0.677142	10.7755	15.0008	5.04093e-35	2.13822e-33	68.8931	up
Cenpk	1.10567	6.7348	14.9746	6.09619e-35	2.57006e-33	68.704	up
Capn6	0.797581	7.05639	14.9706	6.27426e-35	2.62911e-33	68.6753	up
Cfp	0.696457	10.3315	14.9547	7.04454e-35	2.93409e-33	68.5601	up
Kif11	1.25241	6.49424	14.9509	7.24148e-35	2.99806e-33	68.5326	up
Col5a1	0.954704	10.3009	14.9418	7.73505e-35	3.18334e-33	68.467	up
Hoxb5	-0.781505	9.7448	-14.9211	8.98789e-35	3.67706e-33	68.3176	down
Iqgap3	1.38989	6.55087	14.8754	1.25275e-34	5.09503e-33	67.9872	up
Pla1a	1.65208	7.73452	14.8474	1.53548e-34	6.20837e-33	67.7847	up
Gadd45g	0.850077	10.8793	14.8402	1.61755e-34	6.50219e-33	67.7329	up
Clu	0.579943	13.301	14.7764	2.57181e-34	1.02193e-32	67.2714	up
Nfkbie	0.775811	8.71556	14.7511	3.08973e-34	1.22071e-32	67.0889	up
Gria1	-1.43314	7.10527	-14.7378	3.40363e-34	1.33708e-32	66.9926	down
Rgs1	1.3364	7.60469	14.7164	3.9768e-34	1.55342e-32	66.8377	up
Bmp6	-1.04121	10.2642	-14.6893	4.84396e-34	1.88153e-32	66.6414	down
Gpr65	0.982508	7.39359	14.6256	7.69445e-34	2.95552e-32	66.1809	up
Itga7	0.615754	8.53912	14.601	9.19758e-34	3.51337e-32	66.0034	up
Rad51	1.2039	6.57381	14.59	9.96701e-34	3.78637e-32	65.9234	up
Fcgr4	0.923364	9.02564	14.5892	1.00244e-33	3.78736e-32	65.9177	up
Myo1f	0.685995	9.35277	14.5624	1.21765e-33	4.57545e-32	65.7242	up
Apobec1	0.771152	9.60794	14.5575	1.26153e-33	4.71473e-32	65.6889	up
Mapk13	0.631607	9.41957	14.4515	2.72712e-33	1.00294e-31	64.9218	up
Rcan1	0.704152	10.7091	14.4491	2.77339e-33	1.01456e-31	64.9051	up
Phex	1.11534	8.21462	14.4035	3.86305e-33	1.40574e-31	64.5754	up
Sfn	1.17595	8.75115	14.4026	3.89016e-33	1.4082e-31	64.5684	up
Dbf4	0.772145	8.08694	14.4017	3.91462e-33	1.40967e-31	64.5622	up
Dgkg	-0.8579	7.12048	-14.3929	4.17349e-33	1.4951e-31	64.4985	down
Ly86	0.856875	10.7345	14.3785	4.63546e-33	1.65204e-31	64.394	up
Asf1b	0.927352	8.13793	14.3534	5.5614e-33	1.96181e-31	64.2128	up
Gnpda1	0.596548	8.37769	14.3336	6.42407e-33	2.25462e-31	64.0693	up
Mcm5	0.872089	8.79966	14.3198	7.10253e-33	2.48015e-31	63.9694	up
Fam20c	0.89035	7.87214	14.3064	7.82848e-33	2.71991e-31	63.8726	up
Spag5	1.28581	6.83836	14.2618	1.08267e-32	3.68749e-31	63.55	up
Cldn10	-0.739994	10.4136	-14.2489	1.18888e-32	4.02937e-31	63.4569	down
Ptrh1	0.71107	8.08978	14.2464	1.21007e-32	4.0812e-31	63.4393	up
Ctsd	0.888383	11.7562	14.1723	2.07367e-32	6.9599e-31	62.9033	up
Dok2	0.786557	8.4428	14.141	2.60446e-32	8.69914e-31	62.6766	up
Tppp3	-0.735473	12.0708	-14.1363	2.6936e-32	8.95363e-31	62.6431	down
Clec4d	1.39279	9.38534	14.1205	3.0219e-32	9.99685e-31	62.5287	up
Ndrg2	-0.720891	9.98601	-14.0893	3.7921e-32	1.2485e-30	62.3028	down
Macrod1	-0.636544	8.92108	-14.0801	4.05458e-32	1.32233e-30	62.2362	down
Thbs2	1.52877	7.47891	14.0759	4.1799e-32	1.3568e-30	62.2059	up
Slc7a10	-1.46393	9.08079	-14.0176	6.38217e-32	2.05239e-30	61.7849	down
Fmo1	-0.714733	11.8686	-14.0124	6.63152e-32	2.1227e-30	61.7467	down
Lgals3bp	0.741783	11.3993	13.9885	7.8854e-32	2.51243e-30	61.5745	up
Tmem106a	0.606356	8.38988	13.9495	1.0473e-31	3.32157e-30	61.2921	up
Gjb3	1.03563	7.22647	13.9253	1.24853e-31	3.94172e-30	61.1173	up
Esm1	-1.01492	9.57717	-13.907	1.42558e-31	4.4802e-30	60.9853	down
Ctsz	0.586375	12.1962	13.8648	1.93778e-31	6.03505e-30	60.68	up
Stard8	-0.593483	10.9803	-13.8558	2.06772e-31	6.41087e-30	60.6154	down
Gtse1	1.23385	6.69731	13.8433	2.26464e-31	6.95899e-30	60.5249	up
Ppa1	0.672166	9.97839	13.8369	2.37317e-31	7.26024e-30	60.4783	up
Batf3	0.862682	7.98454	13.7998	3.10675e-31	9.37993e-30	60.2104	up
Gstm1	-0.636311	12.3679	-13.778	3.63903e-31	1.09393e-29	60.0531	down
Il1rn	1.16556	7.87852	13.7616	4.09984e-31	1.22711e-29	59.9345	up
Fgfbp1	-1.00086	8.6531	-13.7506	4.44053e-31	1.32336e-29	59.855	down
Hvcn1	0.66858	9.76588	13.7334	5.03314e-31	1.49353e-29	59.7304	up
Ncapd2	0.790316	8.29306	13.7212	5.49706e-31	1.62422e-29	59.6427	up
Gsta3	-0.716139	12.3444	-13.7074	6.07759e-31	1.78811e-29	59.5428	down
Areg	1.3492	8.89053	13.704	6.23056e-31	1.82534e-29	59.5181	up
S100a14	1.30995	8.4803	13.6987	6.47482e-31	1.8889e-29	59.4799	up
Enc1	0.619174	10.0608	13.6766	7.59865e-31	2.20744e-29	59.3207	up
Adamts4	2.00795	7.52913	13.6708	7.92425e-31	2.2924e-29	59.2789	up
Col3a1	0.825282	12.4925	13.6437	9.65143e-31	2.76888e-29	59.0828	up
Ces1e	-1.07998	8.32498	-13.5937	1.3871e-30	3.94668e-29	58.722	down
Ccl2	1.74106	7.30319	13.5897	1.42784e-30	4.04592e-29	58.6932	up
Incenp	0.691497	7.77533	13.5865	1.46158e-30	4.12463e-29	58.67	up
Cenpa	0.750422	8.89269	13.5733	1.60902e-30	4.48579e-29	58.5744	up
Atp1a2	-0.75033	9.88227	-13.5701	1.64696e-30	4.57311e-29	58.5512	down
Clec11a	0.771598	8.8566	13.5262	2.26433e-30	6.21252e-29	58.2345	up
Reck	-0.609445	10.0867	-13.4828	3.10289e-30	8.44621e-29	57.9211	down
Naip2	0.743733	8.35794	13.4373	4.31435e-30	1.16339e-28	57.5933	up
Col1a1	1.00346	12.1858	13.4316	4.49812e-30	1.20543e-28	57.5518	up
Mt2	1.34613	10.6681	13.4248	4.72316e-30	1.26085e-28	57.5032	up
Tgfbr3	-0.585667	11.2751	-13.4221	4.81773e-30	1.28115e-28	57.4835	down
Igf1	1.22105	9.6044	13.4193	4.91574e-30	1.3022e-28	57.4635	up
Tnfrsf12a	0.862047	10.3836	13.3997	5.66929e-30	1.49609e-28	57.3216	up
Pycard	0.688783	9.41362	13.3859	6.26354e-30	1.64662e-28	57.2225	up
Lpar3	-0.767056	8.5914	-13.3825	6.4193e-30	1.68118e-28	57.1981	down
Has2	1.63099	6.06557	13.3447	8.44436e-30	2.16238e-28	56.9253	up
Wnt5a	0.584342	9.05406	13.345	8.42612e-30	2.16238e-28	56.9275	up
Wfdc12	1.45414	7.55974	13.3157	1.04202e-29	2.64873e-28	56.7162	up
Gas7	0.667902	8.79706	13.3017	1.15352e-29	2.91074e-28	56.6151	up
Naglu	0.580557	8.92046	13.2626	1.53158e-29	3.85067e-28	56.3332	up
Cxcl12	1.02417	11.0177	13.229	1.95326e-29	4.8754e-28	56.0913	up
Col5a3	1.24538	7.21916	13.1815	2.75594e-29	6.78098e-28	55.7489	up
Fmod	1.18326	9.0384	13.1625	3.1636e-29	7.72903e-28	55.6117	up
Egr2	1.23001	9.56144	13.1435	3.62877e-29	8.80327e-28	55.4753	up
Fst	1.65884	8.37886	13.1211	4.26825e-29	1.03184e-27	55.3139	up
Fam167b	0.989038	6.85452	13.1158	4.43656e-29	1.06879e-27	55.2754	up
Esyt3	-0.58789	9.38993	-13.0693	6.21215e-29	1.48106e-27	54.9407	down
Col1a2	0.783594	12.4477	13.0657	6.37482e-29	1.51462e-27	54.915	up
Rin1	0.779275	7.5207	13.0413	7.6033e-29	1.80032e-27	54.7397	up
Itgae	0.777463	8.33757	13.0377	7.80792e-29	1.83619e-27	54.7133	up
Tyrobp	0.722246	11.7857	13.0022	1.00927e-28	2.34954e-27	54.458	up
Dbn1	0.877548	7.46232	12.9958	1.05689e-28	2.44393e-27	54.4122	up
Rab6b	-0.5835	10.5912	-12.9788	1.19496e-28	2.73574e-27	54.2901	down
Marcksl1	0.89387	9.50792	12.9646	1.3249e-28	3.01328e-27	54.1875	up
Rgs16	1.73382	7.19275	12.9404	1.57777e-28	3.56493e-27	54.0138	up
Ch25h	1.26139	8.94	12.9266	1.74315e-28	3.92577e-27	53.9146	up
Clip4	0.581699	10.4385	12.9158	1.88464e-28	4.23065e-27	53.837	up
Lif	1.22365	7.23904	12.8943	2.20197e-28	4.9111e-27	53.6823	up
Ptgs1	0.660356	10.6609	12.8738	2.55472e-28	5.67953e-27	53.5345	up
Ppp1r14a	-0.709009	10.3996	-12.8585	2.85316e-28	6.26246e-27	53.4247	down
Smad6	-0.795943	10.5361	-12.8397	3.26722e-28	7.14859e-27	53.2899	down
Cd14	0.595479	10.671	12.7895	4.69673e-28	1.02117e-26	52.9291	up
Nnat	1.09887	8.70316	12.7794	5.05109e-28	1.09477e-26	52.8567	up
Mad2l1	0.701874	7.82977	12.7506	6.21819e-28	1.34352e-26	52.6501	up
Fmo5	-0.69711	8.96537	-12.7231	7.58252e-28	1.62308e-26	52.4528	down
Rab3il1	0.826494	8.16388	12.6419	1.36252e-27	2.8986e-26	51.8701	up
Chad	-1.09803	9.30081	-12.6357	1.42484e-27	3.02188e-26	51.8257	down
Stac2	0.907068	5.76079	12.634	1.4421e-27	3.04914e-26	51.8137	up
Uck2	0.668703	9.54053	12.6333	1.45019e-27	3.0569e-26	51.8081	up
Grem2	-0.766442	9.44505	-12.6228	1.56325e-27	3.28521e-26	51.7335	down
Ccl6	0.904977	12.0395	12.6105	1.70877e-27	3.56931e-26	51.645	up
Lipa	0.763567	10.291	12.6012	1.82709e-27	3.80497e-26	51.5784	up
Ccl7	1.74444	6.64669	12.5819	2.10008e-27	4.36035e-26	51.44	up
Tcf19	0.706506	8.65179	12.5699	2.28942e-27	4.73923e-26	51.3542	up
Klhdc8a	0.928983	7.03468	12.5525	2.59649e-27	5.3429e-26	51.2291	up
Pmepa1	0.760524	10.3621	12.5472	2.69741e-27	5.51771e-26	51.1912	up
Hmox1	0.845698	9.09144	12.5423	2.79324e-27	5.69688e-26	51.1565	up
Ccl17	1.16561	10.0487	12.5195	3.2925e-27	6.6954e-26	50.993	up
Phgr1	1.17445	6.75938	12.492	4.01371e-27	8.13806e-26	50.7961	up
Cenpm	0.831969	6.40934	12.4369	5.96809e-27	1.19604e-25	50.4017	up
Serpina10	1.15188	5.87239	12.4258	6.46385e-27	1.28793e-25	50.3224	up
Pllp	-0.757392	9.17055	-12.422	6.64295e-27	1.31603e-25	50.2952	down
Rrm2	1.03928	9.62254	12.4117	7.15199e-27	1.41283e-25	50.2218	up
Ces1f	-1.25653	8.29021	-12.4102	7.23152e-27	1.42447e-25	50.2108	down
Vtn	-0.6559	8.96048	-12.3908	8.31369e-27	1.63298e-25	50.0722	down
Dclk1	0.919173	8.52174	12.3719	9.52678e-27	1.86068e-25	49.9368	up
Pth1r	0.76304	7.65335	12.326	1.3252e-26	2.57433e-25	49.6087	up
Slc16a11	-0.922412	8.50685	-12.3159	1.42465e-26	2.7514e-25	49.5368	down
Myo5a	0.617377	9.28701	12.3111	1.47468e-26	2.84009e-25	49.5025	up
Lum	0.946931	7.91382	12.3078	1.51045e-26	2.90091e-25	49.4787	up
Inmt	-0.737495	13.9834	-12.2445	2.37956e-26	4.54482e-25	49.0269	down
Cdk1	1.22184	7.62041	12.2054	3.15191e-26	5.97049e-25	48.7475	up
Fhdc1	-0.620756	9.26954	-12.1867	3.60322e-26	6.78819e-25	48.6145	down
Syt12	0.852121	5.75989	12.1782	3.82919e-26	7.13612e-25	48.5541	up
Csf2rb	0.847411	9.46424	12.1603	4.35616e-26	8.07465e-25	48.4259	up
Sec14l4	-0.605397	9.85364	-12.156	4.49231e-26	8.30477e-25	48.3953	down
Thbs1	1.24658	10.3872	12.0901	7.20359e-26	1.32462e-24	47.926	up
Pld4	0.631915	10.0508	12.0842	7.51595e-26	1.37839e-24	47.8839	up
Bcl3	0.821567	9.33953	12.0777	7.87531e-26	1.44047e-24	47.8374	up
Acot1	-0.78789	9.79962	-12.068	8.43721e-26	1.53513e-24	47.7689	down
Enpp1	0.697376	7.26274	12.0615	8.8408e-26	1.60434e-24	47.7225	up
Ckmt1	0.60084	10.2064	12.0491	9.66407e-26	1.74458e-24	47.634	up
Vpreb3	-0.748283	9.69445	-12.0168	1.21799e-25	2.18731e-24	47.4041	down
Chodl	1.81709	5.12144	12.0055	1.32041e-25	2.35291e-24	47.3239	up
Cxcl10	1.56418	7.50249	11.9881	1.49578e-25	2.65175e-24	47.1999	up
Sema6b	0.697985	8.20148	11.9757	1.63386e-25	2.88177e-24	47.1122	up
Slc7a8	0.884885	6.59009	11.9455	2.02836e-25	3.56847e-24	46.8973	up
Por	-0.588676	11.2204	-11.9003	2.8017e-25	4.87933e-24	46.5763	down
Sh3gl2	-0.6088	7.66718	-11.8675	3.5424e-25	6.10777e-24	46.3432	down
Aldh18a1	0.59618	8.60779	11.8576	3.80058e-25	6.5204e-24	46.2733	up
Bak1	0.592897	8.87941	11.8461	4.12602e-25	7.06122e-24	46.1917	up
Cyp4f15	-0.767811	7.67231	-11.8188	5.01474e-25	8.53988e-24	45.9979	down
Cenpn	0.843369	6.52437	11.8018	5.66416e-25	9.59854e-24	45.8769	up
Rad54l	0.697605	6.80458	11.8021	5.65135e-25	9.59854e-24	45.8791	up
Lpxn	0.588136	8.82726	11.7929	6.03221e-25	1.01724e-23	45.8143	up
Cxcl9	1.86527	7.00156	11.7431	8.60467e-25	1.43702e-23	45.4614	up
Rgs9	-0.676956	9.44585	-11.7402	8.78478e-25	1.46357e-23	45.4408	down
Rgs4	0.836718	9.1395	11.7381	8.91617e-25	1.48188e-23	45.4261	up
Bst1	0.775872	8.88951	11.7064	1.11761e-24	1.84861e-23	45.2016	up
Gpr34	0.802825	6.94338	11.7005	1.16636e-24	1.92005e-23	45.1592	up
Krt79	-1.33901	8.27239	-11.67	1.44942e-24	2.38036e-23	44.9434	down
Ezh2	0.605881	8.82452	11.663	1.52327e-24	2.4957e-23	44.894	up
Ndc80	0.803606	6.51861	11.6619	1.53469e-24	2.50847e-23	44.8866	up
Gsta2	-0.977871	8.16799	-11.6366	1.8383e-24	2.98357e-23	44.7072	down
2610524H06Rik	0.703822	7.45783	11.6308	1.9157e-24	3.09467e-23	44.6663	up
Mark1	0.872023	7.89024	11.6174	2.10633e-24	3.39469e-23	44.572	up
Csf2ra	0.891052	10.2617	11.6087	2.24139e-24	3.59559e-23	44.5103	up
Ace2	-0.648232	8.2669	-11.608	2.2522e-24	3.60456e-23	44.5055	down
Fkbp10	0.631387	9.57724	11.6015	2.35954e-24	3.76764e-23	44.4593	up
Bub1b	0.767118	7.4979	11.5989	2.40288e-24	3.828e-23	44.4412	up
Gnao1	-0.579407	7.68937	-11.5721	2.9086e-24	4.60184e-23	44.2514	down
Matk	0.769739	6.9959	11.5663	3.02921e-24	4.77084e-23	44.2111	up
Abca8a	-0.600385	10.4207	-11.5614	3.13739e-24	4.92998e-23	44.1762	down
Rnf186	-0.598339	9.70921	-11.5433	3.56793e-24	5.53473e-23	44.0485	down
Slamf7	0.751994	6.92715	11.5409	3.62815e-24	5.61187e-23	44.0319	up
Emilin1	0.628857	9.04944	11.5188	4.24752e-24	6.54061e-23	43.8753	up
Rap2b	0.572531	9.48754	11.5181	4.26608e-24	6.5546e-23	43.871	up
Grtp1	-0.680783	9.14318	-11.4901	5.20515e-24	7.94446e-23	43.6734	down
Scube2	-0.837035	10.0066	-11.482	5.51431e-24	8.39778e-23	43.616	down
Cysltr1	0.592708	6.7096	11.4745	5.81395e-24	8.79598e-23	43.5635	up
Aoah	0.809861	6.39499	11.4202	8.54814e-24	1.2765e-22	43.1806	up
Oas2	0.793809	9.06733	11.3542	1.36459e-23	2.01598e-22	42.7161	up
Arg1	1.59289	7.43079	11.3525	1.38092e-23	2.03575e-22	42.7043	up
Ppbp	-1.04751	9.26849	-11.3476	1.42913e-23	2.10234e-22	42.6702	down
Amph	-0.670511	8.36506	-11.2992	2.01346e-23	2.91846e-22	42.3298	down
Mthfd2	0.704009	8.11811	11.2973	2.04059e-23	2.9516e-22	42.3165	up
Pgf	0.704221	7.56605	11.2016	4.01147e-23	5.69514e-22	41.6453	up
Tnfrsf4	0.730959	7.70084	11.1227	6.99876e-23	9.69728e-22	41.0926	up
Cyp3a13	-0.667775	7.24287	-11.119	7.18274e-23	9.93229e-22	41.0668	down
Tril	-0.79061	9.22598	-11.0776	9.61548e-23	1.31646e-21	40.7772	down
Gjb6	-0.676543	7.90613	-11.0094	1.55377e-22	2.08598e-21	40.3008	down
Kif4	0.704548	6.57875	10.968	2.07811e-22	2.78451e-21	40.0121	up
Fmo2	-0.652848	11.5632	-10.96	2.19801e-22	2.93306e-21	39.9564	down
Sesn2	0.611532	8.18003	10.9484	2.38398e-22	3.16369e-21	39.8758	up
Cfb	0.932052	9.53746	10.9454	2.43531e-22	3.21946e-21	39.8547	up
Mt1	0.708407	12.4528	10.9198	2.91443e-22	3.83087e-21	39.6764	up
Fjx1	0.728202	7.20885	10.9161	2.99128e-22	3.92132e-21	39.6505	up
Hs3st1	-0.579903	9.6009	-10.913	3.05738e-22	3.99597e-21	39.6288	down
Kynu	0.73824	6.73382	10.9	3.34754e-22	4.35054e-21	39.5388	up
Ltbp4	-0.576753	11.1885	-10.8988	3.37756e-22	4.38133e-21	39.53	down
Slamf8	0.728041	7.59938	10.8905	3.57891e-22	4.61652e-21	39.4725	up
Slc7a5	0.608649	8.66784	10.8381	5.16642e-22	6.57838e-21	39.1081	up
Vnn3	-0.616209	8.16126	-10.8039	6.5611e-22	8.30832e-21	38.8709	down
Adcy8	-0.624165	8.90127	-10.7935	7.05481e-22	8.85244e-21	38.7989	down
Atp7b	-0.668525	8.70815	-10.7931	7.07856e-22	8.86615e-21	38.7955	down
Ar	-0.749139	8.36232	-10.7855	7.46178e-22	9.29563e-21	38.7432	down
Gpr85	0.968494	6.25081	10.7786	7.83299e-22	9.68825e-21	38.695	up
Nr1d1	-0.949744	10.0355	-10.7787	7.82794e-22	9.68825e-21	38.6957	down
Kdr	-0.586353	10.7633	-10.7675	8.4641e-22	1.04315e-20	38.6181	down
Ccl3	1.17937	6.9317	10.7612	8.8419e-22	1.08392e-20	38.5748	up
Mcm10	0.743709	6.76863	10.7574	9.08242e-22	1.11143e-20	38.5481	up
Ddit4l	0.642031	8.14753	10.7379	1.04086e-21	1.26922e-20	38.4129	up
Hamp	-1.77702	8.32554	-10.7165	1.20847e-21	1.46585e-20	38.2647	down
Slc16a6	0.67926	7.28808	10.7071	1.29e-21	1.55656e-20	38.1999	up
Abi3bp	-0.582063	10.3182	-10.702	1.33743e-21	1.61097e-20	38.1641	down
Col15a1	0.823053	7.76854	10.6908	1.44542e-21	1.73802e-20	38.087	up
Sh2b2	0.815141	7.12671	10.6762	1.60043e-21	1.91775e-20	37.9859	up
Igfbp2	0.603333	11.8297	10.668	1.69468e-21	2.02716e-20	37.9291	up
Cd48	0.602382	9.10144	10.6637	1.74627e-21	2.08168e-20	37.8994	up
Trim59	0.735216	8.52993	10.6594	1.79992e-21	2.14194e-20	37.8693	up
Ncf1	0.711554	9.1189	10.6561	1.84164e-21	2.18406e-20	37.8466	up
Spsb4	0.762956	7.17098	10.6444	1.99751e-21	2.36486e-20	37.766	up
Mmp10	1.28284	5.23696	10.6353	2.12788e-21	2.51177e-20	37.7032	up
Tnxb	-0.704136	10.6218	-10.6353	2.12886e-21	2.51177e-20	37.7028	down
Cd177	1.31014	7.83492	10.6316	2.18382e-21	2.56349e-20	37.6775	up
Loxl1	0.585472	10.9081	10.6106	2.5273e-21	2.95164e-20	37.5325	up
S100a4	0.774999	10.641	10.6012	2.6978e-21	3.13489e-20	37.4678	up
Cldn2	1.13062	5.77896	10.5591	3.61582e-21	4.17359e-20	37.1772	up
Plk4	0.654667	7.49404	10.5467	3.94138e-21	4.51919e-20	37.0916	up
Etv4	0.880055	5.39945	10.5288	4.46376e-21	5.09281e-20	36.9681	up
Ccnb1	1.12285	6.26778	10.4958	5.61098e-21	6.33894e-20	36.7412	up
Lat2	0.595268	8.6347	10.4534	7.53107e-21	8.4529e-20	36.4492	up
Gp5	-0.649297	6.66438	-10.3802	1.25025e-20	1.38308e-19	35.9464	down
Col7a1	0.61469	8.06862	10.3597	1.44019e-20	1.57804e-19	35.8061	up
Htr2b	0.684968	8.40882	10.3289	1.78203e-20	1.94031e-19	35.5948	up
Lrrc26	-0.681052	8.97487	-10.329	1.78064e-20	1.94031e-19	35.5956	down
Kif2c	0.976507	6.43116	10.3284	1.78734e-20	1.94303e-19	35.5919	up
Tubb2b	0.636032	9.71996	10.2771	2.54753e-20	2.73079e-19	35.2403	up
Clec14a	-0.656592	9.71724	-10.2654	2.75996e-20	2.94936e-19	35.1609	down
Prkg2	-0.591282	9.63187	-10.2633	2.80057e-20	2.98353e-19	35.1464	down
Mlxipl	-0.835219	6.79846	-10.2156	3.88965e-20	4.10581e-19	34.8206	down
Tnfrsf18	0.660178	7.93614	10.2048	4.18948e-20	4.40214e-19	34.747	up
Alox12	-0.580307	7.70449	-10.1827	4.87852e-20	5.09518e-19	34.596	down
Wnt7b	0.611516	7.07777	10.169	5.35774e-20	5.57044e-19	34.5031	up
Cd248	0.620398	9.33396	10.1636	5.56322e-20	5.77539e-19	34.4657	up
Pcolce2	-0.822339	11.9102	-10.1414	6.47768e-20	6.69457e-19	34.3148	down
Adam8	0.751915	9.39403	10.0735	1.03176e-19	1.0506e-18	33.8533	up
Slc7a11	0.858312	5.07098	10.0487	1.22278e-19	1.23782e-18	33.6849	up
Cldn6	0.737031	5.08264	10.0464	1.24189e-19	1.25533e-18	33.6695	up
Pgc	0.884189	6.41507	10.026	1.42856e-19	1.43353e-18	33.5307	up
Bhlhe40	0.614877	10.9697	10.0251	1.43722e-19	1.44013e-18	33.5247	up
Adrb3	-0.75274	8.10219	-10.018	1.50869e-19	1.50956e-18	33.4765	down
Ror2	0.66142	7.66251	10.0143	1.54684e-19	1.5455e-18	33.4518	up
Wnt2	-0.637882	7.62405	-10.0117	1.57527e-19	1.57163e-18	33.4337	down
Tlr8	0.727642	5.38459	10.0032	1.66869e-19	1.65528e-18	33.3766	up
Pla2g1b	-0.706933	9.09862	-9.95577	2.30759e-19	2.26307e-18	33.0553	down
Arg2	0.72395	8.60736	9.93575	2.64515e-19	2.58313e-18	32.9199	up
Clec4b1	0.58898	7.27069	9.92215	2.90217e-19	2.81821e-18	32.828	up
Cdc6	0.750929	6.55506	9.9105	3.1419e-19	3.03395e-18	32.7493	up
Ntrk2	0.721582	7.89556	9.87533	3.992e-19	3.79652e-18	32.512	up
Scarb1	0.63193	10.6827	9.87257	4.06755e-19	3.85776e-18	32.4934	up
Ctla4	0.924338	6.25868	9.85467	4.5941e-19	4.32747e-18	32.3727	up
C1qtnf3	0.994942	4.94579	9.84708	4.83757e-19	4.53826e-18	32.3215	up
Kcnn4	0.696324	8.26011	9.84165	5.01941e-19	4.69611e-18	32.285	up
Calca	0.927356	7.06324	9.79774	6.76315e-19	6.2514e-18	31.9895	up
Fscn1	0.719485	10.3044	9.75062	9.30824e-19	8.53544e-18	31.6729	up
Abcb1b	0.62667	7.19609	9.73221	1.05444e-18	9.60524e-18	31.5494	up
Cox6a2	-0.85432	10.6651	-9.71663	1.17162e-18	1.06307e-17	31.4449	down
Nfil3	0.746218	8.42089	9.70748	1.24648e-18	1.12656e-17	31.3836	up
Inhba	1.06113	6.8582	9.70483	1.26899e-18	1.14391e-17	31.3658	up
Cidec	-1.24492	8.41468	-9.62562	2.16644e-18	1.92777e-17	30.8359	down
Mcm3	0.60782	9.15676	9.62019	2.24718e-18	1.99704e-17	30.7996	up
Tmcc2	-0.59502	10.7403	-9.56445	3.27069e-18	2.86974e-17	30.4278	down
Bdkrb1	0.703733	6.35688	9.50448	4.89358e-18	4.23988e-17	30.0287	up
Cdh16	-0.738734	8.0066	-9.49882	5.08285e-18	4.39835e-17	29.9911	down
Actc1	-0.692852	12.2119	-9.48991	5.39595e-18	4.65089e-17	29.9319	down
Kng1	1.19351	5.93645	9.4602	6.58473e-18	5.63451e-17	29.7347	up
Tex11	-0.963176	6.46497	-9.44566	7.25851e-18	6.17286e-17	29.6382	down
Fn3k	-0.68252	6.30531	-9.38527	1.08693e-17	9.1535e-17	29.2383	down
Ahsg	0.584753	6.21417	9.37304	1.17938e-17	9.89592e-17	29.1575	up
Eno3	-0.575651	10.0464	-9.34077	1.46273e-17	1.22027e-16	28.9443	down
Slc5a1	0.695175	6.82377	9.32552	1.61911e-17	1.34712e-16	28.8437	up
Ppp1r1b	-0.760766	7.37069	-9.30449	1.86246e-17	1.53481e-16	28.7051	down
Rspo1	-0.613434	8.17292	-9.24899	2.69361e-17	2.19878e-16	28.3398	down
Tnfrsf11b	0.790849	6.61287	9.24443	2.77648e-17	2.26108e-16	28.3098	up
Myl7	-1.20589	11.2326	-9.14643	5.31415e-17	4.24764e-16	27.6672	down
Dgat2	-0.703866	10.0222	-9.13424	5.76009e-17	4.59876e-16	27.5874	down
Irf7	0.706644	8.57677	9.12537	6.10769e-17	4.85945e-16	27.5294	up
Mest	0.840243	8.71081	9.10917	6.79698e-17	5.38308e-16	27.4236	up
Tnfrsf11a	0.58808	6.70336	9.05615	9.64046e-17	7.58295e-16	27.0777	up
Rsad2	0.70458	9.80385	9.03358	1.11836e-16	8.69779e-16	26.9308	up
Acaa1b	-0.828537	9.01769	-9.0229	1.19978e-16	9.29963e-16	26.8613	down
Dpysl5	-0.601544	6.52164	-9.01058	1.30089e-16	1.00721e-15	26.7812	down
Cdhr1	0.963874	5.52531	9.0009	1.38633e-16	1.07096e-15	26.7183	up
Slc47a1	-0.69078	6.56623	-8.9796	1.59438e-16	1.2262e-15	26.5799	down
Mgmt	0.591596	7.32822	8.95921	1.82237e-16	1.39379e-15	26.4477	up
Cox8b	-1.129	8.65656	-8.95438	1.88106e-16	1.4355e-15	26.4163	down
Mmp3	0.623227	10.2654	8.9272	2.2475e-16	1.69828e-15	26.2403	up
Fabp3	-0.839255	10.8027	-8.90387	2.61793e-16	1.96316e-15	26.0893	down
Cd300ld	0.615681	8.09621	8.89702	2.73778e-16	2.04638e-15	26.0451	up
Klf2	-0.570359	11.7313	-8.87559	3.14911e-16	2.32617e-15	25.9066	down
Npr3	-0.643958	10.2339	-8.77235	6.16774e-16	4.48409e-15	25.2418	down
Fam3b	0.660829	5.64837	8.72429	8.42395e-16	6.03556e-15	24.9335	up
Tnni3	-1.11352	9.39095	-8.72202	8.54924e-16	6.11899e-15	24.9189	down
Tnfrsf22	0.601361	5.97363	8.69572	1.01358e-15	7.20978e-15	24.7506	up
Thrsp	-1.13712	8.92673	-8.65906	1.28462e-15	9.07237e-15	24.5163	down
Tnfrsf10b	0.696794	7.01842	8.58857	2.0234e-15	1.4044e-14	24.0673	up
Tmprss13	-0.668766	7.83471	-8.58432	2.07958e-15	1.43352e-14	24.0402	down
Wnt10a	0.873904	5.29769	8.56598	2.33973e-15	1.60167e-14	23.9237	up
Tcap	-1.15509	9.97808	-8.55923	2.44354e-15	1.66778e-14	23.8808	down
Hmgcs2	-0.599269	7.9677	-8.55707	2.47762e-15	1.68937e-14	23.8671	down
Insl6	0.587205	6.26292	8.55301	2.54316e-15	1.73065e-14	23.8413	up
Adam3	-0.580238	4.91348	-8.52294	3.08438e-15	2.08053e-14	23.6506	down
Pclo	-0.57535	7.04967	-8.49633	3.65761e-15	2.45283e-14	23.4822	down
Ckmt2	-1.29981	8.30037	-8.46507	4.46707e-15	2.98409e-14	23.2846	down
Rtp3	-0.570018	7.98504	-8.45614	4.72956e-15	3.1503e-14	23.2282	down
Cd300lf	0.636729	8.27583	8.45282	4.83098e-15	3.21477e-14	23.2072	up
Dpep1	-0.572987	11.0919	-8.37752	7.80667e-15	5.0586e-14	22.7331	down
Fxyd1	-0.58978	10.4606	-8.36751	8.31973e-15	5.37594e-14	22.6702	down
Col17a1	-0.72978	6.38547	-8.35174	9.19629e-15	5.93126e-14	22.5713	down
Cd80	0.657612	6.5995	8.34061	9.8696e-15	6.3301e-14	22.5015	up
Myl4	-0.871018	12.059	-8.32998	1.05584e-14	6.74685e-14	22.4349	down
Mb	-1.22327	10.3628	-8.32235	1.10818e-14	7.06824e-14	22.3871	down
Tnnc1	-0.923565	10.1129	-8.32094	1.11814e-14	7.12515e-14	22.3783	down
Steap1	0.693858	7.36528	8.24183	1.8442e-14	1.15288e-13	21.8841	up
Lrat	-1.16379	9.16546	-8.21525	2.18075e-14	1.34863e-13	21.7186	down
S1pr5	-0.655281	6.47452	-8.18236	2.68241e-14	1.6457e-13	21.5142	down
Itih4	-0.592545	10.5603	-8.10613	4.3274e-14	2.62223e-13	21.0421	down
Cox7a1	-0.892263	8.81834	-8.04885	6.18993e-14	3.71181e-13	20.6889	down
Gprc6a	-0.571438	6.86799	-8.04295	6.42194e-14	3.84427e-13	20.6526	down
Ttc16	-0.576092	8.38695	-8.02855	7.02474e-14	4.19285e-13	20.564	down
Sult1d1	-0.830848	8.85732	-8.02433	7.21186e-14	4.29482e-13	20.5381	down
Nrip3	0.668877	6.18824	8.01487	7.64945e-14	4.54758e-13	20.48	up
Scin	0.744594	5.88397	8.00404	8.18303e-14	4.86061e-13	20.4134	up
Mmp9	-0.77078	7.80087	-7.97295	9.92719e-14	5.86137e-13	20.2228	down
Il11	0.691854	6.39676	7.91088	1.45828e-13	8.45143e-13	19.8435	up
Orm1	1.04132	7.75719	7.88459	1.71549e-13	9.91715e-13	19.6833	up
Plin4	-0.870772	8.39616	-7.8355	2.3216e-13	1.33097e-12	19.3849	down
Cxcl13	1.075	9.25129	7.80091	2.87142e-13	1.62463e-12	19.1753	up
Ctse	0.5972	6.3738	7.72857	4.47224e-13	2.49565e-12	18.7385	up
Ttn	-1.1785	8.37154	-7.68489	5.83787e-13	3.21874e-12	18.4759	down
Zbp1	0.610521	8.02935	7.65858	6.8513e-13	3.73874e-12	18.3182	up
Hlf	-0.609656	8.66282	-7.63217	8.04365e-13	4.35845e-12	18.1601	down
Ifitm6	-0.729069	7.77412	-7.46719	2.17651e-12	1.14263e-11	17.1796	down
Fkbp5	0.715065	9.36494	7.44064	2.55182e-12	1.32557e-11	17.023	up
Ccna1	0.572784	6.12391	7.43693	2.60907e-12	1.35429e-11	17.0011	up
Oasl1	0.62666	7.53396	7.3646	4.01781e-12	2.04108e-11	16.5761	up
S100a9	-0.839782	11.6573	-7.32777	5.00093e-12	2.50373e-11	16.3607	down
Blk	-0.595488	8.06841	-7.31396	5.42811e-12	2.7e-11	16.2801	down
Adh7	-0.611227	8.67428	-7.31118	5.51821e-12	2.7389e-11	16.2639	down
Gal	-0.607092	7.21245	-7.30091	5.86455e-12	2.90455e-11	16.204	down
Ubd	0.919447	5.65913	7.29648	6.02048e-12	2.97751e-11	16.1782	up
Gp2	1.15613	6.8005	7.27975	6.6469e-12	3.28497e-11	16.0808	up
Atg9b	0.775546	6.1446	7.08318	2.10675e-11	9.96993e-11	14.9464	up
Sln	-1.07832	9.88226	-7.05184	2.52788e-11	1.18654e-10	14.7673	down
Gdf3	0.671203	5.67535	7.03414	2.80134e-11	1.30868e-10	14.6663	up
Hrc	-0.70816	7.56337	-7.01577	3.11599e-11	1.45175e-10	14.5617	down
Csrp3	-0.964949	10.1916	-7.00252	3.36424e-11	1.5632e-10	14.4864	down
Actn2	-0.816846	8.25815	-6.82565	9.28693e-11	4.16136e-10	13.4892	down
Myoz2	-0.963829	8.78518	-6.80985	1.01608e-10	4.54118e-10	13.401	down
Aldh3a1	-0.635582	10.1114	-6.74478	1.46977e-10	6.49742e-10	13.0387	down
Cyp2e1	-0.997535	9.65865	-6.7271	1.6242e-10	7.15724e-10	12.9407	down
Cd19	-0.606912	8.82155	-6.65749	2.40344e-10	1.03859e-09	12.5563	down
Cxcl1	0.858994	7.17138	6.62617	2.86461e-10	1.22866e-09	12.3842	up
Selp	0.625711	8.0338	6.58849	3.5358e-10	1.50163e-09	12.1778	up
Adipoq	-1.40619	8.76885	-6.53543	4.74965e-10	1.98304e-09	11.8885	down
Slc2a4	-0.691839	8.02067	-6.52879	4.92769e-10	2.05118e-09	11.8525	down
Atf3	0.702524	9.05052	6.52459	5.0439e-10	2.09702e-09	11.8296	up
Casq2	-0.825186	7.5555	-6.48813	6.17118e-10	2.53672e-09	11.632	down
Dnase1l3	0.572905	6.56103	6.48124	6.41048e-10	2.63195e-09	11.5948	up
Car3	-1.23426	10.6428	-6.46861	6.87329e-10	2.81528e-09	11.5265	down
Clec4e	0.708722	7.01277	6.43479	8.27957e-10	3.36142e-09	11.3442	up
Cfd	-1.09726	11.6753	-6.38482	1.08885e-09	4.34661e-09	11.0759	down
Txlnb	-0.806114	6.95236	-5.92794	1.24989e-08	4.48921e-08	8.69062	down
Nppa	-1.1415	9.62397	-5.82288	2.15408e-08	7.55624e-08	8.15979	down
Vsig4	0.624251	5.21796	5.78696	2.59085e-08	9.00158e-08	7.97986	up
Tff2	-0.689442	9.3344	-5.64466	5.34265e-08	1.78191e-07	7.27504	down
S100a8	-0.646061	11.1176	-5.58665	7.15119e-08	2.35894e-07	6.99137	down
Ckm	-0.616139	6.56978	-5.50473	1.07555e-07	3.46684e-07	6.59455	down
Snca	-0.65173	8.66584	-5.46104	1.33481e-07	4.25098e-07	6.38471	down
Cidea	-0.649407	7.22134	-5.07897	8.37969e-07	2.44874e-06	4.60391	down
Pln	-0.721664	8.11552	-4.86164	2.28303e-06	6.32913e-06	3.63592	down
Pgam2	-0.588488	8.83085	-4.7563	3.66872e-06	9.93946e-06	3.17885	down
Dbp	-0.610654	11.6307	-4.71082	4.49189e-06	1.20189e-05	2.98401	down
Myl1	-0.607474	8.34104	-4.66512	5.49728e-06	1.45236e-05	2.78974	down
Sftpc	1.11818	14.8277	4.18818	4.1433e-05	9.85781e-05	0.85579	up
Tnnt3	-0.620311	7.53119	-4.092	6.10353e-05	0.000141991	0.487011	down
Alas2	-0.579272	9.06497	-3.96431	0.000101008	0.000228633	0.00867698	down
