# Supplementary material for: Integrated analysis reveals the protective mechanism and therapeutic potential of hyperbaric oxygen against pulmonary fibrosis
Source: Genes Dis. 2022 Sep 5;10(3):1029–39. doi: 10.1016/j.gendis.2022.08.012 (PMC7614583; doi:10.1016/j.gendis.2022.08.012)
Supplement: Multimedia component 9 [file mmc9.xlsx]

## Sheet: Sheet1
Table S8. DEGs in bleomycin-challenged mice lungs at day 21 post instillation.
List of 477 differentially expressed gene (Padj < 0.05 & fold change > 1.5) identified by limma between the control group and the bleomycin challenged group at day 21 post instillation.
logFC is the log-ratio of gene expression values in control and BLM_21d group.
AveExpr is the average value of expression in all samples.
t is Moderated t-statistic.
Pvalue is the result of Wald test for estimating which gene would be statistically significant.
Padj value is the adjusted Pvalue by the Benjamini-Hochberg method.
The B-statistic ( B) is the log-odds that the gene is differentially expressed.
change is the direction of the differentially expressed gene.
The data list is organized here from minimal to maximal Padj value.
Gene_name	logFC	AveExpr	t	Pvalue	Padj value	B	change
Mmp12	3.67375	8.58786	17.8785	5.15066e-44	3.56116e-40	89.3087	up
Clec4n	2.27423	10.0927	16.4171	1.78495e-39	4.11371e-36	79.011	up
Trem2	2.57907	8.67318	16.4293	1.63435e-39	4.11371e-36	79.0978	up
Pld3	1.12919	10.9663	15.8778	8.74753e-38	1.51201e-34	75.1743	up
Zmat3	0.789622	10.1988	15.5317	1.07127e-36	1.48135e-33	72.7041	up
Ms4a7	2.24358	9.1989	15.394	2.90621e-36	3.34893e-33	71.7199	up
Gpnmb	2.44031	10.1059	15.3184	5.02771e-36	4.96594e-33	71.1794	up
Ms4a6d	1.8019	9.72723	14.8655	1.3467e-34	1.16388e-31	67.9366	up
Cd84	1.39377	9.56412	14.3258	6.79574e-33	5.22064e-30	64.0684	up
Tbxas1	1.12448	8.8721	14.1517	2.40909e-32	1.66564e-29	62.8198	up
Ctsk	1.56652	10.1746	14.0924	3.70783e-32	2.33054e-29	62.3944	up
Ppic	0.71663	12.4034	13.7043	6.2169e-31	3.58197e-28	59.6126	up
C1qc	1.64328	10.5665	13.5407	2.03849e-30	1.08416e-27	58.4409	up
Cxcl16	0.721258	10.8536	13.5246	2.28987e-30	1.13087e-27	58.3261	up
Fcgr3	1.32086	10.2966	13.4599	3.66313e-30	1.68846e-27	57.8626	up
Cdkn1a	1.53816	11.3296	13.1849	2.68863e-29	1.16182e-26	55.8957	up
Fxyd4	2.29929	7.46208	13.0493	7.17806e-29	2.91936e-26	54.9268	up
Spp1	2.1579	12.011	12.8981	2.14237e-28	8.22907e-26	53.8478	up
C1qa	1.54993	10.2197	12.822	3.71333e-28	1.2837e-25	53.3051	up
Lgmn	0.939847	11.531	12.8274	3.57175e-28	1.2837e-25	53.3434	up
Lgals3	0.678589	12.8431	12.8132	3.9556e-28	1.30233e-25	53.2427	up
Slc15a3	1.04666	9.44378	12.7097	8.35432e-28	2.62553e-25	52.505	up
Slc26a4	2.18326	9.19425	12.6489	1.29527e-27	3.8937e-25	52.0723	up
Mmp2	1.11799	11.6599	12.6414	1.36752e-27	3.93961e-25	52.0188	up
Man2b1	0.642948	11.2474	12.5275	3.10832e-27	8.59638e-25	51.2086	up
Clec7a	1.27985	11.2251	12.3789	9.05779e-27	2.40868e-24	50.1533	up
Itm2a	1.29677	9.50551	12.3571	1.0597e-26	2.71363e-24	49.9985	up
Tnc	2.0959	9.25549	12.3051	1.53989e-26	3.80244e-24	49.6297	up
Ccr5	1.87342	8.71997	12.2816	1.82246e-26	4.34499e-24	49.4635	up
Slc39a11	0.659797	9.51005	12.1512	4.64941e-26	1.07153e-23	48.5395	up
Havcr2	0.979231	8.02262	12.0798	7.75452e-26	1.72951e-23	48.0348	up
Chst1	-0.700474	10.6609	-12.0265	1.13619e-25	2.45489e-23	47.658	down
1110008P14Rik	0.644718	10.5583	11.9881	1.49527e-25	3.13281e-23	47.387	up
Mal	0.886551	10.0688	11.917	2.48711e-25	5.0576e-23	46.8851	up
Bex2	-2.02591	9.01132	-11.8463	4.12285e-25	8.1444e-23	46.3865	down
Gusb	0.657419	10.8088	11.8134	5.21269e-25	1.00113e-22	46.1551	up
Ctsh	0.623625	13.2982	11.6966	1.19845e-24	2.23948e-22	45.3338	up
Phlda3	0.807566	10.7202	11.6831	1.31977e-24	2.40129e-22	45.2387	up
Arhgap8	0.622091	9.62347	11.6311	1.91073e-24	3.38738e-22	44.8737	up
Lamb3	0.697656	10.8939	11.617	2.11245e-24	3.65137e-22	44.7747	up
Sorcs2	0.806263	9.29368	11.5067	4.62569e-24	7.80049e-22	44.0016	up
Rab32	0.705283	10.0452	11.4212	8.48854e-24	1.39738e-21	43.4028	up
Itgb2	0.992705	10.1836	11.3958	1.01596e-23	1.63356e-21	43.2256	up
Fcer1g	0.802786	11.6575	11.3808	1.12984e-23	1.77538e-21	43.1208	up
Glrx	0.651861	10.6715	11.3402	1.50684e-23	2.31517e-21	42.8368	up
Fcgr1	1.49375	8.08303	11.2501	2.84807e-23	4.19577e-21	42.2089	up
Tlr2	1.00276	9.77378	11.2499	2.8522e-23	4.19577e-21	42.2075	up
F7	1.22063	9.23138	11.2156	3.6353e-23	5.23634e-21	41.9683	up
Apoe	1.00455	12.2417	11.1942	4.22694e-23	5.9643e-21	41.8196	up
Fcgr4	1.11601	9.02564	11.1241	6.93152e-23	9.58491e-21	41.3318	up
Capg	0.641644	11.198	11.0755	9.76184e-23	1.3234e-20	40.9942	up
Ctps	0.751663	11.5497	11.0716	1.00292e-22	1.33349e-20	40.9675	up
Slamf9	0.769538	10.0528	10.9681	2.07662e-22	2.70901e-20	40.2498	up
Ccl9	1.46906	10.9577	10.861	4.40012e-22	5.63379e-20	39.5095	up
Pdgfc	1.2148	8.3866	10.848	4.81926e-22	6.05825e-20	39.4198	up
C1qb	1.49952	11.6811	10.8372	5.19831e-22	6.41806e-20	39.3451	up
Pgc	1.51033	6.41507	10.8042	6.55044e-22	7.94557e-20	39.1172	up
Lrg1	1.23669	11.4817	10.7508	9.50885e-22	1.13352e-19	38.7497	up
Akr1b8	0.890328	10.2332	10.7282	1.11332e-21	1.30466e-19	38.5943	up
Clec5a	1.40451	6.24706	10.6556	1.8473e-21	2.02734e-19	38.0951	up
Tyrobp	0.936974	11.7857	10.6414	2.04057e-21	2.17054e-19	37.997	up
Csf2rb2	1.28195	8.86068	10.4798	6.27291e-21	6.47327e-19	36.89	up
P2ry14	0.702942	9.68891	10.4232	9.28524e-21	9.4409e-19	36.5035	up
Cyba	0.574444	12.362	10.4005	1.08597e-20	1.08817e-18	36.3491	up
Stac2	1.1798	5.76079	10.3669	1.37027e-20	1.35344e-18	36.12	up
Nnat	1.41114	8.70316	10.3532	1.5066e-20	1.46713e-18	36.0265	up
Mapk13	0.716365	9.41957	10.3404	1.64574e-20	1.58037e-18	35.9394	up
Galc	0.675125	8.66919	10.2804	2.48895e-20	2.32549e-18	35.5318	up
Cfi	1.20231	6.2732	10.2516	3.03538e-20	2.76139e-18	35.3362	up
Prc1	1.34163	9.3524	10.2397	3.29661e-20	2.9601e-18	35.2549	up
Pon1	-1.01222	11.2887	-10.2255	3.63373e-20	3.1802e-18	35.1589	down
Eln	1.57366	11.4967	10.2158	3.88385e-20	3.35662e-18	35.0933	up
Nrcam	1.45704	8.87437	10.1399	6.54335e-20	5.58527e-18	34.5794	up
Ccng1	0.687035	11.7182	10.1379	6.63529e-20	5.59468e-18	34.5656	up
Sla	0.72353	10.7755	10.1118	7.937e-20	6.61161e-18	34.3891	up
Rgs1	1.45312	7.60469	10.0949	8.90982e-20	7.24735e-18	34.2752	up
Sytl2	-0.61073	8.77441	-10.0954	8.88234e-20	7.24735e-18	34.2783	down
Lamc2	0.728679	11.1098	10.0674	1.07575e-19	8.64856e-18	34.0896	up
Adora2b	0.684209	8.82555	10.06	1.13205e-19	8.95627e-18	34.0393	up
Mapt	-0.834504	10.5758	-10.059	1.13994e-19	8.95627e-18	34.0325	down
Pla2g15	0.576398	9.9007	10.0565	1.15902e-19	9.00386e-18	34.0161	up
Cyp2d22	-0.878684	9.3015	-10.0436	1.26654e-19	9.72981e-18	33.9287	down
Mdk	0.956701	8.92981	9.90913	3.17147e-19	2.38343e-17	33.0245	up
Gimap6	-0.635729	10.9604	-9.8797	3.87487e-19	2.88073e-17	32.8272	down
Gnpda1	0.650333	8.37769	9.85785	4.49577e-19	3.27197e-17	32.6808	up
Itgax	1.05556	9.87685	9.849	4.77486e-19	3.43889e-17	32.6215	up
Mrc1	0.646881	11.1599	9.80871	6.27762e-19	4.47458e-17	32.352	up
Cacnb3	0.700516	9.18013	9.7937	6.95108e-19	4.90405e-17	32.2517	up
Slc19a2	0.713403	8.93221	9.78399	7.42426e-19	5.13313e-17	32.1868	up
Clec4d	1.52468	9.38534	9.75171	9.23957e-19	6.26298e-17	31.9714	up
Ccl8	1.71161	8.94097	9.72819	1.0835e-18	7.2032e-17	31.8145	up
Hebp1	0.657889	9.90841	9.71641	1.17337e-18	7.72634e-17	31.7361	up
Igf1	1.40042	9.6044	9.70948	1.22972e-18	8.02105e-17	31.6899	up
Lcn2	1.16298	12.8554	9.70154	1.29754e-18	8.30668e-17	31.637	up
Sprr1a	2.15986	7.77613	9.70257	1.28855e-18	8.30668e-17	31.6439	up
Clip4	0.692411	10.4385	9.69898	1.32018e-18	8.37408e-17	31.62	up
Fcgr2b	0.925472	10.4914	9.66624	1.64709e-18	1.03527e-16	31.4021	up
Fcrls	1.08372	8.54668	9.65007	1.83705e-18	1.14426e-16	31.2947	up
Cpxm1	1.14028	9.40537	9.61148	2.38295e-18	1.47105e-16	31.0385	up
Phex	1.17655	8.21462	9.5854	2.84059e-18	1.73804e-16	30.8655	up
Itgb6	0.961663	8.56473	9.57275	3.09297e-18	1.87586e-16	30.7817	up
Mfap5	0.841207	11.3225	9.56625	3.23125e-18	1.94268e-16	30.7387	up
Asgr1	-1.6513	7.61729	-9.53224	4.06141e-18	2.42074e-16	30.5136	down
Tgm1	1.37411	7.20542	9.48241	5.67422e-18	3.32471e-16	30.1844	up
Lipa	0.909777	10.291	9.47192	6.08749e-18	3.53688e-16	30.1152	up
Ednrb	-0.839269	11.2394	-9.45402	6.86313e-18	3.95431e-16	29.9971	down
Cd276	0.827236	8.09324	9.45175	6.96847e-18	3.98182e-16	29.9821	up
P2ry6	0.751317	10.1738	9.44786	7.15232e-18	4.05337e-16	29.9565	up
Hoxb5	-0.782986	9.7448	-9.43109	8.00182e-18	4.49793e-16	29.846	down
Itga7	0.627955	8.53912	9.39381	1.02664e-17	5.72434e-16	29.6007	up
Timp1	1.92035	10.3821	9.37611	1.15551e-17	6.39137e-16	29.4843	up
Hvcn1	0.716925	9.76588	9.29042	2.04535e-17	1.12235e-15	28.9224	up
Slc7a10	-1.53275	9.08079	-9.25902	2.5201e-17	1.37197e-15	28.717	down
Saa3	2.78353	9.4461	9.24711	2.7275e-17	1.46186e-15	28.6392	up
Bmp6	-1.03598	10.2642	-9.22041	3.25624e-17	1.73182e-15	28.4648	down
Fam20c	0.908699	7.87214	9.21142	3.45618e-17	1.82413e-15	28.4062	up
Pbk	1.53072	7.80031	9.19809	3.77531e-17	1.97746e-15	28.3193	up
Ndrg2	-0.744243	9.98601	-9.17638	4.35916e-17	2.26611e-15	28.1778	down
F10	0.999495	8.20493	9.16863	4.58852e-17	2.36754e-15	28.1273	up
Vsig2	-0.573804	9.90065	-9.15528	5.01222e-17	2.567e-15	28.0405	down
Ctsa	0.631536	10.07	9.14888	5.22891e-17	2.65828e-15	27.9988	up
Gnao1	-0.725957	7.68937	-9.14693	5.29659e-17	2.67304e-15	27.9862	down
Aif1	0.933492	9.20663	9.11788	6.41706e-17	3.17637e-15	27.7974	up
Clec4b1	0.858067	7.27069	9.11936	6.35476e-17	3.17637e-15	27.807	up
Mmp13	1.54528	5.61474	9.11754	6.43177e-17	3.17637e-15	27.7951	up
Ccdc80	0.881866	9.97872	9.03348	1.1191e-16	5.33618e-15	27.2503	up
Itgae	0.853583	8.33757	9.03033	1.14255e-16	5.41066e-15	27.2299	up
Car13	0.99101	7.40739	9.02623	1.1738e-16	5.52085e-15	27.2034	up
Adcy8	-0.826886	8.90127	-9.02087	1.21587e-16	5.68009e-15	27.1687	down
Ccl12	1.79772	7.9636	9.01512	1.26271e-16	5.82026e-15	27.1316	up
Ctss	0.893897	12.5419	8.98135	1.57617e-16	7.16948e-15	26.9135	up
Sfn	1.16101	8.75115	8.97066	1.69066e-16	7.54145e-15	26.8445	up
Stard8	-0.608744	10.9803	-8.96596	1.74347e-16	7.72715e-15	26.8143	down
Wfdc12	1.54615	7.55974	8.93201	2.17775e-16	9.59044e-15	26.5955	up
Ppp1r14a	-0.779901	10.3996	-8.92307	2.30893e-16	1.00402e-14	26.538	down
Scamp5	0.712939	7.84869	8.91005	2.51417e-16	1.07969e-14	26.4543	up
Cdc20	1.07984	8.71746	8.89704	2.73745e-16	1.16832e-14	26.3706	up
Phlda1	0.576836	11.6174	8.88603	2.94158e-16	1.24774e-14	26.2999	up
Socs3	0.996871	10.8653	8.863	3.41863e-16	1.41535e-14	26.1521	up
Naglu	0.613981	8.92046	8.84862	3.75475e-16	1.53612e-14	26.0599	up
Gadd45g	0.796721	10.8793	8.77458	6.07917e-16	2.44368e-14	25.5862	up
Asf1b	0.89798	8.13793	8.76829	6.33247e-16	2.53079e-14	25.546	up
Bach2	-0.710594	9.00921	-8.76114	6.63346e-16	2.63585e-14	25.5004	down
Lgals3bp	0.73521	11.3993	8.74671	7.28444e-16	2.84546e-14	25.4084	up
Areg	1.35792	8.89053	8.70127	9.77859e-16	3.79827e-14	25.1189	up
Ptx3	1.58344	6.60331	8.68459	1.08924e-15	4.18388e-14	25.0129	up
Hmox1	0.928089	9.09144	8.68341	1.09759e-15	4.19269e-14	25.0054	up
Cenpk	1.01485	6.7348	8.67097	1.18948e-15	4.46961e-14	24.9264	up
Ckmt1	0.683721	10.2064	8.64992	1.36268e-15	5.06535e-14	24.7928	up
Ppa1	0.665964	9.97839	8.64869	1.37354e-15	5.07842e-14	24.785	up
Tgfbr3	-0.597515	11.2751	-8.63887	1.46341e-15	5.38192e-14	24.7227	down
Capn6	0.72757	7.05639	8.61544	1.70203e-15	6.22636e-14	24.5742	up
Actc1	-0.994085	12.2119	-8.58981	2.00743e-15	7.26668e-14	24.4121	down
Myo1f	0.639639	9.35277	8.56613	2.3375e-15	8.37383e-14	24.2625	up
Ptgs1	0.690849	10.6609	8.49665	3.65018e-15	1.29422e-13	23.8246	up
Cyp7b1	1.01643	9.25178	8.46696	4.4136e-15	1.54119e-13	23.638	up
Sfrp1	1.30175	9.31648	8.4615	4.57017e-15	1.58785e-13	23.6038	up
Arg2	0.975429	8.60736	8.44552	5.06152e-15	1.74106e-13	23.5034	up
Prkg2	-0.770357	9.63187	-8.43575	5.38717e-15	1.83482e-13	23.4422	down
Tmem106a	0.579984	8.38988	8.41752	6.05134e-15	2.05093e-13	23.328	up
Enpp1	0.771267	7.26274	8.41546	6.13139e-15	2.06267e-13	23.3151	up
Evi2a	0.646159	9.52192	8.41509	6.14565e-15	2.06267e-13	23.3128	up
Csf2rb	0.929207	9.46424	8.41199	6.26815e-15	2.08356e-13	23.2934	up
Myh11	-0.934796	10.238	-8.40127	6.71153e-15	2.20969e-13	23.2263	down
Hexb	0.585242	11.2965	8.37715	7.82482e-15	2.55631e-13	23.0755	up
Srpk3	-0.973672	8.19247	-8.37688	7.83825e-15	2.55631e-13	23.0739	down
Ccl6	0.951681	12.0395	8.36612	8.39351e-15	2.72454e-13	23.0066	up
Il1rn	1.12036	7.87852	8.34504	9.59624e-15	3.10039e-13	22.8751	up
Vtn	-0.699597	8.96048	-8.33773	1.00515e-14	3.23236e-13	22.8296	down
Psat1	0.751613	8.95265	8.33509	1.02217e-14	3.27189e-13	22.8131	up
Bst1	0.875223	8.88951	8.33089	1.04975e-14	3.34468e-13	22.787	up
Rcan1	0.642257	10.7091	8.31424	1.16665e-14	3.70011e-13	22.6833	up
Naip2	0.728522	8.35794	8.30379	1.24645e-14	3.93515e-13	22.6183	up
Mmp14	0.898664	9.95223	8.29255	1.33845e-14	4.1938e-13	22.5484	up
Rgs16	1.75446	7.19275	8.26085	1.63552e-14	5.0482e-13	22.3516	up
Clec14a	-0.835932	9.71724	-8.245	1.80763e-14	5.55463e-13	22.2534	down
Gdf15	1.25337	7.36646	8.21352	2.2046e-14	6.74452e-13	22.0584	up
Sel1l3	0.665262	7.97182	8.17339	2.83793e-14	8.56832e-13	21.8106	up
Cfp	0.602085	10.3315	8.15602	3.16518e-14	9.4736e-13	21.7034	up
Runx1t1	-0.636009	9.18164	-8.14427	3.4075e-14	1.01114e-12	21.631	down
Atp1a2	-0.713354	9.88227	-8.13902	3.52145e-14	1.04048e-12	21.5987	down
Rgs9	-0.743681	9.44585	-8.13656	3.57618e-14	1.05216e-12	21.5836	down
Txnrd3	-0.588981	8.92643	-8.12935	3.74176e-14	1.09621e-12	21.5392	down
Fmo3	-0.925355	9.93674	-8.10469	4.36654e-14	1.2685e-12	21.3876	down
Esm1	-0.935275	9.57717	-8.08498	4.93953e-14	1.423e-12	21.2666	down
Ly86	0.763189	10.7345	8.07914	5.12329e-14	1.46981e-12	21.2308	up
Klhdc8a	0.946546	7.03468	8.06865	5.47044e-14	1.55011e-12	21.1664	up
Fgfbp1	-0.930151	8.6531	-8.06196	5.70349e-14	1.603e-12	21.1255	down
Glipr2	0.673957	9.29885	8.06199	5.70272e-14	1.603e-12	21.1256	up
Nusap1	1.04698	8.18981	8.06071	5.74824e-14	1.60904e-12	21.1178	up
Ctsd	0.80012	11.7562	8.05257	6.04784e-14	1.68608e-12	21.068	up
S100a14	1.21991	8.4803	8.04802	6.22202e-14	1.72767e-12	21.0401	up
Reck	-0.57531	10.0867	-8.02942	6.98688e-14	1.92459e-12	20.9264	down
Psca	0.728645	5.87823	8.01381	7.70021e-14	2.11267e-12	20.831	up
Aox3	-0.791725	11.3517	-8.00129	8.32429e-14	2.27282e-12	20.7545	down
Amph	-0.752279	8.36506	-7.99758	8.51837e-14	2.30965e-12	20.7319	down
Kdr	-0.690145	10.7633	-7.99529	8.64068e-14	2.33366e-12	20.7179	down
Cd48	0.713134	9.10144	7.96425	1.04776e-13	2.80783e-12	20.5288	up
Fmo1	-0.643336	11.8686	-7.9569	1.09665e-13	2.92749e-12	20.4841	down
Syt12	0.881598	5.75989	7.94861	1.15446e-13	3.06999e-12	20.4337	up
Rhou	0.623333	9.81272	7.89999	1.55979e-13	4.09291e-12	20.1385	up
Hoxb4	-0.585807	8.9928	-7.88871	1.67235e-13	4.36325e-12	20.0702	down
Pcbd1	0.670845	8.96969	7.88592	1.70143e-13	4.42244e-12	20.0533	up
Tlr7	0.627811	7.95252	7.82086	2.54031e-13	6.3868e-12	19.6602	up
Tlr8	0.900444	5.38459	7.8094	2.72567e-13	6.68272e-12	19.5912	up
Bex4	-0.882871	10.2814	-7.80099	2.87014e-13	6.96285e-12	19.5406	down
Birc5	1.10946	8.53998	7.80111	2.86794e-13	6.96285e-12	19.5413	up
Ushbp1	-0.570735	9.95388	-7.76537	3.57078e-13	8.57236e-12	19.3264	down
Dgkg	-0.733529	7.12048	-7.76367	3.60803e-13	8.63182e-12	19.3162	down
Atp6v1c2	-0.637725	10.7546	-7.74667	4.00371e-13	9.50077e-12	19.2142	down
Gria1	-1.19291	7.10527	-7.73911	4.1933e-13	9.82796e-12	19.1689	down
Kif11	1.02647	6.49424	7.73046	4.42093e-13	1.02571e-11	19.1171	up
Slc16a6	0.777305	7.28808	7.72977	4.43952e-13	1.02658e-11	19.1129	up
Top2a	1.15706	8.32795	7.72503	4.56991e-13	1.05321e-11	19.0846	up
Cdk1	1.21923	7.62041	7.6835	5.88737e-13	1.33899e-11	18.8363	up
Tnfrsf12a	0.780768	10.3836	7.65638	6.9437e-13	1.57406e-11	18.6746	up
Cldn10	-0.627564	10.4136	-7.6234	8.48309e-13	1.89816e-11	18.4783	down
Chodl	1.82599	5.12144	7.61097	9.14733e-13	2.04015e-11	18.4045	up
Slc11a1	0.674854	9.64903	7.6088	9.26839e-13	2.0539e-11	18.3916	up
Slc5a1	0.899009	6.82377	7.60818	9.30321e-13	2.05503e-11	18.3879	up
Rnf144a	-0.679502	11.0389	-7.60665	9.38994e-13	2.06758e-11	18.3788	down
Smad6	-0.747052	10.5361	-7.60259	9.62334e-13	2.10112e-11	18.3548	down
Nfkbie	0.632121	8.71556	7.58241	1.08736e-12	2.35673e-11	18.2351	up
Cd177	1.47894	7.83492	7.57128	1.16305e-12	2.51293e-11	18.1692	up
Ace2	-0.669657	8.2669	-7.56516	1.20687e-12	2.59947e-11	18.1329	down
Ece2	0.591478	7.37512	7.52523	1.53556e-12	3.28696e-11	17.897	up
Cd19	-1.08453	8.82155	-7.50522	1.73206e-12	3.69613e-11	17.7791	down
Kynu	0.80273	6.73382	7.47717	2.04997e-12	4.30805e-11	17.614	up
Kdelr3	0.660506	9.55439	7.46792	2.16707e-12	4.54033e-11	17.5596	up
Sesn2	0.660363	8.18003	7.45853	2.29258e-12	4.78878e-11	17.5045	up
Lum	0.908985	7.91382	7.45342	2.36379e-12	4.92266e-11	17.4745	up
Tmem71	-0.570112	8.83067	-7.42493	2.80328e-12	5.78564e-11	17.3076	down
Gjb3	0.873438	7.22647	7.40918	3.07999e-12	6.319e-11	17.2154	up
Mt2	1.17751	10.6681	7.40842	3.0939e-12	6.32877e-11	17.211	up
Cyp2j9	-0.570663	8.08828	-7.40408	3.17528e-12	6.44979e-11	17.1856	down
Iqgap3	1.09383	6.55087	7.38544	3.5487e-12	7.13247e-11	17.0767	up
Fignl1	0.968461	7.1931	7.37671	3.73821e-12	7.49159e-11	17.0258	up
Cyp4b1	-0.609341	12.6632	-7.35426	4.27257e-12	8.44015e-11	16.895	down
Blk	-0.947228	8.06841	-7.33959	4.66197e-12	9.18294e-11	16.8096	down
Cdca5	1.06932	6.74188	7.33041	4.92324e-12	9.64286e-11	16.7563	up
Igfbp6	-0.825758	11.5703	-7.32853	4.97844e-12	9.72344e-11	16.7453	down
Csf2ra	0.890633	10.2617	7.3201	5.23377e-12	1.01647e-10	16.6964	up
Apobec1	0.612005	9.60794	7.28854	6.30999e-12	1.21524e-10	16.5134	up
Aoah	0.817569	6.39499	7.27319	6.90976e-12	1.32338e-10	16.4245	up
Bcl3	0.784091	9.33953	7.27183	6.96534e-12	1.33034e-10	16.4167	up
Ccl3	1.26171	6.9317	7.26291	7.34253e-12	1.39468e-10	16.3651	up
Pla1a	1.28063	7.73452	7.2607	7.43893e-12	1.40527e-10	16.3523	up
Gpr65	0.77291	7.39359	7.25844	7.53895e-12	1.42028e-10	16.3393	up
Ch25h	1.12222	8.94	7.25523	7.68296e-12	1.44348e-10	16.3208	up
Ralgps2	-0.802632	8.37738	-7.23654	8.5783e-12	1.59536e-10	16.2129	down
Tpx2	1.10604	7.52566	7.22756	9.04439e-12	1.67649e-10	16.1611	up
Ccl17	1.06654	10.0487	7.22685	9.08257e-12	1.67906e-10	16.157	up
Slc38a5	-0.573668	10.5153	-7.20538	1.03058e-11	1.89507e-10	16.0334	down
Fmod	1.02607	9.0384	7.20069	1.0594e-11	1.93775e-10	16.0064	up
Igfbp2	0.645458	11.8297	7.19999	1.06371e-11	1.94051e-10	16.0025	up
Sell	-0.788144	9.79517	-7.19483	1.0965e-11	1.98982e-10	15.9728	down
Serpina10	1.05403	5.87239	7.17314	1.24536e-11	2.2423e-10	15.8483	up
Oas2	0.793044	9.06733	7.15607	1.37638e-11	2.46536e-10	15.7504	up
Cxcl10	1.47904	7.50249	7.15122	1.41604e-11	2.52985e-10	15.7226	up
Lama1	1.24935	7.22906	7.1443	1.47459e-11	2.6209e-10	15.683	up
Slamf7	0.737824	6.92715	7.14361	1.48059e-11	2.62482e-10	15.6791	up
Mad2l1	0.623085	7.82977	7.14097	1.5036e-11	2.6588e-10	15.664	up
Anln	0.866835	8.3703	7.13436	1.56287e-11	2.74953e-10	15.6262	up
Grem2	-0.684174	9.44505	-7.10857	1.81693e-11	3.17229e-10	15.4789	down
Gata3	-0.61792	8.15862	-7.10698	1.8338e-11	3.17923e-10	15.4698	down
Rhebl1	-0.656223	7.77616	-7.1069	1.8347e-11	3.17923e-10	15.4694	down
Lpar3	-0.644035	8.5914	-7.08857	2.04158e-11	3.52888e-10	15.3649	down
Clec11a	0.63881	8.8566	7.0647	2.34585e-11	4.02462e-10	15.2291	up
Col5a2	0.921455	9.64819	7.04546	2.62323e-11	4.44535e-10	15.1198	up
Adamts4	1.6383	7.52913	7.03674	2.75936e-11	4.65323e-10	15.0704	up
Adam3	-0.757202	4.91348	-7.0167	3.0993e-11	5.16351e-10	14.9568	down
Slc7a8	0.823765	6.59009	7.0155	3.12076e-11	5.18676e-10	14.9501	up
Kif23	0.683137	7.88118	6.98912	3.63533e-11	5.92799e-10	14.8009	up
Cdca3	0.903802	8.22158	6.98364	3.75222e-11	6.1042e-10	14.77	up
2610524H06Rik	0.669627	7.45783	6.98098	3.81012e-11	6.18384e-10	14.755	up
Cldn4	1.11638	6.784	6.96251	4.23862e-11	6.78375e-10	14.6509	up
Krt79	-1.26596	8.27239	-6.96056	4.28651e-11	6.84456e-10	14.6399	down
Wnt7b	0.66304	7.07777	6.95585	4.40443e-11	7.00051e-10	14.6134	up
Thbs2	1.1944	7.47891	6.93782	4.88609e-11	7.71288e-10	14.512	up
Scube2	-0.799179	10.0066	-6.91601	5.53874e-11	8.62497e-10	14.3895	down
Cxcl9	1.73977	7.00156	6.9099	5.73655e-11	8.87305e-10	14.3552	up
Gpr85	0.981289	6.25081	6.88968	6.44148e-11	9.87503e-10	14.242	up
Cd33	0.609909	7.20912	6.88686	6.54662e-11	1.0014e-09	14.2262	up
Gna15	0.594352	6.09833	6.88482	6.6235e-11	1.01092e-09	14.2148	up
Gnmt	-0.662085	8.00414	-6.85825	7.71042e-11	1.16652e-09	14.0664	down
Dbf4	0.579199	8.08694	6.81525	9.85344e-11	1.4778e-09	13.8269	up
Abcb1b	0.695341	7.19609	6.81252	1.00076e-10	1.49767e-09	13.8118	up
Hoxa4	-0.572621	7.0598	-6.81194	1.00408e-10	1.49939e-09	13.8085	down
C1qtnf3	1.09072	4.94579	6.81022	1.01394e-10	1.51086e-09	13.799	up
Pcdh1	-0.590145	9.58069	-6.78304	1.18326e-10	1.73328e-09	13.6482	down
Phgr1	1.01006	6.75938	6.77772	1.21958e-10	1.77894e-09	13.6187	up
Kng1	1.35349	5.93645	6.76808	1.28807e-10	1.87095e-09	13.5654	up
Ltc4s	0.577301	8.03369	6.76543	1.3076e-10	1.89534e-09	13.5507	up
Cldn2	1.14687	5.77896	6.75717	1.37018e-10	1.9819e-09	13.505	up
S1pr5	-0.857609	6.47452	-6.75582	1.38075e-10	1.993e-09	13.4975	down
Cdhr1	1.14496	5.52531	6.7452	1.46629e-10	2.11207e-09	13.4389	up
Mcoln3	0.831585	7.3772	6.73382	1.56374e-10	2.24309e-09	13.3761	up
Satb1	-0.574583	9.82417	-6.70874	1.80148e-10	2.55234e-09	13.238	down
Nr1d1	-0.933391	10.0355	-6.68283	2.08454e-10	2.92343e-09	13.0956	down
Sh2b2	0.800045	7.12671	6.61055	3.1261e-10	4.29698e-09	12.7003	up
Serpina3n	0.847497	11.1025	6.60908	3.15187e-10	4.31526e-09	12.6922	up
Uhrf1	0.789987	9.09742	6.56203	4.097e-10	5.50032e-09	12.4365	up
Gtse1	0.927011	6.69731	6.56147	4.10991e-10	5.50697e-09	12.4334	up
Calca	0.984148	7.06324	6.55961	4.15268e-10	5.53211e-09	12.4233	up
Dclk1	0.772365	8.52174	6.55842	4.18014e-10	5.55798e-09	12.4169	up
Chad	-0.903184	9.30081	-6.5569	4.2156e-10	5.59437e-09	12.4087	down
Mpp6	0.628484	8.53902	6.5442	4.52398e-10	5.98065e-09	12.3399	up
Ptgir	0.58061	8.14877	6.53716	4.70432e-10	6.18358e-09	12.3017	up
Ccl2	1.32201	7.30319	6.50982	5.47393e-10	7.08741e-09	12.1541	up
Cd79b	-0.775252	10.6768	-6.49131	6.06384e-10	7.76396e-09	12.0543	down
Grtp1	-0.609065	9.14318	-6.48511	6.27511e-10	8.01961e-09	12.0209	down
Mcm5	0.625528	8.79966	6.47978	6.46264e-10	8.21374e-09	11.9922	up
Wnt2	-0.654338	7.62405	-6.47898	6.49121e-10	8.2349e-09	11.9879	down
Spag5	0.924995	6.83836	6.47252	6.72662e-10	8.48776e-09	11.9532	up
Nfil3	0.781806	8.42089	6.41619	9.16946e-10	1.1423e-08	11.6514	up
Spsb4	0.727671	7.17098	6.40464	9.76882e-10	1.21042e-08	11.5897	up
Mt1	0.657072	12.4528	6.38973	1.06001e-09	1.30408e-08	11.5101	up
Cxcr5	-0.812696	7.59028	-6.3875	1.07299e-09	1.31771e-08	11.4983	down
Rad51	0.83258	6.57381	6.36544	1.21046e-09	1.47085e-08	11.3809	up
Col3a1	0.608556	12.4925	6.347	1.33853e-09	1.60392e-08	11.283	up
Tmcc2	-0.625311	10.7403	-6.34106	1.38248e-09	1.65371e-08	11.2515	down
Mark1	0.753759	7.89024	6.33509	1.42814e-09	1.70244e-08	11.2199	up
Gpr34	0.687914	6.94338	6.32491	1.5095e-09	1.79017e-08	11.1659	up
Sema6b	0.583705	8.20148	6.31812	1.56622e-09	1.84321e-08	11.13	up
Ccl7	1.38783	6.64669	6.31485	1.5943e-09	1.87148e-08	11.1127	up
Snhg11	-0.694169	9.6303	-6.29643	1.76186e-09	2.05769e-08	11.0154	down
Pllp	-0.605476	9.17055	-6.26478	2.09098e-09	2.40951e-08	10.8487	down
Ntrk2	0.724784	7.89556	6.25766	2.17287e-09	2.49555e-08	10.8114	up
Il12a	-0.607418	6.15743	-6.19504	3.04372e-09	3.38877e-08	10.4835	down
Cd300lf	0.739387	8.27583	6.19237	3.08763e-09	3.43213e-08	10.4695	up
Kif22	0.764035	8.37748	6.18529	3.20703e-09	3.54208e-08	10.4326	up
Sfrp2	0.722705	9.25017	6.17106	3.461e-09	3.79229e-08	10.3585	up
Rgs4	0.692912	9.1395	6.13248	4.25258e-09	4.60131e-08	10.1582	up
Cd300ld	0.672638	8.09621	6.13208	4.26167e-09	4.60394e-08	10.1561	up
Klrb1b	0.59617	7.29157	6.12378	4.45448e-09	4.76017e-08	10.1131	up
Slc47a1	-0.74648	6.56623	-6.12172	4.50361e-09	4.79653e-08	10.1024	down
Tnxb	-0.642278	10.6218	-6.12002	4.5445e-09	4.82652e-08	10.0937	down
Col17a1	-0.843787	6.38547	-6.09194	5.27575e-09	5.54355e-08	9.94862	down
Plk1	0.727068	7.55384	6.09203	5.27327e-09	5.54355e-08	9.94908	up
Plk4	0.599416	7.49404	6.09204	5.27288e-09	5.54355e-08	9.94915	up
Tril	-0.689201	9.22598	-6.0921	5.2712e-09	5.54355e-08	9.94946	down
Rab3il1	0.630768	8.16388	6.08667	5.42526e-09	5.68338e-08	9.92146	up
Tnfsf9	0.62979	7.8751	6.07863	5.6617e-09	5.91314e-08	9.88	up
Retnla	1.01421	12.8803	6.07463	5.78269e-09	6.02131e-08	9.85945	up
Acot1	-0.627892	9.79962	-6.06728	6.01222e-09	6.21352e-08	9.82162	down
Dbn1	0.648717	7.46232	6.06074	6.22406e-09	6.42285e-08	9.78797	up
Fam3b	0.726574	5.64837	6.05145	6.53728e-09	6.726e-08	9.74026	up
Insl6	0.656977	6.26292	6.03694	7.05778e-09	7.1761e-08	9.66582	up
Fbn1	0.592246	11.0691	6.02941	7.34336e-09	7.42281e-08	9.62728	up
Mmp10	1.15193	5.23696	6.02484	7.52256e-09	7.58177e-08	9.60386	up
Batf3	0.596954	7.98454	6.02421	7.54748e-09	7.59582e-08	9.60065	up
Dll4	-0.636985	8.32785	-6.01582	7.88827e-09	7.90428e-08	9.55775	down
Hamp	-1.57827	8.32554	-6.00453	8.37086e-09	8.3395e-08	9.50007	down
Lif	0.902287	7.23904	5.99825	8.65159e-09	8.58208e-08	9.46803	up
Mlxipl	-0.77684	6.79846	-5.99424	8.83595e-09	8.73988e-08	9.44755	down
Syn1	0.600601	6.29054	5.99258	8.91299e-09	8.77841e-08	9.43911	up
Ms4a8a	0.691301	8.59413	5.97934	9.55408e-09	9.34326e-08	9.37166	up
Tnfrsf10b	0.767399	7.01842	5.96727	1.01776e-08	9.91093e-08	9.31027	up
Cenpm	0.631422	6.40934	5.95473	1.08677e-08	1.05237e-07	9.24656	up
Tnfrsf22	0.651114	5.97363	5.93972	1.17544e-08	1.12562e-07	9.17041	up
Aoc3	-0.780498	8.7159	-5.92802	1.24934e-08	1.18816e-07	9.11121	down
Has2	1.14754	6.06557	5.92328	1.28058e-08	1.2162e-07	9.08724	up
Npr3	-0.689136	10.2339	-5.92245	1.28614e-08	1.2198e-07	9.08304	down
Ar	-0.651546	8.36232	-5.91783	1.3175e-08	1.24784e-07	9.05965	down
Dpysl5	-0.625707	6.52164	-5.91281	1.35232e-08	1.27383e-07	9.03433	down
Eno3	-0.577131	10.0464	-5.90793	1.38708e-08	1.29949e-07	9.0097	down
Foxf2	-0.608665	8.41733	-5.90815	1.38551e-08	1.29949e-07	9.01079	down
Adam8	0.698617	9.39403	5.90458	1.41146e-08	1.31876e-07	8.99279	up
Cd80	0.737664	6.5995	5.90235	1.42797e-08	1.33208e-07	8.9815	up
Aurka	0.703324	7.60285	5.86966	1.69182e-08	1.55549e-07	8.81696	up
Ppp1r1a	-0.583863	7.04797	-5.86099	1.76945e-08	1.6204e-07	8.77343	down
Tnfrsf11a	0.602885	6.70336	5.85706	1.80583e-08	1.64934e-07	8.75369	up
Tubb6	0.591825	10.1854	5.84861	1.88643e-08	1.71615e-07	8.71132	up
Col1a1	0.692426	12.1858	5.84704	1.90171e-08	1.72778e-07	8.7035	up
Spn	-0.611841	8.40944	-5.82465	2.13457e-08	1.92669e-07	8.59145	down
Bub1b	0.605776	7.4979	5.77837	2.7075e-08	2.39688e-07	8.36088	up
Ccnb1	0.977439	6.26778	5.76401	2.91397e-08	2.55675e-07	8.28964	up
Lrrc26	-0.602306	8.97487	-5.76279	2.93233e-08	2.56635e-07	8.28354	down
Slamf8	0.60671	7.59938	5.72546	3.54762e-08	3.04698e-07	8.09892	up
Marcksl1	0.622432	9.50792	5.69525	4.13632e-08	3.51333e-07	7.95016	up
Actg2	-0.717038	10.4799	-5.68	4.46884e-08	3.76341e-07	7.87525	down
Thbs1	0.924413	10.3872	5.65605	5.0444e-08	4.2122e-07	7.7579	up
Cd79a	-0.890794	9.49111	-5.62944	5.76862e-08	4.78228e-07	7.62799	down
Ndc80	0.613847	6.51861	5.61986	6.05342e-08	5.00226e-07	7.58133	up
Egr2	0.82833	9.56144	5.58401	7.24636e-08	5.88044e-07	7.40721	up
Adrb3	-0.664718	8.10219	-5.58099	7.35654e-08	5.95587e-07	7.39261	down
Sgcg	-0.743228	6.64117	-5.56916	7.8047e-08	6.26732e-07	7.33538	down
Cfb	0.748972	9.53746	5.54874	8.64215e-08	6.87593e-07	7.23676	up
Cyp4f15	-0.5713	7.67231	-5.54781	8.68226e-08	6.8999e-07	7.23228	down
Orm1	1.15849	7.75719	5.53385	9.30726e-08	7.34593e-07	7.16503	up
Ces1f	-0.88644	8.29021	-5.52323	9.81179e-08	7.69146e-07	7.11396	down
Adrb1	-0.604508	8.05888	-5.45425	1.38024e-07	1.04753e-06	6.78399	down
S1pr4	-0.593399	7.91037	-5.41722	1.6557e-07	1.23623e-06	6.60813	down
Ncf1	0.572874	9.1189	5.41236	1.69564e-07	1.26197e-06	6.5851	up
Fcer2a	-0.751659	7.72101	-5.33057	2.52597e-07	1.80606e-06	6.20018	down
Gsta2	-0.707511	8.16799	-5.31146	2.77082e-07	1.97296e-06	6.11088	down
Fxyd1	-0.590204	10.4606	-5.28258	3.18525e-07	2.24722e-06	5.97638	down
Fkbp5	0.803646	9.36494	5.27555	3.29487e-07	2.31614e-06	5.94373	up
Rsad2	0.647016	9.80385	5.23339	4.03366e-07	2.78608e-06	5.7486	up
Nkg7	-0.619494	9.19612	-5.23127	4.0748e-07	2.8061e-06	5.73882	down
Avpr1a	-0.825162	6.41121	-5.23045	4.09071e-07	2.81424e-06	5.73506	down
Fst	1.04779	8.37886	5.22853	4.12859e-07	2.83208e-06	5.72617	up
Cxcl12	0.64115	11.0177	5.22459	4.207e-07	2.87707e-06	5.70803	up
Kif2c	0.78158	6.43116	5.2152	4.40006e-07	3.0002e-06	5.66477	up
Slc7a11	0.704001	5.07098	5.19967	4.73814e-07	3.21487e-06	5.59341	up
Gp2	1.30033	6.8005	5.16536	5.57728e-07	3.69715e-06	5.43627	up
Bcl11a	-0.603025	7.75369	-5.12491	6.75264e-07	4.41701e-06	5.25206	down
Steap1	0.683685	7.36528	5.12326	6.80516e-07	4.44715e-06	5.2446	up
Spc25	0.702752	7.87272	5.11414	7.10396e-07	4.61624e-06	5.20322	up
Rrm2	0.675485	9.62254	5.08926	7.98512e-07	5.14531e-06	5.09065	up
Tmprss13	-0.623958	7.83471	-5.05271	9.47423e-07	6.02621e-06	4.92608	down
Cenpn	0.570356	6.52437	5.03516	1.02821e-06	6.49821e-06	4.84735	up
Cxcl1	1.03415	7.17138	5.0326	1.04054e-06	6.56788e-06	4.83589	up
Lipf	0.708449	5.64982	5.03247	1.04113e-06	6.56788e-06	4.83534	up
Fam167b	0.60138	6.85452	5.03115	1.04758e-06	6.60253e-06	4.8294	up
Muc4	0.633256	8.09135	5.02702	1.06787e-06	6.71815e-06	4.81095	up
Etv4	0.661589	5.39945	4.99339	1.24818e-06	7.74679e-06	4.66091	up
Gdf3	0.754659	5.67535	4.98937	1.2716e-06	7.86392e-06	4.64304	up
Cdc6	0.597084	6.55506	4.9713	1.3823e-06	8.45023e-06	4.5628	up
Tnnc1	-0.871017	10.1129	-4.95073	1.51961e-06	9.17605e-06	4.47178	down
Mmp9	-0.757758	7.80087	-4.94489	1.56095e-06	9.38468e-06	4.446	down
Cxcl13	1.07134	9.25129	4.90457	1.87768e-06	1.1077e-05	4.26854	up
Dnase1l3	0.678262	6.56103	4.84074	2.50987e-06	1.4413e-05	3.98999	up
Scin	0.70377	5.88397	4.77263	3.41023e-06	1.91073e-05	3.69602	up
Col15a1	0.579244	7.76854	4.7466	3.83094e-06	2.12919e-05	3.58454	up
Krt14	0.766621	5.89432	4.68603	5.01294e-06	2.70566e-05	3.32701	up
Actn2	-0.881968	8.25815	-4.64937	5.89145e-06	3.11895e-05	3.17249	down
Gal	-0.611083	7.21245	-4.63617	6.24279e-06	3.28483e-05	3.11708	down
Ifitm6	-0.71737	7.77412	-4.63522	6.26903e-06	3.29613e-05	3.11307	down
Ckmt2	-1.12456	8.30037	-4.62032	6.69155e-06	3.49437e-05	3.05069	down
Plin4	-0.804461	8.39616	-4.56673	8.44992e-06	4.33725e-05	2.8277	down
Col5a3	0.677372	7.21916	4.52302	1.02061e-05	5.14945e-05	2.64737	up
Tnni3	-0.915142	9.39095	-4.52215	1.02443e-05	5.16246e-05	2.6438	down
Tcap	-0.940969	9.97808	-4.39877	1.73276e-05	8.37782e-05	2.14261	down
Tnfrsf13c	-0.608138	7.92914	-4.36053	2.03473e-05	9.62909e-05	1.98964	down
Ttn	-1.05619	8.37154	-4.34497	2.1716e-05	0.000101931	1.92768	down
Arg1	0.963728	7.43079	4.33308	2.28206e-05	0.000106826	1.88047	up
Myl4	-0.715715	12.059	-4.31812	2.42871e-05	0.000113002	1.82123	down
Casq2	-0.869194	7.5555	-4.31144	2.49709e-05	0.000116027	1.79483	down
Atf3	0.734043	9.05052	4.30082	2.60956e-05	0.000120123	1.75294	up
Myl7	-0.893105	11.2326	-4.27351	2.92161e-05	0.000132546	1.64558	down
Slc2a4	-0.717147	8.02067	-4.26947	2.97067e-05	0.000134292	1.62976	down
Mb	-0.993237	10.3628	-4.263	3.05093e-05	0.000137153	1.60443	down
Ctla4	0.613643	6.25868	4.12729	5.29901e-05	0.000224631	1.08068	up
Inhba	0.711175	6.8582	4.10329	5.8343e-05	0.000243589	0.989545	up
Tex11	-0.659568	6.46497	-4.0806	6.38745e-05	0.000264765	0.903806	down
Atg9b	0.700816	6.1446	4.03796	7.56507e-05	0.000307857	0.743763	up
Myoz2	-0.875241	8.78518	-3.90124	0.000128958	0.000496169	0.240364	down
Aldh3a1	-0.576299	10.1114	-3.85818	0.000152106	0.000573738	0.0848982	down
Csrp3	-0.834752	10.1916	-3.8216	0.000174807	0.000651546	-0.0459609	down
Txlnb	-0.823229	6.95236	-3.81914	0.000176447	0.000656603	-0.0547389	down
Krt17	0.716243	5.07473	3.80889	0.000183427	0.000678916	-0.0912093	up
Hspb7	-0.636458	7.61722	-3.70291	0.000272629	0.000969131	-0.463147	down
Ubd	0.735415	5.65913	3.68177	0.000294755	0.00103976	-0.536248	up
Tnnt3	-0.87076	7.53119	-3.62378	0.000364463	0.00126184	-0.734877	down
Sult1d1	-0.58249	8.85732	-3.54907	0.000477281	0.00160782	-0.986698	down
Ckm	-0.627994	6.56978	-3.53957	0.00049377	0.00165644	-1.01837	down
Pgam2	-0.693014	8.83085	-3.53355	0.000504502	0.00168753	-1.03841	down
Lrat	-0.79134	9.16546	-3.52409	0.000521796	0.00174201	-1.06983	down
Cidec	-0.718632	8.41468	-3.50536	0.000557725	0.00184503	-1.13186	down
Cox8b	-0.684631	8.65656	-3.42558	0.000738264	0.00236313	-1.39267	down
Art1	-0.617806	6.77427	-3.35247	0.00095045	0.0029561	-1.62698	down
Pln	-0.782936	8.11552	-3.32745	0.00103527	0.00317845	-1.70612	down
Clec4e	0.577471	7.01277	3.3077	0.00110714	0.00338258	-1.76821	up
Mybpc3	-0.637311	7.56071	-3.23678	0.00140539	0.00415251	-1.98845	down
Sln	-0.78144	9.88226	-3.22395	0.00146677	0.00430626	-2.02785	down
Ltf	0.781743	11.1156	3.21305	0.00152081	0.00443875	-2.06118	up
Prg2	0.612834	5.3927	3.16644	0.00177349	0.0050985	-2.20262	up
Nppa	-0.983875	9.62397	-3.16621	0.00177481	0.00510019	-2.2033	down
Rptn	-0.648018	6.3996	-3.12618	0.00202247	0.0057403	-2.32327	down
Myl1	-0.599852	8.34104	-2.90614	0.0040527	0.0105777	-2.95775	down
Thrsp	-0.600866	8.92673	-2.88655	0.00430329	0.0111226	-3.01218	down
Sftpc	-1.18063	14.8277	-2.78974	0.00576189	0.0142787	-3.27613	down
Car3	-0.76506	10.6428	-2.52952	0.0121585	0.0272051	-3.94402	down
Cfd	-0.629013	11.6753	-2.30907	0.0219155	0.045204	-4.46164	down
Adipoq	-0.776501	8.76885	-2.27672	0.0238143	0.0485413	-4.53383	down
Hspa1a	0.6182	8.01167	2.2689	0.024294	0.04933	-4.55113	up
