# Supplementary material for: Integrated analysis reveals the protective mechanism and therapeutic potential of hyperbaric oxygen against pulmonary fibrosis
Source: Genes Dis. 2022 Sep 5;10(3):1029–39. doi: 10.1016/j.gendis.2022.08.012 (PMC7614583; doi:10.1016/j.gendis.2022.08.012)
Supplement: Multimedia component 10 [file mmc10.xlsx]

## Sheet: Sheet1
Table S9. DEGs in bleomycin-challenged mice lungs at day 28 post instillation
List of 260 differentially expressed gene (Padj < 0.05 & fold change > 1.5) identified by limma between the control group and the bleomycin challenged group at day 28 post instillation.
logFC is the log-ratio of gene expression values in control and BLM_28d group.
AveExpr is the average value of expression in all samples.
t is Moderated t-statistic.
Pvalue is the result of Wald test for estimating which gene would be statistically significant.
Padj value is the adjusted Pvalue by the Benjamini-Hochberg method.
The B-statistic ( B) is the log-odds that the gene is differentially expressed.
change is the direction of the differentially expressed gene.
The data list is organized here from minimal to maximal Padj value.
Gene_name	logFC	AveExpr	t	Pvalue	Padj value	B	change
Mmp12	3.27016	8.58786	15.9144	6.71698e-38	4.64412e-34	75.2119	up
Ms4a7	2.0509	9.1989	14.072	4.29924e-32	1.48625e-28	62.117	up
Clec4n	1.90549	10.0927	13.7553	4.29306e-31	9.89407e-28	59.8612	up
Trem2	2.14594	8.67318	13.6702	7.96018e-31	1.37592e-27	59.2558	up
Zmat3	0.688461	10.1988	13.5419	2.02028e-30	2.79365e-27	58.3426	up
Bex2	-2.22381	9.01132	-13.0035	1.00003e-28	1.15237e-25	54.5163	down
Tbxas1	1.01291	8.8721	12.7476	6.35574e-28	6.27766e-25	52.7025	up
Ms4a6d	1.44722	9.72723	11.9394	2.11933e-25	1.83163e-22	47.0038	up
Cd84	1.15808	9.56412	11.9033	2.74291e-25	2.10717e-22	46.7508	up
Slc26a4	2.02872	9.19425	11.7536	7.98612e-25	5.52161e-22	45.7025	up
Gpnmb	1.84732	10.1059	11.5961	2.451e-24	1.41219e-21	44.6024	up
Pld3	0.824815	10.9663	11.5979	2.42018e-24	1.41219e-21	44.6149	up
Cdkn1a	1.34794	11.3296	11.5543	3.29867e-24	1.75439e-21	44.3111	up
Ctsk	1.25342	10.1746	11.2758	2.37595e-23	1.17338e-20	42.3743	up
Slc15a3	0.908302	9.44378	11.0296	1.3474e-22	6.21061e-20	40.6721	up
Bex4	-1.23781	10.2814	-10.9372	2.57894e-22	1.11442e-19	40.0354	down
Mmp2	0.953906	11.6599	10.7861	7.43402e-22	3.02346e-19	38.9971	up
Ccr5	1.62772	8.71997	10.6709	1.66136e-21	6.38147e-19	38.2084	up
Itgb2	0.923878	10.1836	10.6057	2.61525e-21	9.51676e-19	37.7635	up
Phlda3	0.730939	10.7202	10.5745	3.24827e-21	1.12293e-18	37.5509	up
C1qc	1.27959	10.5665	10.5438	4.02174e-21	1.32411e-18	37.3415	up
Clec7a	1.06893	11.2251	10.3389	1.66309e-20	5.22665e-18	35.9495	up
C1qa	1.24258	10.2197	10.2794	2.50637e-20	7.53436e-18	35.5474	up
Fcgr3	0.99623	10.2966	10.1519	6.02893e-20	1.73683e-17	34.6869	up
Spp1	1.68798	12.011	10.0893	9.25793e-20	2.56037e-17	34.2664	up
Lgmn	0.73209	11.531	9.99183	1.80403e-19	4.61965e-17	33.6125	up
Fxyd4	1.74297	7.46208	9.89198	3.56415e-19	8.49742e-17	32.9451	up
Havcr2	0.80138	8.02262	9.88584	3.71632e-19	8.56487e-17	32.9041	up
Lrg1	1.12401	11.4817	9.77126	8.09314e-19	1.80503e-16	32.1414	up
Clec5a	1.27432	6.24706	9.66789	1.62883e-18	3.41264e-16	31.456	up
Rab32	0.595372	10.0452	9.6413	1.94894e-18	3.96322e-16	31.2802	up
Fcgr4	0.960953	9.02564	9.57849	2.97577e-18	5.71514e-16	30.8655	up
Tlr2	0.849309	9.77378	9.5284	4.16732e-18	7.58233e-16	30.5356	up
Stac2	1.07013	5.76079	9.4032	9.64217e-18	1.70938e-15	29.7138	up
Mal	0.693893	10.0688	9.32729	1.60015e-17	2.76586e-15	29.2177	up
Ctps	0.629798	11.5497	9.27661	2.24209e-17	3.78094e-15	28.8873	up
Adora2b	0.627912	8.82555	9.23225	3.01027e-17	4.95548e-15	28.5988	up
Fcgr1	1.22042	8.08303	9.19154	3.94281e-17	6.19979e-15	28.3345	up
Slamf9	0.644886	10.0528	9.19144	3.94549e-17	6.19979e-15	28.3338	up
Sorcs2	0.641309	9.29368	9.15257	5.10276e-17	7.66967e-15	28.082	up
Tnc	1.55487	9.25549	9.12872	5.97377e-17	8.7878e-15	27.9277	up
Itm2a	0.954316	9.50551	9.09376	7.52425e-17	1.08381e-14	27.7017	up
Itga7	0.60599	8.53912	9.06523	9.08098e-17	1.28134e-14	27.5176	up
Pdgfc	0.999305	8.3866	8.92368	2.29979e-16	3.18014e-14	26.608	up
Itgae	0.842147	8.33757	8.90934	2.52588e-16	3.42431e-14	26.5162	up
Ccl12	1.75966	7.9636	8.82427	4.40035e-16	5.53164e-14	25.9729	up
Kng1	1.75225	5.93645	8.7621	6.59212e-16	8.13891e-14	25.5774	up
Nnat	1.19264	8.70316	8.75011	7.12574e-16	8.6434e-14	25.5012	up
P2ry6	0.692664	10.1738	8.71029	9.22373e-16	1.09953e-13	25.2487	up
Ccl9	1.17464	10.9577	8.68431	1.09123e-15	1.27877e-13	25.0842	up
Apoe	0.7757	12.2417	8.644	1.41572e-15	1.60464e-13	24.8295	up
Fcrls	0.970981	8.54668	8.64617	1.39606e-15	1.60464e-13	24.8432	up
Cyp7b1	1.02692	9.25178	8.55437	2.5209e-15	2.76659e-13	24.2651	up
Itgax	0.915641	9.87685	8.54345	2.70398e-15	2.92114e-13	24.1966	up
Wfdc12	1.47665	7.55974	8.53053	2.93781e-15	3.12492e-13	24.1154	up
Klhdc8a	0.998011	7.03468	8.50735	3.40838e-15	3.57054e-13	23.9701	up
Clip4	0.607069	10.4385	8.50354	3.49246e-15	3.60401e-13	23.9463	up
Gpr65	0.902755	7.39359	8.47782	4.11753e-15	4.18656e-13	23.7853	up
Sla	0.604069	10.7755	8.44225	5.16815e-15	5.10465e-13	23.563	up
Clec4d	1.31797	9.38534	8.42957	5.60367e-15	5.39296e-13	23.4839	up
Fut4	0.581796	8.35503	8.42922	5.61605e-15	5.39296e-13	23.4818	up
Itgb6	0.846102	8.56473	8.42242	5.86518e-15	5.44349e-13	23.4393	up
Cyp2d22	-0.736178	9.3015	-8.41468	6.16162e-15	5.60545e-13	23.3911	down
Aif1	0.857927	9.20663	8.3798	7.69422e-15	6.82024e-13	23.1739	up
Evi2a	0.640404	9.52192	8.34014	9.89893e-15	8.66345e-13	22.9276	up
Gria1	-1.28013	7.10527	-8.30494	1.23744e-14	1.05626e-12	22.7094	down
Esm1	-0.953653	9.57717	-8.24385	1.82087e-14	1.53531e-12	22.3318	down
Csf2rb2	1.00795	8.86068	8.23987	1.86721e-14	1.55541e-12	22.3073	up
Ednrb	-0.729353	11.2394	-8.21586	2.17237e-14	1.78807e-12	22.1593	down
Pgc	1.13436	6.41507	8.11467	4.10207e-14	3.22292e-12	21.5381	up
Bst1	0.852305	8.88951	8.11274	4.15201e-14	3.2255e-12	21.5263	up
F7	0.877962	9.23138	8.06702	5.52633e-14	4.24545e-12	21.2469	up
Fxyd6	0.597222	10.2925	8.05822	5.83854e-14	4.43601e-12	21.1932	up
Akr1b8	0.667405	10.2332	8.04207	6.4572e-14	4.85273e-12	21.0949	up
Asgr1	-1.37983	7.61729	-7.96519	1.04169e-13	7.5813e-12	20.6277	down
Mmp13	1.3488	5.61474	7.95827	1.08737e-13	7.83132e-12	20.5858	up
Gjb3	0.931994	7.22647	7.90589	1.50395e-13	1.07199e-11	20.2691	up
Prkg2	-0.719001	9.63187	-7.87338	1.83834e-13	1.28387e-11	20.073	down
C1qb	1.08616	11.6811	7.84978	2.12613e-13	1.45545e-11	19.931	up
Eln	1.19333	11.4967	7.74684	3.99952e-13	2.68473e-11	19.3142	up
Igf1	1.11488	9.6044	7.72973	4.4407e-13	2.95221e-11	19.2121	up
Scamp5	0.613167	7.84869	7.66314	6.66393e-13	4.22701e-11	18.816	up
Hoxb5	-0.635733	9.7448	-7.65742	6.89978e-13	4.33682e-11	18.7821	down
Krt79	-1.38355	8.27239	-7.60706	9.36632e-13	5.78203e-11	18.4839	down
Mark1	0.903674	7.89024	7.59507	1.00717e-12	6.115e-11	18.413	up
Oas2	0.829262	9.06733	7.48288	1.98087e-12	1.16065e-10	17.7533	up
Reln	0.605021	8.21035	7.45974	2.276e-12	1.32237e-10	17.6179	up
G0s2	-0.733319	10.3941	-7.45662	2.3189e-12	1.33508e-10	17.5997	down
Gpr34	0.810865	6.94338	7.45536	2.33649e-12	1.33508e-10	17.5923	up
Lcn2	0.891242	12.8554	7.43468	2.6445e-12	1.4987e-10	17.4716	up
Mfap5	0.651195	11.3225	7.40543	3.14976e-12	1.7435e-10	17.3011	up
Sprr1a	1.64847	7.77613	7.4053	3.15213e-12	1.7435e-10	17.3004	up
Nrcam	1.06105	8.87437	7.38412	3.57678e-12	1.94723e-10	17.1772	up
Fam20c	0.727683	7.87214	7.37647	3.74348e-12	2.01636e-10	17.1328	up
Ndrg2	-0.593509	9.98601	-7.31787	5.30369e-12	2.75712e-10	16.7932	down
Sel1l3	0.592267	7.97182	7.27658	6.77264e-12	3.44309e-10	16.555	up
Rgs9	-0.662359	9.44585	-7.24683	8.07369e-12	3.98725e-10	16.3838	down
Scube2	-0.832793	10.0066	-7.20691	1.02136e-11	5.0083e-10	16.1547	down
Il1rn	0.965126	7.87852	7.18878	1.13614e-11	5.53188e-10	16.051	up
Rgs1	1.03194	7.60469	7.16899	1.27602e-11	6.16949e-10	15.9379	up
Ccl8	1.25988	8.94097	7.16074	1.33926e-11	6.38594e-10	15.8908	up
F10	0.771518	8.20493	7.07733	2.17967e-11	1.02519e-09	15.4165	up
Pon1	-0.698905	11.2887	-7.06038	2.40547e-11	1.10876e-09	15.3206	down
Dpysl5	-0.745287	6.52164	-7.04282	2.66369e-11	1.21163e-09	15.2213	down
Ptgir	0.62052	8.14877	6.9865	3.69073e-11	1.63575e-09	14.9039	up
Kynu	0.748851	6.73382	6.9753	3.93721e-11	1.73388e-09	14.841	up
Nfkbie	0.580808	8.71556	6.96691	4.13245e-11	1.79697e-09	14.7939	up
Saa3	2.08632	9.4461	6.93091	5.08417e-11	2.16987e-09	14.5922	up
Csf2rb	0.765188	9.46424	6.92715	5.19529e-11	2.20369e-09	14.5712	up
Car13	0.759939	7.40739	6.92161	5.36337e-11	2.26112e-09	14.5402	up
Glipr2	0.577833	9.29885	6.91214	5.66312e-11	2.37302e-09	14.4873	up
Pla1a	1.21705	7.73452	6.90023	6.06377e-11	2.49553e-09	14.4208	up
Apobec1	0.578014	9.60794	6.88374	6.6647e-11	2.72661e-09	14.3289	up
Tgm1	0.994451	7.20542	6.86247	7.52677e-11	2.99081e-09	14.2106	up
Slc5a1	0.806516	6.82377	6.82542	9.29879e-11	3.67382e-09	14.005	up
Fcgr2b	0.646649	10.4914	6.75402	1.39485e-10	5.32818e-09	13.6108	up
Slamf8	0.713713	7.59938	6.73523	1.55127e-10	5.89311e-09	13.5075	up
Igfbp6	-0.75585	11.5703	-6.70811	1.80796e-10	6.83075e-09	13.3586	down
Ntrk2	0.776463	7.89556	6.70385	1.85187e-10	6.95862e-09	13.3353	up
Spsb4	0.756433	7.17098	6.6578	2.39928e-10	8.82374e-09	13.0837	up
Timp1	1.36003	10.3821	6.64036	2.64581e-10	9.67891e-09	12.9887	up
Ctss	0.657627	12.5419	6.60745	3.18071e-10	1.12748e-08	12.8098	up
Syt12	0.73275	5.75989	6.60658	3.19621e-10	1.12748e-08	12.8051	up
Mmp14	0.714591	9.95223	6.59399	3.42885e-10	1.20341e-08	12.7368	up
Tyrobp	0.5805	11.7857	6.59283	3.45119e-10	1.20513e-08	12.7305	up
Cpxm1	0.780419	9.40537	6.57821	3.74411e-10	1.28659e-08	12.6514	up
Clec11a	0.594243	8.8566	6.57182	3.87976e-10	1.30578e-08	12.6169	up
Areg	1.02403	8.89053	6.56177	4.10292e-10	1.37041e-08	12.5625	up
Prc1	0.857944	9.3524	6.54807	4.42778e-10	1.47181e-08	12.4886	up
Cfi	0.765988	6.2732	6.53132	4.85919e-10	1.59225e-08	12.3983	up
Bmp6	-0.732323	10.2642	-6.51781	5.23699e-10	1.69993e-08	12.3256	down
Gdf15	0.99382	7.36646	6.51264	5.38896e-10	1.74109e-08	12.2978	up
Mdk	0.628097	8.92981	6.50558	5.60382e-10	1.80208e-08	12.2599	up
Slc16a6	0.647994	7.28808	6.44386	7.8767e-10	2.44213e-08	11.9294	up
Ccl6	0.732334	12.0395	6.43787	8.14069e-10	2.51271e-08	11.8974	up
Ptx3	1.17065	6.60331	6.42062	8.94955e-10	2.7501e-08	11.8055	up
Cxcl12	0.78675	11.0177	6.41105	9.43174e-10	2.86013e-08	11.7546	up
Gadd45g	0.580187	10.8793	6.38982	1.0595e-09	3.18495e-08	11.6418	up
Slc7a10	-1.05576	9.08079	-6.37765	1.1324e-09	3.38936e-08	11.5773	down
Ccl3	1.10592	6.9317	6.36615	1.2058e-09	3.56279e-08	11.5163	up
Myh11	-0.694338	10.238	-6.24021	2.38742e-09	6.765e-08	10.8541	down
Gal	-0.822246	7.21245	-6.23823	2.41297e-09	6.80951e-08	10.8438	down
Cdhr1	1.05649	5.52531	6.224	2.60508e-09	7.32177e-08	10.7695	up
Dnase1l3	0.871084	6.56103	6.2169	2.70654e-09	7.57611e-08	10.7325	up
Rin1	0.588463	7.5207	6.21281	2.76671e-09	7.65161e-08	10.7112	up
Clec4b1	0.58093	7.27069	6.174	3.40686e-09	9.34997e-08	10.5096	up
Slamf7	0.637673	6.92715	6.17395	3.40786e-09	9.34997e-08	10.5093	up
Smad6	-0.606464	10.5361	-6.17186	3.44609e-09	9.41749e-08	10.4985	down
Ly86	0.57962	10.7345	6.13588	4.17642e-09	1.13684e-07	10.3123	up
Dclk1	0.720382	8.52174	6.11702	4.61763e-09	1.23745e-07	10.2151	up
S100a14	0.924516	8.4803	6.09924	5.07521e-09	1.34961e-07	10.1236	up
Cxcl9	1.53208	7.00156	6.085	5.47359e-09	1.43895e-07	10.0504	up
Chad	-0.837463	9.30081	-6.07978	5.62712e-09	1.46815e-07	10.0236	down
Sfrp1	0.931451	9.31648	6.05453	6.43156e-09	1.64088e-07	9.8943	up
Rgs16	1.28515	7.19275	6.05114	6.54789e-09	1.66442e-07	9.87695	up
Wnt7b	0.575459	7.07777	6.03705	7.05353e-09	1.77986e-07	9.80496	up
C1qtnf3	0.964296	4.94579	6.02085	7.68224e-09	1.93145e-07	9.72234	up
Slc7a8	0.700321	6.59009	5.9642	1.03425e-08	2.56302e-07	9.43468	up
Fmod	0.847031	9.0384	5.94421	1.14818e-08	2.79525e-07	9.33361	up
Cldn2	1.00867	5.77896	5.94291	1.15597e-08	2.7991e-07	9.32707	up
Fmo3	-0.677326	9.93674	-5.93234	1.22152e-08	2.92234e-07	9.27374	down
Socs3	0.665664	10.8653	5.9183	1.31423e-08	3.12254e-07	9.20301	up
Ccdc80	0.572447	9.97872	5.86392	1.74288e-08	4.08483e-07	8.93013	up
Ctsd	0.579263	11.7562	5.82982	2.07844e-08	4.80613e-07	8.75999	up
Lama1	1.01633	7.22906	5.81181	2.28034e-08	5.22063e-07	8.67042	up
Cd177	1.13255	7.83492	5.79798	2.44836e-08	5.55014e-07	8.60175	up
Phex	0.708398	8.21462	5.77137	2.80627e-08	6.29953e-07	8.46998	up
Tlr8	0.663684	5.38459	5.75602	3.0355e-08	6.74839e-07	8.39415	up
Fam167b	0.683727	6.85452	5.72006	3.64648e-08	8.00373e-07	8.21711	up
Pclo	-0.611747	7.04967	-5.69914	4.05563e-08	8.70826e-07	8.11447	down
Ces1e	-0.710578	8.32498	-5.6425	5.40124e-08	1.12822e-06	7.83802	down
Csf2ra	0.681634	10.2617	5.60234	6.61016e-08	1.34816e-06	7.64322	up
Gp9	-0.602785	7.64346	-5.59627	6.81454e-08	1.38169e-06	7.61386	down
Hamp	-1.46377	8.32554	-5.56892	7.81413e-08	1.54805e-06	7.4819	down
Hmox1	0.594208	9.09144	5.55954	8.18882e-08	1.59936e-06	7.43676	up
Arg2	0.639717	8.60736	5.53884	9.07919e-08	1.75836e-06	7.33728	up
Cd207	0.735408	6.43657	5.51816	1.00621e-07	1.92714e-06	7.23823	up
Lum	0.668916	7.91382	5.48493	1.18633e-07	2.22888e-06	7.0796	up
Col5a2	0.71555	9.64819	5.47111	1.27014e-07	2.34807e-06	7.01386	up
Chodl	1.31162	5.12144	5.46699	1.29624e-07	2.37967e-06	6.99427	up
Prox1	0.63301	6.79893	5.41137	1.70381e-07	3.03612e-06	6.73106	up
Cd19	-0.771068	8.82155	-5.336	2.46038e-07	4.22111e-06	6.37755	down
Cdc20	0.647646	8.71746	5.3361	2.45916e-07	4.22111e-06	6.37803	up
Tex11	-0.858306	6.46497	-5.31015	2.78843e-07	4.74857e-06	6.2572	down
Gsta2	-0.700651	8.16799	-5.25996	3.55122e-07	5.91641e-06	6.02478	down
Slc7a11	0.708235	5.07098	5.23095	4.08108e-07	6.6081e-06	5.89117	up
Phgr1	0.778771	6.75938	5.2257	4.18484e-07	6.74452e-06	5.86705	up
S1pr5	-0.659523	6.47452	-5.1954	4.83556e-07	7.65058e-06	5.72826	down
Cxcl10	1.06564	7.50249	5.15242	5.92978e-07	9.21315e-06	5.53244	up
Orm1	1.07739	7.75719	5.14643	6.10029e-07	9.43567e-06	5.50523	up
Birc5	0.728611	8.53998	5.12319	6.8075e-07	1.03672e-05	5.39998	up
Gprc6a	-0.576709	6.86799	-5.12084	6.88325e-07	1.04595e-05	5.38937	down
Srpk3	-0.586018	8.19247	-5.04174	9.97156e-07	1.43683e-05	5.03396	down
Gp2	1.26483	6.8005	5.02433	1.08134e-06	1.52891e-05	4.95629	up
Sgcg	-0.669157	6.64117	-5.01413	1.13375e-06	1.58359e-05	4.91094	down
Fgfbp1	-0.577098	8.6531	-5.00192	1.19983e-06	1.65582e-05	4.85667	down
Lif	0.74795	7.23904	4.97224	1.37627e-06	1.8585e-05	4.72528	up
Col17a1	-0.688441	6.38547	-4.97038	1.38814e-06	1.86451e-05	4.71705	down
Gpr85	0.70792	6.25081	4.97035	1.38836e-06	1.86451e-05	4.7169	up
Cxcr3	0.584801	7.81529	4.94225	1.58002e-06	2.06898e-05	4.59311	up
Nr1d1	-0.689021	10.0355	-4.9332	1.64701e-06	2.13247e-05	4.55336	down
Snca	-0.930202	8.66584	-4.91726	1.77183e-06	2.27281e-05	4.48345	down
Adamts4	1.14397	7.52913	4.91355	1.80215e-06	2.2989e-05	4.46722	up
Nusap1	0.633446	8.18981	4.87692	2.12992e-06	2.63981e-05	4.30737	up
Serpina10	0.716719	5.87239	4.8776	2.12336e-06	2.63981e-05	4.31033	up
Cdca5	0.700341	6.74188	4.80099	3.00274e-06	3.56718e-05	3.97911	up
Tpx2	0.732773	7.52566	4.78842	3.17729e-06	3.74238e-05	3.92514	up
Slc4a1	-0.981461	6.81789	-4.77882	3.31696e-06	3.87389e-05	3.88406	down
Ppbp	-0.69216	9.26849	-4.73031	4.11925e-06	4.68429e-05	3.67726	down
Ccl17	0.697616	10.0487	4.72702	4.17998e-06	4.73777e-05	3.66329	up
Gdf3	0.711948	5.67535	4.70699	4.56882e-06	5.14476e-05	3.57843	up
Mcoln3	0.581057	7.3772	4.70515	4.60629e-06	5.17852e-05	3.57064	up
Ccl2	0.947119	7.30319	4.66379	5.52945e-06	6.09739e-05	3.39644	up
Ccl7	1.02164	6.64669	4.64864	5.91043e-06	6.41519e-05	3.33293	up
Krt14	0.751228	5.89432	4.59194	7.5735e-06	7.94585e-05	3.09673	up
Thbs2	0.783411	7.47891	4.55053	9.0639e-06	9.25669e-05	2.92573	up
Mmp10	0.869455	5.23696	4.54743	9.18628e-06	9.35404e-05	2.91297	up
Pbk	0.754929	7.80031	4.53638	9.6351e-06	9.7536e-05	2.86759	up
Rad51	0.584257	6.57381	4.4669	1.29798e-05	0.000124989	2.58428	up
Col5a3	0.662352	7.21916	4.42273	1.56596e-05	0.00014695	2.40601	up
Top2a	0.644532	8.32795	4.30317	2.58422e-05	0.000224464	1.93094	up
Ctla4	0.639616	6.25868	4.30198	2.59705e-05	0.000225295	1.92625	up
Cldn4	0.684046	6.784	4.26619	3.01108e-05	0.000258295	1.78618	up
Gtse1	0.601718	6.69731	4.25902	3.10128e-05	0.000265374	1.75824	up
Ubd	0.850151	5.65913	4.25619	3.13762e-05	0.000267821	1.74721	up
Mmp9	-0.649993	7.80087	-4.24165	3.33067e-05	0.000282556	1.69071	down
Cxcl13	0.923622	9.25129	4.22834	3.51741e-05	0.00029478	1.63911	up
Mt2	0.665416	10.6681	4.18653	4.17116e-05	0.000342918	1.47794	up
Cxcl1	0.856593	7.17138	4.16855	4.48671e-05	0.000366247	1.40903	up
Ch25h	0.641336	8.94	4.14628	4.90912e-05	0.000396514	1.32406	up
Trp63	0.693306	6.51612	4.09955	5.92212e-05	0.00046529	1.14701	up
Egr2	0.599018	9.56144	4.03815	7.55938e-05	0.000571833	0.916924	up
Retnla	0.666359	12.8803	3.99119	9.09366e-05	0.000668868	0.74296	up
Alas2	-0.9158	9.06497	-3.95388	0.000105192	0.000758395	0.606001	down
Calca	0.593103	7.06324	3.95319	0.000105476	0.000759644	0.603474	up
Prg2	0.761662	5.3927	3.93542	0.000113008	0.000801375	0.538642	up
Scin	0.577545	5.88397	3.91663	0.000121528	0.000853053	0.470369	up
Cdk1	0.614072	7.62041	3.86983	0.000145478	0.000992545	0.301525	up
Has2	0.728553	6.06557	3.76061	0.000219958	0.00142797	-0.0857058	up
Tnnt3	-0.886054	7.53119	-3.68743	0.000288674	0.00180951	-0.339708	down
Ces1f	-0.591036	8.29021	-3.68263	0.000293826	0.00183642	-0.356218	down
Myl7	-0.746199	11.2326	-3.57056	0.000441854	0.0025824	-0.736299	down
Tnni3	-0.692643	9.39095	-3.42267	0.00074578	0.00404101	-1.22189	down
Ltf	0.832663	11.1156	3.42234	0.000746647	0.00404254	-1.22297	up
Tcap	-0.724137	9.97808	-3.38514	0.000849431	0.00448661	-1.34223	down
Tnnc1	-0.593969	10.1129	-3.37603	0.000876535	0.00459466	-1.37125	down
Clec4e	0.582656	7.01277	3.3374	0.00100071	0.00515185	-1.49354	up
Tff2	-0.645238	9.3344	-3.33271	0.00101686	0.0052272	-1.50831	down
Fosb	-0.57375	6.9626	-3.26137	0.00129445	0.0063973	-1.73059	down
Myl3	-0.73359	8.9234	-3.20489	0.00156246	0.00749679	-1.90345	down
Cox8b	-0.639132	8.65656	-3.19792	0.00159891	0.00763455	-1.9246	down
Actn2	-0.598104	8.25815	-3.15296	0.00185352	0.00865309	-2.06	down
Mb	-0.727918	10.3628	-3.12424	0.00203527	0.00930027	-2.14558	down
Ttn	-0.759102	8.37154	-3.12281	0.00204471	0.00931577	-2.14981	down
Casq2	-0.615212	7.5555	-3.05162	0.0025708	0.0112426	-2.35879	down
Cidec	-0.584057	8.41468	-2.84892	0.00482464	0.0186982	-2.92952	down
Ckmt2	-0.667985	8.30037	-2.74445	0.00658786	0.024087	-3.20954	down
Arg1	0.601856	7.43079	2.70605	0.00737049	0.0264039	-3.31002	up
Sln	-0.648477	9.88226	-2.67539	0.00805458	0.0283984	-3.38928	down
Sftpc	-1.02795	14.8277	-2.42897	0.015986	0.0494973	-3.99566	down
