# Supplementary material for: Integrated analysis reveals the protective mechanism and therapeutic potential of hyperbaric oxygen against pulmonary fibrosis
Source: Genes Dis. 2022 Sep 5;10(3):1029–39. doi: 10.1016/j.gendis.2022.08.012 (PMC7614583; doi:10.1016/j.gendis.2022.08.012)
Supplement: Multimedia component 11 [file mmc11.xlsx]

## Sheet: Sheet1
Table S10. DEGs in bleomycin-challenged mice lungs at day 35 post instillation.
List of 225 differentially expressed gene (Padj < 0.05 & fold change > 1.5) identified by limma between the control group and the bleomycin challenged group at day 35 post instillation.
logFC is the log-ratio of gene expression values in control and BLM_35d group.
AveExpr is the average value of expression in all samples.
t is Moderated t-statistic.
Pvalue is the result of Wald test for estimating which gene would be statistically significant.
Padj value is the adjusted Pvalue by the Benjamini-Hochberg method.
The B-statistic ( B) is the log-odds that the gene is differentially expressed.
change is the direction of the differentially expressed gene.
The data list is organized here from minimal to maximal Padj value.
Gene_name	logFC	AveExpr	t	Pvalue	Padj value	B	change
Mmp12	2.72355	8.58786	13.2543	1.62679e-29	5.6238e-26	56.1738	up
Zmat3	0.674499	10.1988	13.2673	1.48038e-29	5.6238e-26	56.2658	up
Clec4n	1.70593	10.0927	12.3147	1.43716e-26	3.31217e-23	49.5534	up
Ms4a7	1.77908	9.1989	12.2069	3.11648e-26	5.38684e-23	48.7977	up
Trem2	1.85152	8.67318	11.7947	5.95872e-25	8.23972e-22	45.9169	up
Ctsk	1.27619	10.1746	11.4806	5.56933e-24	6.41773e-21	43.7346	up
Gpnmb	1.69873	10.1059	10.6634	1.75e-21	1.7285e-18	38.1199	up
Bex2	-1.79777	9.01132	-10.5123	5.0066e-21	3.84618e-18	37.0936	down
Ms4a6d	1.27544	9.72723	10.5222	4.67279e-21	3.84618e-18	37.1609	up
Slc26a4	1.8055	9.19425	10.4604	7.1759e-21	4.96142e-18	36.7421	up
Rab32	0.63501	10.0452	10.2832	2.4421e-20	1.53497e-17	35.5464	up
Cdkn1a	1.18138	11.3296	10.1266	7.16902e-20	4.13055e-17	34.4951	up
Pld3	0.715781	10.9663	10.0648	1.09549e-19	5.82635e-17	34.0811	up
Ccl12	1.99062	7.9636	9.98249	1.92286e-19	9.4962e-17	33.532	up
Bex4	-1.11444	10.2814	-9.84709	4.8372e-19	2.22963e-16	32.6315	down
Fcgr1	1.29864	8.08303	9.78067	7.59335e-19	3.28128e-16	32.1914	up
Clec7a	1.00414	11.2251	9.71221	1.20717e-18	4.90963e-16	31.739	up
Cd84	0.927281	9.56412	9.53104	4.0943e-18	1.57267e-15	30.5472	up
Tbxas1	0.753855	8.8721	9.48737	5.48847e-18	1.99723e-15	30.2612	up
Fxyd4	1.6469	7.46208	9.34677	1.40528e-17	4.85805e-15	29.344	up
Fcgr3	0.907677	10.2966	9.24949	2.68477e-17	8.43751e-15	28.7125	up
Slamf9	0.649065	10.0528	9.251	2.65784e-17	8.43751e-15	28.7223	up
Slc15a3	0.753532	9.44378	9.15025	5.1817e-17	1.55767e-14	28.0711	up
C1qc	1.10436	10.5665	9.09991	7.22517e-17	2.08145e-14	27.7469	up
Spp1	1.50672	12.011	9.00589	1.34166e-16	3.61117e-14	27.1433	up
Ccr5	1.35599	8.71997	8.88946	2.8764e-16	7.36572e-14	26.3997	up
Naip2	0.770001	8.35794	8.77657	6.00091e-16	1.4818e-13	25.6829	up
Mmp2	0.774574	11.6599	8.75831	6.75651e-16	1.61085e-13	25.5673	up
Tlr2	0.76562	9.77378	8.5895	2.01144e-15	4.41034e-13	24.504	up
Tnc	1.46264	9.25549	8.58721	2.04124e-15	4.41034e-13	24.4897	up
Havcr2	0.695425	8.02262	8.57877	2.15507e-15	4.5152e-13	24.4368	up
Lgmn	0.625664	11.531	8.53929	2.77724e-15	5.6476e-13	24.1897	up
Phlda3	0.584459	10.7202	8.4554	4.75184e-15	9.38692e-13	23.6664	up
C1qa	0.997455	10.2197	8.25157	1.7342e-14	3.24061e-12	22.4055	up
Clec5a	1.05958	6.24706	8.03871	6.59405e-14	1.16901e-11	21.1052	up
Ccl8	1.41118	8.94097	8.02066	7.37884e-14	1.24263e-11	20.9958	up
Reln	0.640783	8.21035	7.90068	1.55323e-13	2.33456e-11	20.2715	up
Stac2	0.897905	5.76079	7.88988	1.66038e-13	2.44253e-11	20.2066	up
Lrg1	0.895932	11.4817	7.78852	3.09836e-13	4.37185e-11	19.5998	up
Akr1b8	0.643887	10.2332	7.75869	3.7199e-13	5.14387e-11	19.422	up
Prkg2	-0.707273	9.63187	-7.74495	4.04613e-13	5.48528e-11	19.3403	down
Itgb2	0.671972	10.1836	7.71394	4.88998e-13	6.26098e-11	19.1561	up
Fcgr4	0.771998	9.02564	7.69505	5.48727e-13	6.898e-11	19.044	up
Kng1	1.53511	5.93645	7.67628	6.15197e-13	7.59549e-11	18.9328	up
Ndrg2	-0.621032	9.98601	-7.65722	6.9084e-13	8.37977e-11	18.8201	down
Csf2rb	0.843658	9.46424	7.63753	7.78633e-13	9.13006e-11	18.7038	up
Itgax	0.818538	9.87685	7.63743	7.79106e-13	9.13006e-11	18.7032	up
Slc7a10	-1.25731	9.08079	-7.59512	1.00687e-12	1.16025e-10	18.4539	down
Phex	0.926844	8.21462	7.55107	1.31404e-12	1.46536e-10	18.1951	up
Asgr1	-1.29116	7.61729	-7.4533	2.36547e-12	2.59601e-10	17.6238	down
Scube2	-0.860615	10.0066	-7.44768	2.44656e-12	2.64305e-10	17.5911	down
Clec4d	1.15973	9.38534	7.41753	2.93006e-12	3.06946e-10	17.4159	up
Epha1	-0.615192	8.85331	-7.31814	5.29513e-12	5.30587e-10	16.8411	down
Mdk	0.706741	8.92981	7.32015	5.23245e-12	5.30587e-10	16.8527	up
F7	0.781964	9.23138	7.18495	1.16199e-11	1.0712e-09	16.0781	up
Lipa	0.688385	10.291	7.16695	1.29142e-11	1.14091e-09	15.9756	up
Apoe	0.640166	12.2417	7.13368	1.56906e-11	1.35606e-09	15.7867	up
Cyp7b1	0.852436	9.25178	7.1009	1.90006e-11	1.58278e-09	15.6009	up
Syn1	0.709975	6.29054	7.08389	2.09806e-11	1.7269e-09	15.5048	up
Itm2a	0.738582	9.50551	7.03801	2.73908e-11	2.20209e-09	15.2461	up
Hamp	-1.8214	8.32554	-6.92951	5.12527e-11	4.02683e-09	14.6385	down
Pla1a	1.21847	7.73452	6.90831	5.78897e-11	4.49718e-09	14.5205	up
Aif1	0.697518	9.20663	6.813	9.98005e-11	7.34065e-09	13.9926	up
Ddc	-0.679622	6.62894	-6.7501	1.4262e-10	1.0062e-08	13.6467	down
Saa3	2.02732	9.4461	6.73492	1.55401e-10	1.08529e-08	13.5636	up
Gpr65	0.714361	7.39359	6.70861	1.80288e-10	1.24651e-08	13.4197	up
Fcrls	0.749564	8.54668	6.67455	2.18386e-10	1.48031e-08	13.234	up
Tyrobp	0.587816	11.7857	6.67591	2.16724e-10	1.48031e-08	13.2414	up
Wnt2	-0.664237	7.62405	-6.57699	3.76965e-10	2.32708e-08	12.7056	down
Lcn2	0.784931	12.8554	6.54784	4.4334e-10	2.68882e-08	12.5486	up
C1qb	0.898563	11.6811	6.49402	5.97382e-10	3.53017e-08	12.2601	up
Mlxipl	-0.833841	6.79846	-6.43407	8.31232e-10	4.7497e-08	11.9406	down
Ccl9	0.861002	10.9577	6.36552	1.20992e-09	6.6392e-08	11.5776	up
Nrcam	0.912438	8.87437	6.34989	1.31756e-09	7.17293e-08	11.4953	up
Amph	-0.596125	8.36506	-6.33748	1.40969e-09	7.55552e-08	11.4299	down
Itgae	0.597918	8.33757	6.32557	1.50409e-09	7.87822e-08	11.3673	up
Sprr1a	1.40697	7.77613	6.32042	1.54675e-09	8.0408e-08	11.3403	up
Gria1	-0.969724	7.10527	-6.29118	1.81264e-09	9.35268e-08	11.187	down
Krt79	-1.13662	8.27239	-6.24943	2.2716e-09	1.14641e-07	10.9689	down
Chad	-0.860224	9.30081	-6.24502	2.32629e-09	1.15792e-07	10.946	down
Ralgps2	-0.691406	8.37738	-6.23373	2.47214e-09	1.22088e-07	10.8872	down
Csf2ra	0.754699	10.2617	6.20286	2.9186e-09	1.40134e-07	10.7269	up
Socs3	0.695479	10.8653	6.18338	3.24e-09	1.53434e-07	10.626	up
Pdgfc	0.690051	8.3866	6.16208	3.63123e-09	1.65173e-07	10.516	up
Igf1	0.886667	9.6044	6.14748	3.92571e-09	1.76249e-07	10.4407	up
Fam20c	0.604609	7.87214	6.12888	4.335e-09	1.93369e-07	10.345	up
Pon1	-0.605918	11.2887	-6.12102	4.52026e-09	1.99064e-07	10.3046	down
Ctsd	0.605868	11.7562	6.09758	5.12017e-09	2.22647e-07	10.1843	up
S100a14	0.918722	8.4803	6.06101	6.21491e-09	2.63619e-07	9.99738	up
Gjb3	0.712847	7.22647	6.04692	6.69545e-09	2.78869e-07	9.92553	up
Bst1	0.632083	8.88951	6.01654	7.85853e-09	3.21502e-07	9.77105	up
Ctss	0.591386	12.5419	5.9419	1.16212e-08	4.67146e-07	9.39386	up
Il1rn	0.796551	7.87852	5.93314	1.21644e-08	4.856e-07	9.34983	up
Rgs16	1.2599	7.19275	5.93226	1.22208e-08	4.856e-07	9.34538	up
Lrrc26	-0.617427	8.97487	-5.90746	1.39051e-08	5.49372e-07	9.22094	down
Slamf7	0.609681	6.92715	5.90292	1.42368e-08	5.59282e-07	9.19823	up
Ccl17	0.869142	10.0487	5.88928	1.5282e-08	5.93596e-07	9.12997	up
Esm1	-0.680768	9.57717	-5.88489	1.56339e-08	6.0387e-07	9.10804	down
Fmod	0.836813	9.0384	5.8725	1.66708e-08	6.40345e-07	9.04617	up
G0s2	-0.575374	10.3941	-5.85059	1.86721e-08	7.01623e-07	8.93697	down
Nnat	0.796736	8.70316	5.84544	1.91753e-08	7.16638e-07	8.91135	up
Gp5	-0.574792	6.66438	-5.79708	2.45968e-08	9.04588e-07	8.67159	down
Csf2rb2	0.707623	8.86068	5.78472	2.62082e-08	9.48711e-07	8.6105	up
Itgb6	0.580886	8.56473	5.78235	2.65278e-08	9.55277e-07	8.59884	up
Lpar4	-0.573603	5.69524	-5.7491	3.14474e-08	1.10369e-06	8.4351	down
Ppbp	-0.834361	9.26849	-5.70214	3.9943e-08	1.37396e-06	8.20501	down
Sfrp1	0.872659	9.31648	5.67238	4.64462e-08	1.57416e-06	8.05992	up
Gpr34	0.616038	6.94338	5.66406	4.84425e-08	1.63381e-06	8.01945	up
Ppp1r1b	-0.733083	7.37069	-5.65631	5.03779e-08	1.69084e-06	7.98178	down
Timp1	1.15801	10.3821	5.654	5.09678e-08	1.70237e-06	7.97058	up
Fam3b	0.674063	5.64837	5.61409	6.23142e-08	2.02273e-06	7.77735	up
Slc47a1	-0.683405	6.56623	-5.60445	6.54043e-08	2.0839e-06	7.73083	down
Srpk3	-0.651277	8.19247	-5.6032	6.58186e-08	2.08748e-06	7.72476	down
Car13	0.610003	7.40739	5.55597	8.33609e-08	2.57302e-06	7.49772	up
Areg	0.862608	8.89053	5.52739	9.61105e-08	2.92735e-06	7.36101	up
Ccl2	1.11942	7.30319	5.51226	1.03613e-07	3.11279e-06	7.28882	up
Fmo3	-0.623896	9.93674	-5.46438	1.31302e-07	3.73384e-06	7.06145	down
Slamf8	0.579032	7.59938	5.46427	1.31375e-07	3.73384e-06	7.06091	up
Aoah	0.613559	6.39499	5.4583	1.35298e-07	3.80266e-06	7.03266	up
S1pr5	-0.690741	6.47452	-5.44132	1.47095e-07	4.08441e-06	6.95243	down
Tlr8	0.626497	5.38459	5.4335	1.52855e-07	4.2105e-06	6.91558	up
Sgcg	-0.723089	6.64117	-5.41826	1.6473e-07	4.51962e-06	6.84379	down
Gal	-0.712182	7.21245	-5.40319	1.77343e-07	4.82737e-06	6.77301	down
Cxcl12	0.660984	11.0177	5.38621	1.9269e-07	5.1638e-06	6.6934	up
Cd19	-0.777429	8.82155	-5.38002	1.98608e-07	5.2862e-06	6.66439	down
Slc5a1	0.635284	6.82377	5.37631	2.0223e-07	5.3367e-06	6.64706	up
Adamts4	1.24417	7.52913	5.34392	2.36756e-07	6.08524e-06	6.49592	up
F10	0.580317	8.20493	5.3234	2.61529e-07	6.62348e-06	6.40053	up
Cd300ld	0.58291	8.09621	5.31408	2.73591e-07	6.87858e-06	6.35731	up
Ccl3	0.92287	6.9317	5.31242	2.75801e-07	6.90902e-06	6.3496	up
Dner	-0.617586	7.20845	-5.30997	2.79079e-07	6.9659e-06	6.33828	down
Mmp13	0.898942	5.61474	5.304	2.87258e-07	7.09322e-06	6.3106	up
Adrb3	-0.628397	8.10219	-5.27604	3.28713e-07	7.9189e-06	6.18144	down
Prox1	0.614576	6.79893	5.25379	3.6581e-07	8.7516e-06	6.07901	up
Arg2	0.6032	8.60736	5.22266	4.24599e-07	1.0112e-05	5.9363	up
Sh2b2	0.632016	7.12671	5.22217	4.256e-07	1.0112e-05	5.93405	up
Rgs1	0.750059	7.60469	5.21073	4.49485e-07	1.06066e-05	5.88177	up
Ccl6	0.591957	12.0395	5.20382	4.64538e-07	1.09245e-05	5.85024	up
Gdf15	0.783992	7.36646	5.13762	6.35965e-07	1.4464e-05	5.5497	up
Cpxm1	0.608284	9.40537	5.12728	6.67768e-07	1.50389e-05	5.50302	up
Myl4	-0.848692	12.059	-5.12041	6.89727e-07	1.54329e-05	5.47208	down
Igfbp6	-0.57641	11.5703	-5.11559	7.05575e-07	1.56514e-05	5.45036	down
Ckmt2	-1.23171	8.30037	-5.06054	9.13407e-07	1.94317e-05	5.20357	down
Ccl7	1.10735	6.64669	5.03862	1.01174e-06	2.1392e-05	5.10588	up
Ntrk2	0.582632	7.89556	5.03035	1.05148e-06	2.20301e-05	5.06908	up
C1qtnf3	0.793689	4.94579	4.95562	1.48583e-06	3.04838e-05	4.73894	up
Tnnc1	-0.868898	10.1129	-4.93869	1.6061e-06	3.24695e-05	4.66467	down
Casq2	-0.993491	7.5555	-4.92799	1.6869e-06	3.38064e-05	4.61784	down
Mark1	0.584908	7.89024	4.91595	1.78244e-06	3.54132e-05	4.56529	up
Dnase1l3	0.684581	6.56103	4.88584	2.04519e-06	3.99447e-05	4.43416	up
Chodl	1.16705	5.12144	4.86444	2.25418e-06	4.35347e-05	4.34141	up
Ptx3	0.885704	6.60331	4.85778	2.32337e-06	4.47458e-05	4.3126	up
Cxcl9	1.22161	7.00156	4.85192	2.3859e-06	4.58226e-05	4.28729	up
Cxcr5	-0.607064	7.59028	-4.77131	3.43058e-06	6.24346e-05	3.94141	down
Slc4a1	-0.976099	6.81789	-4.75272	3.72785e-06	6.71208e-05	3.86231	down
Mb	-1.10437	10.3628	-4.73997	3.94599e-06	6.97763e-05	3.8082	down
Nfil3	0.577567	8.42089	4.74003	3.94489e-06	6.97763e-05	3.80847	up
Col17a1	-0.655709	6.38547	-4.73406	4.05109e-06	7.10894e-05	3.78319	down
Tnfrsf10b	0.608257	7.01842	4.72979	4.12886e-06	7.20882e-05	3.76511	up
Tgm1	0.67952	7.20542	4.68921	4.94296e-06	8.41763e-05	3.59396	up
Pgc	0.651013	6.41507	4.65703	5.6966e-06	9.44516e-05	3.45908	up
Lama1	0.813142	7.22906	4.64988	5.8783e-06	9.63095e-05	3.42925	up
Cd207	0.619025	6.43657	4.64487	6.00911e-06	9.82198e-05	3.40834	up
Myl1	-0.954474	8.34104	-4.6242	6.57882e-06	0.000106775	3.3223	down
Cdhr1	0.782487	5.52531	4.60978	7.0067e-06	0.0001124	3.26246	up
Alpk3	-0.602104	6.54054	-4.58139	7.92911e-06	0.000124943	3.14506	down
Myl7	-0.957232	11.2326	-4.58035	7.96496e-06	0.000125159	3.14077	down
Cdca5	0.660431	6.74188	4.5274	1.00154e-05	0.000151525	2.92346	up
Ttn	-1.0957	8.37154	-4.50753	1.09087e-05	0.000162549	2.84246	down
Eln	0.693121	11.4967	4.49957	1.12873e-05	0.000167469	2.81012	up
Tnni3	-0.906916	9.39095	-4.4815	1.21955e-05	0.000180171	2.73679	down
Prg2	0.865008	5.3927	4.4694	1.28422e-05	0.000186536	2.68784	up
Cxcl10	0.922838	7.50249	4.46196	1.32561e-05	0.000192144	2.65779	up
Snca	-0.84041	8.66584	-4.4426	1.43943e-05	0.000207338	2.57978	down
Egr2	0.656371	9.56144	4.42478	1.55241e-05	0.000221307	2.50825	up
Csrp3	-0.95445	10.1916	-4.3696	1.95888e-05	0.000270874	2.28823	down
Cidec	-0.891234	8.41468	-4.34727	2.15079e-05	0.000293305	2.19987	down
Fabp3	-0.646924	10.8027	-4.32988	2.3127e-05	0.000312305	2.13128	down
Pgam2	-0.846751	8.83085	-4.31743	2.43571e-05	0.000327636	2.08233	down
Actn2	-0.813551	8.25815	-4.28871	2.7438e-05	0.000360658	1.96985	down
Ces1f	-0.685771	8.29021	-4.2729	2.92888e-05	0.00037993	1.90823	down
Phgr1	0.63483	6.75938	4.25982	3.09106e-05	0.000393583	1.85737	up
Tex11	-0.685104	6.46497	-4.23859	3.37281e-05	0.000422457	1.77508	down
Ch25h	0.655451	8.94	4.23754	3.38735e-05	0.000422746	1.77102	up
Avpr1a	-0.662588	6.41121	-4.19995	3.94959e-05	0.000481614	1.62624	down
Lipf	0.591097	5.64982	4.19886	3.96706e-05	0.000482892	1.62208	up
Tcap	-0.892497	9.97808	-4.17217	4.42127e-05	0.000527956	1.51996	down
Mt2	0.650176	10.6681	4.09065	6.13661e-05	0.000697838	1.21144	up
Wfdc12	0.707443	7.55974	4.08685	6.23027e-05	0.000706165	1.1972	up
Sln	-0.986671	9.88226	-4.07066	6.64533e-05	0.000745941	1.13658	down
Plin4	-0.711355	8.39616	-4.03819	7.55829e-05	0.000824259	1.01565	down
Myoz2	-0.904412	8.78518	-4.03127	7.76771e-05	0.000840468	0.989986	down
Cox8b	-0.800207	8.65656	-4.00387	8.65243e-05	0.000922859	0.888742	down
Cxcl13	0.865482	9.25129	3.96218	0.00010185	0.0010526	0.735807	up
Fst	0.79221	8.37886	3.95316	0.000105487	0.00108371	0.70292	up
Art1	-0.727323	6.77427	-3.94675	0.000108148	0.00110123	0.679571	down
Calca	0.591079	7.06324	3.9397	0.00011115	0.00112188	0.653919	up
Lif	0.586991	7.23904	3.90222	0.000128473	0.00125994	0.51829	up
Krt14	0.625717	5.89432	3.82474	0.000172742	0.00161397	0.241442	up
Thrsp	-0.792459	8.92673	-3.80696	0.000184768	0.00171475	0.178588	down
Txlnb	-0.817999	6.95236	-3.79488	0.000193387	0.00177332	0.136027	down
Myl3	-0.867434	8.9234	-3.78963	0.000197249	0.00179681	0.117576	down
Cd177	0.733702	7.83492	3.75611	0.000223691	0.0020138	0.000235677	up
Tpx2	0.571704	7.52566	3.73589	0.000241226	0.00214025	-0.0701079	up
Cd79a	-0.578592	9.49111	-3.65646	0.000323482	0.00271098	-0.343195	down
Mybpc3	-0.718819	7.56071	-3.65074	0.000330317	0.00276123	-0.362629	down
Thbs1	0.59606	10.3872	3.64701	0.000334862	0.00278608	-0.37533	up
Mmp10	0.695183	5.23696	3.63595	0.000348663	0.00286916	-0.412861	up
Sult1d1	-0.594721	8.85732	-3.62359	0.000364722	0.00297369	-0.454688	down
Slc2a4	-0.607361	8.02067	-3.61587	0.000375105	0.00304042	-0.480754	down
Lrat	-0.802204	9.16546	-3.57247	0.000438821	0.00342053	-0.62632	down
Tff2	-0.679336	9.3344	-3.50883	0.000550888	0.00410835	-0.836989	down
Cfd	-0.947262	11.6753	-3.47734	0.000615805	0.00448043	-0.940011	down
Cxcl1	0.702256	7.17138	3.41748	0.000759384	0.00534118	-1.13352	up
Nppa	-1.06034	9.62397	-3.41229	0.000773209	0.00541638	-1.15016	down
Adipoq	-1.14082	8.76885	-3.3449	0.000975389	0.00656015	-1.36411	down
Has2	0.644817	6.06557	3.32838	0.00103199	0.00686072	-1.41598	up
Pln	-0.780936	8.11552	-3.31895	0.00106565	0.00703047	-1.44549	down
Tnnt3	-0.769918	7.53119	-3.20412	0.0015665	0.00955092	-1.79873	down
Car3	-0.955944	10.6428	-3.16064	0.00180755	0.0107274	-1.92954	down
Orm1	0.649408	7.75719	3.10207	0.0021867	0.0126306	-2.10318	up
Alas2	-0.71687	9.06497	-3.09502	0.00223697	0.0128246	-2.12387	down
Ubd	0.597146	5.65913	2.98954	0.0031284	0.0168587	-2.42845	up
Cyp2e1	-0.632056	9.65865	-2.68901	0.00774377	0.0345199	-3.24281	down
Gp2	0.648666	6.8005	2.57672	0.0106618	0.0443537	-3.52648	up
