# Supplementary material for: Integrated analysis reveals the protective mechanism and therapeutic potential of hyperbaric oxygen against pulmonary fibrosis
Source: Genes Dis. 2022 Sep 5;10(3):1029–39. doi: 10.1016/j.gendis.2022.08.012 (PMC7614583; doi:10.1016/j.gendis.2022.08.012)
Supplement: Multimedia component 12 [file mmc12.xlsx]

## Sheet: Sheet1
Table S11. DEGs in IPF lungs.
List of 3000 differentially expressed gene (Padj < 0.05 & fold change > 1.5) identified by DESeq2 between the Healthy control and IPF patients.
baseMean is the mean of normalized counts for all samples.
log2FoldChange is the log-ratio of gene expression values in Healthy control and IPF patients.
lfcSE is the standard error value.
Pvalue is the result of Wald test for estimating which gene would be statistically significant.
Padj value is the adjusted pvalue by the Benjamini-Hochberg method.
change is the direction of the differentially expressed gene.
The data list is organized here from minimal to maximal Padjvalue.
Gene_name	baseMean	log2FoldChange	lfcSE	Pvalue	Padj value	change
FHL2	1103.58	2.18738	0.0763268	5.08079e-182	7.59019e-178	up
EPB41L5	1105.75	-1.63299	0.0631553	3.69538e-148	2.76027e-144	down
CFH	7180.1	1.35306	0.0557333	8.13669e-131	4.0518e-127	up
COL14A1	3821.84	2.33854	0.0994006	4.50522e-124	1.54569e-120	up
S100A2	3826.88	3.74397	0.160944	5.17334e-124	1.54569e-120	up
AGTPBP1	766.152	-0.81164	0.0345871	9.24163e-123	2.30101e-119	down
KLRG2	64.5312	-2.43355	0.104525	8.502e-122	1.81445e-118	down
HPCAL1	2663.78	-1.2659	0.0542039	2.8332e-121	4.7028e-118	down
IGFL2	161.497	4.0108	0.173811	2.58278e-121	4.7028e-118	up
SYT12	34.2724	2.85173	0.123956	2.53826e-120	3.79191e-117	up
CDH3	887.788	2.44835	0.10634	3.1208e-119	4.23833e-116	up
SULF1	1522	2.05239	0.090181	7.49197e-116	9.32688e-113	up
SLCO1A2	74.7914	-4.24626	0.188006	1.00343e-115	1.1531e-112	down
FAM167A	183.079	-2.57342	0.114079	5.9461e-115	6.34492e-112	down
COL17A1	367.544	3.6237	0.162826	2.75944e-114	2.74821e-111	up
ARRB1	1675.62	-1.0311	0.0458727	9.91599e-113	9.25844e-110	down
AFF3	457.854	-1.86245	0.0838498	2.89117e-110	2.54066e-107	down
COL7A1	1274.93	2.22112	0.100814	4.90176e-109	4.06819e-106	up
DIO2	326.378	3.00751	0.138134	7.25242e-109	5.70231e-106	up
VSIG10	722.511	-1.22578	0.0562659	6.88156e-106	5.14018e-103	down
WWC2	1313.83	-1.39039	0.0641725	1.0066e-104	7.16075e-102	down
PTGFRN	1244.54	1.74394	0.0809312	7.90745e-104	5.36952e-101	up
CNOT8	2381.46	-0.661806	0.0308361	3.9579e-103	2.57074e-100	down
MS4A15	1655.31	-2.80076	0.131911	4.604e-103	2.8658e-100	down
GAP43	25.2661	2.83963	0.134756	9.86653e-102	5.89584e-99	up
PDLIM4	1164.86	2.15777	0.101554	1.52656e-101	8.77126e-99	up
COMP	566.806	3.09946	0.148231	3.71656e-101	2.05636e-98	up
ALDH1A3	1121.04	2.15442	0.102577	2.74196e-99	1.46293e-96	up
CTHRC1	466.127	2.33024	0.111191	3.43307e-99	1.76851e-96	up
RNF182	103.867	-1.68696	0.0805183	2.96563e-98	1.47678e-95	down
ADRA1A	127.227	-2.43861	0.117128	3.44165e-98	1.65854e-95	down
FAT2	210.923	3.54772	0.17335	9.8598e-98	4.60299e-95	up
ITLN2	682.692	-3.871	0.189232	5.80839e-97	2.62944e-94	down
FAM83A	106.188	3.29789	0.161981	1.07041e-96	4.70321e-94	up
CYP27C1	34.9478	2.32368	0.112445	1.56392e-96	6.67525e-94	up
GPR87	172.114	4.11244	0.20125	5.22469e-96	2.1681e-93	up
PLXNA4	347.802	1.78653	0.0864893	1.12589e-95	4.54586e-93	up
ENTPD1	1894.53	0.898835	0.0435405	1.21508e-95	4.77685e-93	up
ADRB2	559.676	-1.30508	0.063161	1.74612e-95	6.68853e-93	down
GOLM1	1395.21	1.30978	0.0635396	4.83359e-95	1.80523e-92	up
MYO3B	25.2147	1.83145	0.0900169	5.97097e-93	2.17562e-90	up
PROM2	372.375	2.25652	0.111345	7.56241e-93	2.68988e-90	up
DAPK2	1266.4	-1.63871	0.0807916	3.21724e-92	1.11773e-89	down
TMEM45A	1502.06	1.67709	0.0827884	5.03503e-92	1.70951e-89	up
MMP11	175.752	2.84256	0.14251	1.09121e-91	3.62257e-89	up
LTBP1	3133.1	1.24212	0.0614931	2.18399e-91	7.09274e-89	up
HSD17B6	1435.75	-1.96459	0.0981556	3.35158e-90	1.0653e-87	down
CILP2	65.7383	2.94734	0.149463	4.14386e-90	1.28969e-87	up
NECAB1	136.36	-2.1511	0.107818	6.56886e-90	2.0027e-87	down
COL10A1	345.722	3.12702	0.159345	6.86582e-90	2.05137e-87	up
DRD5	13.8552	2.99804	0.152483	8.6313e-90	2.5283e-87	up
HPSE2	306.478	2.14171	0.107574	1.57007e-89	4.51062e-87	up
ARHGEF26	1209.88	-1.50889	0.0756206	3.02178e-89	8.48147e-87	down
SSC5D	341.126	1.75031	0.0878156	3.0658e-89	8.48147e-87	up
SLC4A11	251.959	2.30824	0.116596	7.39677e-89	2.0091e-86	up
MMP7	1204.68	2.71733	0.138609	2.63565e-88	7.03106e-86	up
PIP5K1B	340.824	-1.26169	0.0637243	6.782e-88	1.77748e-85	down
TUBB3	177.379	2.45297	0.125245	2.27902e-87	5.87004e-85	up
BDKRB2	448.245	2.15421	0.109641	2.66789e-87	6.75519e-85	up
THY1	3753.48	2.44441	0.125432	1.61572e-86	4.02288e-84	up
RGS9BP	13.7468	-2.22576	0.113921	1.75664e-86	4.30205e-84	down
BAAT	67.1443	2.84629	0.147273	2.10104e-86	5.0625e-84	up
KRT14	78.3576	4.60358	0.23659	2.17238e-86	5.15131e-84	up
EDNRB	2384.18	-1.43746	0.0732775	2.56091e-86	5.97772e-84	down
GPD1L	1438.58	-0.849422	0.0434648	4.95019e-86	1.13771e-83	down
BACE2	1474.45	1.20996	0.061816	5.44773e-86	1.23308e-83	up
STRA6	107.689	3.00836	0.156751	7.48862e-86	1.66974e-83	up
SLAIN1	301.477	-0.933625	0.0478635	1.12359e-85	2.46842e-83	down
CPNE5	323.605	1.85029	0.0949197	1.40458e-85	3.04102e-83	up
RNF144B	1638.14	-0.950441	0.0487917	1.94293e-85	4.1465e-83	down
ZNF469	128.938	1.7534	0.0906008	2.70597e-84	5.69359e-82	up
CHPT1	736.346	-0.837029	0.0434177	8.41865e-84	1.74675e-81	down
BTNL9	3084.45	-2.44425	0.127822	1.91257e-83	3.91397e-81	down
NEBL	1652.15	-1.14822	0.0598094	7.19831e-83	1.45318e-80	down
MME	1312.2	-1.8153	0.0947685	1.06866e-82	2.12863e-80	down
LAMA3	2047.64	-1.27644	0.0667596	3.90277e-82	7.67151e-80	down
CXCL14	1247.19	2.75112	0.146633	2.19084e-81	4.25052e-79	up
SAMD11	409.213	1.74611	0.0919695	3.19766e-81	6.12434e-79	up
DOK5	96.404	2.20005	0.116326	3.31047e-81	6.26013e-79	up
FERMT1	123.401	1.69752	0.0898974	2.49612e-80	4.6612e-78	up
TMPRSS4	672.278	3.29867	0.179116	2.86547e-80	5.28485e-78	up
UNC13B	2832.33	-1.03869	0.0552405	1.03091e-79	1.87813e-77	down
DENND3	3149.47	-1.10909	0.0589678	1.10561e-79	1.98996e-77	down
FCRLA	104.365	2.58543	0.138874	1.12378e-79	1.99859e-77	up
PAPSS2	2785.22	-1.2308	0.0654449	1.43473e-79	2.52157e-77	down
TJP1	2717.35	-0.760274	0.0405235	1.63734e-79	2.84422e-77	down
IGF1	1273.34	1.97838	0.105541	1.67329e-79	2.87325e-77	up
TPBG	526.034	1.11872	0.0595825	2.08273e-79	3.53568e-77	up
BOC	647.539	1.48188	0.0788816	2.16966e-79	3.64186e-77	up
TNS4	239.473	3.07207	0.167701	6.31268e-79	1.04783e-76	up
SLC39A8	2852.21	-1.56314	0.08392	3.91296e-78	6.42371e-76	down
BTNL8	122.561	-1.93016	0.103874	4.08332e-78	6.63051e-76	down
DERL3	1776.09	2.35712	0.127586	6.05342e-78	9.72388e-76	up
EYA2	175.702	2.10435	0.113875	1.58988e-77	2.52673e-75	up
DCLK1	350.947	1.38593	0.0748274	3.23071e-77	5.08038e-75	up
KCNN4	379.181	1.54769	0.0836199	3.59185e-77	5.58945e-75	up
B3GNT3	144.287	2.71826	0.148996	4.23496e-77	6.52227e-75	up
KRT15	2789.43	2.92107	0.161234	8.29108e-77	1.26388e-74	up
GRIA1	322.038	-1.90493	0.10358	1.50474e-76	2.27064e-74	down
FGF11	64.2699	1.5589	0.0848138	3.80379e-76	5.68248e-74	up
L3MBTL4	223.463	-0.690868	0.0376801	4.76509e-76	7.04809e-74	down
OCLN	1008.22	-1.1481	0.0625355	5.20053e-76	7.61674e-74	down
SLC2A5	109.097	1.94095	0.106179	1.04682e-75	1.5183e-73	up
MMP13	74.172	4.13791	0.229912	1.40353e-75	2.01608e-73	up
ANKRD29	1050.25	-1.47889	0.0807801	1.59123e-75	2.26393e-73	down
HR	154.282	1.47492	0.0806965	2.78265e-75	3.9217e-73	up
CFI	3206.29	0.94404	0.0519648	1.10473e-74	1.54239e-72	up
PLCH2	424.571	2.14422	0.118982	6.03327e-74	8.34547e-72	up
MAP2	765.754	-1.22051	0.0674643	7.9006e-74	1.08282e-71	down
COL1A1	17175.3	2.33415	0.129994	8.82944e-74	1.19912e-71	up
SCG5	142.409	2.27246	0.126456	9.03683e-74	1.21623e-71	up
LIN7A	248.628	-0.992116	0.0549955	1.22376e-73	1.6323e-71	down
PDZD2	867.964	-1.20845	0.0671387	4.09256e-73	5.41051e-71	down
PCDH7	375.747	1.49339	0.0829895	4.64674e-73	6.08926e-71	up
PRX	1730.98	-2.11026	0.117807	4.81376e-73	6.25329e-71	down
RTKN2	1318.98	-2.88583	0.163508	4.86332e-73	6.2632e-71	down
SLC9A3R2	7580.97	-1.28223	0.0713349	6.94892e-73	8.87265e-71	down
C1orf198	2609.93	-0.984958	0.054936	8.88225e-73	1.12451e-70	down
ITGB4	1841.36	1.40894	0.0784889	1.09615e-72	1.37608e-70	up
TMEM59L	63.0354	2.53799	0.142988	1.13313e-72	1.41066e-70	up
HYAL1	792.848	-1.2808	0.0714226	1.48271e-72	1.83059e-70	down
AATK	623.678	-1.46654	0.0818205	1.71627e-72	2.10158e-70	down
SPRYD7	256.355	-1.04259	0.0582707	1.9771e-72	2.40129e-70	down
TSHZ2	300.631	1.51314	0.0845165	2.3588e-72	2.84178e-70	up
PTPRB	2945.94	-1.35058	0.0754896	3.23652e-72	3.86803e-70	down
RAB3C	63.6124	2.11329	0.118703	3.39951e-72	4.03057e-70	up
FCRL5	416.859	2.30251	0.129835	5.42786e-72	6.38478e-70	up
GPM6A	578.345	-1.61149	0.0903671	7.28251e-72	8.49948e-70	down
ANXA3	2230.03	-1.51776	0.0853788	2.26617e-71	2.62436e-69	down
CXCL13	616.495	3.62156	0.209835	2.84262e-71	3.26661e-69	up
ACADL	384.404	-1.93042	0.109152	4.87407e-71	5.5583e-69	down
IGSF9	82.0454	2.00233	0.113465	7.83336e-71	8.86534e-69	up
SYT15	661.195	-1.27813	0.0721817	8.32522e-71	9.35116e-69	down
PTPRM	3264.09	-0.79492	0.0450607	1.2279e-70	1.36893e-68	down
IGLL5	17287.7	2.69581	0.154867	1.56805e-70	1.73519e-68	up
SULF2	1636.77	1.16087	0.0657892	2.10712e-70	2.31458e-68	up
RXFP1	129.488	-2.00416	0.114153	3.84185e-70	4.1893e-68	down
ASPN	1584.58	1.77071	0.100666	3.96255e-70	4.25875e-68	up
GGTLC1	1089.23	-2.14958	0.122642	3.96033e-70	4.25875e-68	down
MZB1	3630.03	2.48749	0.14306	9.08714e-70	9.69663e-68	up
CD27	500.645	1.88628	0.107692	1.10688e-69	1.17274e-67	up
SLC19A3	213.756	-1.65701	0.0945023	1.34069e-69	1.41047e-67	down
CHRM3	65.2203	-1.48228	0.0845056	1.54012e-69	1.60894e-67	down
EPHB2	241.16	1.29824	0.0740483	1.85091e-69	1.90695e-67	up
FMO5	981.849	-1.77272	0.101286	1.84949e-69	1.90695e-67	down
FUT1	420.062	-1.22932	0.0701487	1.98694e-69	2.03308e-67	down
CPNE4	26.4495	2.02056	0.115818	2.54879e-69	2.59023e-67	up
TFAP2A	73.0335	2.66177	0.154208	2.56965e-69	2.59379e-67	up
SERPINF1	5923.62	1.30897	0.0748916	4.82633e-69	4.83896e-67	up
HIF3A	1237.26	-1.93033	0.110866	6.08981e-69	6.06505e-67	down
STX11	928.748	-1.21114	0.0694154	7.44648e-69	7.36708e-67	down
B3GALNT1	451.385	-1.225	0.0702208	7.96736e-69	7.83055e-67	down
GREM1	359.427	3.48865	0.206259	8.23908e-69	8.04469e-67	up
CA4	909.243	-2.68169	0.156204	1.10776e-68	1.0746e-66	down
PODNL1	186.802	1.28918	0.0739903	1.23925e-68	1.1944e-66	up
ADAMTS16	111.982	2.82919	0.165647	1.58289e-68	1.51582e-66	up
KIF26B	185.966	1.94602	0.112224	2.00352e-68	1.90641e-66	up
SCAI	328.396	-0.866464	0.0499389	2.0572e-68	1.94509e-66	down
ASB2	284.242	1.58431	0.0911438	2.15998e-68	2.02876e-66	up
CACNA1G	41.568	1.74619	0.10056	2.17285e-68	2.02876e-66	up
MUC4	1518.82	2.63352	0.153606	2.3437e-68	2.17469e-66	up
LGALS7B	342.534	4.05031	0.238539	4.2069e-68	3.87943e-66	up
KIAA0408	326.099	-1.61516	0.0931606	4.51156e-68	4.13486e-66	down
MEOX1	164.02	2.59127	0.151908	1.38806e-67	1.2644e-65	up
LRRN1	187.427	1.42088	0.0822773	1.83626e-67	1.66253e-65	up
HTR2A	41.2191	1.7749	0.103124	2.90665e-67	2.61581e-65	up
SPTBN2	343.667	1.4607	0.0847528	3.25619e-67	2.91283e-65	up
PNOC	99.6428	2.28697	0.133888	5.19379e-67	4.61846e-65	up
ERN2	389.146	2.97426	0.177017	5.4747e-67	4.83944e-65	up
FIBIN	1236.09	-1.59446	0.0927356	5.62274e-67	4.94107e-65	down
ESAM	2288.76	-1.07358	0.0624909	5.89707e-67	5.15183e-65	down
POSTN	7646.11	1.94101	0.113278	7.10931e-67	6.17477e-65	up
DNAJC22	35.3685	2.30349	0.135059	7.48473e-67	6.46326e-65	up
THBS4	271.322	1.80226	0.105128	8.79556e-67	7.55155e-65	up
ZNF385B	783.148	-1.86636	0.10917	1.69781e-66	1.44934e-64	down
CHRDL2	306.434	1.95579	0.11472	3.0029e-66	2.54889e-64	up
CD79A	1094.3	2.52539	0.149613	4.47167e-66	3.77414e-64	up
CRTAC1	691.993	-1.93629	0.113775	5.28475e-66	4.43533e-64	down
IFNE	9.6125	3.14786	0.189783	5.80908e-66	4.82122e-64	up
CP	1832.76	2.1102	0.124378	7.49345e-66	6.18479e-64	up
STXBP6	763.27	-1.74699	0.102655	8.54677e-66	7.0154e-64	down
ADAM12	192.681	2.04921	0.120859	1.10388e-65	9.01138e-64	up
AGER	11687	-2.4205	0.143684	1.46083e-65	1.17964e-63	down
SEMA6A	948.241	-1.23781	0.0727942	1.64218e-65	1.31895e-63	down
BRSK1	126.467	1.17139	0.0689391	1.8335e-65	1.46474e-63	up
SRRM3	61.9434	1.4694	0.0864394	1.84663e-65	1.46738e-63	up
SCAMP5	182.623	1.5878	0.0935766	2.71553e-65	2.14642e-63	up
UGT1A6	199.947	3.66803	0.223073	3.36835e-65	2.64841e-63	up
LIMCH1	5453.72	-1.0039	0.0592937	3.51931e-65	2.75261e-63	down
FAT1	2725.85	0.87615	0.0518097	3.96238e-65	3.08302e-63	up
CST1	47.6871	5.52296	0.329576	7.99e-65	6.18459e-63	up
STEAP1	273.265	1.77952	0.105442	8.77781e-65	6.75936e-63	up
COL15A1	1159.86	1.62653	0.0964707	1.58162e-64	1.21168e-62	up
CAV1	15612.5	-1.22122	0.0724826	2.25961e-64	1.72226e-62	down
SH2D3C	1793.52	-1.18254	0.070278	3.07186e-64	2.32947e-62	down
KCND3	198.04	1.25726	0.0747308	3.58161e-64	2.70231e-62	up
NDRG4	1007.04	-1.72882	0.102946	4.01531e-64	3.01431e-62	down
GNAO1	99.3529	1.28042	0.0761679	4.58962e-64	3.42821e-62	up
SNAP25	156.048	1.72495	0.102798	5.07189e-64	3.7696e-62	up
COL22A1	37.1637	1.91236	0.11443	1.0106e-63	7.4739e-62	up
LIFR	2217.85	-1.30354	0.0777877	1.13582e-63	8.35861e-62	down
FBLN2	1817.81	1.59656	0.0954981	1.82205e-63	1.33429e-61	up
DPEP1	119.669	2.32826	0.140601	2.85416e-63	2.07992e-61	up
CECR2	173.982	-1.35882	0.081387	3.26105e-63	2.36489e-61	down
VWCE	76.2267	1.74187	0.104583	3.95732e-63	2.85596e-61	up
ADCY8	32.4437	-2.53513	0.154207	6.51734e-63	4.68089e-61	down
ADAM28	560.452	1.46028	0.0877741	8.40604e-63	6.00851e-61	up
FLNC	1090.37	1.89387	0.114182	8.6462e-63	6.15074e-61	up
MYLIP	1043.57	-0.778113	0.0470432	1.9421e-62	1.37503e-60	down
RET	43.1358	1.54101	0.092945	1.99567e-62	1.40629e-60	up
WNT7A	91.027	-1.6079	0.0970977	2.52639e-62	1.77192e-60	down
CD79B	449.194	1.51207	0.0913158	2.9379e-62	2.0509e-60	up
ITGA7	1784.07	1.44919	0.0876155	4.2202e-62	2.93235e-60	up
FUT2	180.914	2.17433	0.132349	4.80034e-62	3.32001e-60	up
NOTCH4	2267.76	-1.15312	0.0698083	5.03343e-62	3.46518e-60	down
GAB1	848.112	-0.830536	0.0505139	9.90794e-62	6.78512e-60	down
MYZAP	444.159	-2.02093	0.123101	9.94673e-62	6.78512e-60	down
SLC4A3	129.582	1.16308	0.0707181	1.67906e-61	1.14016e-59	up
TMEM132E	16.3947	2.02349	0.123584	2.01655e-61	1.36313e-59	up
ZNF385D	241.91	2.11784	0.12983	3.9981e-61	2.69044e-59	up
WFDC12	54.2936	-2.15454	0.132287	5.31679e-61	3.56177e-59	down
COL6A3	13489.7	1.41603	0.0864087	5.36982e-61	3.58124e-59	up
GRM8	23.6052	-2.50748	0.155125	7.02158e-61	4.66202e-59	down
ADAMTS14	165.847	2.79548	0.174662	1.15914e-60	7.66215e-59	up
CCND3	4392.82	-0.653562	0.040115	1.24598e-60	8.19984e-59	down
DSC3	147.837	3.67458	0.232838	1.55733e-60	1.0204e-58	up
ANK2	1016.7	1.42989	0.0877034	2.10849e-60	1.37549e-58	up
FUT8	800.82	0.638492	0.0392758	2.23779e-60	1.45349e-58	up
SMOC1	80.0939	1.50199	0.0923543	3.84399e-60	2.48595e-58	up
CNTN6	159.138	-1.62275	0.0998975	4.42863e-60	2.8517e-58	down
ARL9	21.7859	1.38788	0.085401	5.04575e-60	3.23513e-58	up
IGDCC4	102.226	1.89406	0.116976	5.68619e-60	3.63017e-58	up
HMGCS1	1803.95	-1.12019	0.069073	6.58021e-60	4.18306e-58	down
ACTG2	6805.85	1.92016	0.118746	7.51827e-60	4.75913e-58	up
GJB5	73.4432	2.80455	0.176739	9.62041e-60	6.03863e-58	up
LSS	2131.87	-0.805945	0.0499211	1.27758e-59	7.98567e-58	down
COL3A1	31900	2.04727	0.127074	1.34809e-59	8.39129e-58	up
ST6GAL1	2593.96	0.951213	0.0591162	3.50855e-59	2.17486e-57	up
SYT8	1057.73	2.24606	0.140336	3.54955e-59	2.19119e-57	up
PNMT	189.874	-2.43988	0.153118	4.2158e-59	2.59177e-57	down
ATP8A1	1183.45	-0.969536	0.0604704	9.16782e-59	5.61304e-57	down
COL1A2	29240.4	1.54333	0.0960871	9.60916e-59	5.85923e-57	up
RDX	1787.33	-0.632667	0.0394912	1.02673e-58	6.23509e-57	down
ZNF215	87.4464	1.56888	0.0977457	1.10941e-58	6.70994e-57	up
CCR7	260.654	1.54744	0.0964199	1.1742e-58	7.07313e-57	up
COL18A1	4332.25	1.0349	0.0647188	2.10297e-58	1.2617e-56	up
STX3	1335.43	-0.679231	0.0425436	2.43557e-58	1.4554e-56	down
CDH2	96.7244	1.93614	0.121379	2.45776e-58	1.46281e-56	up
LY6D	48.0602	4.61271	0.2921	2.58576e-58	1.53288e-56	up
SNX22	672.294	-1.84219	0.115428	2.75534e-58	1.62696e-56	down
PTCHD4	105.118	1.58083	0.0989863	3.97039e-58	2.33518e-56	up
PTPRQ	116.339	-1.80401	0.113297	5.45155e-58	3.19376e-56	down
STARD5	284.47	1.12199	0.0704398	7.00489e-58	4.08774e-56	up
DOCK4	1647.66	-0.752119	0.0473185	7.19777e-58	4.18395e-56	down
CPXM2	367.908	1.68545	0.105895	7.83359e-58	4.53589e-56	up
NFATC4	1948.13	0.931097	0.0586058	8.81417e-58	5.08397e-56	up
PTHLH	90.4465	1.71738	0.108193	1.45746e-57	8.34212e-56	up
THBS2	2005.39	1.76374	0.111161	1.46865e-57	8.37412e-56	up
LRRC4C	72.1315	1.25078	0.0787017	1.54097e-57	8.75305e-56	up
DOCK9	3902.27	-0.846607	0.053487	2.05726e-57	1.16414e-55	down
TNFRSF13C	93.8711	2.29241	0.146197	5.0366e-57	2.83931e-55	up
KCTD1	317.232	1.14211	0.0723567	7.20598e-57	4.03184e-55	up
SYTL2	1707.58	0.875666	0.0556717	1.01082e-56	5.59282e-55	up
TSPAN12	1633.23	-1.12402	0.0714105	1.39563e-56	7.69346e-55	down
IGFBP2	3287.73	1.2599	0.0800808	1.96248e-56	1.07785e-54	up
BPIFB1	8844.87	3.57289	0.23583	2.11155e-56	1.15548e-54	up
ODAM	108.909	-1.97299	0.126012	2.34484e-56	1.27845e-54	down
TP63	228.01	2.40165	0.154478	2.37256e-56	1.28886e-54	up
ALPP	81.8963	-2.34357	0.150647	2.74162e-56	1.48395e-54	down
KLK6	6.87413	3.77131	0.248803	3.98253e-56	2.14783e-54	up
IL11	56.389	2.37057	0.152806	4.69021e-56	2.5204e-54	up
GPRIN2	525.113	-1.405	0.0897533	7.12095e-56	3.8129e-54	down
ADAMTS18	26.5718	3.51916	0.233911	9.62964e-56	5.13776e-54	up
FNDC1	165.427	2.24473	0.144847	1.08821e-55	5.78533e-54	up
TTPA	22.9931	-1.54402	0.0988794	1.16267e-55	6.15929e-54	down
ADAM23	125.157	1.51184	0.096824	1.22493e-55	6.46618e-54	up
PDE7B	174.946	1.2187	0.0780839	1.33973e-55	7.04729e-54	up
APOA1	42.4262	-1.57569	0.101048	1.56166e-55	8.18584e-54	down
SYT16	10.4827	2.16339	0.139682	1.74563e-55	9.11816e-54	up
SLC28A3	99.2626	1.86573	0.120012	1.79042e-55	9.31956e-54	up
CACNA2D3	100.145	-1.17142	0.0751933	1.94505e-55	1.00893e-53	down
FKBP1B	320.687	-0.797059	0.0513276	2.27285e-55	1.17083e-53	down
KANK3	1232.54	-1.03882	0.0668277	2.46502e-55	1.26546e-53	down
TNNC1	2331.1	-1.66927	0.107505	3.73523e-55	1.91098e-53	down
EFNB2	1403.85	-0.99955	0.0644923	4.61189e-55	2.35143e-53	down
LEF1	387.99	0.926721	0.0598418	4.85861e-55	2.4688e-53	up
BHLHE22	106.722	1.53134	0.0989465	1.02869e-54	5.20938e-53	up
TMEM200C	18.331	1.71497	0.110983	1.09214e-54	5.51197e-53	up
PRUNE2	933.016	1.30391	0.0842919	1.26759e-54	6.35454e-53	up
MFAP2	1483.37	1.30658	0.0844951	1.38415e-54	6.91566e-53	up
TMEM229A	9.50348	2.50813	0.164563	1.44666e-54	7.20388e-53	up
CLU	30374	1.19908	0.0775991	1.4614e-54	7.25312e-53	up
EMP2	7445.73	-1.27978	0.0830747	3.34854e-54	1.64552e-52	down
PAMR1	466.391	1.52068	0.0989472	5.53461e-54	2.71087e-52	up
LRRC17	147.239	1.43965	0.0936942	6.26061e-54	3.05644e-52	up
DES	9980.53	1.74064	0.113666	8.83259e-54	4.29805e-52	up
FKBP11	1821.97	1.12279	0.073333	1.12089e-53	5.4367e-52	up
DEFA4	99.1559	-4.18523	0.280264	1.59451e-53	7.70885e-52	down
CXCL12	4104.83	1.27413	0.0832595	1.60476e-53	7.73341e-52	up
ENC1	1137.02	0.87271	0.0573408	2.75965e-53	1.32561e-51	up
LRRN3	261.58	-1.56086	0.102302	2.90776e-53	1.39228e-51	down
MMP2	14232.4	1.22808	0.0804782	2.96503e-53	1.41516e-51	up
TGFB3	1589.73	1.21091	0.0793911	3.23262e-53	1.53796e-51	up
INPP5K	1126.03	-0.668193	0.0439751	4.20777e-53	1.99555e-51	down
RHBDL2	70.543	1.26598	0.0831182	4.8025e-53	2.2704e-51	up
PAQR7	426.48	0.651038	0.0429211	6.35297e-53	2.99391e-51	up
GRHL3	23.4305	1.89349	0.124982	7.45126e-53	3.50045e-51	up
ATP2A2	4014.33	0.584457	0.0386361	1.18611e-52	5.55464e-51	up
DISP1	525.224	-1.05126	0.0694267	1.25466e-52	5.85731e-51	down
TNFRSF21	1418.47	0.959684	0.0634507	1.32865e-52	6.18339e-51	up
SCRG1	55.5996	1.81215	0.119901	1.58979e-52	7.37576e-51	up
TAL1	686.17	-1.17026	0.0773362	1.89219e-52	8.75153e-51	down
SCGB3A1	5109.4	2.47835	0.166038	2.02842e-52	9.35262e-51	up
ZFYVE9	592.64	-0.615285	0.0407777	2.13563e-52	9.81668e-51	down
TRPV4	237.309	1.63329	0.10805	2.23238e-52	1.02299e-50	up
PLEKHA1	1391.35	-0.641833	0.0426359	3.61423e-52	1.65116e-50	down
HELT	8.37568	-2.99715	0.204864	3.62577e-52	1.65138e-50	down
MFAP3L	106.691	-1.15885	0.076823	3.80472e-52	1.72762e-50	down
SCARA3	601.198	1.06033	0.0703977	4.31663e-52	1.95413e-50	up
GLIS1	14.4814	1.72794	0.114799	4.90743e-52	2.21487e-50	up
PAX9	134.009	2.36831	0.158917	5.29854e-52	2.38418e-50	up
DNM3	244.445	-0.701815	0.0467447	6.42582e-52	2.87411e-50	down
NKD1	682.964	-1.63596	0.108797	7.37508e-52	3.28885e-50	down
PAK4	1366.8	-0.793376	0.0529373	9.15879e-52	4.07212e-50	down
ITGA11	149.596	1.51343	0.100729	1.05943e-51	4.69639e-50	up
IFNGR1	7121.61	-0.731128	0.0488155	1.09076e-51	4.82094e-50	down
CAPN13	1140.81	1.85134	0.123599	1.1125e-51	4.90256e-50	up
PPFIBP1	1792.59	-0.794583	0.0530869	1.22776e-51	5.39457e-50	down
FRY	2357.53	-0.804269	0.0537798	1.48485e-51	6.50503e-50	down
TEK	944.105	-1.10619	0.0738426	1.64258e-51	7.17501e-50	down
EPHA10	34.2281	1.89563	0.126917	1.87825e-51	8.1805e-50	up
MAP4K2	852.466	-0.795227	0.0532764	2.27591e-51	9.85504e-50	down
TMEM139	598.131	-1.31066	0.0875288	2.44527e-51	1.05578e-49	down
CRABP2	139.506	1.9428	0.130355	2.66413e-51	1.14696e-49	up
MDK	3173.32	1.20894	0.0808568	3.08148e-51	1.32282e-49	up
FDCSP	280.462	4.04902	0.279039	3.32207e-51	1.42202e-49	up
PRKG2	86.4749	-1.46563	0.0981544	4.48141e-51	1.90192e-49	down
OLAH	54.2795	-2.18108	0.14747	6.57985e-51	2.7846e-49	down
REEP2	69.8655	1.26182	0.084681	7.04958e-51	2.97496e-49	up
RAB11FIP1	4065.05	-1.04649	0.0703686	7.29863e-51	3.07139e-49	down
ALDH18A1	592.574	0.821165	0.0553043	7.33998e-51	3.08011e-49	up
UNC13D	1986.46	-0.845893	0.0570061	8.52375e-51	3.56684e-49	down
KCNK2	21.8424	2.35669	0.160363	1.2134e-50	5.06339e-49	up
PITPNM2	719.223	-0.757912	0.0511594	1.22373e-50	5.0923e-49	down
LMO7	8240.35	-1.11481	0.0751105	1.32344e-50	5.49189e-49	down
COL16A1	2655.44	0.927317	0.0625971	1.34153e-50	5.55154e-49	up
GPX8	564.686	1.00308	0.0677058	1.52858e-50	6.30814e-49	up
GPX3	14844.7	-1.27123	0.0857009	1.94953e-50	8.00112e-49	down
HHLA2	322.515	2.17306	0.147696	2.12099e-50	8.68093e-49	up
FCN3	15075.9	-2.19291	0.149275	2.74272e-50	1.11949e-48	down
CAPN5	238.372	1.24922	0.0843882	2.97994e-50	1.21301e-48	up
CAV2	3561.86	-0.823701	0.0559	3.92682e-50	1.5941e-48	down
TNN	62.3996	1.71786	0.11642	4.21809e-50	1.7077e-48	up
CRLF1	1170.51	1.78092	0.120815	4.5764e-50	1.84775e-48	up
LRRK1	574.576	0.590821	0.0401594	5.98493e-50	2.40994e-48	up
IGFBP7	25738.5	0.87735	0.059657	6.18794e-50	2.48499e-48	up
C19orf54	305.312	-0.67825	0.0461423	7.12803e-50	2.84721e-48	down
LXN	498.169	1.05359	0.0716593	9.10218e-50	3.62607e-48	up
SYN2	61.9821	-1.51899	0.103433	1.65142e-49	6.56131e-48	down
FZD8	240.603	-0.859583	0.0587258	1.69441e-49	6.71426e-48	down
RALGPS2	295.801	1.04616	0.0713902	1.83061e-49	7.23477e-48	up
CALML3	7.55629	3.80055	0.269094	1.88882e-49	7.44515e-48	up
CLIC6	1148.48	1.4504	0.09883	2.04015e-49	8.02048e-48	up
KCNS1	20.1799	-1.7993	0.123075	2.62079e-49	1.02761e-47	down
PCSK9	385.596	-1.66233	0.113598	2.85693e-49	1.11727e-47	down
CTNND2	31.6364	-1.63372	0.111779	3.90899e-49	1.52471e-47	down
BARX2	46.2165	2.14724	0.147894	4.04909e-49	1.57524e-47	up
FBXO32	711.473	1.15971	0.0794117	4.9324e-49	1.9139e-47	up
MKNK2	4768.76	-0.637192	0.0438062	6.88363e-49	2.66411e-47	down
OTUD1	799.397	-0.80436	0.0553226	6.98026e-49	2.69452e-47	down
AMOTL2	1866.44	-0.810143	0.0557354	7.39005e-49	2.84536e-47	down
NCKAP5	475.968	-1.6317	0.111976	7.44876e-49	2.86059e-47	down
NPNT	5928.87	-0.965219	0.0664075	8.80564e-49	3.37301e-47	down
GSDMC	94.143	1.62443	0.111613	9.79574e-49	3.74267e-47	up
GALNT13	32.2105	-2.05443	0.142012	1.19674e-48	4.54913e-47	down
HEY1	387.963	-1.33024	0.091385	1.2031e-48	4.56171e-47	down
ACVRL1	4150.04	-1.11108	0.0764414	1.21914e-48	4.59917e-47	down
APOA5	3.95522	-2.97479	0.211285	1.21625e-48	4.59917e-47	down
MLIP	25.5978	1.87816	0.129732	1.72174e-48	6.47888e-47	up
AQP5	359.875	2.08834	0.144817	2.08343e-48	7.82017e-47	up
NPR3	669.233	-1.28631	0.0886696	2.4213e-48	9.06561e-47	down
CDH13	539.253	-1.22688	0.0845991	2.42913e-48	9.0722e-47	down
RASAL1	42.8642	1.70784	0.118174	3.70244e-48	1.37932e-46	up
N4BP2L1	1071.96	-0.588828	0.0408258	4.10265e-48	1.52462e-46	down
CERCAM	501.146	1.09407	0.0757312	4.2399e-48	1.57171e-46	up
OGDHL	11.2831	2.27046	0.158541	4.29328e-48	1.58756e-46	up
ASPG	107.67	-1.91043	0.132649	4.69178e-48	1.73063e-46	down
STEAP2	840.227	1.16785	0.080857	5.18823e-48	1.90904e-46	up
MPO	90.3215	-2.14618	0.149648	5.30407e-48	1.94687e-46	down
MS4A1	581.212	2.17278	0.15171	6.35651e-48	2.32745e-46	up
TXNDC5	6857.59	1.05879	0.0734681	6.50242e-48	2.37505e-46	up
P4HA3	109.301	1.56661	0.108582	6.72494e-48	2.45034e-46	up
DLG2	231.114	0.969288	0.0673804	7.78191e-48	2.82856e-46	up
POPDC3	20.4525	-2.0255	0.141246	8.17839e-48	2.96546e-46	down
ROBO1	764.603	0.817562	0.0569342	9.47996e-48	3.42908e-46	up
HHIP	779.28	-1.75465	0.122031	9.67401e-48	3.49082e-46	down
CCDC68	462.654	-1.32985	0.0922755	9.86376e-48	3.55071e-46	down
WNT10A	38.5181	1.81203	0.126122	9.98904e-48	3.58717e-46	up
GRK5	2375.55	-0.784969	0.0547029	1.09964e-47	3.93945e-46	down
ESR2	86.2654	1.33442	0.0926691	1.17237e-47	4.18997e-46	up
GLT8D2	761.318	0.915842	0.0638359	1.23542e-47	4.40475e-46	up
VIPR1	3225.31	-2.08834	0.146197	1.4825e-47	5.27312e-46	down
CA2	583.009	-1.69225	0.11793	1.68125e-47	5.95169e-46	down
BNIP3	996.668	-0.609495	0.0425533	1.73814e-47	6.13855e-46	down
COLEC11	201.548	1.44214	0.100379	1.85207e-47	6.5255e-46	up
DNM1	1338.16	1.33256	0.0927544	1.89541e-47	6.66247e-46	up
ZDHHC19	95.7073	-1.6959	0.118322	2.11974e-47	7.43352e-46	down
ARHGAP31	1537.71	-0.734417	0.0513674	2.39163e-47	8.36733e-46	down
ARHGEF10	1286.03	-0.859438	0.0602087	3.29537e-47	1.15022e-45	down
KCNN3	221.756	1.5627	0.109192	3.62903e-47	1.26373e-45	up
FRMD6	668.768	0.94832	0.0664363	3.70543e-47	1.28733e-45	up
CCK	47.8238	-2.49418	0.177085	3.87276e-47	1.34235e-45	down
CGNL1	1463.62	-0.857405	0.0601486	4.3552e-47	1.50607e-45	down
KIAA1755	211.718	1.40252	0.098098	5.14729e-47	1.77588e-45	up
KCNMB4	148.862	-1.51216	0.105815	5.21672e-47	1.79568e-45	down
CABYR	77.7898	1.09593	0.0768072	5.5496e-47	1.90587e-45	up
KIF1C	3189.24	-0.608048	0.0426943	5.57257e-47	1.90937e-45	down
CLEC14A	2506.61	-1.01352	0.0711313	6.11132e-47	2.08918e-45	down
MPP3	870.743	-1.17965	0.0827007	7.02693e-47	2.3967e-45	down
INMT	7370.69	-1.2406	0.086937	7.06241e-47	2.40331e-45	down
IDI1	2279.33	-0.715686	0.0503298	7.33485e-47	2.49035e-45	down
GLB1L3	61.1615	1.83134	0.128891	9.32573e-47	3.15197e-45	up
TSHR	34.0503	2.01772	0.142462	1.0551e-46	3.55804e-45	up
STEAP3	866.432	1.04595	0.0736655	1.34392e-46	4.52179e-45	up
FOXC1	268.339	1.33994	0.0941724	1.37614e-46	4.6198e-45	up
FAM83F	45.1452	2.50312	0.179085	1.66409e-46	5.57396e-45	up
CPAMD8	979.063	-1.00104	0.070631	1.75316e-46	5.85917e-45	down
FBLIM1	1679.68	0.873219	0.06168	1.77366e-46	5.91444e-45	up
RADIL	208.467	-0.894531	0.0632192	2.01929e-46	6.71854e-45	down
LYSMD4	348.1	-0.585067	0.0413521	2.10599e-46	6.9914e-45	down
CITED2	3268.45	-0.863859	0.0610822	2.16875e-46	7.18379e-45	down
MUC5B	2795.28	3.12467	0.229334	2.43124e-46	8.03547e-45	up
SCN7A	2029.87	-1.16999	0.0825581	2.58283e-46	8.51764e-45	down
SLC5A9	241.761	-1.70103	0.120317	3.40996e-46	1.12206e-44	down
SPOCK2	3576.22	-1.40794	0.0994013	3.43365e-46	1.12737e-44	down
SLC38A11	63.9845	1.57417	0.111311	4.01434e-46	1.31226e-44	up
QKI	3221.47	-0.679024	0.048164	4.23775e-46	1.38226e-44	down
IGSF9B	166.822	1.22363	0.0865816	4.90358e-46	1.59322e-44	up
PDE1A	279.971	1.06103	0.0751966	4.90582e-46	1.59322e-44	up
ST6GALNAC1	604.515	1.61095	0.114211	6.4094e-46	2.07701e-44	up
UPB1	67.448	-1.26784	0.0898289	6.73425e-46	2.17755e-44	down
SPP1	2783.99	2.78998	0.203349	7.82213e-46	2.52386e-44	up
CD36	3623.45	-1.20251	0.0855375	1.36293e-45	4.38812e-44	down
CBLN4	103.51	2.31818	0.166876	1.50671e-45	4.8406e-44	up
TFPI	4518.71	-0.723995	0.0517161	1.66244e-45	5.32945e-44	down
HOPX	11788.9	-1.26811	0.0903572	2.07369e-45	6.63359e-44	down
SIX1	195.486	2.14373	0.154043	2.22573e-45	7.10473e-44	up
NEDD4L	3210.97	-0.857128	0.0614254	3.09296e-45	9.85196e-44	down
CROT	498.242	0.668541	0.0479189	3.36391e-45	1.06922e-43	up
LOXL1	889.273	1.08954	0.0779494	3.39706e-45	1.07747e-43	up
ACOXL	371.304	-1.31564	0.0940538	4.11279e-45	1.30172e-43	down
MGLL	3979.41	-0.596527	0.0428015	4.16259e-45	1.31192e-43	down
TDO2	153.723	2.16573	0.156194	4.16172e-45	1.31192e-43	up
CPNE2	2121.65	-0.582299	0.041811	4.78249e-45	1.50412e-43	down
TUBB1	108.838	-1.87915	0.135179	6.31985e-45	1.97515e-43	down
LAX1	246.618	1.25833	0.0903218	8.69962e-45	2.70195e-43	up
WFS1	1781.71	-0.678801	0.048919	9.61382e-45	2.97352e-43	down
TP53AIP1	64.0382	2.48827	0.18187	1.10611e-44	3.41409e-43	up
USHBP1	518.605	-1.16647	0.0838994	1.12933e-44	3.47856e-43	down
SMAGP	745.32	-0.621944	0.044904	1.39449e-44	4.28647e-43	down
AGRP	161.614	-1.73686	0.125256	1.43967e-44	4.41627e-43	down
SPAG4	490.264	1.45318	0.104612	1.57254e-44	4.81396e-43	up
OSR2	219.962	1.55715	0.112162	1.57586e-44	4.81428e-43	up
KLRF1	69.1779	-1.71282	0.123568	1.62842e-44	4.96468e-43	down
RAMP1	358.113	1.32219	0.0952815	1.96445e-44	5.97698e-43	up
ABCA4	63.806	1.22943	0.0886724	2.13268e-44	6.47562e-43	up
SEL1L3	2976.61	0.769569	0.0557279	2.30588e-44	6.98733e-43	up
ARTN	98.212	1.3301	0.0959486	2.39514e-44	7.22849e-43	up
PLEKHN1	76.0741	1.11949	0.0808772	2.41651e-44	7.27828e-43	up
MUC12	211.985	1.347	0.0972934	3.0869e-44	9.27871e-43	up
RAB17	1184.2	-1.04028	0.0753449	3.28317e-44	9.84886e-43	down
PAQR5	425.63	-0.878361	0.0637562	3.71132e-44	1.10887e-42	down
RHBDL1	63.9839	0.991359	0.071913	3.95361e-44	1.1789e-42	up
DGKA	1614.57	0.653948	0.0475306	4.96937e-44	1.47589e-42	up
HCAR1	62.59	1.67863	0.121776	5.0557e-44	1.49855e-42	up
NINJ2	981.332	-0.857262	0.0623346	5.10502e-44	1.51018e-42	down
DNAJC12	62.3484	1.38757	0.100534	5.59213e-44	1.651e-42	up
CARHSP1	1480.7	-0.588077	0.0428608	8.40845e-44	2.47759e-42	down
RAPGEF4	566.758	-0.805968	0.0587724	8.63472e-44	2.53925e-42	down
TCF21	1409.69	-0.932575	0.0680969	1.23652e-43	3.62914e-42	down
COL5A1	3539.18	1.31221	0.0954828	1.24837e-43	3.65674e-42	up
LDHD	237.267	-0.819589	0.0598834	1.2525e-43	3.66167e-42	down
SEC14L4	200.476	-1.53713	0.112013	1.49372e-43	4.35834e-42	down
ACAN	88.7402	1.88433	0.137873	1.59354e-43	4.64054e-42	up
PTPRZ1	217.27	1.74027	0.127307	2.1692e-43	6.30459e-42	up
WSCD2	44.6982	1.48547	0.108503	2.45999e-43	7.13587e-42	up
CACNA2D2	2348.26	-1.46449	0.107159	3.48844e-43	1.00996e-41	down
ACAT2	862.863	-0.8564	0.0629352	3.74431e-43	1.08194e-41	down
TSPAN1	2399.25	1.99844	0.147159	3.78586e-43	1.09183e-41	up
TNS1	10031.3	-0.626624	0.0460414	3.84844e-43	1.10774e-41	down
ATP12A	152.13	2.87721	0.217832	4.03679e-43	1.15972e-41	up
DZIP1	498.729	0.632102	0.0464713	4.29203e-43	1.23068e-41	up
KHDRBS3	464.948	-0.779534	0.0573443	4.46748e-43	1.27854e-41	down
GLI2	173.342	0.912803	0.0671308	4.56606e-43	1.30425e-41	up
SLC14A1	217.757	-2.01107	0.14838	5.22687e-43	1.49016e-41	down
FNDC4	151.154	1.63002	0.119676	5.3083e-43	1.51049e-41	up
GJB3	68.0744	1.80352	0.132841	6.74181e-43	1.91475e-41	up
ADRB1	444.208	-1.44037	0.105868	8.19905e-43	2.32058e-41	down
FOLR3	179.27	-1.77416	0.130768	8.20178e-43	2.32058e-41	down
NOVA2	190.43	-1.08484	0.0798979	8.49609e-43	2.3993e-41	down
ASB5	26.8483	2.17018	0.161355	1.22874e-42	3.45691e-41	up
HMGCS2	59.8102	-2.76443	0.209676	1.33303e-42	3.74327e-41	down
VTCN1	64.2144	2.61432	0.197145	1.44742e-42	4.05684e-41	up
TRIM29	893.215	1.90483	0.141095	1.47033e-42	4.11335e-41	up
CCDC80	6068.63	1.64406	0.12142	1.5441e-42	4.31164e-41	up
CD300LG	242.84	-1.66565	0.123045	1.55222e-42	4.32622e-41	down
SMO	174.517	1.23287	0.0910293	1.78183e-42	4.95079e-41	up
PHACTR2	1593.35	-0.580615	0.0430258	1.84704e-42	5.11928e-41	down
FJX1	211.492	1.25794	0.0929079	1.93794e-42	5.36127e-41	up
TRPV6	47.7035	1.4689	0.108511	2.0441e-42	5.64451e-41	up
FAM189A1	66.0402	-1.35635	0.100207	2.17171e-42	5.98583e-41	down
ST8SIA6	124.297	-1.43461	0.106118	2.66559e-42	7.33356e-41	down
TTN	3193.79	-1.30814	0.0967977	2.85182e-42	7.83149e-41	down
CAV3	31.8237	-1.66598	0.12348	2.85872e-42	7.83603e-41	down
STAP1	60.467	1.50597	0.111481	2.89122e-42	7.91062e-41	up
ISLR	1098.39	1.22675	0.0908384	2.99695e-42	8.18491e-41	up
EPAS1	17571.7	-1.19114	0.0882336	3.03965e-42	8.28636e-41	down
WNK2	145.267	1.65476	0.122793	3.61942e-42	9.831e-41	up
ARNTL2	265.483	1.15948	0.0860506	4.05212e-42	1.09863e-40	up
RAB26	61.5501	1.37732	0.102109	4.09062e-42	1.10706e-40	up
HTRA1	2754.84	0.84574	0.0629761	4.18683e-42	1.13105e-40	up
TOX2	506.394	-0.994746	0.0739976	4.32069e-42	1.1651e-40	down
ID1	2397.66	-1.1417	0.0847958	4.49875e-42	1.21093e-40	down
CD19	67.2608	1.95687	0.145968	4.53394e-42	1.21821e-40	up
OAF	396.575	1.218	0.0905156	5.71579e-42	1.52752e-40	up
SH3PXD2A	2267.81	0.696688	0.0519621	5.8503e-42	1.56067e-40	up
MTRR	1691.31	-0.615892	0.0459414	6.13864e-42	1.63467e-40	down
FAP	418.101	1.46986	0.109263	6.41093e-42	1.70414e-40	up
GMDS	482.801	0.712676	0.0532093	6.9758e-42	1.851e-40	up
OLFML2A	433.904	-1.22891	0.0915361	8.78902e-42	2.328e-40	down
ENTPD2	42.2821	1.7419	0.130052	9.22579e-42	2.43937e-40	up
GDA	34.0549	1.92706	0.144325	1.01917e-41	2.69e-40	up
LIMS2	3699.52	-1.01923	0.076216	1.17074e-41	3.08461e-40	down
MEI1	830.212	1.16435	0.086972	1.31944e-41	3.46417e-40	up
C1S	16500.2	0.781221	0.0585593	1.37617e-41	3.60678e-40	up
DEFB124	150.944	2.07404	0.156038	1.45165e-41	3.79794e-40	up
MIXL1	17.5557	1.81798	0.136259	1.5507e-41	4.04291e-40	up
PPIC	1564.64	0.596747	0.0447438	1.55017e-41	4.04291e-40	up
MACF1	16161.4	-0.61709	0.0463127	1.83664e-41	4.78006e-40	down
SNCAIP	225.521	0.919569	0.0690635	2.10635e-41	5.47248e-40	up
SUSD4	218.248	1.25069	0.0936157	2.18089e-41	5.65631e-40	up
SCN1A	276.879	-1.61918	0.12134	2.27629e-41	5.89351e-40	down
CHST8	15.9315	1.41806	0.106173	2.42089e-41	6.25704e-40	up
CFB	4119.07	1.31864	0.0987818	2.66306e-41	6.87107e-40	up
CDKL2	231.859	-1.14344	0.0858132	2.9432e-41	7.58077e-40	down
SMAD7	1164.67	-0.728296	0.0548843	3.64861e-41	9.3815e-40	down
PDLIM3	3681.05	0.989546	0.0746213	4.91744e-41	1.26006e-39	up
FOXI2	17.0806	1.69021	0.127375	5.42328e-41	1.3873e-39	up
MEIS3	412.82	0.836274	0.0632262	6.31575e-41	1.61227e-39	up
CDKN2A	192.193	1.18577	0.0894033	7.24786e-41	1.84142e-39	up
CLCA4	19.9119	2.77409	0.21575	8.87478e-41	2.24712e-39	up
SLIT2	1184.78	-1.03912	0.0785768	8.93428e-41	2.25836e-39	down
RBP2	253.859	-1.8441	0.139671	9.28002e-41	2.34179e-39	down
SEC14L6	311.58	-1.19414	0.0901601	9.40789e-41	2.37006e-39	down
C16orf74	132.243	0.956754	0.0724431	9.44115e-41	2.37443e-39	up
SLC5A5	32.3808	3.39206	0.270144	1.15762e-40	2.9065e-39	up
BNC1	45.3908	2.38662	0.183174	1.23465e-40	3.0947e-39	up
SYNPO2	2007.2	1.14976	0.0869848	1.23837e-40	3.09882e-39	up
CHEK2	380.507	0.608729	0.0462206	1.4338e-40	3.58187e-39	up
CKMT1B	104.674	1.81218	0.13759	1.54057e-40	3.84217e-39	up
CR2	154.581	2.10539	0.160677	1.58929e-40	3.95706e-39	up
C12orf75	1024.81	1.22424	0.0926975	1.62682e-40	4.04377e-39	up
CYGB	488.068	0.836356	0.0636301	1.88973e-40	4.68948e-39	up
BBOX1	37.0236	1.97494	0.150525	1.93902e-40	4.80382e-39	up
REP15	58.4504	-0.906927	0.069007	2.04718e-40	5.06338e-39	down
ARHGAP44	755.88	-0.623878	0.0475007	2.30784e-40	5.69865e-39	down
SDR16C5	1762.91	-1.3847	0.105063	2.57165e-40	6.33959e-39	down
CYP3A5	664.144	-1.38447	0.105093	2.77728e-40	6.83521e-39	down
RAPGEF5	2085.1	-0.916283	0.0698704	3.02045e-40	7.42145e-39	down
SYNJ2	320.851	0.962997	0.0734021	3.04056e-40	7.45861e-39	up
ASTN2	159.17	0.923648	0.0705692	4.27174e-40	1.04444e-38	up
GCNT2	458.06	-0.689798	0.0527249	4.4258e-40	1.08034e-38	down
IMPA2	1045.36	-0.616416	0.047259	7.61366e-40	1.84944e-38	down
SRGAP3	251.438	1.1131	0.0851604	8.04103e-40	1.95008e-38	up
ESPN	203.427	2.01104	0.154797	9.42441e-40	2.28187e-38	up
GNG4	18.5144	1.78801	0.13715	9.53111e-40	2.30397e-38	up
SULT1A2	208.323	-1.02777	0.0788434	1.04993e-39	2.53391e-38	down
SGCG	136.178	-1.4615	0.111843	1.09104e-39	2.62887e-38	down
IBA57	267.277	-1.04122	0.0799273	1.21012e-39	2.91111e-38	down
PDK1	470.806	1.03112	0.0792266	1.38866e-39	3.33525e-38	up
SLFNL1	69.1253	-1.24653	0.095651	1.6744e-39	4.01506e-38	down
BEAN1	78.2808	0.901374	0.0694415	1.71071e-39	4.09556e-38	up
LRRTM1	7.89987	2.28226	0.177418	1.7705e-39	4.23191e-38	up
BLVRB	4446.41	-0.650067	0.0500891	1.7761e-39	4.23852e-38	down
CASKIN2	791.628	-1.23914	0.0951435	1.84527e-39	4.39657e-38	down
SEMA5A	636.783	-1.56672	0.120372	1.91592e-39	4.55763e-38	down
GIMAP6	1972.68	-0.821834	0.0633953	2.00929e-39	4.77214e-38	down
P2RY6	163.699	1.11489	0.0857897	2.15311e-39	5.10561e-38	up
SEC14L2	291.292	0.770752	0.059484	2.19493e-39	5.19651e-38	up
SPTBN1	13737.5	-0.842589	0.0651054	2.68377e-39	6.34379e-38	down
HSPA4L	167.683	1.07213	0.0826934	2.91492e-39	6.87931e-38	up
KRT5	1303.47	2.93684	0.235297	3.09397e-39	7.29036e-38	up
PCDH12	707.378	-1.12439	0.086712	3.19347e-39	7.51295e-38	down
EFNA1	4301.14	-0.672064	0.0520337	3.96086e-39	9.27449e-38	down
RARRES1	1721.95	1.33594	0.103039	4.2713e-39	9.98575e-38	up
SYDE2	149.406	-1.0518	0.0813434	4.37513e-39	1.02125e-37	down
BICC1	431.235	0.822811	0.0637908	4.68399e-39	1.09164e-37	up
PRKCZ	1178.03	-0.849065	0.0658522	5.05206e-39	1.17559e-37	down
MAGI3	736.877	-0.678794	0.0526677	5.65713e-39	1.31434e-37	down
TPRG1	460.628	-0.760317	0.0590839	6.98893e-39	1.62124e-37	down
PLAG1	79.4999	-1.32118	0.102211	7.07968e-39	1.63974e-37	down
THSD1	293.679	-0.970049	0.0753277	7.26263e-39	1.67951e-37	down
CDH5	1945.23	-0.986747	0.0766172	7.39428e-39	1.70731e-37	down
NRGN	946.016	-0.952442	0.0739856	7.43497e-39	1.71406e-37	down
TTC39C	636.833	0.571224	0.0444083	7.92993e-39	1.82535e-37	up
CLEC4G	76.2259	1.75005	0.135961	8.92091e-39	2.04715e-37	up
JSRP1	219.259	1.75148	0.136084	9.02797e-39	2.06854e-37	up
SULT1A1	2209.57	-0.882844	0.0687572	1.03605e-38	2.37022e-37	down
CDCA7	104.894	1.25259	0.0971773	1.07501e-38	2.4556e-37	up
FBN1	4264.38	0.998605	0.0777674	1.23895e-38	2.82145e-37	up
MYEOV	42.2536	1.4231	0.110472	1.25243e-38	2.84779e-37	up
PROM1	662.563	2.43163	0.192232	1.29555e-38	2.94137e-37	up
KCNS2	21.2507	1.62886	0.126708	1.39955e-38	3.17267e-37	up
RUNX2	257.847	0.754192	0.058867	1.45594e-38	3.2905e-37	up
SLN	83.8261	2.54654	0.20234	1.46062e-38	3.29611e-37	up
USP2	203.557	1.13447	0.0882842	1.48426e-38	3.34439e-37	up
MSMO1	1906.01	-1.09079	0.0849797	1.62507e-38	3.65616e-37	down
FGD5	1407.38	-0.701673	0.0548024	1.665e-38	3.74038e-37	down
KLRD1	239.537	-1.15352	0.0898947	1.94939e-38	4.37267e-37	down
FBXL22	88.1735	1.29536	0.100897	2.16951e-38	4.85184e-37	up
TRIM55	36.0677	1.68862	0.131888	2.44493e-38	5.45962e-37	up
AMPD1	141.418	1.98048	0.155381	2.47711e-38	5.52177e-37	up
PHACTR1	692.335	-0.78478	0.0614572	2.48016e-38	5.52177e-37	down
CYP24A1	302.823	3.06539	0.25053	2.65858e-38	5.91021e-37	up
KCNH8	16.3089	1.64826	0.128815	2.92075e-38	6.48338e-37	up
UGT1A1	54.2384	1.97328	0.155077	3.33021e-38	7.3813e-37	up
C1orf210	422.888	-0.991853	0.0777145	3.33912e-38	7.39008e-37	down
TJP2	1488.96	-0.637931	0.0500613	3.72884e-38	8.2404e-37	down
EFCAB11	178.085	0.780734	0.0613065	3.86964e-38	8.53893e-37	up
GATA2	1479.16	-0.998591	0.0783089	3.89268e-38	8.5771e-37	down
GALNT6	466.366	0.889628	0.0698517	3.97863e-38	8.75357e-37	up
EML6	122.083	1.0424	0.0817155	4.04539e-38	8.88738e-37	up
GPR142	7.49931	2.17981	0.172304	4.18484e-38	9.18022e-37	up
RNASE3	36.4237	-2.15824	0.17057	4.4285e-38	9.70049e-37	down
PFKFB2	827.351	-0.888933	0.0699191	5.2835e-38	1.15564e-36	down
KLHL24	1284.18	-0.618088	0.0486088	5.30852e-38	1.15941e-36	down
RASSF8	794.182	-0.681988	0.0536845	6.07181e-38	1.32419e-36	down
SPRR1A	81.5749	4.30747	0.348869	6.314e-38	1.375e-36	up
KLF11	873.519	-0.582491	0.0458631	6.40352e-38	1.39246e-36	down
LGALS7	109.479	3.21362	0.265731	6.58971e-38	1.43087e-36	up
ARHGAP40	76.5101	1.69579	0.133271	6.65015e-38	1.44189e-36	up
CNTN3	123.907	1.19522	0.0938046	6.70447e-38	1.45157e-36	up
NPFFR2	8.44523	2.11913	0.167881	7.52742e-38	1.62503e-36	up
PPP1R9A	481.927	-0.710332	0.0560047	7.7356e-38	1.66756e-36	down
ROR2	168.671	1.214	0.0953645	7.99232e-38	1.72042e-36	up
STARD3	1621.21	-0.646998	0.0510898	1.02133e-37	2.19534e-36	down
HYAL2	2718.99	-0.946327	0.0747506	1.14107e-37	2.44568e-36	down
CCDC136	138.635	0.878486	0.0694554	1.20583e-37	2.5771e-36	up
OTX1	20.8625	2.21573	0.176554	1.30123e-37	2.76911e-36	up
ACTN1	5095.85	0.647964	0.0512477	1.31995e-37	2.80494e-36	up
TIMP3	24483.7	-0.881333	0.0697931	1.56736e-37	3.32596e-36	down
C5orf38	300.897	-1.03677	0.0820206	1.75783e-37	3.72486e-36	down
LGALSL	599.985	-0.83351	0.0661146	1.97653e-37	4.18236e-36	down
MPST	1545.58	-0.6596	0.0523072	2.01555e-37	4.25888e-36	down
IL18R1	859.249	-1.25499	0.0991241	2.03727e-37	4.2987e-36	down
PHYHIP	138.74	1.33529	0.105445	2.08355e-37	4.39015e-36	up
ARHGAP29	1244.14	-0.731935	0.058079	2.14006e-37	4.50286e-36	down
KCNMA1	693.445	0.942794	0.0747901	2.25021e-37	4.72798e-36	up
CLIC3	1019.7	-1.30076	0.102791	2.29673e-37	4.81893e-36	down
PROC	35.7253	1.05101	0.0832886	2.38679e-37	4.99387e-36	up
PEBP4	712.748	-1.585	0.125438	2.4988e-37	5.22093e-36	down
SLC2A1	496.602	1.12392	0.089096	2.95517e-37	6.16583e-36	up
NMNAT2	72.2072	1.19733	0.0948579	3.07342e-37	6.39469e-36	up
RUNX1	1745.16	0.620466	0.0493548	3.31212e-37	6.88175e-36	up
OSGIN2	634.417	-0.710369	0.0565318	3.44279e-37	7.1334e-36	down
EPN3	82.9672	1.72024	0.136649	3.55424e-37	7.35413e-36	up
HNF4A	17.0965	1.69723	0.134787	3.57581e-37	7.38853e-36	up
PCDH9	245.558	-1.28731	0.102125	4.24513e-37	8.75939e-36	down
SH3GL3	59.3672	-1.57651	0.125179	4.29655e-37	8.85327e-36	down
TNFRSF18	162.774	1.28555	0.102009	4.39777e-37	9.04934e-36	up
TMEM156	106.517	1.54821	0.122959	4.62435e-37	9.50249e-36	up
F12	40.0404	0.897409	0.071647	5.82444e-37	1.19521e-35	up
FBXO16	139.143	1.02981	0.0821126	6.06048e-37	1.24194e-35	up
SLAMF7	585.394	1.34385	0.10688	6.53472e-37	1.33729e-35	up
PPFIA2	110.289	1.02555	0.0818345	6.76314e-37	1.38214e-35	up
TNFRSF13B	118.379	1.69284	0.135178	8.60995e-37	1.75716e-35	up
TMEM100	2498.43	-1.83517	0.146846	8.66243e-37	1.76546e-35	down
DQX1	24.2418	1.64214	0.131121	9.37763e-37	1.90602e-35	up
NRG3	30.8623	-1.5869	0.126645	9.47012e-37	1.9222e-35	down
PRSS1	17.0307	2.82435	0.233892	1.10282e-36	2.23541e-35	up
NCR1	46.2479	-1.42115	0.113455	1.17805e-36	2.38467e-35	down
CDHR2	23.556	1.54539	0.123533	1.29577e-36	2.61235e-35	up
SHE	883.109	-0.772918	0.0620524	1.33072e-36	2.6792e-35	down
DGKI	25.4533	1.33428	0.106608	1.34867e-36	2.71167e-35	up
F11	185.856	-1.73005	0.138679	1.45564e-36	2.9189e-35	down
SMOC2	943.18	1.26438	0.101131	1.52437e-36	3.05262e-35	up
USP53	1640.62	-0.781845	0.0628474	1.61199e-36	3.21946e-35	down
COL4A3	1190.67	-1.40856	0.11269	1.65683e-36	3.30459e-35	down
ECEL1	22.5118	2.60532	0.214313	2.04314e-36	4.06966e-35	up
POU2AF1	537.181	1.90617	0.153577	2.09796e-36	4.1733e-35	up
MB	128.626	2.36793	0.193114	2.32949e-36	4.6277e-35	up
IRX2	601.895	-0.948032	0.0763753	2.57743e-36	5.11344e-35	down
B3GNT8	581.866	-0.967675	0.0779439	2.59845e-36	5.14831e-35	down
TBX3	961.218	-1.06512	0.0857664	3.05603e-36	6.03889e-35	down
MUC20	791.115	1.06651	0.0858962	3.16334e-36	6.24269e-35	up
CCDC141	390.786	-1.47306	0.11837	3.17202e-36	6.25156e-35	down
SORT1	2358.16	-0.586005	0.0473249	3.5391e-36	6.95666e-35	down
TMEM41B	1087.63	-0.649409	0.052468	3.77191e-36	7.40454e-35	down
CLDN14	27.0006	1.82594	0.147488	3.82809e-36	7.50078e-35	up
NGEF	36.4774	1.66136	0.133886	3.83098e-36	7.50078e-35	up
ITIH1	23.8185	1.24775	0.100436	4.02738e-36	7.875e-35	up
RNF207	424.458	0.902639	0.0729648	4.05986e-36	7.92814e-35	up
HHAT	186.012	0.650868	0.0526514	4.56653e-36	8.90593e-35	up
SLC2A12	156.285	-0.97238	0.0786281	4.78065e-36	9.31137e-35	down
BLK	151.501	1.48433	0.119714	5.55367e-36	1.08029e-34	up
FHOD3	182.532	1.30951	0.10563	5.88307e-36	1.14288e-34	up
CEL	55.2046	1.11746	0.0904044	7.0728e-36	1.37043e-34	up
COL6A1	10679.2	0.843403	0.0684599	7.28998e-36	1.41069e-34	up
ARG1	96.1998	-2.02555	0.164976	7.76732e-36	1.49917e-34	down
ECHDC3	236.895	-0.982313	0.0796727	7.76563e-36	1.49917e-34	down
TAPT1	888.364	-0.573774	0.0465921	8.19671e-36	1.58001e-34	down
KRT13	222.418	2.06962	0.168874	8.86014e-36	1.7035e-34	up
ST6GALNAC5	229.179	-1.02243	0.0829542	8.89312e-36	1.70764e-34	down
RAET1E	53.563	1.38546	0.11217	1.05674e-35	2.02652e-34	up
ALDH3B2	69.5899	1.68091	0.136396	1.06331e-35	2.0365e-34	up
HMCN1	2331.26	0.816631	0.0665125	1.21324e-35	2.31773e-34	up
FANK1	744.662	1.58769	0.129032	1.5819e-35	3.00662e-34	up
GEM	1260.09	1.13745	0.0925325	1.71523e-35	3.25589e-34	up
SEMA3B	2056.52	-0.741631	0.0605384	1.72978e-35	3.27934e-34	down
LYPD1	87.9069	1.41822	0.115292	1.95318e-35	3.69348e-34	up
MYH11	10665.6	1.13971	0.0928745	2.23147e-35	4.20909e-34	up
PRR5	425.352	0.644866	0.0527243	2.30956e-35	4.35088e-34	up
ITM2C	1078.04	0.966619	0.0790245	2.51099e-35	4.7244e-34	up
SLC44A4	1022.29	1.57418	0.128312	2.52231e-35	4.73972e-34	up
MGAT3	266.145	-1.08858	0.0888565	2.582e-35	4.8458e-34	down
EXOC3L1	272.355	-0.975283	0.0797494	2.63391e-35	4.93702e-34	down
SHANK1	36.6867	1.1242	0.0917691	2.80746e-35	5.24913e-34	up
FGF14	207.417	1.20362	0.0981682	2.85305e-35	5.32772e-34	up
BFSP2	19.987	1.75017	0.14319	3.20605e-35	5.97605e-34	up
THBS3	1846.15	0.626615	0.0513433	3.20824e-35	5.97605e-34	up
CSF3R	5025.07	-1.1282	0.0921772	3.23824e-35	6.02441e-34	down
PPP2R5A	906.055	-0.7449	0.0610629	3.26173e-35	6.06058e-34	down
ZSCAN4	24.9764	1.36662	0.111573	3.76642e-35	6.98963e-34	up
FGFR4	1159.8	-1.06001	0.0867866	3.818e-35	7.07657e-34	down
LAMP5	47.996	1.83823	0.150845	4.08007e-35	7.55294e-34	up
SP6	101.176	-1.5111	0.123506	4.12286e-35	7.6227e-34	down
NPR1	858.259	-1.00982	0.0827891	4.18062e-35	7.71994e-34	down
BCAS1	203.259	1.62424	0.132998	4.64725e-35	8.56045e-34	up
VWA1	2124.4	0.642409	0.0527852	4.86486e-35	8.93926e-34	up
EFNA5	323.946	0.68794	0.0565339	4.87585e-35	8.94844e-34	up
ADRA2A	199.701	1.17584	0.0962976	5.06308e-35	9.28065e-34	up
MTTP	33.9964	1.48221	0.121345	5.43241e-35	9.94543e-34	up
GNB3	149.567	0.973576	0.0800216	5.68281e-35	1.03911e-33	up
TRAF5	516.126	0.696141	0.057279	5.84064e-35	1.06667e-33	up
GP9	42.92	-1.78049	0.146336	5.92534e-35	1.08081e-33	down
FOXL1	90.0807	0.957617	0.0787507	5.95844e-35	1.08553e-33	up
IL17REL	7.54359	1.94026	0.160044	6.69678e-35	1.21855e-33	up
ACSS2	2669.96	-0.599	0.0493322	6.87799e-35	1.25e-33	down
EPHA3	165.368	1.32633	0.108768	7.30529e-35	1.32605e-33	up
COL6A2	15509.3	0.804918	0.0663751	7.74817e-35	1.40473e-33	up
SFRP4	962.347	1.5413	0.126788	1.04122e-34	1.88314e-33	up
EGFLAM	173.694	1.20449	0.0991384	1.1179e-34	2.01938e-33	up
TEX9	388.481	1.14645	0.0944295	1.12523e-34	2.03016e-33	up
GPC1	715.918	1.09819	0.0905916	1.2743e-34	2.29635e-33	up
CTNNBIP1	588.382	-0.746267	0.0617667	1.35879e-34	2.44565e-33	down
MATN3	112.438	-1.56666	0.129218	1.49638e-34	2.69007e-33	down
GCNT3	88.0108	1.83046	0.151515	1.50282e-34	2.6984e-33	up
PPP2R2C	10.4011	1.43634	0.118377	1.51535e-34	2.71762e-33	up
PLXDC1	766.41	0.807458	0.0669349	1.67775e-34	3.00527e-33	up
STARD9	970.376	-0.810061	0.0671615	1.71774e-34	3.07322e-33	down
WIPF3	64.5071	1.30168	0.107398	1.77803e-34	3.17726e-33	up
FAM107A	1910.4	-1.55363	0.128301	1.82422e-34	3.25592e-33	down
ADH1B	13752.3	-0.935752	0.0775605	1.83366e-34	3.26885e-33	down
SLC17A9	612.889	0.920819	0.0763495	1.88672e-34	3.35945e-33	up
GHRHR	18.5786	-2.08382	0.173712	1.99703e-34	3.55162e-33	down
CABLES1	744.362	-0.691531	0.0574053	2.15511e-34	3.82821e-33	down
SHOX2	20.4059	1.62565	0.134581	2.35812e-34	4.18385e-33	up
CORO6	424.848	-1.07444	0.0890593	2.44975e-34	4.33612e-33	down
MYO10	991.261	-0.576535	0.0479139	2.59536e-34	4.58842e-33	down
FAIM2	103.462	1.59227	0.131869	2.63121e-34	4.6463e-33	up
FXYD4	54.6576	-1.81284	0.150645	2.7778e-34	4.89936e-33	down
ADCY2	101.293	1.00007	0.0830608	2.78786e-34	4.9113e-33	up
STARD13	708.132	-0.643425	0.053512	2.8858e-34	5.07785e-33	down
PMEPA1	1249.55	0.669592	0.0556987	2.94046e-34	5.16794e-33	up
FGD4	811.33	-0.621022	0.0517049	3.3901e-34	5.9512e-33	down
UPK1B	42.0221	2.61782	0.223331	3.46218e-34	6.07061e-33	up
TSPAN11	256.687	1.14843	0.0953269	3.52144e-34	6.16726e-33	up
PLEKHA4	762.819	0.825242	0.0687642	3.57514e-34	6.25398e-33	up
TNFRSF19	1331.71	0.761888	0.0635097	3.80756e-34	6.645e-33	up
TMIE	44.4165	-1.06722	0.0887879	4.12918e-34	7.18949e-33	down
KLK13	71.8718	1.92813	0.161077	4.43195e-34	7.7071e-33	up
OBSCN	1206.89	-0.732075	0.0610831	4.43678e-34	7.7071e-33	down
MYOCD	354.402	1.13927	0.0947597	4.65243e-34	8.07232e-33	up
ATOH8	1465.57	-0.884522	0.0738436	4.87979e-34	8.45698e-33	down
SYCP2L	82.5803	-1.23639	0.102764	4.91533e-34	8.5087e-33	down
SPEG	932.324	1.06624	0.0888565	5.26789e-34	9.10845e-33	up
CCDC146	710.434	1.34809	0.112095	5.66465e-34	9.77185e-33	up
CCBE1	345.932	-1.12614	0.0938428	5.94128e-34	1.02372e-32	down
FAM163A	4.6435	1.99619	0.167391	6.21414e-34	1.06951e-32	up
UGT1A4	35.3613	3.00066	0.262717	6.91707e-34	1.18911e-32	up
SLC6A4	2674.96	-2.40188	0.20406	7.34646e-34	1.26003e-32	down
FKBP10	2237.75	0.805625	0.0674715	7.42116e-34	1.26993e-32	up
BTBD11	47.7702	0.948797	0.0794461	8.19511e-34	1.40076e-32	up
KIF19	119.849	1.6085	0.134375	9.0633e-34	1.54739e-32	up
FADS1	1126.98	-0.717543	0.0602274	1.05033e-33	1.78711e-32	down
SERPINA5	67.9808	1.60744	0.134422	1.04951e-33	1.78711e-32	up
TUB	322.58	0.777061	0.0652422	1.06605e-33	1.8118e-32	up
CPT1C	222.464	0.854976	0.071798	1.10829e-33	1.87931e-32	up
GNLY	2186.96	-1.49725	0.125135	1.11608e-33	1.89037e-32	down
RAB36	492.586	1.36399	0.113972	1.14932e-33	1.94448e-32	up
PLA2G2A	2980.26	2.16695	0.183306	1.18625e-33	2.00469e-32	up
RBP5	283.823	1.02887	0.0862929	1.21895e-33	2.05762e-32	up
C6orf223	133.243	-1.48148	0.123917	1.27089e-33	2.14287e-32	down
FLRT2	444.308	0.969952	0.0814826	1.35731e-33	2.28601e-32	up
CDH19	81.3307	-1.01371	0.0852584	1.75227e-33	2.94788e-32	down
CADPS	72.4241	1.1199	0.0940967	1.91982e-33	3.22612e-32	up
HNF4G	32.8249	1.82127	0.153617	2.30908e-33	3.87588e-32	up
ZNF704	754.309	-0.67039	0.0565734	2.312e-33	3.87643e-32	down
TWIST1	26.1941	2.24526	0.191511	2.72652e-33	4.56631e-32	up
FMO1	181.019	1.57115	0.132278	2.91136e-33	4.87042e-32	up
LTK	534.687	-1.38042	0.116321	3.83083e-33	6.38714e-32	down
NKAIN4	23.0134	1.64371	0.13883	4.07585e-33	6.78809e-32	up
USP44	124.287	-1.1465	0.0968388	4.26398e-33	7.09349e-32	down
NUPR1	5603.68	-0.644949	0.0547079	4.81462e-33	8.00063e-32	down
SERPINB5	100.855	2.64131	0.230062	4.88102e-33	8.10195e-32	up
PGLYRP4	12.7391	2.44078	0.210634	5.05475e-33	8.38102e-32	up
NRXN2	105.102	1.2998	0.109806	5.36091e-33	8.86896e-32	up
TRIM17	84.0707	0.976426	0.0828364	5.50413e-33	9.09583e-32	up
TRIM2	808.387	0.869411	0.0738454	5.57753e-33	9.20693e-32	up
AGTR1	351.109	-0.916893	0.0779038	6.15137e-33	1.0143e-31	down
SLC27A3	2604.15	-0.784661	0.0667136	6.26171e-33	1.03135e-31	down
ENAH	2334.31	0.627656	0.053345	6.34257e-33	1.04352e-31	up
PFN2	1586.57	0.776498	0.066039	6.53721e-33	1.07436e-31	up
FAM20C	853.747	0.916861	0.0779575	6.80441e-33	1.11705e-31	up
HES2	112.078	1.25935	0.106606	6.89983e-33	1.13147e-31	up
SCEL	2032.22	-1.38614	0.11731	7.05251e-33	1.15524e-31	down
SULT1C4	270.716	-0.841987	0.0716741	7.453e-33	1.2195e-31	down
WDR86	188.736	1.12724	0.0956315	7.60394e-33	1.24284e-31	up
DAPK1	2003.91	-0.659103	0.0560981	7.68398e-33	1.25455e-31	down
GGT1	1502.27	-0.902982	0.0769734	9.5206e-33	1.55102e-31	down
DTX2	915.048	0.649877	0.055419	1.00542e-32	1.63616e-31	up
CHRD	452.412	0.765121	0.0652968	1.05969e-32	1.7226e-31	up
MYO1C	3497.82	-0.570387	0.0486618	1.07045e-32	1.73821e-31	down
ASRGL1	1012.15	-0.788345	0.0673101	1.12323e-32	1.82193e-31	down
KIF7	92.9015	0.95317	0.0813544	1.22286e-32	1.98138e-31	up
IQCG	904.858	1.23739	0.105228	1.27557e-32	2.06455e-31	up
APOL3	3027.94	-0.7288	0.0622747	1.27997e-32	2.06942e-31	down
HECW1	22.9234	1.32527	0.112653	1.29195e-32	2.08653e-31	up
PDP2	308.7	-0.595801	0.0509035	1.31095e-32	2.11494e-31	down
NFE2	135.961	-1.33818	0.113796	1.37175e-32	2.21064e-31	down
PDLIM7	3829.52	0.733106	0.0627192	1.51107e-32	2.43254e-31	up
PDE3A	363.675	0.79249	0.0678163	1.53029e-32	2.46082e-31	up
CHRM2	43.3539	-1.92224	0.164794	1.70618e-32	2.73777e-31	down
SEMA6D	365.939	-0.968106	0.0828679	1.86965e-32	2.99686e-31	down
HOXC4	26.9294	1.50608	0.128424	1.87463e-32	3.00161e-31	up
CHPF	1517.92	0.700997	0.0600696	1.92107e-32	3.0694e-31	up
B3GNT6	11.9654	2.28451	0.198103	2.15655e-32	3.44195e-31	up
PADI1	11.737	2.80648	0.249617	2.21276e-32	3.52791e-31	up
OLFM1	844.817	0.726976	0.0623749	2.2537e-32	3.58934e-31	up
PID1	961.884	-0.602737	0.0517223	2.39337e-32	3.80772e-31	down
SERPINE2	736.993	1.33941	0.114376	2.44608e-32	3.88744e-31	up
KERA	12.3287	1.53374	0.131147	2.67e-32	4.23881e-31	up
DRD2	13.3307	1.86121	0.159933	2.76145e-32	4.37934e-31	up
CKMT1A	110.205	1.6207	0.138748	2.77814e-32	4.40112e-31	up
ITGA2B	125.717	-1.35424	0.11579	2.9233e-32	4.62618e-31	down
TMEM176A	1206.77	0.757736	0.0651787	3.13509e-32	4.95609e-31	up
FBXO31	995.667	0.600338	0.0516277	3.21237e-32	5.0729e-31	up
SNX25	872.282	-0.934263	0.080343	3.3264e-32	5.24743e-31	down
SLC25A12	450.769	0.623251	0.05365	3.66181e-32	5.77044e-31	up
AK1	4595.24	-0.641214	0.0552027	3.71031e-32	5.84071e-31	down
SERPINB13	62.7047	3.25882	0.298072	4.23449e-32	6.65884e-31	up
VCAN	4955.88	0.98721	0.0850652	4.79428e-32	7.5312e-31	up
S1PR1	3129.12	-0.829402	0.0715721	4.80942e-32	7.54705e-31	down
PDE10A	128.765	1.60251	0.137722	4.85176e-32	7.6055e-31	up
SULT2B1	341.841	-1.063	0.091498	4.87826e-32	7.63903e-31	down
RIMS2	28.6589	1.41411	0.121391	5.01316e-32	7.83385e-31	up
VSIG2	603.028	-0.768684	0.0663877	5.39485e-32	8.42149e-31	down
CAMP	195.923	-1.71873	0.148189	6.08772e-32	9.47338e-31	down
RGS22	252.779	1.36533	0.117385	6.23043e-32	9.68536e-31	up
EGFL7	8093.24	-0.925567	0.0799829	6.34133e-32	9.84752e-31	down
TGFBI	5469.06	0.831955	0.0719461	6.42304e-32	9.96405e-31	up
TCAP	106.73	-1.07649	0.092858	6.71855e-32	1.04117e-30	down
PKIB	214.563	1.15412	0.099461	6.94682e-32	1.07543e-30	up
SYN3	55.2738	-0.870949	0.0753788	7.3184e-32	1.13061e-30	down
GANC	1223.36	-0.581311	0.0503259	7.89856e-32	1.21772e-30	down
GLB1L	455.982	0.803314	0.0696329	8.77089e-32	1.35081e-30	up
ADIPOR2	1072.86	-0.741409	0.0642858	9.28409e-32	1.4269e-30	down
ATP1A4	21.6773	1.23902	0.106917	9.4551e-32	1.45169e-30	up
AVPR1A	82.7481	1.53068	0.132122	9.65987e-32	1.48161e-30	up
HMGA2	14.8714	1.54761	0.133638	9.99365e-32	1.53123e-30	up
DCXR	2714.81	-0.713482	0.0619049	1.02849e-31	1.57424e-30	down
GFI1B	32.5223	-1.12977	0.0977967	1.20616e-31	1.84242e-30	down
MCHR1	25.3249	1.6037	0.138846	1.31444e-31	2.00577e-30	up
WFDC10B	27.6378	-1.38294	0.119561	1.3203e-31	2.01265e-30	down
SLC10A6	35.425	1.19103	0.103091	1.33511e-31	2.03316e-30	up
PCBP3	133.528	0.853642	0.0742363	1.37383e-31	2.08998e-30	up
PKDCC	2072.69	-0.797658	0.0693913	1.41718e-31	2.15374e-30	down
KIF17	281.45	-0.653439	0.0568457	1.50498e-31	2.28485e-30	down
RUVBL1	1256.79	0.62767	0.0546411	1.65607e-31	2.51168e-30	up
OVCH2	105.197	-1.41087	0.122259	1.79215e-31	2.70707e-30	down
AQP6	12.6872	1.54563	0.134166	2.01906e-31	3.0406e-30	up
RCAN2	974.16	0.669958	0.0584487	2.18129e-31	3.2816e-30	up
DNAJB5	587.308	0.674546	0.0588634	2.24864e-31	3.37953e-30	up
CCR8	27.9979	1.66215	0.144782	2.67129e-31	4.0107e-30	up
MUC16	737.307	2.56547	0.229605	2.70002e-31	4.04976e-30	up
RRAS	740.069	-0.708209	0.0619243	2.87681e-31	4.3106e-30	down
CMPK2	423.487	-0.732102	0.0640249	2.90837e-31	4.35352e-30	down
PLLP	508.061	-1.21255	0.105602	3.13219e-31	4.68386e-30	down
WASF3	423.618	-0.607176	0.0531515	3.45442e-31	5.1554e-30	down
MUC13	48.3941	2.2512	0.199246	3.64532e-31	5.43487e-30	up
ETV1	1162.27	-0.73141	0.0640894	3.76131e-31	5.60221e-30	down
RGMA	245.451	1.07494	0.0939951	4.11438e-31	6.12198e-30	up
DBN1	1443.91	0.659459	0.05782	4.21694e-31	6.26834e-30	up
PFKP	728.258	0.757119	0.0664119	4.26489e-31	6.33332e-30	up
PTPRH	18.7535	1.56525	0.136775	4.75386e-31	7.05243e-30	up
GPBAR1	42.3145	-0.876506	0.0769601	4.95823e-31	7.34832e-30	down
C14orf180	30.9092	1.44404	0.126155	5.20441e-31	7.70551e-30	up
SHANK3	1932.57	-0.758214	0.0666146	5.25551e-31	7.77348e-30	down
SALL4	18.8241	1.68307	0.14746	5.53324e-31	8.17616e-30	up
GBP6	59.2696	1.64328	0.143926	5.69918e-31	8.40752e-30	up
IL17RE	352.447	-0.739789	0.0650324	5.70106e-31	8.40752e-30	down
CLEC1A	625.476	-0.751152	0.0660358	5.72348e-31	8.43226e-30	down
CLDN5	5462.49	-1.05403	0.0924844	6.17381e-31	9.08675e-30	down
CMTM8	113.968	-0.718028	0.0631576	6.23757e-31	9.17157e-30	down
SPRY1	3169.22	0.817681	0.0719455	6.31826e-31	9.28108e-30	up
BMP7	96.6903	1.43575	0.125623	6.39495e-31	9.38449e-30	up
HSPA12A	215.735	0.794355	0.0699181	6.61392e-31	9.69631e-30	up
CLEC1B	61.8666	-1.55055	0.135867	6.97616e-31	1.02173e-29	down
C14orf132	1224.71	-0.62075	0.0546612	7.45726e-31	1.09006e-29	down
MYO1E	1219.6	0.579425	0.051024	7.48121e-31	1.09249e-29	up
FBLN5	4026.99	-0.670019	0.0591265	9.73231e-31	1.41983e-29	down
KRT6A	261.817	3.19946	0.29998	1.02465e-30	1.49339e-29	up
DLC1	2836.19	-0.948076	0.0836536	1.03064e-30	1.50065e-29	down
ITGA10	552.433	-1.00721	0.0887959	1.03353e-30	1.5034e-29	down
LDB3	289.616	1.09468	0.0963952	1.07392e-30	1.56063e-29	up
ABCB4	30.2519	1.24097	0.10908	1.09511e-30	1.58988e-29	up
PLAU	710.071	1.03529	0.0912794	1.1099e-30	1.60978e-29	up
FAM78B	41.0277	0.863718	0.076331	1.1393e-30	1.65083e-29	up
KLHDC8A	22.9107	1.32235	0.116346	1.32858e-30	1.92323e-29	up
PLA2G12B	48.0805	-1.68718	0.148958	1.48896e-30	2.1533e-29	down
ARAP3	973.886	-0.711804	0.0630595	1.57673e-30	2.27802e-29	down
RAMP2	1280.92	-0.990508	0.0876418	1.5981e-30	2.30666e-29	down
NBEA	367.743	0.901206	0.079874	1.71182e-30	2.46843e-29	up
PPARGC1B	185.562	-0.978547	0.0866799	1.80095e-30	2.59444e-29	down
FUT6	42.5367	1.822	0.161473	1.80386e-30	2.59613e-29	up
ZNF385A	1100.52	0.600053	0.0532067	1.8257e-30	2.62504e-29	up
ST6GALNAC3	181.769	-1.00987	0.0894797	1.98961e-30	2.85522e-29	down
PHLDB3	328.91	0.620764	0.0550829	2.00184e-30	2.87001e-29	up
XBP1	10530	0.706428	0.0627152	2.07058e-30	2.96571e-29	up
HIP1	1170.79	-0.677606	0.0601874	2.24257e-30	3.2059e-29	down
KRT23	147.322	1.83106	0.162616	2.30566e-30	3.29295e-29	up
PLA2G4F	1366.34	-1.5087	0.133384	2.33153e-30	3.32671e-29	down
METTL24	71.5668	0.811485	0.0721551	2.44501e-30	3.4853e-29	up
CHI3L2	949.664	-1.39219	0.123088	2.51544e-30	3.58229e-29	down
VCAM1	669.692	1.44723	0.127981	2.53193e-30	3.60234e-29	up
PTCRA	91.0658	-1.25819	0.111317	2.59336e-30	3.68623e-29	down
IL1RL1	3872.97	-1.94813	0.173607	2.59907e-30	3.69083e-29	down
SYTL1	1288.03	0.75555	0.0672427	2.77302e-30	3.93037e-29	up
CCDC74A	479.499	1.43257	0.126791	2.84138e-30	4.02344e-29	up
NTRK1	98.3213	1.0755	0.095506	3.04105e-30	4.29804e-29	up
PRKCQ	229.818	-0.700307	0.0623836	3.20314e-30	4.51857e-29	down
CYP2F1	310.859	2.25003	0.202688	3.39476e-30	4.77986e-29	up
KL	133.169	-1.14627	0.101802	3.57173e-30	5.01485e-29	down
DPF1	34.6086	0.985907	0.0878147	3.69208e-30	5.17897e-29	up
FRMD3	166.648	-0.79272	0.0708243	4.48268e-30	6.27618e-29	down
USP54	1631.04	-0.621741	0.0555429	4.7134e-30	6.59302e-29	down
USH1C	50.3205	2.0379	0.183055	5.34471e-30	7.46909e-29	up
IL22RA2	5.21652	2.40673	0.219074	5.63706e-30	7.87028e-29	up
CBLC	116.165	1.07927	0.0964648	6.97705e-30	9.7139e-29	up
S100A3	173.612	-1.18358	0.105762	8.29628e-30	1.15399e-28	down
ZBTB7C	260.324	0.791752	0.0711257	8.9056e-30	1.23644e-28	up
WNT4	56.6937	1.16627	0.10436	9.5992e-30	1.32706e-28	up
TCTN1	1409.61	0.652395	0.0586235	9.76495e-30	1.34823e-28	up
JDP2	1895.85	-0.660475	0.059356	9.87209e-30	1.36176e-28	down
C4orf48	261.807	0.877666	0.079055	1.2836e-29	1.76734e-28	up
ARHGAP39	191.028	1.17031	0.105046	1.4237e-29	1.95484e-28	up
AJUBA	483.843	-0.663187	0.0599808	2.17205e-29	2.97418e-28	down
EDN3	10.2043	-1.90194	0.172334	2.35643e-29	3.2237e-28	down
RGS4	181.282	1.51946	0.136891	2.49258e-29	3.40683e-28	up
SSPN	602.183	0.735384	0.0666247	2.59168e-29	3.53904e-28	up
OSR1	246.274	1.06849	0.0965688	2.7249e-29	3.71757e-28	up
PAPPA	254.748	1.62171	0.146461	2.93104e-29	3.99514e-28	up
DPYSL3	3742.66	0.616235	0.0558826	3.03986e-29	4.13969e-28	up
GPR135	69.0234	0.774618	0.0702839	3.06462e-29	4.16961e-28	up
TMEM231	991.516	1.31027	0.11823	3.22984e-29	4.3904e-28	up
FREM1	332.782	0.80239	0.0728741	3.43605e-29	4.65868e-28	up
RBM24	70.4383	1.30816	0.118099	3.43655e-29	4.65868e-28	up
BCL2L10	4.25817	1.69651	0.153594	3.46507e-29	4.69308e-28	up
CCDC40	551.667	1.12213	0.101544	3.55942e-29	4.8165e-28	up
GADL1	30.2698	1.24942	0.112938	3.81634e-29	5.15948e-28	up
KIR3DL1	17.8425	-1.60246	0.145031	3.92832e-29	5.30607e-28	down
GAMT	350.14	0.722445	0.0656757	3.95564e-29	5.33815e-28	up
SLFN13	754.294	0.79626	0.0724043	3.9783e-29	5.36388e-28	up
ANKRD1	1683.93	-2.15422	0.197392	4.01773e-29	5.41216e-28	down
LILRA1	165.38	-1.11514	0.101047	4.13557e-29	5.56588e-28	down
HDC	849.051	1.25571	0.11359	4.20123e-29	5.64917e-28	up
SPATA17	258.323	1.58962	0.143961	4.33008e-29	5.81718e-28	up
ARAP2	762.536	-0.744587	0.0677803	4.61546e-29	6.195e-28	down
IZUMO1	117.924	-1.34385	0.121649	4.86001e-29	6.51738e-28	down
RPGRIP1L	238.638	0.760144	0.0692444	4.98921e-29	6.68465e-28	up
TGFBR3	1115.29	-0.791167	0.0720757	4.9959e-29	6.68761e-28	down
BCL2L15	97.5641	0.982019	0.0893632	5.25458e-29	7.0276e-28	up
TNFSF11	11.7688	1.55375	0.140886	5.29638e-29	7.07716e-28	up
CEP128	180.519	0.767912	0.0699919	5.33235e-29	7.1125e-28	up
MOGAT2	3.73948	2.82005	0.268107	5.66766e-29	7.53955e-28	up
CCDC60	106.794	1.81315	0.165321	6.35715e-29	8.44173e-28	up
NEK11	320.053	0.998385	0.0909735	6.3791e-29	8.46336e-28	up
KATNAL2	239.951	0.874099	0.079841	7.07777e-29	9.37366e-28	up
RIMS4	47.9328	-1.08967	0.099232	7.20364e-29	9.5319e-28	down
CDHR1	42.8484	1.21043	0.110037	7.26831e-29	9.60897e-28	up
OLFML2B	986.344	0.825107	0.0754094	7.38547e-29	9.75522e-28	up
SLCO4A1	1208.59	-1.48706	0.135216	8.01123e-29	1.05631e-27	down
IL5RA	219.722	1.29483	0.117719	8.04818e-29	1.06024e-27	up
SLC1A1	382.22	-0.995863	0.0909432	8.27858e-29	1.08868e-27	down
PPM1J	98.5652	0.784437	0.0717738	8.45561e-29	1.11098e-27	up
GLI1	148.685	1.00849	0.0921462	9.06364e-29	1.18878e-27	up
DPP6	54.0016	-1.38633	0.126163	9.33156e-29	1.22284e-27	down
HAGHL	464.043	0.986517	0.0901942	9.34756e-29	1.22387e-27	up
MLLT11	180.571	0.768247	0.070408	1.03397e-28	1.35258e-27	up
PRSS57	10.7676	-1.52516	0.139085	1.09756e-28	1.43451e-27	down
SAMD15	74.8398	1.42351	0.129754	1.12172e-28	1.46481e-27	up
CD38	327.197	1.11077	0.101498	1.13495e-28	1.48079e-27	up
CD164L2	327.568	1.73262	0.158562	1.19054e-28	1.55197e-27	up
FOXA2	486.699	-0.831468	0.0763011	1.20735e-28	1.57251e-27	down
NELL1	27.8165	1.92319	0.17674	1.22706e-28	1.59679e-27	up
CTSK	1086.06	1.04983	0.0961074	1.24695e-28	1.62125e-27	up
CAPN11	41.8044	1.18625	0.108379	1.28395e-28	1.66791e-27	up
PSCA	111.792	2.06459	0.19054	1.30654e-28	1.69578e-27	up
TAGLN	40015.4	0.867334	0.0796369	1.31649e-28	1.70721e-27	up
SELENBP1	4268.65	-0.83538	0.0767396	1.36837e-28	1.77141e-27	down
CNGA1	22.5856	1.20702	0.110313	1.37968e-28	1.78451e-27	up
LRRN2	132.433	0.903739	0.0830446	1.49874e-28	1.93515e-27	up
ACTA2	24565.3	0.982507	0.0902322	1.59012e-28	2.05136e-27	up
C6	440.653	1.58883	0.145485	1.65348e-28	2.13127e-27	up
EDARADD	78.9174	0.949876	0.08739	1.85183e-28	2.38487e-27	up
HMGCR	1019.04	-0.68404	0.0630264	2.03169e-28	2.61424e-27	down
NOS2	59.3986	-1.38169	0.126572	2.0682e-28	2.65894e-27	down
CCNA1	141.93	1.80132	0.165852	2.10667e-28	2.70606e-27	up
HRK	24.6417	1.50819	0.138285	2.14505e-28	2.753e-27	up
SOSTDC1	331.612	-1.67011	0.15359	2.41983e-28	3.103e-27	down
CCDC113	427.812	1.56924	0.144124	2.43908e-28	3.125e-27	up
SERPINB4	79.8622	3.25989	0.322564	2.99176e-28	3.82326e-27	up
TMEM26	57.2218	-1.06444	0.0981473	3.02952e-28	3.8682e-27	down
NDRG2	4575.53	-0.595604	0.0550587	3.05339e-28	3.89536e-27	down
SLC45A3	221.759	0.807752	0.0747256	3.13377e-28	3.99287e-27	up
TRPV3	51.2704	0.984991	0.0910056	3.26159e-28	4.1468e-27	up
WFDC2	1799.07	1.19549	0.110156	3.60127e-28	4.57089e-27	up
LRRC19	18.8503	-1.33038	0.122459	3.63978e-28	4.61193e-27	down
RAMP3	5427.77	-1.03428	0.0955731	3.66904e-28	4.64507e-27	down
NGFR	95.7186	1.83217	0.169781	4.17542e-28	5.28168e-27	up
AQP2	8.48856	1.49821	0.138172	4.3308e-28	5.47359e-27	up
CNN1	1130.67	1.11341	0.102973	4.79867e-28	6.0558e-27	up
LMO2	1831.47	-0.579008	0.0537315	4.79956e-28	6.0558e-27	down
CEP41	314.45	0.626787	0.0581672	4.81528e-28	6.07051e-27	up
ALDH3A1	456.638	1.73071	0.160275	4.8855e-28	6.15383e-27	up
PMM1	863.908	-0.743543	0.0690821	5.26391e-28	6.6249e-27	down
ZMAT3	477.811	0.895538	0.0832019	5.44467e-28	6.84662e-27	up
SORD	336.335	0.81028	0.0753668	5.91304e-28	7.42934e-27	up
CADM2	31.1076	-1.41979	0.131237	5.96357e-28	7.48653e-27	down
PCOLCE	1617.06	0.780947	0.0726441	5.97669e-28	7.49671e-27	up
ACRBP	188.249	-0.868123	0.0807806	6.36197e-28	7.97327e-27	down
ZNF467	214.946	-0.611153	0.0568716	6.63141e-28	8.30399e-27	down
TRPC3	32.6186	-1.27415	0.118015	7.30904e-28	9.13722e-27	down
BMPR2	2885.77	-0.653268	0.0608461	7.32282e-28	9.14679e-27	down
SOX13	1111.51	-0.590332	0.0549844	7.37609e-28	9.20563e-27	down
CACNA1C	631.791	0.575577	0.0536132	7.41858e-28	9.25094e-27	up
KRT17	1103.7	2.15613	0.202574	7.43629e-28	9.26529e-27	up
AHNAK2	778.973	0.970674	0.0903825	7.88683e-28	9.81845e-27	up
ATP13A4	2105.86	-0.990428	0.0922353	8.32823e-28	1.03593e-26	down
MYOM1	187.45	0.789512	0.0736555	8.37773e-28	1.04122e-26	up
RPS6KA2	1679.99	-0.741702	0.0692579	9.43783e-28	1.16909e-26	down
QRICH2	169.289	-0.825074	0.0770625	9.60135e-28	1.18737e-26	down
ETV5	593.753	-0.6987	0.0652742	1.01925e-27	1.25839e-26	down
CBS	436.015	-1.14358	0.106399	1.02698e-27	1.26689e-26	down
CIDEC	17.5329	2.43851	0.232525	1.02955e-27	1.26902e-26	up
CCND2	1584.77	1.10847	0.103198	1.03094e-27	1.26967e-26	up
AGBL2	401.663	1.5718	0.146237	1.11344e-27	1.36903e-26	up
CDH26	352.45	0.95891	0.0895711	1.11566e-27	1.37063e-26	up
PLA2G2D	95.5058	1.88141	0.176467	1.49482e-27	1.82892e-26	up
PRKCE	922.699	-0.951473	0.0891536	1.57675e-27	1.92758e-26	down
CDKN2D	691.112	-0.638831	0.0599121	1.62447e-27	1.98429e-26	down
DNAH2	344.38	1.6097	0.150327	1.62673e-27	1.98543e-26	up
SIDT1	268.381	0.609407	0.0571842	1.73665e-27	2.11613e-26	up
PRR7	71.2132	1.05256	0.0986029	1.87397e-27	2.2816e-26	up
ZNF154	214.473	0.612701	0.0575831	2.07525e-27	2.52255e-26	up
RHOBTB2	3376.83	-0.817193	0.0768544	2.11475e-27	2.56847e-26	down
MYO7B	264.932	-1.12935	0.10579	2.18258e-27	2.6487e-26	down
MCCC1	1019.44	-0.661587	0.0622521	2.35628e-27	2.85718e-26	down
CTSE	2465.12	1.23927	0.116134	2.73336e-27	3.30637e-26	up
ZBTB32	80.2365	1.12686	0.105906	3.17114e-27	3.83282e-26	up
COL9A3	106.659	1.16668	0.10967	3.49349e-27	4.21561e-26	up
DZIP1L	402.983	0.953777	0.090002	3.53605e-27	4.26352e-26	up
SLC6A2	9.89148	1.78418	0.168263	3.54339e-27	4.26893e-26	up
PKNOX2	187.587	-0.770287	0.0727848	3.61816e-27	4.35549e-26	down
RPP40	172.659	0.64321	0.0608287	4.19129e-27	5.03325e-26	up
ANGPTL2	977.128	0.850061	0.0805118	4.757e-27	5.70802e-26	up
ECM1	535.264	0.742626	0.0703484	4.85466e-27	5.81171e-26	up
HBZ	8.46933	-1.93759	0.183893	4.85508e-27	5.81171e-26	down
FER1L6	18.797	2.04548	0.194834	5.18922e-27	6.2067e-26	up
MPL	28.4547	-0.934438	0.0885248	5.34229e-27	6.37957e-26	down
KCNE4	306.813	0.914283	0.086779	6.41563e-27	7.64909e-26	up
KIAA0040	1963.66	-0.663465	0.0629887	6.44547e-27	7.67242e-26	down
GRIK5	36.0136	0.932972	0.0885459	6.52886e-27	7.7655e-26	up
HHIPL1	70.5328	0.726076	0.0689653	6.60428e-27	7.84895e-26	up
LY9	273.86	1.09541	0.103692	6.69954e-27	7.95584e-26	up
LRRC32	3718.55	-1.00346	0.0951731	6.87585e-27	8.15872e-26	down
EFHC1	1838.3	1.00907	0.0957067	6.97077e-27	8.25169e-26	up
C9orf116	176.003	1.32637	0.125312	7.39343e-27	8.74509e-26	up
DNAH7	404.016	1.51512	0.143233	7.41683e-27	8.76583e-26	up
SPNS3	81.8313	0.870693	0.0827894	7.47841e-27	8.83162e-26	up
LMX1B	9.70348	1.46521	0.13849	7.59467e-27	8.96183e-26	up
PRTG	141.473	-0.983722	0.093428	7.70472e-27	9.08451e-26	down
CASZ1	660.907	-0.7185	0.0683435	7.77649e-27	9.16191e-26	down
RIBC2	179.282	1.57698	0.149248	7.79891e-27	9.18108e-26	up
ANKFN1	100.276	1.51088	0.142926	8.02313e-27	9.43017e-26	up
CD55	6752.31	-0.706937	0.0673031	8.62779e-27	1.01249e-25	down
KIR2DL3	15.2945	-1.44391	0.136623	8.68589e-27	1.01851e-25	down
ADH4	23.7679	1.22263	0.115799	8.92947e-27	1.04625e-25	up
NCS1	349.752	1.16995	0.110915	9.15922e-27	1.07233e-25	up
NKX6-1	5.08298	1.7377	0.165156	9.39651e-27	1.09839e-25	up
LGSN	42.1431	1.66016	0.157602	9.60867e-27	1.12231e-25	up
CLEC4E	733.384	-1.23515	0.117101	1.0139e-26	1.18333e-25	down
CD4	1494.98	0.615967	0.0587415	1.07111e-26	1.24815e-25	up
AIRE	4.9862	1.48119	0.14046	1.08486e-26	1.26319e-25	up
SPATA18	479.527	1.36096	0.129171	1.24907e-26	1.45212e-25	up
LIMD1	1086.71	-0.67604	0.0646049	1.32889e-26	1.54372e-25	down
ANKRD45	143.55	1.42139	0.135061	1.40834e-26	1.63348e-25	up
SORCS2	348.425	0.781186	0.0747783	1.53183e-26	1.77396e-25	up
NOSTRIN	1964.29	-0.715623	0.0685307	1.64285e-26	1.89811e-25	down
MAPK8IP1	305.661	0.70855	0.0678852	1.73554e-26	2.00211e-25	up
ENTHD1	7.61265	1.40556	0.133815	1.75411e-26	2.02196e-25	up
CELSR2	240.246	0.742672	0.0711778	1.77133e-26	2.04023e-25	up
SYNDIG1	20.9003	1.81093	0.17339	1.79912e-26	2.07065e-25	up
DNAH3	397.919	1.8494	0.177334	1.92238e-26	2.21081e-25	up
CLDN16	64.8098	1.65951	0.158532	1.93139e-26	2.21946e-25	up
GLYATL2	7.97463	2.13583	0.20654	1.96335e-26	2.25273e-25	up
LRGUK	67.1751	1.31586	0.125421	1.97348e-26	2.26262e-25	up
LDB2	2453.24	-0.639614	0.0613685	2.0853e-26	2.38898e-25	down
SPA17	788.952	1.11857	0.106928	2.09413e-26	2.39725e-25	up
MICALL2	1568.96	0.624161	0.059943	2.32039e-26	2.6522e-25	up
DNAJB13	332.598	1.60777	0.153756	2.37541e-26	2.71302e-25	up
MFSD2A	2551.24	-1.01344	0.097192	2.39807e-26	2.73681e-25	down
MS4A3	23.4659	-1.80446	0.173225	2.43642e-26	2.77845e-25	down
RSPH4A	488.781	1.60035	0.153096	2.49028e-26	2.8377e-25	up
GNAL	149.81	1.06472	0.102139	2.75459e-26	3.1365e-25	up
MDH1B	257.1	1.54976	0.148341	2.84426e-26	3.23367e-25	up
ADAMTSL1	192.072	1.0651	0.102239	2.95234e-26	3.3489e-25	up
PRR15	131.066	1.62042	0.155385	3.132e-26	3.55e-25	up
PRTFDC1	106.81	0.661247	0.0636876	3.14704e-26	3.56434e-25	up
PF4	144.345	-1.62044	0.1554	3.16082e-26	3.57723e-25	down
ALPK2	23.0742	1.52415	0.146025	3.24301e-26	3.66747e-25	up
B9D1	870.687	0.860806	0.082969	3.31028e-26	3.74072e-25	up
RSPH9	129.19	1.55112	0.148728	3.43188e-26	3.87519e-25	up
MSI2	533.685	0.665889	0.064198	3.49755e-26	3.94624e-25	up
TPTE2	15.3931	1.23926	0.118807	3.50008e-26	3.94624e-25	up
KCNJ16	94.8543	1.50461	0.144269	3.61545e-26	4.07017e-25	up
SMAD6	907.041	-1.28688	0.123391	3.72802e-26	4.19374e-25	down
DNAAF1	1222.33	1.71519	0.165006	3.74552e-26	4.21026e-25	up
TM4SF19	192.239	1.52901	0.146705	3.78794e-26	4.25473e-25	up
ZBP1	337.729	0.94151	0.0908197	3.95806e-26	4.44248e-25	up
CCDC96	207.699	1.27655	0.122517	4.09988e-26	4.59821e-25	up
SH2D4B	17.5228	-1.04889	0.101029	4.14239e-26	4.6424e-25	down
BDNF	74.8492	-1.12109	0.107941	4.61234e-26	5.16133e-25	down
C22orf15	449.016	1.74189	0.168151	5.14022e-26	5.73915e-25	up
RCSD1	499.588	-0.737141	0.0713583	5.26723e-26	5.87657e-25	down
CLEC17A	26.1673	1.35198	0.130011	5.2896e-26	5.89711e-25	up
HYDIN	530.379	1.49252	0.143707	5.75846e-26	6.41026e-25	up
MYCBPAP	274.205	1.34684	0.129633	5.82155e-26	6.47566e-25	up
PIH1D2	266.192	1.31042	0.126147	5.83242e-26	6.48293e-25	up
DNAH6	323.827	1.48309	0.142816	5.88267e-26	6.53392e-25	up
VEPH1	1017.14	-1.11755	0.107857	5.92695e-26	6.57821e-25	down
SFTA3	6406.21	-0.90601	0.0877812	6.05889e-26	6.71965e-25	down
SPDEF	51.6215	1.63984	0.158352	6.49265e-26	7.19004e-25	up
TMEM97	378.113	-1.1116	0.10739	6.52243e-26	7.21768e-25	down
LRRK2	4842.51	-1.0565	0.102184	6.58447e-26	7.28094e-25	down
CCDC13	230.684	1.13565	0.109721	6.892e-26	7.61535e-25	up
CRISPLD1	152.022	0.985762	0.0955261	7.01728e-26	7.74233e-25	up
ANKRD65	975.485	0.758636	0.0736514	7.12018e-26	7.84428e-25	up
TRHDE	109.963	-0.848162	0.0823548	7.26624e-26	7.99929e-25	down
SDS	143.618	1.30195	0.125612	7.39227e-26	8.13204e-25	up
PARD6G	103.395	0.699199	0.0679079	7.62281e-26	8.37949e-25	up
EBF3	37.547	1.44428	0.139471	8.19407e-26	8.99421e-25	up
TNC	4351.37	1.16818	0.113029	8.55899e-26	9.38787e-25	up
ANKUB1	148.516	1.77395	0.172242	8.9354e-26	9.79354e-25	up
LURAP1L	334.025	-0.764938	0.0744755	9.63413e-26	1.05516e-24	down
RASIP1	747.725	-0.792711	0.0772098	9.99202e-26	1.09356e-24	down
MORN3	163.236	1.23407	0.119474	1.00596e-25	1.10015e-24	up
GRM4	6.93021	1.54319	0.149504	1.06225e-25	1.16086e-24	up
NHLRC4	183.806	1.3441	0.130094	1.06309e-25	1.16093e-24	up
FASN	3856.42	-0.991066	0.0964478	1.11482e-25	1.21652e-24	down
TTR	31.8719	2.46584	0.246172	1.12206e-25	1.22353e-24	up
KCNMB1	173.494	0.71483	0.0696911	1.13527e-25	1.23704e-24	up
C4orf47	287.255	1.44945	0.140517	1.2419e-25	1.35224e-24	up
DAPL1	53.6822	1.66011	0.161398	1.29496e-25	1.40796e-24	up
C2orf72	53.4889	-1.0882	0.105891	1.34762e-25	1.46309e-24	down
VSNL1	200.983	0.920094	0.0898426	1.41482e-25	1.53382e-24	up
CCDC24	422.589	0.842044	0.0823063	1.46866e-25	1.59103e-24	up
NKAPL	38.108	-0.595858	0.0582261	1.4971e-25	1.62066e-24	down
DMGDH	64.9047	0.669327	0.0654678	1.6342e-25	1.7678e-24	up
NLGN2	345.798	0.668562	0.0653945	1.63879e-25	1.77148e-24	up
CADM1	2658.02	-0.722832	0.0707196	1.64039e-25	1.77193e-24	down
NCAM1	189.516	0.740366	0.0724775	1.73113e-25	1.86725e-24	up
CCDC17	1217.89	1.66588	0.162426	1.73986e-25	1.87531e-24	up
EFCAB10	215.109	1.48707	0.14471	1.80901e-25	1.94703e-24	up
UBD	962.175	1.43629	0.13973	1.81851e-25	1.95585e-24	up
SHH	53.6215	-1.04893	0.102443	1.8285e-25	1.96517e-24	down
COX6B2	19.7618	1.31896	0.128332	1.84472e-25	1.97976e-24	up
TSPAN19	330.455	2.00008	0.196791	1.96307e-25	2.10526e-24	up
PITPNM1	1215.12	0.570439	0.0559064	2.04015e-25	2.18636e-24	up
KIF24	96.3611	1.09408	0.106913	2.1338e-25	2.28508e-24	up
PTPRT	219.574	1.74819	0.171075	2.1693e-25	2.32143e-24	up
FHDC1	616.757	-0.821146	0.08064	2.38433e-25	2.54971e-24	down
CPZ	277.046	1.15425	0.112797	2.40894e-25	2.57419e-24	up
RBMS2	1668.14	-0.788493	0.0776136	3.0333e-25	3.23444e-24	down
IER5L	336.962	0.858135	0.0844688	3.08899e-25	3.29147e-24	up
TMEM176B	1301.27	0.703097	0.0692123	3.14738e-25	3.3513e-24	up
SV2B	58.2318	0.988424	0.0971541	3.17037e-25	3.37338e-24	up
TSNAXIP1	278.918	1.35262	0.132292	3.23139e-25	3.43585e-24	up
FRMD5	27.6841	1.21584	0.119047	3.26035e-25	3.46418e-24	up
SHISA2	251.276	-1.02265	0.100508	3.35605e-25	3.5608e-24	down
ANTXR1	3279.16	0.586001	0.0577657	3.73801e-25	3.96324e-24	up
NFASC	725.018	0.639997	0.063133	4.00406e-25	4.23931e-24	up
SPRY4	1432.77	-0.791971	0.0781713	4.03825e-25	4.27248e-24	down
NME9	150.816	1.57489	0.154696	4.39087e-25	4.64226e-24	up
FAM83D	162.786	1.9552	0.193809	4.84869e-25	5.11544e-24	up
PRF1	727.656	-0.964382	0.0952658	5.09809e-25	5.37476e-24	down
CACNB4	139.76	-0.711988	0.0704182	5.10345e-25	5.37662e-24	down
ITPRIPL1	93.8636	0.790234	0.0781801	5.1264e-25	5.39699e-24	up
TP73	113.517	1.57557	0.155055	5.33995e-25	5.61786e-24	up
RAD51AP2	4.75181	1.52326	0.149821	5.36661e-25	5.64192e-24	up
MPP2	83.0914	0.698853	0.0691555	5.42088e-25	5.69497e-24	up
TMEM184A	256.024	1.00758	0.0995407	5.56994e-25	5.84336e-24	up
SLC2A4	108.138	1.0046	0.0992881	5.78316e-25	6.06278e-24	up
DLK2	61.1914	1.12476	0.11091	5.84192e-25	6.12009e-24	up
AKR1D1	8.76051	1.7012	0.167944	5.97039e-25	6.25029e-24	up
ADCY5	362.758	0.786222	0.0779037	6.0134e-25	6.28651e-24	up
EPOR	454.059	-0.668882	0.0662971	6.48448e-25	6.76951e-24	down
HAAO	235.647	0.61453	0.0609046	6.506e-25	6.78723e-24	up
NEURL1B	1106.97	0.694779	0.0689008	6.77724e-25	7.06526e-24	up
ENTPD8	14.0369	1.29824	0.127963	7.09914e-25	7.39053e-24	up
CCL24	698.22	1.60361	0.158369	7.37185e-25	7.66375e-24	up
LRRC36	709.537	-1.22287	0.1207	7.59092e-25	7.886e-24	down
LAMP3	2716.71	-2.04937	0.204738	7.96604e-25	8.26421e-24	down
C8B	118.211	-1.74097	0.172541	8.21685e-25	8.51849e-24	down
PIF1	124.6	0.824287	0.0820757	9.93909e-25	1.02754e-23	up
PSD3	474.439	0.641017	0.0638075	1.01215e-24	1.04568e-23	up
LINGO1	41.7778	1.11105	0.110218	1.05428e-24	1.08845e-23	up
ZG16B	196.225	1.48467	0.146933	1.05676e-24	1.09026e-23	up
FRMPD2	169.362	1.9335	0.193029	1.06738e-24	1.09969e-23	up
IL15RA	1232.56	-0.590439	0.058824	1.11092e-24	1.14377e-23	down
SLC40A1	5141.13	-0.666969	0.0664628	1.12143e-24	1.15379e-23	down
PSD	161.444	0.590698	0.0588693	1.14897e-24	1.18131e-23	up
PZP	154.069	1.33599	0.132349	1.21598e-24	1.24849e-23	up
CC2D2A	990.148	0.68876	0.0687432	1.30572e-24	1.33971e-23	up
IL2RA	191.411	1.08223	0.107683	1.35216e-24	1.38641e-23	up
ICAM2	1829.36	-0.6308	0.0629776	1.37161e-24	1.40538e-23	down
DNAH9	694.109	1.76475	0.17587	1.37303e-24	1.40587e-23	up
GPX2	85.2022	1.25916	0.124959	1.38355e-24	1.41568e-23	up
P2RX5	236.828	1.17708	0.117002	1.46123e-24	1.49209e-23	up
TIE1	1324.29	-0.681278	0.0681255	1.58624e-24	1.61643e-23	down
GGT5	1300.17	0.839184	0.083986	1.67371e-24	1.70324e-23	up
ESYT3	547.221	-1.02349	0.102291	1.87738e-24	1.90791e-23	down
FST	282.341	1.04704	0.104654	1.9896e-24	2.0192e-23	up
HS6ST3	11.3113	1.4333	0.142703	2.01604e-24	2.04326e-23	up
ECT2L	278.696	1.77552	0.1777	2.0629e-24	2.08933e-23	up
ZNF541	19.6441	-0.893632	0.089598	2.09309e-24	2.11848e-23	down
SLC24A4	84.7994	-0.761507	0.0763873	2.10311e-24	2.12717e-23	down
AK8	197.477	1.38273	0.137733	2.14205e-24	2.16509e-23	up
B3GALT5	12.3561	1.68627	0.168611	2.26558e-24	2.2884e-23	up
CDHR3	1451.91	1.51904	0.1516	2.40421e-24	2.42679e-23	up
DNAI2	356.341	1.80093	0.180642	2.42821e-24	2.44936e-23	up
FAM81B	550.836	1.67728	0.167804	2.43556e-24	2.45512e-23	up
ASPHD1	83.4241	1.05953	0.106089	2.43781e-24	2.45573e-23	up
TMEM158	113.742	1.30462	0.130167	2.47642e-24	2.49294e-23	up
CCDC153	347.987	1.15355	0.115331	2.52547e-24	2.54061e-23	up
ALDH1L2	207.13	0.830326	0.0834613	2.57913e-24	2.59284e-23	up
CA1	67.9537	-1.66611	0.166759	2.5972e-24	2.60925e-23	down
HRH1	394.099	0.787956	0.0792263	2.64577e-24	2.65626e-23	up
SLCO1B3	11.2119	2.18649	0.222316	2.73923e-24	2.7464e-23	up
MOXD1	844.699	1.13684	0.113801	2.77479e-24	2.78019e-23	up
PEAR1	915.61	-0.621042	0.0624607	2.87219e-24	2.87392e-23	down
PLA2G1B	222.78	-1.61999	0.162226	2.96047e-24	2.96027e-23	down
TSKU	448.594	0.712555	0.0717132	2.98239e-24	2.98019e-23	up
GAB2	871.73	-0.658884	0.0663346	3.15488e-24	3.15045e-23	down
TMEM125	2432.58	-0.835457	0.0841497	3.17128e-24	3.16471e-23	down
GFOD1	445.155	-0.658317	0.0662814	3.17434e-24	3.16565e-23	down
DTHD1	371.888	1.48	0.148073	3.20601e-24	3.19511e-23	up
HHATL	99.4606	1.66656	0.167325	3.54896e-24	3.53453e-23	up
FILIP1L	2781.09	0.703673	0.0710227	3.98055e-24	3.96099e-23	up
PGLYRP3	1.92581	2.54743	0.265232	3.98247e-24	3.96099e-23	up
LGR6	235.666	0.9305	0.0938718	4.05641e-24	4.03185e-23	up
CCNO	135.772	1.92937	0.195273	4.23091e-24	4.20249e-23	up
IFI27	27434.8	-0.744384	0.0752129	4.35229e-24	4.31732e-23	down
GFRA1	413.269	0.960661	0.0969787	4.54198e-24	4.49951e-23	up
WDR49	236.643	1.39166	0.139709	4.69921e-24	4.6491e-23	up
CXCL6	109.643	2.43521	0.25225	4.84119e-24	4.7864e-23	up
GIMAP5	2245.79	-0.66569	0.0673212	4.90908e-24	4.85031e-23	down
DNALI1	846.2	0.907119	0.0917688	5.18261e-24	5.11719e-23	up
CRYM	441.888	0.93727	0.0948009	5.29782e-24	5.22748e-23	up
CACNA1S	9.89623	-1.48929	0.149796	5.41084e-24	5.33196e-23	down
S100B	88.5168	0.98288	0.0993778	5.51793e-24	5.43391e-23	up
MESP2	7.70478	1.4379	0.144621	5.58029e-24	5.49169e-23	up
MBIP	1534.42	-0.657413	0.0665732	5.61585e-24	5.52305e-23	down
F5	216.905	0.951801	0.0963307	5.76329e-24	5.6606e-23	up
CYP51A1	1258.16	-0.876618	0.0888107	5.78462e-24	5.67782e-23	down
PREX1	1671.89	-0.644334	0.0652698	5.81851e-24	5.70734e-23	down
OXTR	85.4867	1.42657	0.143785	6.91933e-24	6.77822e-23	up
MAP1A	388.69	1.60693	0.162325	7.19196e-24	7.04068e-23	up
TTYH3	1359.86	0.57516	0.0583874	7.22384e-24	7.06725e-23	up
CD302	759.425	-0.83456	0.0847689	7.26465e-24	7.10253e-23	down
TDRD10	455.241	-0.733291	0.0745222	7.71891e-24	7.53679e-23	down
GAS7	1783.43	0.585807	0.0595127	7.76839e-24	7.58014e-23	up
NTNG1	182.125	-0.897052	0.091165	8.01457e-24	7.81016e-23	down
CCR6	101.46	0.998205	0.101331	8.40734e-24	8.18223e-23	up
DNAH12	736.934	1.72917	0.175351	8.42157e-24	8.19074e-23	up
MVD	1104.7	-0.619865	0.06306	8.87696e-24	8.62243e-23	down
TTLL9	234.516	1.54939	0.156821	9.45266e-24	9.17565e-23	up
SVOPL	44.399	1.14492	0.116058	9.79354e-24	9.4942e-23	up
ARHGAP22	190.045	0.616505	0.0628824	1.145e-23	1.10784e-22	up
AZU1	45.0856	-1.226	0.124325	1.15497e-23	1.11677e-22	down
KRT40	12.7015	1.87979	0.192056	1.21647e-23	1.17548e-22	up
SPAG8	678.093	1.34316	0.136165	1.23061e-23	1.18837e-22	up
DLEC1	800.483	1.46485	0.148577	1.26097e-23	1.2169e-22	up
CGREF1	53.5762	1.25722	0.12758	1.28197e-23	1.23637e-22	up
FAM3D	164.93	1.51543	0.153813	1.29172e-23	1.24497e-22	up
KLF4	3121.93	-0.962033	0.0981614	1.29764e-23	1.24987e-22	down
GCKR	29.0245	0.829858	0.0847993	1.30082e-23	1.25212e-22	up
BFSP1	90.8542	-0.66284	0.0677056	1.30246e-23	1.25289e-22	down
FGR	2854.03	-0.701614	0.0716862	1.31752e-23	1.26657e-22	down
ANKK1	64.0676	1.26089	0.128018	1.35284e-23	1.29968e-22	up
HIF1A	3726.18	0.847316	0.0866445	1.40321e-23	1.34721e-22	up
KCNH1	17.3037	0.928518	0.0948859	1.42666e-23	1.36884e-22	up
HSPB7	839.336	0.947463	0.0968328	1.48385e-23	1.42189e-22	up
CCDC78	1299.72	1.66119	0.169221	1.49402e-23	1.43072e-22	up
LRRN4	297.79	-1.07469	0.109603	1.54248e-23	1.47523e-22	down
C9orf50	11.8599	1.05889	0.108042	1.56317e-23	1.49406e-22	up
CDHR4	485.155	1.80716	0.184789	1.58432e-23	1.51331e-22	up
HTR3C	76.9888	-1.86298	0.190841	1.63891e-23	1.56245e-22	down
DUOX1	4227.17	-0.924563	0.0946277	1.64678e-23	1.56896e-22	down
HEMGN	22.452	-1.52285	0.154987	1.67107e-23	1.59109e-22	down
ATP1A2	600.853	1.06576	0.108823	1.70109e-23	1.61864e-22	up
SPRED3	63.0333	1.12603	0.114842	1.71198e-23	1.62796e-22	up
NFKBIA	14665.3	-0.774242	0.0793536	1.73167e-23	1.64564e-22	down
ZFHX2	72.7485	1.03658	0.105957	1.7763e-23	1.68698e-22	up
GXYLT2	210.874	0.743719	0.0762812	1.87434e-23	1.77895e-22	up
HTR1D	9.41381	-1.14674	0.117017	1.8765e-23	1.77987e-22	down
RAB30	390.088	0.756482	0.0776082	1.90799e-23	1.80859e-22	up
FBXO39	20.2918	1.12912	0.115308	1.95588e-23	1.85164e-22	up
EXTL1	24.8524	0.88375	0.0906827	2.00898e-23	1.90071e-22	up
PRRX1	1024.85	0.90126	0.0925696	2.24599e-23	2.12225e-22	up
JUN	6555.03	-0.90773	0.093354	2.5587e-23	2.41468e-22	down
LRRC43	144.322	1.46911	0.150115	2.57793e-23	2.4313e-22	up
GPSM1	939.246	-0.600087	0.0617339	2.60989e-23	2.45988e-22	down
GLIS3	469.987	0.686182	0.0706694	2.84331e-23	2.67482e-22	up
KLK12	89.8552	2.13236	0.22175	2.89495e-23	2.72169e-22	up
MMEL1	196.9	-0.847648	0.0873375	2.89956e-23	2.72431e-22	down
SOWAHA	12.2251	1.48037	0.151502	2.97156e-23	2.7902e-22	up
CCDC33	396.713	1.89183	0.195184	2.99724e-23	2.81254e-22	up
SH2D1B	31.7147	-1.53225	0.156908	3.00085e-23	2.81417e-22	down
CDO1	183.26	-0.94325	0.0971393	3.05949e-23	2.86736e-22	down
GPR162	966.799	0.858182	0.0885025	3.17829e-23	2.97683e-22	up
ZC3H12D	131.891	0.735544	0.0758653	3.20346e-23	2.99853e-22	up
FBXO15	273.825	1.32478	0.135673	3.27309e-23	3.06179e-22	up
GRIN2A	34.8069	1.33722	0.136973	3.34902e-23	3.13085e-22	up
SERPINI1	316.716	0.601749	0.0621	3.5192e-23	3.28583e-22	up
LRRIQ1	307.286	1.61853	0.166342	3.76586e-23	3.51394e-22	up
TNNT1	97.6243	-1.32105	0.135502	3.79464e-23	3.53858e-22	down
C3	36360.5	0.749115	0.0774519	4.00573e-23	3.7331e-22	up
CPEB1	115.483	0.730297	0.0755045	4.02588e-23	3.74954e-22	up
JPH1	106.804	-1.11718	0.114988	4.05434e-23	3.7737e-22	down
TTLL10	280.991	1.49099	0.153181	4.27072e-23	3.97262e-22	up
FBLN1	9192.24	0.805822	0.0834543	4.64849e-23	4.31864e-22	up
LCN2	1325.54	1.54399	0.15895	4.91275e-23	4.56131e-22	up
CYP4A22	8.0845	-1.4269	0.146874	5.32037e-23	4.93059e-22	down
SPAG17	603.478	1.67066	0.172557	5.52688e-23	5.11878e-22	up
TMIGD2	39.9558	-0.939645	0.0973831	5.53957e-23	5.12736e-22	down
CNGA4	142.608	1.66218	0.171659	5.54571e-23	5.12987e-22	up
CLCA2	107.281	2.36809	0.25099	5.70461e-23	5.27358e-22	up
SIRPG	83.9377	0.971389	0.100662	5.77577e-23	5.33607e-22	up
C18orf63	9.27987	-1.61801	0.167184	6.27552e-23	5.79061e-22	down
PSENEN	4198.71	0.599524	0.0622694	6.44696e-23	5.94147e-22	up
SERPINI2	107.872	1.39082	0.143457	6.53632e-23	6.0201e-22	up
CLDN18	3456.91	-1.5182	0.156736	6.60091e-23	6.07584e-22	down
TMEM117	80.6379	0.675926	0.0702571	6.79848e-23	6.25e-22	up
SLC22A11	5.89627	1.31719	0.13596	6.89406e-23	6.33397e-22	up
CCDC103	104.165	1.3475	0.139184	7.44305e-23	6.82158e-22	up
DNAI1	619.298	1.80501	0.187692	7.81194e-23	7.15527e-22	up
VSTM2L	193.415	1.11717	0.115794	7.85707e-23	7.1878e-22	up
CPNE6	8.33912	1.59438	0.165155	8.2329e-23	7.52241e-22	up
LRRC15	117.312	1.35762	0.140403	8.37266e-23	7.64076e-22	up
ABCC3	1689.52	0.651681	0.0679696	9.42843e-23	8.59374e-22	up
FHAD1	502.723	1.3229	0.137006	9.46515e-23	8.62194e-22	up
NEK10	287.905	1.52256	0.157812	9.55205e-23	8.6958e-22	up
RHBDL3	24.9769	0.901789	0.0941071	1.00344e-22	9.12933e-22	up
CPNE7	173.61	1.11679	0.116137	1.06753e-22	9.70655e-22	up
GSTA1	296.074	2.10797	0.222163	1.08321e-22	9.84313e-22	up
RASSF7	1855.95	-0.613351	0.0640648	1.08648e-22	9.8668e-22	down
NKG7	443.666	-1.0396	0.108313	1.08945e-22	9.8878e-22	down
TPM2	8517.54	0.77571	0.0811215	1.15353e-22	1.0463e-21	up
CHODL	21.4321	0.860398	0.0899664	1.16172e-22	1.05309e-21	up
RSPO1	136.407	-0.905401	0.0946653	1.203e-22	1.08985e-21	down
SLC1A4	336.952	0.617539	0.0645932	1.23676e-22	1.1184e-21	up
FAM81A	67.2792	0.923683	0.0966185	1.28121e-22	1.1579e-21	up
MLPH	5500.76	-0.806485	0.0844617	1.31576e-22	1.1884e-21	down
SPOCK3	42.0927	1.66821	0.173909	1.32174e-22	1.19308e-21	up
LUM	28578.7	0.776824	0.0813921	1.37324e-22	1.23882e-21	up
ZPLD1	5.92786	1.84873	0.193677	1.39829e-22	1.26066e-21	up
DPYS	72.7713	1.25868	0.130993	1.42419e-22	1.28323e-21	up
UGT1A3	33.9234	3.37766	0.387301	1.43483e-22	1.29204e-21	up
CLMN	600.593	0.658102	0.0689545	1.43641e-22	1.29268e-21	up
EFCAB6	159.191	1.09935	0.114738	1.44368e-22	1.29844e-21	up
VEGFA	5507.86	-0.672632	0.0705317	1.53495e-22	1.3797e-21	down
DOCK6	2405.14	-0.594561	0.0623524	1.57581e-22	1.41558e-21	down
LRRC71	212.674	1.50849	0.157192	1.59549e-22	1.43239e-21	up
HPN	692.3	-1.00802	0.105567	1.64928e-22	1.4789e-21	down
MXRA8	4865.59	0.610563	0.0640689	1.66269e-22	1.49004e-21	up
IQCD	124.725	1.28407	0.133883	1.73102e-22	1.54941e-21	up
THPO	29.5935	0.684406	0.0718636	1.73025e-22	1.54941e-21	up
NELL2	367.674	1.17123	0.122362	1.80772e-22	1.6171e-21	up
RSPH1	1134.76	1.76706	0.185317	1.87406e-22	1.67544e-21	up
FGF12	73.3272	-0.931032	0.0978851	2.0671e-22	1.8447e-21	down
AOC3	4226.34	-0.710888	0.0748007	2.07154e-22	1.84756e-21	down
WDR54	1120.88	0.869134	0.091453	2.0816e-22	1.85543e-21	up
IL31RA	9.261	1.13563	0.118939	2.13619e-22	1.90296e-21	up
TBX1	198.018	0.760269	0.0800658	2.20039e-22	1.95898e-21	up
ODF3L2	16.3521	-0.904051	0.095163	2.22839e-22	1.98155e-21	down
GRIP2	75.5531	0.97863	0.102895	2.24258e-22	1.99298e-21	up
GLB1L2	346.751	0.844419	0.0889803	2.33628e-22	2.07501e-21	up
FAM89A	156.728	-0.766842	0.0808231	2.36375e-22	2.09817e-21	down
NETO1	8.49868	1.90365	0.200977	2.44156e-22	2.16594e-21	up
TF	87.2319	1.04185	0.109523	2.49437e-22	2.21148e-21	up
KCNG1	10.4664	1.16378	0.122107	2.64811e-22	2.34639e-21	up
COCH	34.7927	1.35513	0.141942	2.73505e-22	2.41912e-21	up
MEIG1	57.8525	1.3512	0.14153	2.7335e-22	2.41912e-21	up
MORN2	289.478	1.02817	0.108242	2.76891e-22	2.44761e-21	up
CALCRL	3078.92	-0.784617	0.0828467	2.77809e-22	2.45428e-21	down
ADCYAP1	111.833	1.72857	0.181927	2.81982e-22	2.48892e-21	up
GRIK2	32.3242	1.12599	0.118311	2.82064e-22	2.48892e-21	up
MYLK	8142.73	0.617823	0.0652139	2.8418e-22	2.50464e-21	up
ZMYND10	2163.03	1.57623	0.165489	2.94336e-22	2.59262e-21	up
GRIN3B	145.45	1.4313	0.150083	2.9933e-22	2.63506e-21	up
WDR72	28.2936	-1.09581	0.115292	2.99983e-22	2.63925e-21	down
PAG1	1105.37	-0.584952	0.0618056	3.1172e-22	2.73929e-21	down
BDKRB1	101.547	1.48104	0.155511	3.29284e-22	2.89023e-21	up
ICOSLG	236.134	0.649452	0.0686843	3.35976e-22	2.94724e-21	up
ATP10B	27.6481	1.35406	0.142156	3.37593e-22	2.95969e-21	up
PRRT3	63.0715	0.851988	0.0901671	3.4704e-22	3.03894e-21	up
TLR3	339.403	-0.581254	0.0615053	3.56087e-22	3.11634e-21	down
NTN1	279.608	1.42554	0.14977	3.58352e-22	3.13432e-21	up
TLR10	77.8973	1.16889	0.123097	3.74163e-22	3.2707e-21	up
PACRG	346.007	1.36354	0.143312	3.74505e-22	3.27177e-21	up
GZMK	383.855	1.02504	0.108291	3.78196e-22	3.30209e-21	up
ROPN1L	302.53	1.551	0.163457	4.28988e-22	3.73465e-21	up
FOXE1	9.23103	2.18494	0.234712	4.38509e-22	3.81531e-21	up
LRRC73	70.1227	1.34172	0.141278	4.40233e-22	3.82808e-21	up
COL23A1	117.885	0.732041	0.0776871	4.44361e-22	3.86173e-21	up
PTGDS	4454.15	0.830951	0.0882132	4.53846e-22	3.94187e-21	up
NTF3	67.6259	0.973836	0.103206	4.56228e-22	3.96025e-21	up
COL5A2	2264.9	1.47127	0.155078	4.69908e-22	4.07663e-21	up
IGFALS	45.2005	-0.893947	0.0949061	4.76594e-22	4.13224e-21	down
CEACAM7	7.04654	1.43673	0.151451	4.83548e-22	4.19009e-21	up
CCDC34	106.103	0.737541	0.0783908	5.08576e-22	4.39931e-21	up
SELP	866.124	0.670204	0.0712143	5.09972e-22	4.40884e-21	up
TCERG1L	5.30261	1.47943	0.15609	5.10327e-22	4.40935e-21	up
SUSD2	1721.27	-1.03806	0.110022	5.19218e-22	4.48358e-21	down
CCL21	1441.9	1.02273	0.10845	5.26092e-22	4.53769e-21	up
RGS9	224.732	-0.767932	0.0816871	5.41694e-22	4.66957e-21	down
EFCAB1	793.698	1.62046	0.171442	5.52506e-22	4.75728e-21	up
FBLN7	100.277	0.696145	0.0740767	5.73615e-22	4.9362e-21	up
GIPR	206.827	1.03807	0.110198	5.98687e-22	5.14602e-21	up
LRRC46	460.707	1.67874	0.178035	6.19396e-22	5.31791e-21	up
LAMC3	759.169	-1.13482	0.120339	6.57938e-22	5.63263e-21	down
DHCR7	865.177	-0.690767	0.0737003	7.28383e-22	6.23214e-21	down
FGL1	19.7989	-1.57258	0.166763	7.30204e-22	6.24414e-21	down
HLA-DOB	132.178	0.950483	0.101352	7.59725e-22	6.48916e-21	up
SHISA6	18.3101	1.18474	0.125759	7.83781e-22	6.6908e-21	up
SLC27A2	134.051	1.57013	0.166677	8.04338e-22	6.85845e-21	up
MAP6	511.244	0.907922	0.0969817	8.35122e-22	7.11688e-21	up
LOXL2	564.003	0.703076	0.0751432	8.44264e-22	7.19069e-21	up
DNAH10	490.505	1.36886	0.145187	8.52272e-22	7.25475e-21	up
AGR2	3862.29	1.14741	0.122204	9.91772e-22	8.42301e-21	up
STOX1	113.599	1.49397	0.158835	1.00256e-21	8.50979e-21	up
VIP	36.2759	-1.25411	0.133364	1.00903e-21	8.55981e-21	down
TPPP3	2597.87	1.05435	0.11256	1.02308e-21	8.6741e-21	up
GCLC	876.047	0.622378	0.0666466	1.02582e-21	8.6924e-21	up
ACSM3	519.041	-0.63667	0.0681922	1.04342e-21	8.82654e-21	down
MGP	45912.5	0.66363	0.0711126	1.07874e-21	9.12017e-21	up
NPHP1	478.903	0.796547	0.0854367	1.12534e-21	9.50872e-21	up
FLT4	718.131	-0.679959	0.0729507	1.19295e-21	1.00743e-20	down
DUOXA1	2114.25	-0.912125	0.0979167	1.30102e-21	1.09808e-20	down
COL8A2	347.059	0.638052	0.0685139	1.30325e-21	1.09934e-20	up
CEACAM19	394.419	-0.677255	0.072737	1.30916e-21	1.1037e-20	down
MRGPRF	227.366	1.21261	0.129411	1.31666e-21	1.1094e-20	up
SPEF1	333.489	1.63489	0.174761	1.3526e-21	1.1384e-20	up
NWD1	227.123	1.68847	0.180773	1.41169e-21	1.18746e-20	up
DLL4	304.638	-0.788061	0.084748	1.41536e-21	1.18987e-20	down
EFR3B	130.314	-0.827546	0.0890459	1.496e-21	1.25625e-20	down
CAP2	275.441	0.622182	0.066934	1.5376e-21	1.29046e-20	up
CACNG6	232.573	1.7981	0.19329	1.59017e-21	1.33308e-20	up
KRT32	3.36314	1.71006	0.183461	1.62071e-21	1.35793e-20	up
TUBA4B	451.307	1.76552	0.189684	1.63382e-21	1.36814e-20	up
PODN	2627.23	0.815474	0.0878588	1.66648e-21	1.39471e-20	up
C5orf49	511.842	1.60022	0.171528	1.82067e-21	1.5229e-20	up
NKX2-1	3372.06	-0.78474	0.084662	1.8718e-21	1.56479e-20	down
FCRL2	58.3032	1.10274	0.118421	1.88903e-21	1.57831e-20	up
C1QTNF3	435.68	0.80945	0.0873449	1.90467e-21	1.58961e-20	up
PYGM	113.391	0.713626	0.0770834	2.12351e-21	1.7673e-20	up
GPR17	292.693	-1.18037	0.126732	2.13242e-21	1.77373e-20	down
CD163L1	300.589	0.779363	0.0842207	2.16058e-21	1.79416e-20	up
HS3ST1	134.401	1.03379	0.111408	2.2392e-21	1.85841e-20	up
PPP2R2B	92.8544	0.723774	0.0782479	2.28038e-21	1.89049e-20	up
SYNGAP1	1445.37	0.704214	0.0761941	2.46295e-21	2.03732e-20	up
TEKT1	601.433	1.73546	0.187244	2.51971e-21	2.08311e-20	up
FAM155A	43.5637	0.766266	0.0829691	2.5682e-21	2.12203e-20	up
CFHR1	28.6431	1.2066	0.129787	2.60433e-21	2.14951e-20	up
IFT27	617.929	0.662852	0.0717569	2.61913e-21	2.16053e-20	up
CD160	68.0912	-0.91112	0.098619	2.66179e-21	2.19451e-20	down
IL13	29.8188	1.89996	0.20616	2.74967e-21	2.26571e-20	up
ABCA3	4664.07	-1.09011	0.117606	2.75279e-21	2.26703e-20	down
FDXR	293.357	0.65398	0.0708847	2.92325e-21	2.40344e-20	up
CHST9	416.553	1.91274	0.207831	2.98415e-21	2.45216e-20	up
CD274	362.091	-0.924488	0.100242	3.14925e-21	2.5864e-20	down
GBP4	1469.21	-1.03955	0.112473	3.18766e-21	2.61651e-20	down
SERINC2	442.607	0.904279	0.0981144	3.24798e-21	2.66455e-20	up
MOCS1	527.42	-0.586791	0.0636751	3.26103e-21	2.67379e-20	down
ARMC3	427.242	1.71635	0.1858	3.49468e-21	2.86066e-20	up
DCDC2B	395.733	1.59515	0.172261	3.50406e-21	2.86677e-20	up
EMID1	492.026	0.579519	0.0629856	3.73679e-21	3.05382e-20	up
NAT1	335.937	0.896182	0.097411	3.75536e-21	3.06732e-20	up
TUFT1	264.432	-0.608004	0.0660959	3.79702e-21	3.09965e-20	down
CFHR3	20.6806	1.12231	0.121481	3.89743e-21	3.17989e-20	up
KREMEN2	10.6623	0.982802	0.106743	3.98528e-21	3.24979e-20	up
LZTS1	336.722	0.723966	0.0787911	4.0358e-21	3.28775e-20	up
TNNT2	121.191	-0.834417	0.0908488	4.14043e-21	3.37078e-20	down
SPATA4	98.4011	1.60824	0.174107	4.25855e-21	3.46506e-20	up
TFF3	1498.61	1.28986	0.139394	4.27739e-21	3.4785e-20	up
CDX1	10.7013	1.00545	0.109288	4.43768e-21	3.601e-20	up
ROBO4	2354.68	-0.765633	0.0834467	4.50542e-21	3.65399e-20	down
C2orf73	112.739	1.51235	0.163637	4.58416e-21	3.71382e-20	up
HPGD	2230.61	-1.08727	0.118133	5.03335e-21	4.06889e-20	down
B4GALNT1	63.0316	0.679546	0.0741448	5.09831e-21	4.11918e-20	up
CCL13	293.628	1.57684	0.170991	5.1394e-21	4.15013e-20	up
LHX6	282.234	0.812509	0.0887621	5.47941e-21	4.41753e-20	up
FBXW10	32.5753	1.35017	0.146286	5.48985e-21	4.42357e-20	up
DAPP1	405.863	0.624046	0.0681522	5.59836e-21	4.50856e-20	up
HPCAL4	31.0818	-1.20787	0.131103	5.68779e-21	4.57812e-20	down
ENKUR	366.724	1.67549	0.182266	5.74969e-21	4.62545e-20	up
GPR146	920.086	-0.714831	0.0781632	6.03361e-21	4.85124e-20	down
CNGA3	17.4822	1.58845	0.172617	6.06621e-21	4.87221e-20	up
CLIC5	1320.55	-1.30342	0.14143	6.10616e-21	4.90166e-20	down
C20orf85	3267.25	1.84288	0.201518	6.17226e-21	4.95206e-20	up
RGS17	23.6543	0.799481	0.0874732	6.23041e-21	4.99603e-20	up
S1PR5	90.1406	-1.02309	0.111636	6.38255e-21	5.11528e-20	down
NFATC2	392.337	1.04435	0.113931	6.52817e-21	5.22919e-20	up
TEKT2	290.295	1.47203	0.159888	6.5957e-21	5.28045e-20	up
ZBBX	635.767	1.77628	0.194032	6.63621e-21	5.31004e-20	up
IL7R	2012.95	-0.926408	0.101451	7.3426e-21	5.8676e-20	down
SECISBP2L	1646.21	-0.739884	0.0811007	7.34482e-21	5.8676e-20	down
CCDC74B	262.485	1.42877	0.155359	7.40903e-21	5.91574e-20	up
LCA5L	174.09	0.962828	0.1054	7.5129e-21	5.99547e-20	up
RHOD	112.112	0.726263	0.079658	7.7837e-21	6.20826e-20	up
BMPR1B	186.021	1.16902	0.127447	7.80602e-21	6.22274e-20	up
ALS2CL	1829.41	-0.613128	0.0672324	7.89812e-21	6.2861e-20	down
HAPLN3	682.604	0.848295	0.09306	7.89532e-21	6.2861e-20	up
STMN3	257.3	0.815312	0.0895481	8.61855e-21	6.84854e-20	up
CCDC54	5.39327	-1.23568	0.134778	8.92775e-21	7.09047e-20	down
HOXD8	58.3776	0.991805	0.108792	9.36393e-21	7.42898e-20	up
B4GALNT4	34.8623	1.21231	0.132371	9.49121e-21	7.52596e-20	up
SP5	26.7557	-0.802364	0.0882789	9.94537e-21	7.87773e-20	down
PPP4R4	47.0038	-0.993498	0.109117	1.04552e-20	8.2728e-20	down
TP53INP1	1538.31	0.647465	0.0712676	1.07779e-20	8.51909e-20	up
SLC16A1	395.218	0.686396	0.0755663	1.07984e-20	8.53076e-20	up
SFTPD	2902.33	-1.00635	0.110569	1.10422e-20	8.71875e-20	down
C12orf42	11.0943	1.35409	0.147925	1.10738e-20	8.73911e-20	up
C7	19245.5	0.809906	0.0892532	1.13917e-20	8.98526e-20	up
NME5	209.373	1.09465	0.120099	1.16456e-20	9.18065e-20	up
GAL3ST4	316.527	0.6999	0.0771346	1.17309e-20	9.24306e-20	up
WNT5B	198.433	0.59716	0.0657927	1.17624e-20	9.263e-20	up
GREB1	75.8002	0.816082	0.0900124	1.22644e-20	9.64813e-20	up
AFAP1L1	557.777	-0.718831	0.0792929	1.25531e-20	9.86482e-20	down
VAT1L	28.1776	1.75826	0.193438	1.25635e-20	9.86786e-20	up
GGT6	291.976	0.887846	0.0979084	1.25782e-20	9.87415e-20	up
PLVAP	732.114	2.31867	0.261288	1.28508e-20	1.00829e-19	up
SNED1	965.058	0.574514	0.0634129	1.37124e-20	1.07476e-19	up
C9orf24	2627.61	1.71166	0.188336	1.40108e-20	1.09755e-19	up
UNC5D	7.29176	-1.60144	0.175802	1.40179e-20	1.09755e-19	down
F2RL2	52.3501	1.59811	0.175463	1.42697e-20	1.1161e-19	up
KCP	82.0018	0.808439	0.0893872	1.49918e-20	1.17197e-19	up
ADH7	139.864	2.18837	0.245383	1.56131e-20	1.2199e-19	up
ZDHHC1	664.451	0.696182	0.0769982	1.5773e-20	1.23175e-19	up
SFTPA1	216830	-1.09615	0.120746	1.63111e-20	1.2731e-19	down
PKP1	337.032	1.06594	0.117508	1.6382e-20	1.27797e-19	up
CYP2A13	25.3669	2.01698	0.22471	1.74725e-20	1.36161e-19	up
ISLR2	52.3771	0.957706	0.10593	1.76666e-20	1.37602e-19	up
PLIN5	451.928	-0.771905	0.0855709	1.86085e-20	1.44863e-19	down
LILRA2	471.369	-0.787111	0.0872782	1.89613e-20	1.47456e-19	down
GRPEL2	312.003	-0.744435	0.082558	1.93501e-20	1.50323e-19	down
CCDC138	102.97	0.818763	0.090868	2.04391e-20	1.58618e-19	up
PAX5	23.5036	1.76854	0.195851	2.11544e-20	1.64084e-19	up
ELFN1	44.5395	0.869529	0.0965829	2.24542e-20	1.73895e-19	up
ABCC6	645.357	-0.599153	0.0665577	2.31876e-20	1.79481e-19	down
RSPO2	171.161	-0.960736	0.106616	2.32796e-20	1.801e-19	down
EPS8L1	1282.73	0.631249	0.0701855	2.4818e-20	1.91705e-19	up
C2orf50	103.625	1.47051	0.162363	2.61706e-20	2.01839e-19	up
MORN5	398.294	1.77247	0.197163	3.01972e-20	2.32175e-19	up
PDE2A	823.393	0.697422	0.0777622	3.05893e-20	2.35069e-19	up
S100A8	1687.15	-1.27265	0.140837	3.10887e-20	2.38538e-19	down
APOH	46.9711	-1.35105	0.149513	3.24787e-20	2.49076e-19	down
SPAG16	656.43	0.632902	0.07062	3.31374e-20	2.53996e-19	up
STX1A	281.226	0.630486	0.070366	3.37562e-20	2.58607e-19	up
KRT16	41.3171	2.08842	0.235395	3.47965e-20	2.6644e-19	up
ABHD5	363.693	-0.8371	0.0935203	3.52792e-20	2.69998e-19	down
WDR93	61.0753	1.29788	0.14383	3.55702e-20	2.72086e-19	up
WDR38	801.489	1.76741	0.196993	3.59106e-20	2.74549e-19	up
PXMP4	479.477	-0.692902	0.0774258	3.6527e-20	2.79119e-19	down
CYP11A1	61.6255	0.888179	0.0993108	3.91478e-20	2.9884e-19	up
F2RL3	666.423	-1.45902	0.161911	3.99514e-20	3.04819e-19	down
PPP1R14D	16.0331	1.08227	0.120592	4.07246e-20	3.10559e-19	up
ROR1	280.635	-0.60223	0.0673739	4.11644e-20	3.13753e-19	down
CACNA1A	107.977	0.85978	0.0962924	4.36333e-20	3.32231e-19	up
CCRL2	291.003	-0.659198	0.0738267	4.43818e-20	3.37758e-19	down
SFRP1	349.992	1.35426	0.150458	4.48474e-20	3.41128e-19	up
PLTP	2057.66	0.854149	0.0957335	4.61875e-20	3.51142e-19	up
TEX26	18.1948	1.91021	0.214655	4.83476e-20	3.67191e-19	up
KCNN1	8.62004	1.02052	0.114151	4.93243e-20	3.74419e-19	up
NEK5	208.503	1.31716	0.146555	4.99391e-20	3.78893e-19	up
TTYH1	24.3213	0.843156	0.0946072	5.02295e-20	3.80903e-19	up
PADI3	6.21648	2.53372	0.295371	5.18988e-20	3.93362e-19	up
PPP1R14B	423.104	0.64683	0.0726072	5.35017e-20	4.04894e-19	up
COL9A2	160.848	0.895926	0.10056	5.36283e-20	4.05648e-19	up
CCDC148	78.2367	1.01873	0.114127	5.56724e-20	4.20683e-19	up
DTX1	138.253	0.81585	0.0917928	6.18717e-20	4.67291e-19	up
MOBP	75.8943	1.30545	0.145675	6.28293e-20	4.74283e-19	up
LDLRAD1	647.254	1.70205	0.190754	6.4236e-20	4.84657e-19	up
C21orf58	500.36	1.15021	0.128741	6.64766e-20	5.01057e-19	up
KIF6	131.514	0.967864	0.108863	7.00758e-20	5.27653e-19	up
STMN2	14.3104	1.25909	0.140872	7.48909e-20	5.63058e-19	up
RAG1	42.521	-0.571153	0.0643806	7.55935e-20	5.68054e-19	down
KIF9	623.327	0.669338	0.0754947	7.78847e-20	5.84977e-19	up
CA14	30.5274	-0.599204	0.0675948	8.00925e-20	6.01257e-19	down
AIPL1	5.20509	1.25036	0.140042	8.07266e-20	6.05713e-19	up
FAM166B	437.243	1.56642	0.175581	8.12138e-20	6.08819e-19	up
SIX4	81.911	1.48169	0.165948	8.29407e-20	6.21078e-19	up
FAM183A	1730.9	1.67247	0.187952	8.45424e-20	6.32438e-19	up
DZIP3	426.944	0.785549	0.0887482	8.56467e-20	6.40378e-19	up
MAT1A	33.1379	1.54515	0.173312	8.78815e-20	6.5676e-19	up
KCNS3	407.348	-0.79088	0.0894708	9.52482e-20	7.10746e-19	down
DHRS9	510.756	1.035	0.116755	9.98505e-20	7.44345e-19	up
DOC2A	270.701	1.24648	0.140016	1.01604e-19	7.5704e-19	up
ELK3	790.584	0.714808	0.0809533	1.05761e-19	7.87225e-19	up
TTC23L	71.3361	1.1459	0.129073	1.09553e-19	8.15043e-19	up
CAPSL	885.972	1.82077	0.206136	1.10491e-19	8.21616e-19	up
PAPPA2	51.1124	1.70147	0.192172	1.19182e-19	8.8492e-19	up
CNTN5	30.6957	1.4577	0.16404	1.2335e-19	9.14959e-19	up
SMOX	144.245	0.780927	0.0886355	1.23426e-19	9.15068e-19	up
DUSP8	232.309	-0.847906	0.0963309	1.35027e-19	9.99095e-19	down
ZNF208	99.0448	0.661554	0.0751438	1.36001e-19	1.0058e-18	up
HAL	105.467	-0.900024	0.10223	1.3849e-19	1.0237e-18	down
STAR	19.3257	0.902287	0.102588	1.50028e-19	1.10735e-18	up
ADAMTSL3	402.791	-0.618085	0.0703177	1.5558e-19	1.14776e-18	down
EYA1	59.9139	1.75376	0.199036	1.5637e-19	1.15302e-18	up
LIM2	5.02783	-1.83166	0.20848	1.63424e-19	1.20443e-18	down
IP6K3	68.7263	-1.09771	0.124449	1.67246e-19	1.23139e-18	down
TLL2	9.4668	1.0212	0.116016	1.69737e-19	1.24911e-18	up
XIRP1	55.2486	1.89912	0.216891	1.77867e-19	1.30766e-18	up
KRT73	5.90848	-1.49464	0.169103	1.83785e-19	1.3505e-18	down
SEMA3G	1176.9	-0.99589	0.113367	1.89398e-19	1.39037e-18	down
BHMT2	143.605	0.827979	0.0945363	1.97308e-19	1.44702e-18	up
SNTN	1541.25	1.71327	0.194812	1.97604e-19	1.44848e-18	up
DPP10	28.8828	0.921551	0.10516	2.03711e-19	1.49251e-18	up
TIGIT	137.024	1.02643	0.116896	2.07634e-19	1.51977e-18	up
ELL3	250.96	0.68613	0.0784517	2.25397e-19	1.64817e-18	up
HOXC5	8.80415	1.5791	0.179454	2.37087e-19	1.73026e-18	up
GRM7	49.7078	1.8166	0.207797	2.49285e-19	1.81839e-18	up
ALOX15	658.424	1.69463	0.193246	2.56179e-19	1.86686e-18	up
ITIH5	1239.88	0.632811	0.0725254	2.74556e-19	1.99786e-18	up
FCER2	42.2379	1.13412	0.129295	2.76296e-19	2.00954e-18	up
UNC79	21.4243	0.853655	0.0978799	2.76595e-19	2.01073e-18	up
ST8SIA2	4.4317	1.88804	0.216835	2.81912e-19	2.04739e-18	up
TRPM6	51.6476	0.719773	0.0825598	2.8408e-19	2.06213e-18	up
WT1	57.6047	1.98149	0.228466	2.89612e-19	2.10127e-18	up
ZNF273	316.223	0.905835	0.103875	2.91966e-19	2.11732e-18	up
HTR4	10.7393	0.986193	0.112946	2.97856e-19	2.15898e-18	up
CENPM	289.6	1.01012	0.115723	3.18675e-19	2.30877e-18	up
PPARG	645.12	-0.90845	0.104292	3.19338e-19	2.31245e-18	down
KCNRG	161.675	1.38674	0.157955	3.26605e-19	2.36391e-18	up
KRT72	7.68423	-1.49417	0.170298	3.2676e-19	2.36391e-18	down
ARL14	6.23501	1.47773	0.168429	3.31497e-19	2.39585e-18	up
ANXA10	16.0463	1.33991	0.152804	3.56296e-19	2.57136e-18	up
FLRT3	1064	-0.788852	0.0907713	3.56643e-19	2.57261e-18	down
CCDC157	231.95	0.799939	0.0920918	3.70225e-19	2.6693e-18	up
IQUB	69.3365	1.20647	0.137873	3.72785e-19	2.68646e-18	up
CGB7	26.5657	1.0218	0.117269	3.73184e-19	2.68804e-18	up
TUBB2B	46.9547	1.18587	0.135682	3.97374e-19	2.85952e-18	up
SLC22A15	217.232	-0.641804	0.0739334	4.05263e-19	2.91349e-18	down
DSP	884.006	0.843229	0.0971791	4.06446e-19	2.92058e-18	up
HIGD1B	1826.39	-0.840125	0.0968538	4.16316e-19	2.99007e-18	down
SFTA2	2121.88	-1.10444	0.126692	4.21318e-19	3.02309e-18	down
CMTM5	49.9513	-0.843599	0.0972953	4.3062e-19	3.08687e-18	down
AEN	305.74	0.643553	0.0742178	4.4101e-19	3.15832e-18	up
LRTOMT	610.256	0.798782	0.0921727	4.41888e-19	3.16309e-18	up
CD70	22.9384	0.89792	0.103617	4.6835e-19	3.3493e-18	up
KY	13.7521	0.926282	0.106868	4.76742e-19	3.40768e-18	up
SLC46A2	239.915	-1.07742	0.123894	4.82145e-19	3.443e-18	down
DYNLRB2	338.102	1.46614	0.167908	4.83122e-19	3.44834e-18	up
C10orf55	51.3303	0.666931	0.0771219	5.3741e-19	3.83215e-18	up
ADGB	206.282	1.4472	0.165977	5.45432e-19	3.8875e-18	up
MC5R	3.06577	1.49287	0.171284	5.45692e-19	3.8875e-18	up
TNFRSF9	75.1878	0.993609	0.11473	5.63863e-19	4.01504e-18	up
PPP1R42	254.069	1.57328	0.180845	5.76525e-19	4.10129e-18	up
IL18RAP	372.661	-0.95705	0.110709	6.08539e-19	4.32491e-18	down
SLC13A5	10.1349	1.09755	0.126572	6.23434e-19	4.42867e-18	up
SLC7A5	633.373	1.03431	0.119471	6.23799e-19	4.42915e-18	up
CMA1	76.8291	1.58938	0.182942	6.25049e-19	4.43592e-18	up
SLC4A5	322.461	0.703736	0.0815676	6.32077e-19	4.48366e-18	up
KLHL14	30.5748	0.876086	0.101539	6.37569e-19	4.52048e-18	up
SPAG6	468.007	1.62897	0.187837	6.75521e-19	4.78048e-18	up
SFTPA2	255714	-1.06827	0.12348	7.0194e-19	4.96509e-18	down
RHPN1	503.259	0.674271	0.0782632	7.10726e-19	5.02487e-18	up
RIIAD1	306.311	1.4319	0.164782	7.11898e-19	5.03077e-18	up
SLC29A2	369.64	-0.603266	0.0700213	7.22932e-19	5.10391e-18	down
NOVA1	70.9671	0.749151	0.0870366	7.43007e-19	5.24069e-18	up
VWA3B	401.95	1.60056	0.184736	7.57791e-19	5.33993e-18	up
BLNK	332.16	0.59078	0.0686543	7.92352e-19	5.57558e-18	up
TXK	86.3338	-0.743588	0.0865067	8.23044e-19	5.78882e-18	down
TMEM232	191.402	1.15043	0.133034	8.43787e-19	5.93193e-18	up
CNIH2	59.2434	0.958054	0.111326	8.55275e-19	6.00421e-18	up
CLDN1	536.286	1.24431	0.143669	8.57403e-19	6.01632e-18	up
APOBEC4	77.021	1.84903	0.215276	8.76138e-19	6.14489e-18	up
CAPNS2	21.962	1.33167	0.153682	8.8254e-19	6.18689e-18	up
DIO1	43.7185	1.13666	0.131616	9.10256e-19	6.37521e-18	up
ZNF474	49.942	1.49914	0.173243	9.36825e-19	6.55821e-18	up
PRAM1	384.649	-0.739392	0.086168	9.37952e-19	6.55995e-18	down
TTC26	261.262	0.751571	0.0876301	9.69274e-19	6.76714e-18	up
ADHFE1	563.773	-0.590726	0.0688564	9.93554e-19	6.92937e-18	down
GGTLC2	29.1775	-1.17283	0.135906	1.02316e-18	7.1292e-18	down
TMEM212	269.943	1.35289	0.156425	1.02438e-18	7.13438e-18	up
RFX8	23.3263	0.886382	0.103386	1.0345e-18	7.20146e-18	up
NAT14	401.987	0.66392	0.0774772	1.06511e-18	7.40764e-18	up
SH3BP5	1329.26	-0.695115	0.0811413	1.07657e-18	7.48038e-18	down
SLC23A1	84.923	1.48496	0.172004	1.12844e-18	7.83356e-18	up
PTP4A3	2675.98	0.602482	0.0703863	1.17367e-18	8.13996e-18	up
C1orf194	1970.43	1.70576	0.198694	1.25927e-18	8.7296e-18	up
CLEC12B	38.1398	-0.926182	0.108259	1.26773e-18	8.78415e-18	down
MESP1	77.0113	0.809854	0.0947939	1.28861e-18	8.91644e-18	up
MRO	28.7411	0.943088	0.110234	1.29645e-18	8.96648e-18	up
MAPK15	1698.23	1.23914	0.143904	1.31737e-18	9.10697e-18	up
C7orf57	122.479	1.46562	0.170151	1.35722e-18	9.37378e-18	up
C6orf118	213.127	1.72353	0.201184	1.41857e-18	9.78139e-18	up
LTF	2067.49	1.58688	0.184646	1.41885e-18	9.78139e-18	up
RNF183	26.8593	1.23241	0.143279	1.41873e-18	9.78139e-18	up
MAK	142.874	0.963543	0.112819	1.51872e-18	1.04506e-17	up
ABCA12	29.6369	1.82878	0.214697	1.70421e-18	1.16946e-17	up
MAPT	78.7238	-0.832145	0.0978079	1.75877e-18	1.20469e-17	down
ZNF473	441.127	0.828743	0.0974281	1.78325e-18	1.22034e-17	up
CLCN1	7.49349	1.00694	0.118129	1.88659e-18	1.28988e-17	up
CD300LF	394.617	-0.680529	0.0800497	1.90242e-18	1.3001e-17	down
KCTD16	35.5417	-1.04053	0.122182	2.14789e-18	1.4625e-17	down
TTC29	228.94	1.60818	0.188275	2.16638e-18	1.47375e-17	up
ITGB3	333.092	0.729105	0.0859422	2.17538e-18	1.4792e-17	up
KLHDC7A	110.967	0.865047	0.101989	2.24298e-18	1.52378e-17	up
ZNF385C	46.644	-0.576498	0.0679463	2.25047e-18	1.52817e-17	down
LHCGR	10.6777	1.28394	0.150123	2.2764e-18	1.54508e-17	up
CDKN2B	400.075	-0.818272	0.0965379	2.30088e-18	1.56098e-17	down
KCNG2	14.4195	1.15107	0.135043	2.46769e-18	1.67263e-17	up
TEKT3	128.801	0.976894	0.115122	2.48836e-18	1.68588e-17	up
GDF15	2148.18	1.06955	0.125776	2.53019e-18	1.71344e-17	up
CA9	28.9234	1.20284	0.141541	3.32526e-18	2.23464e-17	up
DCDC1	83.5475	1.41979	0.166893	3.47071e-18	2.33134e-17	up
FAM189A2	434.351	-0.914436	0.108412	3.51557e-18	2.36041e-17	down
IQCK	636.746	0.604465	0.0717093	3.59129e-18	2.41017e-17	up
ZNF436	298.295	0.610048	0.072383	3.62863e-18	2.43413e-17	up
PAEP	23.9902	1.59367	0.187849	3.63576e-18	2.43782e-17	up
C15orf48	767.215	1.1004	0.129948	3.63767e-18	2.43801e-17	up
MYLPF	50.5206	0.815504	0.0968277	3.64662e-18	2.44291e-17	up
ZAR1	3.40556	-1.5938	0.188103	3.98438e-18	2.66678e-17	down
IQCA1	254.504	0.807245	0.0959954	4.06783e-18	2.7202e-17	up
THRSP	9.83582	1.83707	0.218382	4.11758e-18	2.75224e-17	up
CATSPERB	103.774	0.672775	0.079988	4.12981e-18	2.75918e-17	up
G6PC2	7.15594	-1.41787	0.167106	4.20341e-18	2.8071e-17	down
CSF3	2294.54	-1.85412	0.220611	4.2101e-18	2.81031e-17	down
VWA3A	504.763	1.30282	0.153649	4.32913e-18	2.88847e-17	up
SIRPB1	628.321	-0.944465	0.112293	4.48968e-18	2.99366e-17	down
PLCXD2	299.48	-0.797008	0.0949395	4.58889e-18	3.05769e-17	down
ACSL1	3772.6	-0.671803	0.0800144	4.68968e-18	3.12346e-17	down
LEMD1	40.0679	1.10051	0.130425	4.70189e-18	3.13019e-17	up
LRRC23	1092.08	0.895079	0.106605	4.77839e-18	3.17687e-17	up
MEF2B	95.6107	0.870403	0.103699	4.7809e-18	3.17713e-17	up
ANKRD53	85.3307	0.634245	0.0755738	4.88912e-18	3.2476e-17	up
FMO2	3536.51	-0.880317	0.105044	5.38738e-18	3.57063e-17	down
CEACAM4	222.808	-0.922564	0.11003	5.4387e-18	3.60305e-17	down
LRRC34	250.709	0.872253	0.104186	5.74734e-18	3.80246e-17	up
ANKMY1	726.947	0.581545	0.069444	5.7589e-18	3.80842e-17	up
S100A14	924.678	-0.680278	0.0812998	5.95317e-18	3.93341e-17	down
C1R	15971.9	0.608638	0.0727192	5.95774e-18	3.93469e-17	up
UGT1A8	32.3592	3.65038	0.490141	6.11058e-18	4.03385e-17	up
NNMT	15160.3	0.804159	0.0962641	6.51178e-18	4.2949e-17	up
TACC2	3330.66	-0.684175	0.0818753	6.53612e-18	4.30905e-17	down
KCNG3	11.0367	-1.21178	0.143914	6.54519e-18	4.31312e-17	down
C9orf135	302.886	1.70376	0.203018	6.581e-18	4.33291e-17	up
TNFSF10	2369.18	-0.708716	0.0848389	6.62436e-18	4.35953e-17	down
CTH	156.079	-0.598134	0.0716058	6.8655e-18	4.51425e-17	down
FIBCD1	83.6401	-0.925045	0.110731	7.07583e-18	4.64641e-17	down
MAP1LC3C	246.913	-0.942762	0.112847	7.22562e-18	4.74268e-17	down
ADRA1D	53.8562	-0.818722	0.0981844	7.41586e-18	4.86542e-17	down
S1PR3	344.848	0.738362	0.0885649	7.55284e-18	4.95311e-17	up
RBM44	46.1871	-0.603312	0.0723348	7.62869e-18	5.00066e-17	down
LRRC31	33.0546	-1.04527	0.124905	7.63543e-18	5.00288e-17	down
DDIT4L	63.7512	0.940866	0.112784	7.98422e-18	5.22683e-17	up
IFT172	1244.47	0.653918	0.0785458	8.57317e-18	5.60747e-17	up
DMRTA2	2.20033	2.03991	0.247181	8.63987e-18	5.64615e-17	up
UCHL1	492.307	0.908168	0.109054	8.65664e-18	5.65464e-17	up
TDRD9	76.6701	-0.793954	0.0954802	8.98664e-18	5.86507e-17	down
ADAMTS9	1708.29	0.967006	0.116133	9.46041e-18	6.16888e-17	up
RHOH	453.68	0.699302	0.0841832	9.85451e-18	6.41746e-17	up
ACSM5	108.66	-0.768186	0.0925051	9.8803e-18	6.43145e-17	down
CGN	1180.73	-0.717953	0.0864777	1.01866e-17	6.61352e-17	down
CAPS	3800	1.4148	0.168826	1.02351e-17	6.64215e-17	up
RGS6	53.1524	-0.783261	0.094382	1.03256e-17	6.69506e-17	down
HSD3B7	272.452	0.648857	0.0781584	1.04597e-17	6.77907e-17	up
ERVMER34-1	35.3349	-0.669393	0.080653	1.05836e-17	6.8564e-17	down
ZNF521	383.213	0.668921	0.0806785	1.13646e-17	7.35595e-17	up
C11orf16	454.92	1.57676	0.18904	1.24979e-17	8.086e-17	up
SLAMF1	98.1742	0.985109	0.118784	1.29088e-17	8.34465e-17	up
TSPAN2	215.711	0.610298	0.0737493	1.31816e-17	8.51728e-17	up
ACE	1642.05	-0.877336	0.106043	1.32517e-17	8.5552e-17	down
DYDC2	513.786	1.62699	0.195497	1.35797e-17	8.76317e-17	up
CLUAP1	833.153	0.604677	0.0731141	1.37582e-17	8.87449e-17	up
CALML4	713.195	0.655952	0.0793568	1.41068e-17	9.09545e-17	up
CHST4	27.747	1.16089	0.139589	1.45652e-17	9.37884e-17	up
AXDND1	23.5429	1.2351	0.148532	1.62884e-17	1.04704e-16	up
RGS5	3096.79	0.843548	0.10233	1.66376e-17	1.06903e-16	up
SLC22A4	166.86	0.979108	0.118542	1.69395e-17	1.08703e-16	up
NRG4	145.71	0.99316	0.120238	1.72907e-17	1.10909e-16	up
TEKT4	94.9756	1.3653	0.164193	1.77276e-17	1.13662e-16	up
CXADR	494.296	-0.674498	0.0819181	1.83205e-17	1.17362e-16	down
MAEL	8.11304	1.06865	0.129231	1.83589e-17	1.17558e-16	up
IGSF5	7.65063	0.95732	0.116141	1.88371e-17	1.20568e-16	up
LPL	1633.57	-0.995134	0.120632	1.89556e-17	1.21275e-16	down
SIGLEC11	89.4155	-0.756325	0.0919382	1.89766e-17	1.21358e-16	down
RYR3	288.152	0.782607	0.0951484	1.9126e-17	1.22261e-16	up
SPTBN4	53.2388	0.590705	0.0717807	1.94267e-17	1.2413e-16	up
GPR156	19.9868	0.952438	0.11572	2.06991e-17	1.32204e-16	up
PDGFD	147.137	0.9396	0.114228	2.11602e-17	1.34975e-16	up
UCK2	374.06	0.618166	0.0752622	2.20327e-17	1.40421e-16	up
CCDC81	119.507	0.972562	0.118245	2.23638e-17	1.4247e-16	up
DNAH1	853.066	0.587738	0.0716069	2.32355e-17	1.47961e-16	up
OR2W3	15.1141	-1.12144	0.135901	2.33713e-17	1.48699e-16	down
CDC20B	78.4621	1.66201	0.201451	2.34077e-17	1.48867e-16	up
DAZL	3.29306	1.79963	0.219048	2.34613e-17	1.49144e-16	up
APCDD1L	7.72967	1.31249	0.158559	2.38427e-17	1.51504e-16	up
E2F8	46.4333	1.06702	0.129601	2.47394e-17	1.57135e-16	up
FBXL13	83.5444	0.771859	0.0942421	2.55854e-17	1.6244e-16	up
TMC2	46.9427	-0.626907	0.0765141	2.59899e-17	1.64938e-16	down
CRB2	10.5932	1.63048	0.19795	2.75856e-17	1.74915e-16	up
HS3ST6	46.7363	1.67416	0.203487	2.76939e-17	1.75528e-16	up
STK33	763.535	0.888418	0.108547	2.80165e-17	1.77481e-16	up
TSGA10	316.741	0.771136	0.0943511	2.94872e-17	1.86577e-16	up
ESRRG	50.3893	0.861446	0.105399	3.01423e-17	1.9053e-16	up
RABL2A	1203.18	0.706125	0.0864035	3.01501e-17	1.9053e-16	up
SYNPO2L	19.2313	-1.14898	0.139695	3.06677e-17	1.93637e-16	down
OGN	496.751	1.0003	0.122114	3.09438e-17	1.95297e-16	up
CYS1	224.979	-0.920789	0.112693	3.25558e-17	2.05385e-16	down
CCDC110	45.3659	0.719919	0.0882426	3.36917e-17	2.12371e-16	up
PI15	163.547	1.75744	0.214788	3.40607e-17	2.14516e-16	up
SMTNL2	209.586	0.674428	0.0826646	3.41685e-17	2.15105e-16	up
GAD1	26.1242	1.09459	0.133515	3.47562e-17	2.18712e-16	up
TPSAB1	4330.02	0.848063	0.104003	3.49827e-17	2.20045e-16	up
DLX5	9.80252	1.287	0.156429	3.56256e-17	2.239e-16	up
BPIFA1	1582.92	2.44121	0.310814	3.5655e-17	2.23991e-16	up
NT5E	263.655	0.600299	0.0736117	3.59097e-17	2.25496e-16	up
TAGLN3	24.4639	1.63415	0.199189	3.5991e-17	2.25911e-16	up
KCNJ11	82.9142	-0.855359	0.104949	3.63074e-17	2.27802e-16	down
PITX1	19.3286	2.15828	0.269189	3.81983e-17	2.39565e-16	up
SLC13A2	13.8234	-1.65845	0.202555	3.95512e-17	2.47946e-16	down
ATP11A	3366.84	-0.590639	0.0725932	4.19631e-17	2.62625e-16	down
THSD7B	28.3322	1.38971	0.169233	4.19543e-17	2.62625e-16	up
IGFL4	35.7271	0.990703	0.121566	4.3052e-17	2.69328e-16	up
ADAMTS19	14.8221	1.35316	0.165087	4.74192e-17	2.96524e-16	up
MORN1	179.326	0.639975	0.0788341	4.82315e-17	3.01351e-16	up
B3GALT2	102.138	-0.830735	0.102393	4.86316e-17	3.03724e-16	down
ORM1	420.037	-1.25392	0.153197	4.90926e-17	3.06475e-16	down
TACR1	75.4506	1.22182	0.149402	5.01899e-17	3.13194e-16	up
SPARC	38450.8	0.70272	0.0867192	5.32752e-17	3.32169e-16	up
CHL1	453.837	0.714767	0.0882825	5.62079e-17	3.49871e-16	up
CHIA	321.351	-1.28593	0.157514	6.00932e-17	3.73433e-16	down
CCL7	138.622	1.84876	0.22873	6.20115e-17	3.85193e-16	up
STARD4	405.839	-0.626903	0.0775285	6.28486e-17	3.90068e-16	down
C1orf158	168.604	1.61195	0.198292	6.89831e-17	4.27255e-16	up
DNAH17	295.643	-0.675937	0.0837292	6.90131e-17	4.27264e-16	down
ABCA13	337.106	1.49761	0.18391	7.03048e-17	4.3454e-16	up
ADAM29	15.4501	-1.26071	0.154836	7.02814e-17	4.3454e-16	down
OPN4	2.73711	2.15033	0.270768	7.26959e-17	4.48577e-16	up
GABRG3	3.94021	1.75787	0.217324	7.33318e-17	4.52314e-16	up
RAP1GAP	833.391	-0.704291	0.0873564	7.45273e-17	4.59309e-16	down
LILRB5	541.387	0.670359	0.0831413	7.50313e-17	4.62223e-16	up
LRRC4	332.433	0.940582	0.116562	7.68878e-17	4.72881e-16	up
DPF3	36.8888	0.591636	0.0734032	7.83492e-17	4.8167e-16	up
C16orf46	62.6986	0.847049	0.105188	8.03814e-17	4.93757e-16	up
STOML3	262.577	1.67048	0.206369	8.31197e-17	5.09949e-16	up
MOK	729.126	0.617416	0.0766907	8.40728e-17	5.15162e-16	up
ZMYND12	124.566	0.839918	0.104429	8.672e-17	5.30947e-16	up
SLC16A9	85.9504	0.666244	0.0828276	8.78124e-17	5.37195e-16	up
CLDN24	4.31769	-1.16513	0.143962	9.28807e-17	5.66807e-16	down
HOXB1	2.2426	2.33637	0.299463	9.46586e-17	5.77421e-16	up
TRIM31	43.6874	1.03003	0.12787	9.978e-17	6.08414e-16	up
SNX31	12.5882	1.50681	0.186052	1.00264e-16	6.11117e-16	up
CX3CR1	262.538	-1.10765	0.137278	1.03106e-16	6.28183e-16	down
TNFRSF17	44.7601	1.43422	0.177119	1.06199e-16	6.46497e-16	up
LRRC18	138.573	1.04957	0.130382	1.08033e-16	6.57396e-16	up
ENAM	136.262	0.913968	0.114269	1.32401e-16	8.02086e-16	up
MNS1	128.653	1.20118	0.149115	1.33308e-16	8.06921e-16	up
ADRA1B	29.5986	-1.23076	0.152719	1.34366e-16	8.13001e-16	down
CHRNA4	22.4543	1.76966	0.221125	1.43236e-16	8.65263e-16	up
CERS1	22.5799	0.984587	0.123065	1.43872e-16	8.68755e-16	up
CADM3	208.902	0.952829	0.119202	1.4508e-16	8.75341e-16	up
CD5L	19.6584	-1.48269	0.184051	1.45065e-16	8.75341e-16	down
MDFI	704.16	0.597937	0.0749088	1.47231e-16	8.87961e-16	up
KIF12	104.085	-0.830261	0.104147	1.53519e-16	9.25139e-16	down
DNAJA4	1626.29	0.879221	0.110258	1.55473e-16	9.36536e-16	up
BASP1	742.275	0.688523	0.0863982	1.59413e-16	9.59882e-16	up
EPDR1	530.241	-0.662725	0.0831692	1.61822e-16	9.73997e-16	down
FBXW9	117.993	0.734559	0.0922375	1.64043e-16	9.86965e-16	up
PLK1	88.6223	0.693945	0.0871647	1.69542e-16	1.01964e-15	up
FOLR2	598.714	0.698694	0.0877863	1.72403e-16	1.03643e-15	up
LOXHD1	50.042	-0.82799	0.104129	1.80915e-16	1.08673e-15	down
IRF4	258.141	1.23923	0.15447	1.82254e-16	1.09433e-15	up
OSCP1	887.218	0.777277	0.0978145	1.87203e-16	1.12314e-15	up
TCP11	19.4031	1.12488	0.140714	1.9445e-16	1.16522e-15	up
MEFV	180.895	-0.811023	0.10217	2.00879e-16	1.20326e-15	down
GRID2	5.37176	-1.47603	0.184162	2.03141e-16	1.21632e-15	down
SDSL	147.244	0.614718	0.0774123	2.04699e-16	1.22516e-15	up
ANGPTL6	51.7169	0.67246	0.0847097	2.05335e-16	1.22848e-15	up
CCL11	319.808	1.31872	0.164538	2.06798e-16	1.23673e-15	up
ACR	73.982	-0.844931	0.106584	2.21469e-16	1.32235e-15	down
RAET1G	30.6396	0.709145	0.0894756	2.24805e-16	1.34156e-15	up
SLC17A3	8.44983	-0.965988	0.121638	2.24866e-16	1.34156e-15	down
CD101	458.159	-0.810853	0.102343	2.26756e-16	1.3523e-15	down
SLC29A4	78.5416	0.74946	0.094602	2.28249e-16	1.36066e-15	up
PRSS22	638.436	0.749972	0.0946726	2.29131e-16	1.36537e-15	up
NME7	484.419	0.592177	0.0747118	2.31537e-16	1.37916e-15	up
PLIN4	242.48	0.904134	0.114062	2.33433e-16	1.3899e-15	up
FBXL16	92.7098	-0.681167	0.086051	2.45353e-16	1.45971e-15	down
COL24A1	79.597	0.833566	0.105353	2.48907e-16	1.47967e-15	up
MCOLN3	270.838	-0.630336	0.0797501	2.74197e-16	1.62807e-15	down
IQCH	109.998	0.822756	0.104203	2.82853e-16	1.67813e-15	up
MRAP	48.4936	1.09824	0.138294	2.83584e-16	1.6818e-15	up
GADD45A	522.391	0.810833	0.102718	2.86251e-16	1.69695e-15	up
BTNL3	25.7929	-1.90466	0.241908	2.87406e-16	1.70312e-15	down
COL9A1	9.83778	1.17189	0.147344	2.91102e-16	1.72433e-15	up
POU3F1	5.60114	1.07533	0.135582	2.9535e-16	1.74742e-15	up
PCP4	14.975	1.96464	0.250347	2.95493e-16	1.74757e-15	up
TNFSF14	271.381	0.801453	0.101655	3.09007e-16	1.82533e-15	up
ATG9B	116.073	0.809253	0.102643	3.09181e-16	1.82563e-15	up
CLECL1	112.987	0.792063	0.100622	3.40636e-16	2.01057e-15	up
PKP2	183.062	0.88433	0.112284	3.44029e-16	2.029e-15	up
CABP5	4.08597	-1.67201	0.211182	3.46802e-16	2.04373e-15	down
STK32B	56.0563	0.678125	0.0861537	3.51093e-16	2.06739e-15	up
CCDC65	222.122	0.913654	0.116007	3.54332e-16	2.08482e-15	up
DMP1	5.81295	1.86329	0.237326	3.8394e-16	2.25636e-15	up
FAM216B	405.552	1.60999	0.203461	3.97437e-16	2.33201e-15	up
PLA2G7	551.877	0.996937	0.126594	4.0221e-16	2.35724e-15	up
EMILIN1	2943.63	0.630551	0.0802772	4.0593e-16	2.37812e-15	up
SPATS1	88.2254	1.7882	0.227377	4.16143e-16	2.43699e-15	up
SOX30	6.76993	1.05563	0.133901	4.16554e-16	2.43844e-15	up
CTNNA2	6.93123	1.23048	0.155491	4.32874e-16	2.53199e-15	up
NLRP12	94.0777	-0.711674	0.0908226	4.59341e-16	2.68365e-15	down
DEGS2	188.361	1.19247	0.150949	4.60167e-16	2.68742e-15	up
ZNF440	590.684	0.619639	0.0791197	4.8866e-16	2.84937e-15	up
MSC	336.018	0.963631	0.122874	4.94309e-16	2.88006e-15	up
RORC	446.563	-0.755846	0.0966248	5.04859e-16	2.94038e-15	down
GTSF1L	2.37292	1.82025	0.232533	5.14818e-16	2.99722e-15	up
DGKB	20.2236	0.976138	0.12455	5.24783e-16	3.05404e-15	up
INSIG1	1006.47	-0.646112	0.0827133	5.6932e-16	3.30808e-15	down
PC	144.494	0.807481	0.103447	5.76095e-16	3.34354e-15	up
GPR37	32.8255	0.843593	0.108133	6.03696e-16	3.4983e-15	up
ADM2	53.2914	0.922157	0.118074	6.03963e-16	3.49849e-15	up
POU3F2	2.13624	2.01634	0.260728	6.13893e-16	3.55325e-15	up
LTA	30.7674	0.870895	0.111663	6.24619e-16	3.61394e-15	up
RXRG	62.5872	-0.902034	0.115627	6.32763e-16	3.65964e-15	down
SLC35E4	54.4481	0.687464	0.0882637	6.72106e-16	3.88417e-15	up
GABRP	114.052	1.10777	0.141395	6.75039e-16	3.89962e-15	up
SLFN14	14.2778	-0.932442	0.119648	6.98543e-16	4.02916e-15	down
HSH2D	648.721	0.616667	0.0792344	7.19416e-16	4.14636e-15	up
IGFBP5	6324.11	0.731749	0.0941966	7.78425e-16	4.4761e-15	up
GIMAP4	1040.74	-0.616937	0.0793828	7.85388e-16	4.51439e-15	down
PRG4	1027.1	1.02735	0.131835	8.14169e-16	4.67623e-15	up
RUNDC3B	68.157	0.969551	0.124705	8.51713e-16	4.8881e-15	up
GABRB2	55.6799	-0.80835	0.104254	8.68828e-16	4.98059e-15	down
THEG	8.62632	1.4988	0.191491	8.9391e-16	5.12045e-15	up
DNAH5	673.801	1.1292	0.144776	9.22465e-16	5.27996e-15	up
CD180	173.953	0.810197	0.1046	9.25129e-16	5.29318e-15	up
FAM13C	648.202	0.612434	0.0790987	9.87558e-16	5.64173e-15	up
UNC5CL	74.9247	0.724543	0.0936663	1.01017e-15	5.76429e-15	up
TMEM179	3.97266	1.41628	0.181237	1.03102e-15	5.87655e-15	up
MYL2	4.1158	1.59414	0.204525	1.04019e-15	5.92654e-15	up
SPOCD1	557.072	0.762649	0.0987128	1.0785e-15	6.13781e-15	up
GPT2	141.901	0.649861	0.0841079	1.10916e-15	6.30507e-15	up
PTGES	121.067	0.89262	0.115501	1.11286e-15	6.3237e-15	up
BNC2	344.195	0.618359	0.0800481	1.13364e-15	6.43935e-15	up
[truncated: 1,010 more rows]
