# Supplementary material for: Integrated analysis reveals the protective mechanism and therapeutic potential of hyperbaric oxygen against pulmonary fibrosis
Source: Genes Dis. 2022 Sep 5;10(3):1029–39. doi: 10.1016/j.gendis.2022.08.012 (PMC7614583; doi:10.1016/j.gendis.2022.08.012)
Supplement: Multimedia component 13 [file mmc13.xlsx]

## Sheet:  up regulated gene enrichment
Table S12. GO terms enriched in bleomycin-challenged mice lungs at day 1 post instillation.
Column A contains Summary (the biological process that has the minimal P-value within the cluster) and Members (the other biological processes within the culster).
Columns B-D contain meta-data describing the terms.
Columns E and F contain the enrichment p-values and multi-test-corrected q-values.
Columns H & I enumerate the genes found in each enriched term.
GroupID	Category	Term	Description	LogP	Log(q-value)	InTerm_InList	Genes	Symbols
1_Summary	GO Biological Processes	GO:0009615	response to virus	-12.1961	-7.84948	15/287	12028,12051,15945,15959,16819,17329,17381,17858,23962,54123,58185,58203,58801,231655,246728,12642,27015	Bax,Bcl3,Cxcl10,Ifit3,Lcn2,Cxcl9,Mmp12,Mx2,Oasl2,Irf7,Rsad2,Zbp1,Pmaip1,Oasl1,Oas2,Ch25h,Polk
1_Member	GO Biological Processes	GO:0009615	response to virus	-12.1961	-7.84948	15/287	12028,12051,15945,15959,16819,17329,17381,17858,23962,54123,58185,58203,58801,231655,246728	Bax,Bcl3,Cxcl10,Ifit3,Lcn2,Cxcl9,Mmp12,Mx2,Oasl2,Irf7,Rsad2,Zbp1,Pmaip1,Oasl1,Oas2
1_Member	GO Biological Processes	GO:0051607	defense response to virus	-8.69496	-5.65053	11/226	15945,15959,17329,17858,23962,54123,58185,58203,58801,231655,246728	Cxcl10,Ifit3,Cxcl9,Mx2,Oasl2,Irf7,Rsad2,Zbp1,Pmaip1,Oasl1,Oas2
1_Member	GO Biological Processes	GO:0140546	defense response to symbiont	-8.67481	-5.65053	11/227	15945,15959,17329,17858,23962,54123,58185,58203,58801,231655,246728	Cxcl10,Ifit3,Cxcl9,Mx2,Oasl2,Irf7,Rsad2,Zbp1,Pmaip1,Oasl1,Oas2
1_Member	GO Biological Processes	GO:0070106	interleukin-27-mediated signaling pathway	-6.18567	-3.44108	3/5	23962,231655,246728	Oasl2,Oasl1,Oas2
1_Member	GO Biological Processes	GO:0060700	regulation of ribonuclease activity	-4.54049	-2.09693	3/15	23962,231655,246728	Oasl2,Oasl1,Oas2
1_Member	GO Biological Processes	GO:0048525	negative regulation of viral process	-4.21233	-1.82948	5/102	12642,23962,58185,231655,246728	Ch25h,Oasl2,Rsad2,Oasl1,Oas2
1_Member	GO Biological Processes	GO:0045071	negative regulation of viral genome replication	-4.00409	-1.64422	4/59	23962,58185,231655,246728	Oasl2,Rsad2,Oasl1,Oas2
1_Member	GO Biological Processes	GO:0032069	regulation of nuclease activity	-3.74774	-1.44641	3/27	23962,231655,246728	Oasl2,Oasl1,Oas2
1_Member	GO Biological Processes	GO:1903900	regulation of viral life cycle	-3.4676	-1.19651	5/147	12642,23962,58185,231655,246728	Ch25h,Oasl2,Rsad2,Oasl1,Oas2
1_Member	GO Molecular Functions	GO:0003725	double-stranded RNA binding	-3.41039	-1.15496	4/84	23962,58203,231655,246728	Oasl2,Zbp1,Oasl1,Oas2
1_Member	GO Biological Processes	GO:0045069	regulation of viral genome replication	-3.27829	-1.03885	4/91	23962,58185,231655,246728	Oasl2,Rsad2,Oasl1,Oas2
1_Member	GO Biological Processes	GO:0050792	regulation of viral process	-3.1681	-0.945305	5/171	12642,23962,58185,231655,246728	Ch25h,Oasl2,Rsad2,Oasl1,Oas2
1_Member	GO Molecular Functions	GO:0016779	nucleotidyltransferase activity	-2.82951	-0.686981	4/120	23962,27015,231655,246728	Oasl2,Polk,Oasl1,Oas2
1_Member	GO Biological Processes	GO:0062207	regulation of pattern recognition receptor signaling pathway	-2.10993	-0.125012	3/99	54123,58185,231655	Irf7,Rsad2,Oasl1
2_Summary	GO Molecular Functions	GO:0008009	chemokine activity	-11.3289	-7.45941	8/41	14825,15945,17329,20293,20295,20296,20306,20307,12642,13123,13836,20210,68891,12061,16427,16644,18405,20716,21857,11535,14313,15874,16878,23886,57262,23962,54123,231655,246728,76905,99571,230784,23882,12028,58801,72112,12575,12450,16819	Cxcl1,Cxcl10,Cxcl9,Ccl12,Ccl17,Ccl2,Ccl7,Ccl8,Ch25h,Cyp7b1,Epha2,Saa3,Cd177,Bdkrb1,Itih4,Kng1,Orm1,Serpina3n,Timp1,Adm,Fst,Iapp,Lif,Gdf15,Retnla,Oasl2,Irf7,Oasl1,Oas2,Lrg1,Fgg,Sesn2,Gadd45g,Bax,Pmaip1,Ppp1r14d,Cdkn1a,Ccng1,Lcn2
2_Member	GO Molecular Functions	GO:0008009	chemokine activity	-11.3289	-7.45941	8/41	14825,15945,17329,20293,20295,20296,20306,20307	Cxcl1,Cxcl10,Cxcl9,Ccl12,Ccl17,Ccl2,Ccl7,Ccl8
2_Member	GO Biological Processes	GO:0048247	lymphocyte chemotaxis	-11.3289	-7.45941	8/41	12642,13123,15945,20293,20295,20296,20306,20307	Ch25h,Cyp7b1,Cxcl10,Ccl12,Ccl17,Ccl2,Ccl7,Ccl8
2_Member	GO Biological Processes	GO:0060326	cell chemotaxis	-10.2825	-6.53788	12/209	12642,13123,13836,14825,15945,17329,20210,20293,20295,20296,20306,20307	Ch25h,Cyp7b1,Epha2,Cxcl1,Cxcl10,Cxcl9,Saa3,Ccl12,Ccl17,Ccl2,Ccl7,Ccl8
2_Member	GO Biological Processes	GO:0070098	chemokine-mediated signaling pathway	-10.1781	-6.53047	8/56	14825,15945,17329,20293,20295,20296,20306,20307	Cxcl1,Cxcl10,Cxcl9,Ccl12,Ccl17,Ccl2,Ccl7,Ccl8
2_Member	GO Biological Processes	GO:1990266	neutrophil migration	-10.0958	-6.52732	9/87	14825,15945,17329,20293,20295,20296,20306,20307,68891	Cxcl1,Cxcl10,Cxcl9,Ccl12,Ccl17,Ccl2,Ccl7,Ccl8,Cd177
2_Member	GO Biological Processes	GO:0006954	inflammatory response	-9.9841	-6.48256	16/485	12061,13836,14825,15945,16427,16644,17329,18405,20210,20293,20295,20296,20306,20307,20716,21857	Bdkrb1,Epha2,Cxcl1,Cxcl10,Itih4,Kng1,Cxcl9,Orm1,Saa3,Ccl12,Ccl17,Ccl2,Ccl7,Ccl8,Serpina3n,Timp1
2_Member	GO Biological Processes	GO:0030595	leukocyte chemotaxis	-9.65216	-6.31822	10/137	12642,13123,14825,15945,17329,20293,20295,20296,20306,20307	Ch25h,Cyp7b1,Cxcl1,Cxcl10,Cxcl9,Ccl12,Ccl17,Ccl2,Ccl7,Ccl8
2_Member	GO Biological Processes	GO:0072676	lymphocyte migration	-9.64038	-6.31822	8/65	12642,13123,15945,20293,20295,20296,20306,20307	Ch25h,Cyp7b1,Cxcl10,Ccl12,Ccl17,Ccl2,Ccl7,Ccl8
2_Member	GO Biological Processes	GO:0097530	granulocyte migration	-9.62466	-6.31822	9/98	14825,15945,17329,20293,20295,20296,20306,20307,68891	Cxcl1,Cxcl10,Cxcl9,Ccl12,Ccl17,Ccl2,Ccl7,Ccl8,Cd177
2_Member	GO Biological Processes	GO:1990868	response to chemokine	-9.58569	-6.31822	8/66	14825,15945,17329,20293,20295,20296,20306,20307	Cxcl1,Cxcl10,Cxcl9,Ccl12,Ccl17,Ccl2,Ccl7,Ccl8
2_Member	GO Biological Processes	GO:1990869	cellular response to chemokine	-9.58569	-6.31822	8/66	14825,15945,17329,20293,20295,20296,20306,20307	Cxcl1,Cxcl10,Cxcl9,Ccl12,Ccl17,Ccl2,Ccl7,Ccl8
2_Member	GO Biological Processes	GO:0030593	neutrophil chemotaxis	-9.17815	-5.95202	8/74	14825,15945,17329,20293,20295,20296,20306,20307	Cxcl1,Cxcl10,Cxcl9,Ccl12,Ccl17,Ccl2,Ccl7,Ccl8
2_Member	GO Molecular Functions	GO:0030545	signaling receptor regulator activity	-9.15254	-5.95202	16/553	11535,14313,14825,15874,15945,16878,17329,20210,20293,20295,20296,20306,20307,21857,23886,57262	Adm,Fst,Cxcl1,Iapp,Cxcl10,Lif,Cxcl9,Saa3,Ccl12,Ccl17,Ccl2,Ccl7,Ccl8,Timp1,Gdf15,Retnla
2_Member	GO Molecular Functions	GO:0042379	chemokine receptor binding	-9.0375	-5.86694	8/77	14825,15945,17329,20293,20295,20296,20306,20307	Cxcl1,Cxcl10,Cxcl9,Ccl12,Ccl17,Ccl2,Ccl7,Ccl8
2_Member	GO Biological Processes	GO:0071621	granulocyte chemotaxis	-8.85893	-5.7164	8/81	14825,15945,17329,20293,20295,20296,20306,20307	Cxcl1,Cxcl10,Cxcl9,Ccl12,Ccl17,Ccl2,Ccl7,Ccl8
2_Member	GO Molecular Functions	GO:0048018	receptor ligand activity	-8.79349	-5.67729	15/501	11535,14825,15874,15945,16878,17329,20210,20293,20295,20296,20306,20307,21857,23886,57262	Adm,Cxcl1,Iapp,Cxcl10,Lif,Cxcl9,Saa3,Ccl12,Ccl17,Ccl2,Ccl7,Ccl8,Timp1,Gdf15,Retnla
2_Member	GO Biological Processes	GO:0050900	leukocyte migration	-8.756	-5.66463	11/223	12642,13123,14825,15945,17329,20293,20295,20296,20306,20307,68891	Ch25h,Cyp7b1,Cxcl1,Cxcl10,Cxcl9,Ccl12,Ccl17,Ccl2,Ccl7,Ccl8,Cd177
2_Member	GO Molecular Functions	GO:0030546	signaling receptor activator activity	-8.69995	-5.65053	15/509	11535,14825,15874,15945,16878,17329,20210,20293,20295,20296,20306,20307,21857,23886,57262	Adm,Cxcl1,Iapp,Cxcl10,Lif,Cxcl9,Saa3,Ccl12,Ccl17,Ccl2,Ccl7,Ccl8,Timp1,Gdf15,Retnla
2_Member	GO Molecular Functions	GO:0005125	cytokine activity	-8.65475	-5.65053	11/228	14825,15945,16878,17329,20293,20295,20296,20306,20307,21857,23886	Cxcl1,Cxcl10,Lif,Cxcl9,Ccl12,Ccl17,Ccl2,Ccl7,Ccl8,Timp1,Gdf15
2_Member	GO Biological Processes	GO:0097529	myeloid leukocyte migration	-8.61449	-5.62957	9/127	14825,15945,17329,20293,20295,20296,20306,20307,68891	Cxcl1,Cxcl10,Cxcl9,Ccl12,Ccl17,Ccl2,Ccl7,Ccl8,Cd177
2_Member	GO Biological Processes	GO:0071674	mononuclear cell migration	-8.41316	-5.44672	8/92	12642,13123,15945,20293,20295,20296,20306,20307	Ch25h,Cyp7b1,Cxcl10,Ccl12,Ccl17,Ccl2,Ccl7,Ccl8
2_Member	GO Biological Processes	GO:0019221	cytokine-mediated signaling pathway	-8.27776	-5.32906	12/313	14825,15945,17329,20293,20295,20296,20306,20307,23962,54123,231655,246728	Cxcl1,Cxcl10,Cxcl9,Ccl12,Ccl17,Ccl2,Ccl7,Ccl8,Oasl2,Irf7,Oasl1,Oas2
2_Member	GO Biological Processes	GO:0002548	monocyte chemotaxis	-6.59416	-3.72463	5/34	20293,20295,20296,20306,20307	Ccl12,Ccl17,Ccl2,Ccl7,Ccl8
2_Member	GO Biological Processes	GO:0048245	eosinophil chemotaxis	-6.229	-3.44689	4/17	20293,20296,20306,20307	Ccl12,Ccl2,Ccl7,Ccl8
2_Member	GO Biological Processes	GO:0071347	cellular response to interleukin-1	-6.20746	-3.44689	6/75	20210,20293,20295,20296,20306,20307	Saa3,Ccl12,Ccl17,Ccl2,Ccl7,Ccl8
2_Member	GO Molecular Functions	GO:0005126	cytokine receptor binding	-6.20694	-3.44689	10/315	14825,15945,16878,17329,20293,20295,20296,20306,20307,76905	Cxcl1,Cxcl10,Lif,Cxcl9,Ccl12,Ccl17,Ccl2,Ccl7,Ccl8,Lrg1
2_Member	GO Biological Processes	GO:0072677	eosinophil migration	-6.12121	-3.3895	4/18	20293,20296,20306,20307	Ccl12,Ccl2,Ccl7,Ccl8
2_Member	GO Biological Processes	GO:0006935	chemotaxis	-5.96801	-3.27458	12/511	12642,13123,13836,14825,15945,17329,20210,20293,20295,20296,20306,20307	Ch25h,Cyp7b1,Epha2,Cxcl1,Cxcl10,Cxcl9,Saa3,Ccl12,Ccl17,Ccl2,Ccl7,Ccl8
2_Member	GO Biological Processes	GO:0042330	taxis	-5.92383	-3.23994	12/516	12642,13123,13836,14825,15945,17329,20210,20293,20295,20296,20306,20307	Ch25h,Cyp7b1,Epha2,Cxcl1,Cxcl10,Cxcl9,Saa3,Ccl12,Ccl17,Ccl2,Ccl7,Ccl8
2_Member	GO Biological Processes	GO:2000501	regulation of natural killer cell chemotaxis	-5.88592	-3.22052	3/6	20293,20296,20306	Ccl12,Ccl2,Ccl7
2_Member	GO Biological Processes	GO:0070555	response to interleukin-1	-5.68228	-3.04412	6/92	20210,20293,20295,20296,20306,20307	Saa3,Ccl12,Ccl17,Ccl2,Ccl7,Ccl8
2_Member	GO Biological Processes	GO:1901623	regulation of lymphocyte chemotaxis	-5.6665	-3.04412	4/23	15945,20293,20296,20306	Cxcl10,Ccl12,Ccl2,Ccl7
2_Member	GO Molecular Functions	GO:0031727	CCR2 chemokine receptor binding	-5.64417	-3.02992	3/7	20293,20296,20306	Ccl12,Ccl2,Ccl7
2_Member	GO Molecular Functions	GO:0048020	CCR chemokine receptor binding	-5.48712	-2.91132	5/56	20293,20295,20296,20306,20307	Ccl12,Ccl17,Ccl2,Ccl7,Ccl8
2_Member	GO Molecular Functions	GO:0001664	G protein-coupled receptor binding	-5.20171	-2.66797	9/320	11535,14825,15945,17329,20293,20295,20296,20306,20307	Adm,Cxcl1,Cxcl10,Cxcl9,Ccl12,Ccl17,Ccl2,Ccl7,Ccl8
2_Member	GO Biological Processes	GO:0070372	regulation of ERK1 and ERK2 cascade	-5.13677	-2.61262	9/326	13836,15874,16878,20293,20295,20296,20306,20307,99571	Epha2,Iapp,Lif,Ccl12,Ccl17,Ccl2,Ccl7,Ccl8,Fgg
2_Member	GO Biological Processes	GO:0043491	protein kinase B signaling	-4.54932	-2.09693	4/43	13836,20293,20296,230784	Epha2,Ccl12,Ccl2,Sesn2
2_Member	GO Biological Processes	GO:0070374	positive regulation of ERK1 and ERK2 cascade	-4.39903	-1.97666	7/227	15874,20293,20295,20296,20306,20307,99571	Iapp,Ccl12,Ccl17,Ccl2,Ccl7,Ccl8,Fgg
2_Member	GO Biological Processes	GO:0071346	cellular response to interferon-gamma	-4.29546	-1.8887	5/98	20293,20295,20296,20306,20307	Ccl12,Ccl17,Ccl2,Ccl7,Ccl8
2_Member	GO Biological Processes	GO:0043410	positive regulation of MAPK cascade	-4.27058	-1.87332	10/524	15874,16878,20293,20295,20296,20306,20307,23882,23886,99571	Iapp,Lif,Ccl12,Ccl17,Ccl2,Ccl7,Ccl8,Gadd45g,Gdf15,Fgg
2_Member	GO Biological Processes	GO:2000401	regulation of lymphocyte migration	-3.89261	-1.5588	4/63	15945,20293,20296,20306	Cxcl10,Ccl12,Ccl2,Ccl7
2_Member	GO Biological Processes	GO:0034341	response to interferon-gamma	-3.77836	-1.46399	5/126	20293,20295,20296,20306,20307	Ccl12,Ccl17,Ccl2,Ccl7,Ccl8
2_Member	GO Biological Processes	GO:0043408	regulation of MAPK cascade	-3.73856	-1.44113	11/730	13836,15874,16878,20293,20295,20296,20306,20307,23882,23886,99571	Epha2,Iapp,Lif,Ccl12,Ccl17,Ccl2,Ccl7,Ccl8,Gadd45g,Gdf15,Fgg
2_Member	GO Biological Processes	GO:0090280	positive regulation of calcium ion import	-3.65365	-1.36391	3/29	15874,20293,20296	Iapp,Ccl12,Ccl2
2_Member	GO Biological Processes	GO:0071356	cellular response to tumor necrosis factor	-3.4676	-1.19651	5/147	20293,20295,20296,20306,20307	Ccl12,Ccl17,Ccl2,Ccl7,Ccl8
2_Member	GO Biological Processes	GO:0051345	positive regulation of hydrolase activity	-3.45114	-1.18649	9/540	12028,13836,20293,20295,20296,20306,20307,58801,72112	Bax,Epha2,Ccl12,Ccl17,Ccl2,Ccl7,Ccl8,Pmaip1,Ppp1r14d
2_Member	GO Biological Processes	GO:0002687	positive regulation of leukocyte migration	-3.34925	-1.10298	5/156	12061,15945,20293,20296,20306	Bdkrb1,Cxcl10,Ccl12,Ccl2,Ccl7
2_Member	GO Biological Processes	GO:0043547	positive regulation of GTPase activity	-3.19958	-0.963522	6/256	13836,20293,20295,20296,20306,20307	Epha2,Ccl12,Ccl17,Ccl2,Ccl7,Ccl8
2_Member	GO Biological Processes	GO:0034612	response to tumor necrosis factor	-3.1912	-0.96182	5/169	20293,20295,20296,20306,20307	Ccl12,Ccl17,Ccl2,Ccl7,Ccl8
2_Member	GO Biological Processes	GO:0090279	regulation of calcium ion import	-2.90139	-0.73943	3/52	15874,20293,20296	Iapp,Ccl12,Ccl2
2_Member	GO Biological Processes	GO:2000351	regulation of endothelial cell apoptotic process	-2.87735	-0.723832	3/53	20293,20296,99571	Ccl12,Ccl2,Fgg
2_Member	GO Biological Processes	GO:0071675	regulation of mononuclear cell migration	-2.8564	-0.709858	4/118	15945,20293,20296,20306	Cxcl10,Ccl12,Ccl2,Ccl7
2_Member	GO Biological Processes	GO:0002688	regulation of leukocyte chemotaxis	-2.76439	-0.648197	4/125	15945,20293,20296,20306	Cxcl10,Ccl12,Ccl2,Ccl7
2_Member	GO Biological Processes	GO:0002685	regulation of leukocyte migration	-2.6403	-0.544073	5/225	12061,15945,20293,20296,20306	Bdkrb1,Cxcl10,Ccl12,Ccl2,Ccl7
2_Member	GO Biological Processes	GO:0071677	positive regulation of mononuclear cell migration	-2.54812	-0.470988	3/69	15945,20296,20306	Cxcl10,Ccl2,Ccl7
2_Member	GO Biological Processes	GO:0043087	regulation of GTPase activity	-2.54001	-0.467522	6/345	13836,20293,20295,20296,20306,20307	Epha2,Ccl12,Ccl17,Ccl2,Ccl7,Ccl8
2_Member	GO Biological Processes	GO:2000134	negative regulation of G1/S transition of mitotic cell cycle	-2.51289	-0.447276	3/71	12575,20293,20296	Cdkn1a,Ccl12,Ccl2
2_Member	GO Biological Processes	GO:1901991	negative regulation of mitotic cell cycle phase transition	-2.3873	-0.343846	4/159	12450,12575,20293,20296	Ccng1,Cdkn1a,Ccl12,Ccl2
2_Member	GO Biological Processes	GO:1902807	negative regulation of cell cycle G1/S phase transition	-2.35158	-0.313806	3/81	12575,20293,20296	Cdkn1a,Ccl12,Ccl2
2_Member	GO Biological Processes	GO:0010948	negative regulation of cell cycle process	-2.34381	-0.313136	5/264	12450,12575,16878,20293,20296	Ccng1,Cdkn1a,Lif,Ccl12,Ccl2
2_Member	GO Molecular Functions	GO:0008201	heparin binding	-2.28466	-0.262297	4/170	15945,20296,20306,20307	Cxcl10,Ccl2,Ccl7,Ccl8
2_Member	GO Molecular Functions	GO:1901681	sulfur compound binding	-2.21145	-0.209195	5/284	14313,15945,20296,20306,20307	Fst,Cxcl10,Ccl2,Ccl7,Ccl8
2_Member	GO Biological Processes	GO:1904035	regulation of epithelial cell apoptotic process	-2.18467	-0.186324	3/93	20293,20296,99571	Ccl12,Ccl2,Fgg
2_Member	GO Biological Processes	GO:0002690	positive regulation of leukocyte chemotaxis	-2.12203	-0.133319	3/98	15945,20296,20306	Cxcl10,Ccl2,Ccl7
2_Member	GO Biological Processes	GO:0030335	positive regulation of cell migration	-2.03336	-0.0669228	7/577	12061,13836,15945,16819,20293,20296,20306	Bdkrb1,Epha2,Cxcl10,Lcn2,Ccl12,Ccl2,Ccl7
3_Summary	GO Biological Processes	GO:0019730	antimicrobial humoral response	-7.73235	-4.80068	9/160	11535,12051,14825,15945,16644,17329,20293,20295,20307,12028,12061,15458,15874,16819,17750,20296,23985,18669,23886,14962,20618,171180,12519,76943	Adm,Bcl3,Cxcl1,Cxcl10,Kng1,Cxcl9,Ccl12,Ccl17,Ccl8,Bax,Bdkrb1,Hpx,Iapp,Lcn2,Mt2,Ccl2,Slc26a4,Abcb1b,Gdf15,Cfb,Sncg,Syt12,Cd80,Psapl1
3_Member	GO Biological Processes	GO:0019730	antimicrobial humoral response	-7.73235	-4.80068	9/160	11535,12051,14825,15945,16644,17329,20293,20295,20307	Adm,Bcl3,Cxcl1,Cxcl10,Kng1,Cxcl9,Ccl12,Ccl17,Ccl8
3_Member	GO Biological Processes	GO:0061844	antimicrobial humoral immune response mediated by antimicrobial peptide	-7.33163	-4.43214	8/126	11535,14825,15945,16644,17329,20293,20295,20307	Adm,Cxcl1,Cxcl10,Kng1,Cxcl9,Ccl12,Ccl17,Ccl8
3_Member	GO Biological Processes	GO:0006875	cellular metal ion homeostasis	-6.90055	-4.0163	14/597	11535,12028,12061,14825,15458,15874,15945,16644,16819,17329,17750,20293,20296,20307	Adm,Bax,Bdkrb1,Cxcl1,Hpx,Iapp,Cxcl10,Kng1,Lcn2,Cxcl9,Mt2,Ccl12,Ccl2,Ccl8
3_Member	GO Biological Processes	GO:0031640	killing of cells of other organism	-6.54036	-3.68508	6/66	15945,16644,17329,20293,20295,20307	Cxcl10,Kng1,Cxcl9,Ccl12,Ccl17,Ccl8
3_Member	GO Biological Processes	GO:0055080	cation homeostasis	-6.44511	-3.60362	15/755	11535,12028,12061,14825,15458,15874,15945,16644,16819,17329,17750,20293,20296,20307,23985	Adm,Bax,Bdkrb1,Cxcl1,Hpx,Iapp,Cxcl10,Kng1,Lcn2,Cxcl9,Mt2,Ccl12,Ccl2,Ccl8,Slc26a4
3_Member	GO Biological Processes	GO:0098771	inorganic ion homeostasis	-6.3798	-3.55167	15/764	11535,12028,12061,14825,15458,15874,15945,16644,16819,17329,17750,20293,20296,20307,23985	Adm,Bax,Bdkrb1,Cxcl1,Hpx,Iapp,Cxcl10,Kng1,Lcn2,Cxcl9,Mt2,Ccl12,Ccl2,Ccl8,Slc26a4
3_Member	GO Biological Processes	GO:0030003	cellular cation homeostasis	-6.32568	-3.51052	14/666	11535,12028,12061,14825,15458,15874,15945,16644,16819,17329,17750,20293,20296,20307	Adm,Bax,Bdkrb1,Cxcl1,Hpx,Iapp,Cxcl10,Kng1,Lcn2,Cxcl9,Mt2,Ccl12,Ccl2,Ccl8
3_Member	GO Biological Processes	GO:0055065	metal ion homeostasis	-6.24826	-3.44689	14/676	11535,12028,12061,14825,15458,15874,15945,16644,16819,17329,17750,20293,20296,20307	Adm,Bax,Bdkrb1,Cxcl1,Hpx,Iapp,Cxcl10,Kng1,Lcn2,Cxcl9,Mt2,Ccl12,Ccl2,Ccl8
3_Member	GO Biological Processes	GO:0006873	cellular ion homeostasis	-6.20247	-3.44689	14/682	11535,12028,12061,14825,15458,15874,15945,16644,16819,17329,17750,20293,20296,20307	Adm,Bax,Bdkrb1,Cxcl1,Hpx,Iapp,Cxcl10,Kng1,Lcn2,Cxcl9,Mt2,Ccl12,Ccl2,Ccl8
3_Member	GO Biological Processes	GO:0072503	cellular divalent inorganic cation homeostasis	-6.11289	-3.3895	12/495	11535,12028,12061,14825,15874,15945,16644,17329,17750,20293,20296,20307	Adm,Bax,Bdkrb1,Cxcl1,Iapp,Cxcl10,Kng1,Cxcl9,Mt2,Ccl12,Ccl2,Ccl8
3_Member	GO Biological Processes	GO:0043270	positive regulation of ion transport	-6.0354	-3.32223	10/329	12028,12061,14825,15874,15945,16819,17329,18669,20293,20296	Bax,Bdkrb1,Cxcl1,Iapp,Cxcl10,Lcn2,Cxcl9,Abcb1b,Ccl12,Ccl2
3_Member	GO Biological Processes	GO:0034767	positive regulation of ion transmembrane transport	-5.91121	-3.23666	8/193	12028,12061,15874,15945,16819,17329,18669,20296	Bax,Bdkrb1,Iapp,Cxcl10,Lcn2,Cxcl9,Abcb1b,Ccl2
3_Member	GO Biological Processes	GO:0072507	divalent inorganic cation homeostasis	-5.79423	-3.13778	12/531	11535,12028,12061,14825,15874,15945,16644,17329,17750,20293,20296,20307	Adm,Bax,Bdkrb1,Cxcl1,Iapp,Cxcl10,Kng1,Cxcl9,Mt2,Ccl12,Ccl2,Ccl8
3_Member	GO Biological Processes	GO:0051928	positive regulation of calcium ion transport	-5.66837	-3.04412	7/145	12028,12061,15874,15945,17329,20293,20296	Bax,Bdkrb1,Iapp,Cxcl10,Cxcl9,Ccl12,Ccl2
3_Member	GO Biological Processes	GO:0055082	cellular chemical homeostasis	-5.51702	-2.92352	14/780	11535,12028,12061,14825,15458,15874,15945,16644,16819,17329,17750,20293,20296,20307	Adm,Bax,Bdkrb1,Cxcl1,Hpx,Iapp,Cxcl10,Kng1,Lcn2,Cxcl9,Mt2,Ccl12,Ccl2,Ccl8
3_Member	GO Biological Processes	GO:1901739	regulation of myoblast fusion	-5.51429	-2.92352	4/25	15945,17329,20307,23886	Cxcl10,Cxcl9,Ccl8,Gdf15
3_Member	GO Biological Processes	GO:0006874	cellular calcium ion homeostasis	-5.48852	-2.91132	11/470	11535,12028,12061,14825,15874,15945,16644,17329,20293,20296,20307	Adm,Bax,Bdkrb1,Cxcl1,Iapp,Cxcl10,Kng1,Cxcl9,Ccl12,Ccl2,Ccl8
3_Member	GO Biological Processes	GO:0006959	humoral immune response	-5.43402	-2.86553	10/384	11535,12051,14825,14962,15945,16644,17329,20293,20295,20307	Adm,Bcl3,Cxcl1,Cfb,Cxcl10,Kng1,Cxcl9,Ccl12,Ccl17,Ccl8
3_Member	GO Biological Processes	GO:0055074	calcium ion homeostasis	-5.24916	-2.70185	11/498	11535,12028,12061,14825,15874,15945,16644,17329,20293,20296,20307	Adm,Bax,Bdkrb1,Cxcl1,Iapp,Cxcl10,Kng1,Cxcl9,Ccl12,Ccl2,Ccl8
3_Member	GO Biological Processes	GO:1904064	positive regulation of cation transmembrane transport	-5.21084	-2.67038	7/170	12028,12061,15874,15945,16819,17329,20296	Bax,Bdkrb1,Iapp,Cxcl10,Lcn2,Cxcl9,Ccl2
3_Member	GO Biological Processes	GO:0010524	positive regulation of calcium ion transport into cytosol	-5.13185	-2.61262	5/66	12028,12061,15874,15945,17329	Bax,Bdkrb1,Iapp,Cxcl10,Cxcl9
3_Member	GO Biological Processes	GO:0034764	positive regulation of transmembrane transport	-5.04111	-2.54572	8/253	12028,12061,15874,15945,16819,17329,18669,20296	Bax,Bdkrb1,Iapp,Cxcl10,Lcn2,Cxcl9,Abcb1b,Ccl2
3_Member	GO Biological Processes	GO:0001906	cell killing	-4.97109	-2.48777	6/122	15945,16644,17329,20293,20295,20307	Cxcl10,Kng1,Cxcl9,Ccl12,Ccl17,Ccl8
3_Member	GO Biological Processes	GO:0060142	regulation of syncytium formation by plasma membrane fusion	-4.91088	-2.4393	4/35	15945,17329,20307,23886	Cxcl10,Cxcl9,Ccl8,Gdf15
3_Member	GO Biological Processes	GO:0051281	positive regulation of release of sequestered calcium ion into cytosol	-4.54932	-2.09693	4/43	12028,12061,15945,17329	Bax,Bdkrb1,Cxcl10,Cxcl9
3_Member	GO Molecular Functions	GO:0045236	CXCR chemokine receptor binding	-4.54049	-2.09693	3/15	14825,15945,17329	Cxcl1,Cxcl10,Cxcl9
3_Member	GO Biological Processes	GO:1904427	positive regulation of calcium ion transmembrane transport	-4.4968	-2.05864	5/89	12028,12061,15874,15945,17329	Bax,Bdkrb1,Iapp,Cxcl10,Cxcl9
3_Member	GO Biological Processes	GO:0007204	positive regulation of cytosolic calcium ion concentration	-4.38783	-1.9706	8/312	11535,12028,12061,14825,15874,15945,16644,17329	Adm,Bax,Bdkrb1,Cxcl1,Iapp,Cxcl10,Kng1,Cxcl9
3_Member	GO Biological Processes	GO:0043269	regulation of ion transport	-4.29086	-1.8887	12/750	12028,12061,14825,15874,15945,16819,17329,18669,20293,20296,20618,171180	Bax,Bdkrb1,Cxcl1,Iapp,Cxcl10,Lcn2,Cxcl9,Abcb1b,Ccl12,Ccl2,Sncg,Syt12
3_Member	GO Biological Processes	GO:1901741	positive regulation of myoblast fusion	-4.2173	-1.82969	3/19	17329,20307,23886	Cxcl9,Ccl8,Gdf15
3_Member	GO Biological Processes	GO:0010959	regulation of metal ion transport	-4.07032	-1.69681	9/446	12028,12061,14825,15874,15945,16819,17329,20293,20296	Bax,Bdkrb1,Cxcl1,Iapp,Cxcl10,Lcn2,Cxcl9,Ccl12,Ccl2
3_Member	GO Biological Processes	GO:0010522	regulation of calcium ion transport into cytosol	-4.03763	-1.6687	5/111	12028,12061,15874,15945,17329	Bax,Bdkrb1,Iapp,Cxcl10,Cxcl9
3_Member	GO Biological Processes	GO:0051480	regulation of cytosolic calcium ion concentration	-3.97896	-1.62354	8/357	11535,12028,12061,14825,15874,15945,16644,17329	Adm,Bax,Bdkrb1,Cxcl1,Iapp,Cxcl10,Kng1,Cxcl9
3_Member	GO Biological Processes	GO:0032496	response to lipopolysaccharide	-3.89631	-1.5588	8/367	11535,12061,12519,14825,15945,17329,20293,20296	Adm,Bdkrb1,Cd80,Cxcl1,Cxcl10,Cxcl9,Ccl12,Ccl2
3_Member	GO Biological Processes	GO:0045661	regulation of myoblast differentiation	-3.83969	-1.51835	4/65	15945,17329,20295,20307	Cxcl10,Cxcl9,Ccl17,Ccl8
3_Member	GO Biological Processes	GO:0051924	regulation of calcium ion transport	-3.76267	-1.45345	7/287	12028,12061,15874,15945,17329,20293,20296	Bax,Bdkrb1,Iapp,Cxcl10,Cxcl9,Ccl12,Ccl2
3_Member	GO Biological Processes	GO:0060143	positive regulation of syncytium formation by plasma membrane fusion	-3.74774	-1.44641	3/27	17329,20307,23886	Cxcl9,Ccl8,Gdf15
3_Member	GO Biological Processes	GO:0002237	response to molecule of bacterial origin	-3.73113	-1.43756	8/388	11535,12061,12519,14825,15945,17329,20293,20296	Adm,Bdkrb1,Cd80,Cxcl1,Cxcl10,Cxcl9,Ccl12,Ccl2
3_Member	GO Biological Processes	GO:0051279	regulation of release of sequestered calcium ion into cytosol	-3.45035	-1.18649	4/82	12028,12061,15945,17329	Bax,Bdkrb1,Cxcl10,Cxcl9
3_Member	GO Biological Processes	GO:1903169	regulation of calcium ion transmembrane transport	-3.13402	-0.927257	5/174	12028,12061,15874,15945,17329	Bax,Bdkrb1,Iapp,Cxcl10,Cxcl9
3_Member	GO Biological Processes	GO:1904062	regulation of cation transmembrane transport	-3.03994	-0.839424	7/379	12028,12061,15874,15945,16819,17329,20296	Bax,Bdkrb1,Iapp,Cxcl10,Lcn2,Cxcl9,Ccl2
3_Member	GO Biological Processes	GO:0034765	regulation of ion transmembrane transport	-2.99705	-0.808767	8/501	12028,12061,15874,15945,16819,17329,18669,20296	Bax,Bdkrb1,Iapp,Cxcl10,Lcn2,Cxcl9,Abcb1b,Ccl2
3_Member	GO Biological Processes	GO:0071222	cellular response to lipopolysaccharide	-2.97367	-0.79673	6/283	12519,14825,15945,17329,20293,20296	Cd80,Cxcl1,Cxcl10,Cxcl9,Ccl12,Ccl2
3_Member	GO Biological Processes	GO:0071219	cellular response to molecule of bacterial origin	-2.89639	-0.737269	6/293	12519,14825,15945,17329,20293,20296	Cd80,Cxcl1,Cxcl10,Cxcl9,Ccl12,Ccl2
3_Member	GO Biological Processes	GO:0051282	regulation of sequestering of calcium ion	-2.81625	-0.676425	4/121	12028,12061,15945,17329	Bax,Bdkrb1,Cxcl10,Cxcl9
3_Member	GO Biological Processes	GO:0007188	adenylate cyclase-modulating G protein-coupled receptor signaling pathway	-2.7709	-0.652135	5/210	11535,15874,15945,17329,76943	Adm,Iapp,Cxcl10,Cxcl9,Psapl1
3_Member	GO Biological Processes	GO:0071216	cellular response to biotic stimulus	-2.7094	-0.6008	6/319	12519,14825,15945,17329,20293,20296	Cd80,Cxcl1,Cxcl10,Cxcl9,Ccl12,Ccl2
3_Member	GO Biological Processes	GO:0007189	adenylate cyclase-activating G protein-coupled receptor signaling pathway	-2.64249	-0.544073	4/135	11535,15874,15945,17329	Adm,Iapp,Cxcl10,Cxcl9
3_Member	GO Biological Processes	GO:0034762	regulation of transmembrane transport	-2.49866	-0.437321	8/602	12028,12061,15874,15945,16819,17329,18669,20296	Bax,Bdkrb1,Iapp,Cxcl10,Lcn2,Cxcl9,Abcb1b,Ccl2
3_Member	GO Biological Processes	GO:0019233	sensory perception of pain	-2.06286	-0.0909597	3/103	12061,15874,20296	Bdkrb1,Iapp,Ccl2
4_Summary	GO Biological Processes	GO:0008630	intrinsic apoptotic signaling pathway in response to DNA damage	-7.47553	-4.56025	7/79	12028,12051,12575,13836,27280,55948,58801,230784,16819,21933,21857,27015,12450,22401	Bax,Bcl3,Cdkn1a,Epha2,Phlda3,Sfn,Pmaip1,Sesn2,Lcn2,Tnfrsf10b,Timp1,Polk,Ccng1,Zmat3
4_Member	GO Biological Processes	GO:0008630	intrinsic apoptotic signaling pathway in response to DNA damage	-7.47553	-4.56025	7/79	12028,12051,12575,13836,27280,55948,58801	Bax,Bcl3,Cdkn1a,Epha2,Phlda3,Sfn,Pmaip1
4_Member	GO Biological Processes	GO:0072331	signal transduction by p53 class mediator	-6.00863	-3.30543	6/81	12028,12051,12575,27280,58801,230784	Bax,Bcl3,Cdkn1a,Phlda3,Pmaip1,Sesn2
4_Member	GO Biological Processes	GO:0097190	apoptotic signaling pathway	-5.67352	-3.04412	9/280	12028,12051,12575,13836,16819,21933,27280,55948,58801	Bax,Bcl3,Cdkn1a,Epha2,Lcn2,Tnfrsf10b,Phlda3,Sfn,Pmaip1
4_Member	GO Biological Processes	GO:0072332	intrinsic apoptotic signaling pathway by p53 class mediator	-5.52635	-2.92352	5/55	12028,12051,12575,27280,58801	Bax,Bcl3,Cdkn1a,Phlda3,Pmaip1
4_Member	GO Biological Processes	GO:0097193	intrinsic apoptotic signaling pathway	-5.36649	-2.81223	7/161	12028,12051,12575,13836,27280,55948,58801	Bax,Bcl3,Cdkn1a,Epha2,Phlda3,Sfn,Pmaip1
4_Member	GO Biological Processes	GO:0042771	intrinsic apoptotic signaling pathway in response to DNA damage by p53 class mediator	-5.07001	-2.56847	4/32	12051,12575,27280,58801	Bcl3,Cdkn1a,Phlda3,Pmaip1
4_Member	GO Biological Processes	GO:0009411	response to UV	-4.47821	-2.04537	6/149	12028,12051,12575,21857,27015,58801	Bax,Bcl3,Cdkn1a,Timp1,Polk,Pmaip1
4_Member	GO Biological Processes	GO:0006974	cellular response to DNA damage stimulus	-3.9524	-1.61008	11/690	12028,12051,12450,12575,13836,22401,27015,27280,55948,58801,230784	Bax,Bcl3,Ccng1,Cdkn1a,Epha2,Zmat3,Polk,Phlda3,Sfn,Pmaip1,Sesn2
4_Member	GO Biological Processes	GO:0034644	cellular response to UV	-3.31487	-1.07203	4/89	12028,12575,21857,27015	Bax,Cdkn1a,Timp1,Polk
4_Member	GO Biological Processes	GO:0071482	cellular response to light stimulus	-2.98404	-0.799287	4/109	12028,12575,21857,27015	Bax,Cdkn1a,Timp1,Polk
4_Member	GO Biological Processes	GO:0009416	response to light stimulus	-2.69578	-0.589685	6/321	12028,12051,12575,21857,27015,58801	Bax,Bcl3,Cdkn1a,Timp1,Polk,Pmaip1
4_Member	GO Biological Processes	GO:0071478	cellular response to radiation	-2.25799	-0.243786	4/173	12028,12575,21857,27015	Bax,Cdkn1a,Timp1,Polk
4_Member	GO Biological Processes	GO:0009314	response to radiation	-2.08553	-0.108103	6/429	12028,12051,12575,21857,27015,58801	Bax,Bcl3,Cdkn1a,Timp1,Polk,Pmaip1
5_Summary	GO Biological Processes	GO:0010942	positive regulation of cell death	-5.3806	-2.81928	13/689	11535,12028,12575,15874,16819,20293,20296,21933,22401,23882,27280,58203,58801,12519,15959,16878,55948	Adm,Bax,Cdkn1a,Iapp,Lcn2,Ccl12,Ccl2,Tnfrsf10b,Zmat3,Gadd45g,Phlda3,Zbp1,Pmaip1,Cd80,Ifit3,Lif,Sfn
5_Member	GO Biological Processes	GO:0010942	positive regulation of cell death	-5.3806	-2.81928	13/689	11535,12028,12575,15874,16819,20293,20296,21933,22401,23882,27280,58203,58801	Adm,Bax,Cdkn1a,Iapp,Lcn2,Ccl12,Ccl2,Tnfrsf10b,Zmat3,Gadd45g,Phlda3,Zbp1,Pmaip1
5_Member	GO Biological Processes	GO:0043068	positive regulation of programmed cell death	-5.12676	-2.61262	12/617	11535,12028,12575,16819,20293,20296,21933,22401,23882,27280,58203,58801	Adm,Bax,Cdkn1a,Lcn2,Ccl12,Ccl2,Tnfrsf10b,Zmat3,Gadd45g,Phlda3,Zbp1,Pmaip1
5_Member	GO Biological Processes	GO:0043065	positive regulation of apoptotic process	-4.45719	-2.02962	11/606	11535,12028,16819,20293,20296,21933,22401,23882,27280,58203,58801	Adm,Bax,Lcn2,Ccl12,Ccl2,Tnfrsf10b,Zmat3,Gadd45g,Phlda3,Zbp1,Pmaip1
5_Member	GO Biological Processes	GO:0008285	negative regulation of cell population proliferation	-3.5297	-1.24751	11/772	11535,12028,12519,12575,15874,15959,16878,20293,20296,55948,58801	Adm,Bax,Cd80,Cdkn1a,Iapp,Ifit3,Lif,Ccl12,Ccl2,Sfn,Pmaip1
6_Summary	GO Biological Processes	GO:0006953	acute-phase response	-5.07001	-2.56847	4/32	16427,18405,20210,20716,14825	Itih4,Orm1,Saa3,Serpina3n,Cxcl1
6_Member	GO Biological Processes	GO:0006953	acute-phase response	-5.07001	-2.56847	4/32	16427,18405,20210,20716	Itih4,Orm1,Saa3,Serpina3n
6_Member	GO Biological Processes	GO:0002526	acute inflammatory response	-4.97537	-2.48777	5/71	14825,16427,18405,20210,20716	Cxcl1,Itih4,Orm1,Saa3,Serpina3n
7_Summary	GO Biological Processes	GO:0002833	positive regulation of response to biotic stimulus	-4.92521	-2.44779	7/188	14825,15458,17381,54123,56620,58203,231655,15945,20296,20306,12642,246728,12028,14962,58185,68891,12051	Cxcl1,Hpx,Mmp12,Irf7,Clec4n,Zbp1,Oasl1,Cxcl10,Ccl2,Ccl7,Ch25h,Oas2,Bax,Cfb,Rsad2,Cd177,Bcl3
7_Member	GO Biological Processes	GO:0002833	positive regulation of response to biotic stimulus	-4.92521	-2.44779	7/188	14825,15458,17381,54123,56620,58203,231655	Cxcl1,Hpx,Mmp12,Irf7,Clec4n,Zbp1,Oasl1
7_Member	GO Biological Processes	GO:0032103	positive regulation of response to external stimulus	-4.80719	-2.34136	10/453	14825,15458,15945,17381,20296,20306,54123,56620,58203,231655	Cxcl1,Hpx,Cxcl10,Mmp12,Ccl2,Ccl7,Irf7,Clec4n,Zbp1,Oasl1
7_Member	GO Biological Processes	GO:0060340	positive regulation of type I interferon-mediated signaling pathway	-4.2173	-1.82969	3/19	17381,54123,58203	Mmp12,Irf7,Zbp1
7_Member	GO Biological Processes	GO:0001961	positive regulation of cytokine-mediated signaling pathway	-4.18754	-1.80938	4/53	15458,17381,54123,58203	Hpx,Mmp12,Irf7,Zbp1
7_Member	GO Biological Processes	GO:0060760	positive regulation of response to cytokine stimulus	-4.00409	-1.64422	4/59	15458,17381,54123,58203	Hpx,Mmp12,Irf7,Zbp1
7_Member	GO Biological Processes	GO:0045089	positive regulation of innate immune response	-3.52283	-1.24437	5/143	15458,17381,54123,56620,58203	Hpx,Mmp12,Irf7,Clec4n,Zbp1
7_Member	GO Biological Processes	GO:0034340	response to type I interferon	-3.44582	-1.18553	3/34	12642,54123,246728	Ch25h,Irf7,Oas2
7_Member	GO Biological Processes	GO:0060338	regulation of type I interferon-mediated signaling pathway	-3.17309	-0.947013	3/42	17381,54123,58203	Mmp12,Irf7,Zbp1
7_Member	GO Biological Processes	GO:0002831	regulation of response to biotic stimulus	-3.13548	-0.927257	7/365	14825,15458,17381,54123,56620,58203,231655	Cxcl1,Hpx,Mmp12,Irf7,Clec4n,Zbp1,Oasl1
7_Member	GO Biological Processes	GO:0031349	positive regulation of defense response	-2.86636	-0.715611	6/297	14825,15458,17381,54123,56620,58203	Cxcl1,Hpx,Mmp12,Irf7,Clec4n,Zbp1
7_Member	GO Biological Processes	GO:0050778	positive regulation of immune response	-2.80166	-0.673972	9/667	12028,14962,15458,17381,54123,56620,58185,58203,68891	Bax,Cfb,Hpx,Mmp12,Irf7,Clec4n,Rsad2,Zbp1,Cd177
7_Member	GO Biological Processes	GO:0001959	regulation of cytokine-mediated signaling pathway	-2.64249	-0.544073	4/135	15458,17381,54123,58203	Hpx,Mmp12,Irf7,Zbp1
7_Member	GO Biological Processes	GO:0032481	positive regulation of type I interferon production	-2.56616	-0.484328	3/68	17381,54123,246728	Mmp12,Irf7,Oas2
7_Member	GO Biological Processes	GO:0045088	regulation of innate immune response	-2.54296	-0.468154	5/237	15458,17381,54123,56620,58203	Hpx,Mmp12,Irf7,Clec4n,Zbp1
7_Member	GO Biological Processes	GO:0060759	regulation of response to cytokine stimulus	-2.53035	-0.46246	4/145	15458,17381,54123,58203	Hpx,Mmp12,Irf7,Zbp1
7_Member	GO Biological Processes	GO:0001819	positive regulation of cytokine production	-2.3487	-0.313806	7/503	12051,17381,20296,54123,56620,58185,246728	Bcl3,Mmp12,Ccl2,Irf7,Clec4n,Rsad2,Oas2
7_Member	GO Biological Processes	GO:0032479	regulation of type I interferon production	-2.06286	-0.0909597	3/103	17381,54123,246728	Mmp12,Irf7,Oas2
8_Summary	GO Biological Processes	GO:0060712	spongiotrophoblast layer development	-4.36855	-1.9564	3/17	11535,12702,16878,12028,13123,14313,76943,15458,12519,56620,12575	Adm,Socs3,Lif,Bax,Cyp7b1,Fst,Psapl1,Hpx,Cd80,Clec4n,Cdkn1a
8_Member	GO Biological Processes	GO:0060712	spongiotrophoblast layer development	-4.36855	-1.9564	3/17	11535,12702,16878	Adm,Socs3,Lif
8_Member	GO Biological Processes	GO:0048608	reproductive structure development	-2.57189	-0.484328	7/458	11535,12028,12702,13123,14313,16878,76943	Adm,Bax,Socs3,Cyp7b1,Fst,Lif,Psapl1
8_Member	GO Biological Processes	GO:0061458	reproductive system development	-2.55093	-0.471454	7/462	11535,12028,12702,13123,14313,16878,76943	Adm,Bax,Socs3,Cyp7b1,Fst,Lif,Psapl1
8_Member	GO Biological Processes	GO:0042509	regulation of tyrosine phosphorylation of STAT protein	-2.53037	-0.46246	3/70	12702,15458,16878	Socs3,Hpx,Lif
8_Member	GO Biological Processes	GO:0050730	regulation of peptidyl-tyrosine phosphorylation	-2.33004	-0.301455	5/266	12519,12702,15458,16878,56620	Cd80,Socs3,Hpx,Lif,Clec4n
8_Member	GO Biological Processes	GO:0050731	positive regulation of peptidyl-tyrosine phosphorylation	-2.10071	-0.117678	4/192	12519,15458,16878,56620	Cd80,Hpx,Lif,Clec4n
8_Member	GO Biological Processes	GO:0031099	regeneration	-2.00681	-0.0493337	3/108	11535,12575,16878	Adm,Cdkn1a,Lif
9_Summary	GO Biological Processes	GO:0001836	release of cytochrome c from mitochondria	-3.96053	-1.61008	3/23	12028,55948,58801,14629,16819,20293,20296,20618,99571	Bax,Sfn,Pmaip1,Gclc,Lcn2,Ccl12,Ccl2,Sncg,Fgg
9_Member	GO Biological Processes	GO:0001836	release of cytochrome c from mitochondria	-3.96053	-1.61008	3/23	12028,55948,58801	Bax,Sfn,Pmaip1
9_Member	GO Biological Processes	GO:1901215	negative regulation of neuron death	-3.16439	-0.944848	6/260	12028,14629,16819,20293,20296,20618	Bax,Gclc,Lcn2,Ccl12,Ccl2,Sncg
9_Member	GO Biological Processes	GO:0043523	regulation of neuron apoptotic process	-2.98158	-0.799287	6/282	12028,14629,16819,20293,20296,58801	Bax,Gclc,Lcn2,Ccl12,Ccl2,Pmaip1
9_Member	GO Biological Processes	GO:0043524	negative regulation of neuron apoptotic process	-2.97312	-0.79673	5/189	12028,14629,16819,20293,20296	Bax,Gclc,Lcn2,Ccl12,Ccl2
9_Member	GO Biological Processes	GO:1901214	regulation of neuron death	-2.96142	-0.790864	7/391	12028,14629,16819,20293,20296,20618,58801	Bax,Gclc,Lcn2,Ccl12,Ccl2,Sncg,Pmaip1
9_Member	GO Biological Processes	GO:0046902	regulation of mitochondrial membrane permeability	-2.74269	-0.629036	3/59	12028,14629,58801	Bax,Gclc,Pmaip1
9_Member	GO Biological Processes	GO:0008637	apoptotic mitochondrial changes	-2.56616	-0.484328	3/68	12028,55948,58801	Bax,Sfn,Pmaip1
9_Member	GO Biological Processes	GO:2001236	regulation of extrinsic apoptotic signaling pathway	-2.30274	-0.276242	4/168	12028,14629,58801,99571	Bax,Gclc,Pmaip1,Fgg
9_Member	GO Biological Processes	GO:0051881	regulation of mitochondrial membrane potential	-2.29307	-0.268648	3/85	12028,14629,58801	Bax,Gclc,Pmaip1
9_Member	GO Biological Processes	GO:0043525	positive regulation of neuron apoptotic process	-2.27892	-0.25861	3/86	12028,16819,58801	Bax,Lcn2,Pmaip1
9_Member	GO Biological Processes	GO:0090559	regulation of membrane permeability	-2.13427	-0.139806	3/97	12028,14629,58801	Bax,Gclc,Pmaip1
9_Member	GO Biological Processes	GO:0001776	leukocyte homeostasis	-2.12203	-0.133319	3/98	12028,20296,58801	Bax,Ccl2,Pmaip1
9_Member	GO Biological Processes	GO:0007006	mitochondrial membrane organization	-2.02888	-0.0660442	3/106	12028,14629,58801	Bax,Gclc,Pmaip1
10_Summary	GO Molecular Functions	GO:0002020	protease binding	-3.95624	-1.61008	6/185	16644,16819,21857,21933,68891,240913,12028	Kng1,Lcn2,Timp1,Tnfrsf10b,Cd177,Adamts4,Bax
10_Member	GO Molecular Functions	GO:0002020	protease binding	-3.95624	-1.61008	6/185	16644,16819,21857,21933,68891,240913	Kng1,Lcn2,Timp1,Tnfrsf10b,Cd177,Adamts4
10_Member	GO Biological Processes	GO:0097191	extrinsic apoptotic signaling pathway	-2.07443	-0.0988536	3/102	12028,16819,21933	Bax,Lcn2,Tnfrsf10b
11_Summary	GO Biological Processes	GO:0048771	tissue remodeling	-3.87777	-1.54816	5/120	12028,13836,16878,18669,21857,14313	Bax,Epha2,Lif,Abcb1b,Timp1,Fst
11_Member	GO Biological Processes	GO:0048771	tissue remodeling	-3.87777	-1.54816	5/120	12028,13836,16878,18669,21857	Bax,Epha2,Lif,Abcb1b,Timp1
11_Member	GO Biological Processes	GO:0050673	epithelial cell proliferation	-2.05141	-0.0815485	3/104	12028,13836,14313	Bax,Epha2,Fst
12_Summary	GO Biological Processes	GO:0009636	response to toxic substance	-3.86083	-1.53537	5/121	12028,14187,16819,17750,18669,15458	Bax,Akr1b8,Lcn2,Mt2,Abcb1b,Hpx
12_Member	GO Biological Processes	GO:0009636	response to toxic substance	-3.86083	-1.53537	5/121	12028,14187,16819,17750,18669	Bax,Akr1b8,Lcn2,Mt2,Abcb1b
12_Member	GO Biological Processes	GO:0098754	detoxification	-2.80808	-0.674325	3/56	14187,17750,18669	Akr1b8,Mt2,Abcb1b
12_Member	GO Biological Processes	GO:0046916	cellular transition metal ion homeostasis	-2.02888	-0.0660442	3/106	15458,16819,17750	Hpx,Lcn2,Mt2
13_Summary	GO Biological Processes	GO:0009611	response to wounding	-3.77722	-1.46399	8/382	11535,12028,12575,16644,17381,20296,21857,99571,14629,18669,12702,20293	Adm,Bax,Cdkn1a,Kng1,Mmp12,Ccl2,Timp1,Fgg,Gclc,Abcb1b,Socs3,Ccl12
13_Member	GO Biological Processes	GO:0009611	response to wounding	-3.77722	-1.46399	8/382	11535,12028,12575,16644,17381,20296,21857,99571	Adm,Bax,Cdkn1a,Kng1,Mmp12,Ccl2,Timp1,Fgg
13_Member	GO Biological Processes	GO:0003018	vascular process in circulatory system	-2.56674	-0.484328	5/234	11535,14629,16644,18669,99571	Adm,Gclc,Kng1,Abcb1b,Fgg
13_Member	GO Biological Processes	GO:0042060	wound healing	-2.34381	-0.313136	5/264	12575,16644,17381,21857,99571	Cdkn1a,Kng1,Mmp12,Timp1,Fgg
13_Member	GO Biological Processes	GO:0035296	regulation of tube diameter	-2.25799	-0.243786	4/173	11535,14629,16644,99571	Adm,Gclc,Kng1,Fgg
13_Member	GO Biological Processes	GO:0097746	blood vessel diameter maintenance	-2.25799	-0.243786	4/173	11535,14629,16644,99571	Adm,Gclc,Kng1,Fgg
13_Member	GO Biological Processes	GO:0035150	regulation of tube size	-2.24922	-0.237031	4/174	11535,14629,16644,99571	Adm,Gclc,Kng1,Fgg
13_Member	GO Biological Processes	GO:0032102	negative regulation of response to external stimulus	-2.21837	-0.214145	6/402	12702,16644,17381,20293,20296,99571	Socs3,Kng1,Mmp12,Ccl12,Ccl2,Fgg
14_Summary	GO Biological Processes	GO:2000379	positive regulation of reactive oxygen species metabolic process	-3.53353	-1.24758	4/78	12575,14825,16819,68891,15458,20296,58185	Cdkn1a,Cxcl1,Lcn2,Cd177,Hpx,Ccl2,Rsad2
14_Member	GO Biological Processes	GO:2000379	positive regulation of reactive oxygen species metabolic process	-3.53353	-1.24758	4/78	12575,14825,16819,68891	Cdkn1a,Cxcl1,Lcn2,Cd177
14_Member	GO Biological Processes	GO:0002705	positive regulation of leukocyte mediated immunity	-3.01456	-0.817134	5/185	14825,15458,20296,58185,68891	Cxcl1,Hpx,Ccl2,Rsad2,Cd177
14_Member	GO Biological Processes	GO:2000377	regulation of reactive oxygen species metabolic process	-2.37763	-0.336338	4/160	12575,14825,16819,68891	Cdkn1a,Cxcl1,Lcn2,Cd177
14_Member	GO Biological Processes	GO:0002703	regulation of leukocyte mediated immunity	-2.11942	-0.132608	5/299	14825,15458,20296,58185,68891	Cxcl1,Hpx,Ccl2,Rsad2,Cd177
14_Member	GO Biological Processes	GO:0002699	positive regulation of immune effector process	-2.09	-0.110706	5/304	14825,15458,20296,58185,68891	Cxcl1,Hpx,Ccl2,Rsad2,Cd177
15_Summary	GO Biological Processes	GO:0030330	DNA damage response, signal transduction by p53 class mediator	-3.40818	-1.15496	3/35	12051,12575,230784,12450,55948,12061,22401,23886,17381	Bcl3,Cdkn1a,Sesn2,Ccng1,Sfn,Bdkrb1,Zmat3,Gdf15,Mmp12
15_Member	GO Biological Processes	GO:0030330	DNA damage response, signal transduction by p53 class mediator	-3.40818	-1.15496	3/35	12051,12575,230784	Bcl3,Cdkn1a,Sesn2
15_Member	GO Biological Processes	GO:0042770	signal transduction in response to DNA damage	-2.77718	-0.653252	4/124	12051,12450,12575,230784	Bcl3,Ccng1,Cdkn1a,Sesn2
15_Member	GO Biological Processes	GO:0000079	regulation of cyclin-dependent protein serine/threonine kinase activity	-2.47872	-0.426235	3/73	12450,12575,55948	Ccng1,Cdkn1a,Sfn
15_Member	GO Biological Processes	GO:1904029	regulation of cyclin-dependent protein kinase activity	-2.42933	-0.381541	3/76	12450,12575,55948	Ccng1,Cdkn1a,Sfn
15_Member	GO Biological Processes	GO:0045926	negative regulation of growth	-2.35075	-0.313806	5/263	12061,12575,22401,23886,230784	Bdkrb1,Cdkn1a,Zmat3,Gdf15,Sesn2
15_Member	GO Biological Processes	GO:0030308	negative regulation of cell growth	-2.0251	-0.0640592	4/202	12061,12575,22401,230784	Bdkrb1,Cdkn1a,Zmat3,Sesn2
15_Member	GO Biological Processes	GO:0006606	protein import into nucleus	-2.00681	-0.0493337	3/108	12051,12575,17381	Bcl3,Cdkn1a,Mmp12
16_Summary	GO Biological Processes	GO:0052547	regulation of peptidase activity	-3.35155	-1.10298	8/442	12028,16427,16644,20716,20717,21857,55948,58801,72112,21933,12575,23882,14629	Bax,Itih4,Kng1,Serpina3n,Serpina3m,Timp1,Sfn,Pmaip1,Ppp1r14d,Tnfrsf10b,Cdkn1a,Gadd45g,Gclc
16_Member	GO Biological Processes	GO:0052547	regulation of peptidase activity	-3.35155	-1.10298	8/442	12028,16427,16644,20716,20717,21857,55948,58801	Bax,Itih4,Kng1,Serpina3n,Serpina3m,Timp1,Sfn,Pmaip1
16_Member	GO Biological Processes	GO:0052548	regulation of endopeptidase activity	-3.19209	-0.96182	7/357	12028,16644,20716,20717,21857,55948,58801	Bax,Kng1,Serpina3n,Serpina3m,Timp1,Sfn,Pmaip1
16_Member	GO Biological Processes	GO:0010466	negative regulation of peptidase activity	-3.15569	-0.939378	6/261	16427,16644,20716,20717,21857,55948	Itih4,Kng1,Serpina3n,Serpina3m,Timp1,Sfn
16_Member	GO Biological Processes	GO:0051346	negative regulation of hydrolase activity	-3.14247	-0.929363	7/364	16427,16644,20716,20717,21857,55948,72112	Itih4,Kng1,Serpina3n,Serpina3m,Timp1,Sfn,Ppp1r14d
16_Member	GO Molecular Functions	GO:0061134	peptidase regulator activity	-3.11278	-0.909145	6/266	16427,16644,20716,20717,21857,21933	Itih4,Kng1,Serpina3n,Serpina3m,Timp1,Tnfrsf10b
16_Member	GO Biological Processes	GO:0010951	negative regulation of endopeptidase activity	-3.0041	-0.811424	5/186	16644,20716,20717,21857,55948	Kng1,Serpina3n,Serpina3m,Timp1,Sfn
16_Member	GO Molecular Functions	GO:0004857	enzyme inhibitor activity	-2.85511	-0.709858	7/408	12575,16427,16644,20716,20717,21857,72112	Cdkn1a,Itih4,Kng1,Serpina3n,Serpina3m,Timp1,Ppp1r14d
16_Member	GO Biological Processes	GO:0043086	negative regulation of catalytic activity	-2.80613	-0.674325	9/666	12575,16427,16644,20716,20717,21857,23882,55948,72112	Cdkn1a,Itih4,Kng1,Serpina3n,Serpina3m,Timp1,Gadd45g,Sfn,Ppp1r14d
16_Member	GO Molecular Functions	GO:0004866	endopeptidase inhibitor activity	-2.71739	-0.606272	5/216	16427,16644,20716,20717,21857	Itih4,Kng1,Serpina3n,Serpina3m,Timp1
16_Member	GO Molecular Functions	GO:0030414	peptidase inhibitor activity	-2.64869	-0.545077	5/224	16427,16644,20716,20717,21857	Itih4,Kng1,Serpina3n,Serpina3m,Timp1
16_Member	GO Molecular Functions	GO:0061135	endopeptidase regulator activity	-2.5828	-0.491422	5/232	16427,16644,20716,20717,21857	Itih4,Kng1,Serpina3n,Serpina3m,Timp1
16_Member	GO Biological Processes	GO:0030162	regulation of proteolysis	-2.47842	-0.426235	9/745	12028,14629,16427,16644,20716,20717,21857,55948,58801	Bax,Gclc,Itih4,Kng1,Serpina3n,Serpina3m,Timp1,Sfn,Pmaip1
16_Member	GO Biological Processes	GO:0045861	negative regulation of proteolysis	-2.46703	-0.417049	6/357	16427,16644,20716,20717,21857,55948	Itih4,Kng1,Serpina3n,Serpina3m,Timp1,Sfn
17_Summary	GO Biological Processes	GO:0043367	CD4-positive, alpha-beta T cell differentiation	-3.00273	-0.811424	3/48	12051,23882,58185,12028,15945,18030,21857,99571,13836	Bcl3,Gadd45g,Rsad2,Bax,Cxcl10,Nfil3,Timp1,Fgg,Epha2
17_Member	GO Biological Processes	GO:0043367	CD4-positive, alpha-beta T cell differentiation	-3.00273	-0.811424	3/48	12051,23882,58185	Bcl3,Gadd45g,Rsad2
17_Member	GO Biological Processes	GO:0035710	CD4-positive, alpha-beta T cell activation	-2.80808	-0.674325	3/56	12051,23882,58185	Bcl3,Gadd45g,Rsad2
17_Member	GO Biological Processes	GO:0046632	alpha-beta T cell differentiation	-2.47872	-0.426235	3/73	12051,23882,58185	Bcl3,Gadd45g,Rsad2
17_Member	GO Biological Processes	GO:0046631	alpha-beta T cell activation	-2.19764	-0.197348	3/92	12051,23882,58185	Bcl3,Gadd45g,Rsad2
17_Member	GO Biological Processes	GO:0001775	cell activation	-2.16173	-0.165331	8/686	12028,12051,15945,18030,21857,23882,58185,99571	Bax,Bcl3,Cxcl10,Nfil3,Timp1,Gadd45g,Rsad2,Fgg
17_Member	GO Biological Processes	GO:0002521	leukocyte differentiation	-2.12859	-0.136051	6/420	12028,12051,13836,18030,23882,58185	Bax,Bcl3,Epha2,Nfil3,Gadd45g,Rsad2
17_Member	GO Biological Processes	GO:0030098	lymphocyte differentiation	-2.0498	-0.0815485	5/311	12028,12051,18030,23882,58185	Bax,Bcl3,Nfil3,Gadd45g,Rsad2
18_Summary	GO Biological Processes	GO:0016525	negative regulation of angiogenesis	-2.96929	-0.795831	4/110	13836,15945,16878,20296,11535,76905,16819,55948,58801,99571,230784	Epha2,Cxcl10,Lif,Ccl2,Adm,Lrg1,Lcn2,Sfn,Pmaip1,Fgg,Sesn2
18_Member	GO Biological Processes	GO:0016525	negative regulation of angiogenesis	-2.96929	-0.795831	4/110	13836,15945,16878,20296	Epha2,Cxcl10,Lif,Ccl2
18_Member	GO Biological Processes	GO:2000181	negative regulation of blood vessel morphogenesis	-2.94024	-0.772566	4/112	13836,15945,16878,20296	Epha2,Cxcl10,Lif,Ccl2
18_Member	GO Biological Processes	GO:1901343	negative regulation of vasculature development	-2.92592	-0.76112	4/113	13836,15945,16878,20296	Epha2,Cxcl10,Lif,Ccl2
18_Member	GO Biological Processes	GO:0045765	regulation of angiogenesis	-2.80051	-0.673972	6/306	11535,13836,15945,16878,20296,76905	Adm,Epha2,Cxcl10,Lif,Ccl2,Lrg1
18_Member	GO Biological Processes	GO:1901342	regulation of vasculature development	-2.77199	-0.652135	6/310	11535,13836,15945,16878,20296,76905	Adm,Epha2,Cxcl10,Lif,Ccl2,Lrg1
18_Member	GO Biological Processes	GO:1905330	regulation of morphogenesis of an epithelium	-2.47872	-0.426235	3/73	15945,16819,16878	Cxcl10,Lcn2,Lif
18_Member	GO Biological Processes	GO:1903829	positive regulation of protein localization	-2.42013	-0.374516	7/488	13836,16878,20296,55948,58801,99571,230784	Epha2,Lif,Ccl2,Sfn,Pmaip1,Fgg,Sesn2
19_Summary	GO Biological Processes	GO:0050678	regulation of epithelial cell proliferation	-2.87962	-0.723832	7/404	12028,13123,17381,20293,20296,55948,76905	Bax,Cyp7b1,Mmp12,Ccl12,Ccl2,Sfn,Lrg1
19_Member	GO Biological Processes	GO:0050678	regulation of epithelial cell proliferation	-2.87962	-0.723832	7/404	12028,13123,17381,20293,20296,55948,76905	Bax,Cyp7b1,Mmp12,Ccl12,Ccl2,Sfn,Lrg1
20_Summary	GO Biological Processes	GO:0140352	export from cell	-2.63075	-0.536954	7/447	11535,18669,20293,20307,20618,99571,171180	Adm,Abcb1b,Ccl12,Ccl8,Sncg,Fgg,Syt12
20_Member	GO Biological Processes	GO:0140352	export from cell	-2.63075	-0.536954	7/447	11535,18669,20293,20307,20618,99571,171180	Adm,Abcb1b,Ccl12,Ccl8,Sncg,Fgg,Syt12
20_Member	GO Biological Processes	GO:0032940	secretion by cell	-2.23383	-0.225642	6/399	11535,20293,20307,20618,99571,171180	Adm,Ccl12,Ccl8,Sncg,Fgg,Syt12

## Sheet: down regulated gene enrichment
Table S12. GO terms enriched in bleomycin-challenged mice lungs at day 1 post instillation.
Column A contains Summary (the biological process that has the minimal P-value within the cluster) and Members (the other biological processes within the culster).
Columns B-D contain meta-data describing the terms.
Columns E and F contain the enrichment p-values and multi-test-corrected q-values.
Columns H & I enumerate the genes found in each enriched term.
GroupID	Category	Term	Description	LogP	Log(q-value)	InTerm_InList	Genes	Symbols
1_Summary	GO Molecular Functions	GO:0005509	calcium ion binding	-2.10672	0	4/635	12032,12309,12556,110197	Bcan,S100g,Cdh16,Dgkg
1_Member	GO Molecular Functions	GO:0005509	calcium ion binding	-2.10672	0	4/635	12032,12309,12556,110197	Bcan,S100g,Cdh16,Dgkg
2_Summary	GO Biological Processes	GO:0050727	regulation of inflammatory response	-2.01943	0	3/351	21785,81799,83490	Tff2,C1qtnf3,Pik3ap1
2_Member	GO Biological Processes	GO:0050727	regulation of inflammatory response	-2.01943	0	3/351	21785,81799,83490	Tff2,C1qtnf3,Pik3ap1
