# Supplementary material for: Integrated analysis reveals the protective mechanism and therapeutic potential of hyperbaric oxygen against pulmonary fibrosis
Source: Genes Dis. 2022 Sep 5;10(3):1029–39. doi: 10.1016/j.gendis.2022.08.012 (PMC7614583; doi:10.1016/j.gendis.2022.08.012)
Supplement: Multimedia component 14 [file mmc14.xlsx]

## Sheet:  up regulated gene enrichment
Table S13. GO terms enriched in bleomycin-challenged mice lungs at day 2 post instillation.
Column A contains Summary (the biological process that has the minimal P-value within the cluster) and Members (the other biological processes within the culster).
Columns B-D contain meta-data describing the terms.
Columns E and F contain the enrichment p-values and multi-test-corrected q-values.
Columns H & I enumerate the genes found in each enriched term.
GroupID	Category	Term	Description	LogP	Log(q-value)	InTerm_InList	Genes	Symbols
1_Summary	GO Biological Processes	GO:0009615	response to virus	-22.2603	-17.9136	32/287	11810,12028,12051,15944,15945,15958,15959,16145,16819,16859,17329,17381,17858,19106,20128,20847,23961,23962,54123,57444,58185,58203,67775,69550,76933,77125,80861,142980,209387,213002,231655,246728,12642,19288,20568,20684,21973,18789,331026	Apobec1,Bax,Bcl3,Irgm1,Cxcl10,Ifit2,Ifit3,Igtp,Lcn2,Lgals9,Cxcl9,Mmp12,Mx2,Eif2ak2,Trim30a,Stat2,Oas1b,Oasl2,Irf7,Isg20,Rsad2,Zbp1,Rtp4,Bst2,Ifi27l2a,Il33,Dhx58,Tlr3,Trim30d,Ifitm6,Oasl1,Oas2,Ch25h,Ptx3,Slpi,Sp100,Top2a,Papola,Gmppb
1_Member	GO Biological Processes	GO:0009615	response to virus	-22.2603	-17.9136	32/287	11810,12028,12051,15944,15945,15958,15959,16145,16819,16859,17329,17381,17858,19106,20128,20847,23961,23962,54123,57444,58185,58203,67775,69550,76933,77125,80861,142980,209387,213002,231655,246728	Apobec1,Bax,Bcl3,Irgm1,Cxcl10,Ifit2,Ifit3,Igtp,Lcn2,Lgals9,Cxcl9,Mmp12,Mx2,Eif2ak2,Trim30a,Stat2,Oas1b,Oasl2,Irf7,Isg20,Rsad2,Zbp1,Rtp4,Bst2,Ifi27l2a,Il33,Dhx58,Tlr3,Trim30d,Ifitm6,Oasl1,Oas2
1_Member	GO Biological Processes	GO:0051607	defense response to virus	-16.246	-13.1035	24/226	11810,15945,15958,15959,17329,17858,19106,20128,20847,23961,23962,54123,57444,58185,58203,67775,69550,77125,80861,142980,209387,213002,231655,246728	Apobec1,Cxcl10,Ifit2,Ifit3,Cxcl9,Mx2,Eif2ak2,Trim30a,Stat2,Oas1b,Oasl2,Irf7,Isg20,Rsad2,Zbp1,Rtp4,Bst2,Il33,Dhx58,Tlr3,Trim30d,Ifitm6,Oasl1,Oas2
1_Member	GO Biological Processes	GO:0140546	defense response to symbiont	-16.2016	-13.0854	24/227	11810,15945,15958,15959,17329,17858,19106,20128,20847,23961,23962,54123,57444,58185,58203,67775,69550,77125,80861,142980,209387,213002,231655,246728	Apobec1,Cxcl10,Ifit2,Ifit3,Cxcl9,Mx2,Eif2ak2,Trim30a,Stat2,Oas1b,Oasl2,Irf7,Isg20,Rsad2,Zbp1,Rtp4,Bst2,Il33,Dhx58,Tlr3,Trim30d,Ifitm6,Oasl1,Oas2
1_Member	GO Biological Processes	GO:0048525	negative regulation of viral process	-12.4168	-9.57527	15/102	12642,19106,19288,20128,20568,20684,23961,23962,57444,58185,69550,209387,213002,231655,246728	Ch25h,Eif2ak2,Ptx3,Trim30a,Slpi,Sp100,Oas1b,Oasl2,Isg20,Rsad2,Bst2,Trim30d,Ifitm6,Oasl1,Oas2
1_Member	GO Biological Processes	GO:0050792	regulation of viral process	-10.1407	-7.51828	16/171	12642,19106,19288,20128,20568,20684,21973,23961,23962,57444,58185,69550,209387,213002,231655,246728	Ch25h,Eif2ak2,Ptx3,Trim30a,Slpi,Sp100,Top2a,Oas1b,Oasl2,Isg20,Rsad2,Bst2,Trim30d,Ifitm6,Oasl1,Oas2
1_Member	GO Biological Processes	GO:1903900	regulation of viral life cycle	-10.0761	-7.4618	15/147	12642,19106,19288,20128,20568,21973,23961,23962,57444,58185,69550,209387,213002,231655,246728	Ch25h,Eif2ak2,Ptx3,Trim30a,Slpi,Top2a,Oas1b,Oasl2,Isg20,Rsad2,Bst2,Trim30d,Ifitm6,Oasl1,Oas2
1_Member	GO Biological Processes	GO:0045071	negative regulation of viral genome replication	-9.08591	-6.53861	10/59	19106,20568,23961,23962,57444,58185,69550,213002,231655,246728	Eif2ak2,Slpi,Oas1b,Oasl2,Isg20,Rsad2,Bst2,Ifitm6,Oasl1,Oas2
1_Member	GO Biological Processes	GO:0045069	regulation of viral genome replication	-8.31798	-5.89042	11/91	19106,20568,21973,23961,23962,57444,58185,69550,213002,231655,246728	Eif2ak2,Slpi,Top2a,Oas1b,Oasl2,Isg20,Rsad2,Bst2,Ifitm6,Oasl1,Oas2
1_Member	GO Molecular Functions	GO:0003725	double-stranded RNA binding	-5.40051	-3.26871	8/84	19106,23961,23962,58203,80861,142980,231655,246728	Eif2ak2,Oas1b,Oasl2,Zbp1,Dhx58,Tlr3,Oasl1,Oas2
1_Member	GO Biological Processes	GO:0070106	interleukin-27-mediated signaling pathway	-4.89082	-2.83198	3/5	23962,231655,246728	Oasl2,Oasl1,Oas2
1_Member	GO Biological Processes	GO:0060700	regulation of ribonuclease activity	-4.75502	-2.71373	4/15	23961,23962,231655,246728	Oas1b,Oasl2,Oasl1,Oas2
1_Member	GO Molecular Functions	GO:0001730	2'-5'-oligoadenylate synthetase activity	-4.59333	-2.58114	3/6	23961,23962,246728	Oas1b,Oasl2,Oas2
1_Member	GO Biological Processes	GO:0032069	regulation of nuclease activity	-3.69081	-1.8313	4/27	23961,23962,231655,246728	Oas1b,Oasl2,Oasl1,Oas2
1_Member	GO Molecular Functions	GO:0070566	adenylyltransferase activity	-3.39794	-1.59037	4/32	18789,23961,23962,246728	Papola,Oas1b,Oasl2,Oas2
1_Member	GO Molecular Functions	GO:0016779	nucleotidyltransferase activity	-2.67376	-1.02868	6/120	18789,23961,23962,231655,246728,331026	Papola,Oas1b,Oasl2,Oasl1,Oas2,Gmppb
2_Summary	GO Biological Processes	GO:0032103	positive regulation of response to external stimulus	-20.0247	-15.9791	36/453	11629,11846,12774,13614,14129,14131,14745,14825,15458,15930,15944,15945,16145,16176,16859,16963,17381,20128,20296,20302,20306,20315,21825,24088,26903,54123,55985,56620,58203,77125,80861,83433,100952,142980,209387,231655,12182,12363,12702,16000,20847,21923,52033,74748,278180,60533,140474,246746,12028,12259,12262,14962,16409,18636,58185,68891,214855,16181	Aif1,Arg1,Ccr5,Edn1,Fcgr1,Fcgr3,Lpar1,Cxcl1,Hpx,Ido1,Irgm1,Cxcl10,Igtp,Il1b,Lgals9,Xcl1,Mmp12,Trim30a,Ccl2,Ccl3,Ccl7,Cxcl12,Thbs1,Tlr2,Dysf,Irf7,Cxcl13,Clec4n,Zbp1,Il33,Dhx58,Trem2,Emilin1,Tlr3,Trim30d,Oasl1,Bst1,Casp4,Socs3,Igf1,Stat2,Tnc,Pbk,Slamf8,Vsig4,Cd274,Muc4,Cd300lf,Bax,C1qa,C1qc,Cfb,Itgam,Cfp,Rsad2,Cd177,Arid5a,Il1rn
2_Member	GO Biological Processes	GO:0032103	positive regulation of response to external stimulus	-20.0247	-15.9791	36/453	11629,11846,12774,13614,14129,14131,14745,14825,15458,15930,15944,15945,16145,16176,16859,16963,17381,20128,20296,20302,20306,20315,21825,24088,26903,54123,55985,56620,58203,77125,80861,83433,100952,142980,209387,231655	Aif1,Arg1,Ccr5,Edn1,Fcgr1,Fcgr3,Lpar1,Cxcl1,Hpx,Ido1,Irgm1,Cxcl10,Igtp,Il1b,Lgals9,Xcl1,Mmp12,Trim30a,Ccl2,Ccl3,Ccl7,Cxcl12,Thbs1,Tlr2,Dysf,Irf7,Cxcl13,Clec4n,Zbp1,Il33,Dhx58,Trem2,Emilin1,Tlr3,Trim30d,Oasl1
2_Member	GO Biological Processes	GO:0031347	regulation of defense response	-13.7959	-10.8295	34/631	11846,12182,12363,12702,12774,14129,14131,14825,15458,15930,15944,16000,16145,16176,16859,16963,17381,20128,20302,20847,21923,24088,52033,54123,56620,58203,74748,77125,80861,83433,100952,142980,209387,278180	Arg1,Bst1,Casp4,Socs3,Ccr5,Fcgr1,Fcgr3,Cxcl1,Hpx,Ido1,Irgm1,Igf1,Igtp,Il1b,Lgals9,Xcl1,Mmp12,Trim30a,Ccl3,Stat2,Tnc,Tlr2,Pbk,Irf7,Clec4n,Zbp1,Slamf8,Il33,Dhx58,Trem2,Emilin1,Tlr3,Trim30d,Vsig4
2_Member	GO Biological Processes	GO:0031349	positive regulation of defense response	-13.5577	-10.6261	24/297	11846,12774,14129,14131,14825,15458,15930,15944,16145,16176,16859,16963,17381,20128,20302,24088,54123,56620,58203,77125,83433,100952,142980,209387	Arg1,Ccr5,Fcgr1,Fcgr3,Cxcl1,Hpx,Ido1,Irgm1,Igtp,Il1b,Lgals9,Xcl1,Mmp12,Trim30a,Ccl3,Tlr2,Irf7,Clec4n,Zbp1,Il33,Trem2,Emilin1,Tlr3,Trim30d
2_Member	GO Biological Processes	GO:0002831	regulation of response to biotic stimulus	-11.6124	-8.87052	24/365	11846,14825,15458,15944,16145,16176,16859,16963,17381,20128,20847,24088,54123,56620,58203,60533,74748,80861,83433,100952,140474,209387,231655,278180	Arg1,Cxcl1,Hpx,Irgm1,Igtp,Il1b,Lgals9,Xcl1,Mmp12,Trim30a,Stat2,Tlr2,Irf7,Clec4n,Zbp1,Cd274,Slamf8,Dhx58,Trem2,Emilin1,Muc4,Trim30d,Oasl1,Vsig4
2_Member	GO Biological Processes	GO:0002833	positive regulation of response to biotic stimulus	-11.5152	-8.80204	18/188	11846,14825,15458,15944,16145,16859,16963,17381,20128,24088,54123,56620,58203,60533,80861,100952,209387,231655	Arg1,Cxcl1,Hpx,Irgm1,Igtp,Lgals9,Xcl1,Mmp12,Trim30a,Tlr2,Irf7,Clec4n,Zbp1,Cd274,Dhx58,Emilin1,Trim30d,Oasl1
2_Member	GO Biological Processes	GO:0045088	regulation of innate immune response	-9.83275	-7.24198	18/237	11846,15458,15944,16145,16859,16963,17381,20128,20847,24088,54123,56620,58203,74748,80861,83433,209387,278180	Arg1,Hpx,Irgm1,Igtp,Lgals9,Xcl1,Mmp12,Trim30a,Stat2,Tlr2,Irf7,Clec4n,Zbp1,Slamf8,Dhx58,Trem2,Trim30d,Vsig4
2_Member	GO Biological Processes	GO:0060760	positive regulation of response to cytokine stimulus	-9.08591	-6.53861	10/59	13614,15458,15944,16145,17381,24088,54123,58203,83433,246746	Edn1,Hpx,Irgm1,Igtp,Mmp12,Tlr2,Irf7,Zbp1,Trem2,Cd300lf
2_Member	GO Biological Processes	GO:0050778	positive regulation of immune response	-8.8915	-6.37457	28/667	12028,12259,12262,14129,14131,14962,15458,15930,15944,16145,16176,16409,16859,16963,17381,18636,20128,24088,54123,56620,58185,58203,60533,68891,77125,83433,209387,214855	Bax,C1qa,C1qc,Fcgr1,Fcgr3,Cfb,Hpx,Ido1,Irgm1,Igtp,Il1b,Itgam,Lgals9,Xcl1,Mmp12,Cfp,Trim30a,Tlr2,Irf7,Clec4n,Rsad2,Zbp1,Cd274,Cd177,Il33,Trem2,Trim30d,Arid5a
2_Member	GO Biological Processes	GO:0001961	positive regulation of cytokine-mediated signaling pathway	-8.23884	-5.84159	9/53	13614,15458,15944,16145,17381,54123,58203,83433,246746	Edn1,Hpx,Irgm1,Igtp,Mmp12,Irf7,Zbp1,Trem2,Cd300lf
2_Member	GO Biological Processes	GO:0060759	regulation of response to cytokine stimulus	-8.11329	-5.73043	13/145	11846,13614,15458,15944,16145,16181,17381,20847,24088,54123,58203,83433,246746	Arg1,Edn1,Hpx,Irgm1,Igtp,Il1rn,Mmp12,Stat2,Tlr2,Irf7,Zbp1,Trem2,Cd300lf
2_Member	GO Biological Processes	GO:0001959	regulation of cytokine-mediated signaling pathway	-7.48965	-5.18043	12/135	11846,13614,15458,15944,16145,16181,17381,20847,54123,58203,83433,246746	Arg1,Edn1,Hpx,Irgm1,Igtp,Il1rn,Mmp12,Stat2,Irf7,Zbp1,Trem2,Cd300lf
2_Member	GO Biological Processes	GO:0045089	positive regulation of innate immune response	-7.2105	-4.91693	12/143	15458,15944,16145,16859,16963,17381,20128,24088,54123,56620,58203,209387	Hpx,Irgm1,Igtp,Lgals9,Xcl1,Mmp12,Trim30a,Tlr2,Irf7,Clec4n,Zbp1,Trim30d
3_Summary	GO Biological Processes	GO:0070098	chemokine-mediated signaling pathway	-19.746	-15.8765	17/56	14825,15945,16963,17329,20292,20293,20295,20296,20302,20303,20306,20307,20308,20315,55985,64095,83433,12642,13123,14131,16176,16409,74748,12774,14745,20210,12061,12363,12475,14129,15930,16181,16644,18405,20344,20716,21825,21857,24088,142980,68891,12984,20847,23962,54123,77125,213002,231655,246728,246746,13614,16156,16878,23886,15874,16000,19106,20128,23882,56089,99571,209387,384009,15944,20684,55…	Cxcl1,Cxcl10,Xcl1,Cxcl9,Ccl11,Ccl12,Ccl17,Ccl2,Ccl3,Ccl4,Ccl7,Ccl8,Ccl9,Cxcl12,Cxcl13,Gpr35,Trem2,Ch25h,Cyp7b1,Fcgr3,Il1b,Itgam,Slamf8,Ccr5,Lpar1,Saa3,Bdkrb1,Casp4,Cd14,Fcgr1,Ido1,Il1rn,Kng1,Orm1,Selp,Serpina3n,Thbs1,Timp1,Tlr2,Tlr3,Cd177,Csf2rb2,Stat2,Oasl2,Irf7,Il33,Ifitm6,Oasl1,Oas2,Cd300lf,Edn1,Il11,Lif,Gdf15,Iapp,Igf1,Eif2ak2,Trim30a,Gadd45g,Ramp3,Fgg,Trim30d,Glipr2,Irgm1,Sp100,Gbp3,Bst2,Sfr…
3_Member	GO Biological Processes	GO:0070098	chemokine-mediated signaling pathway	-19.746	-15.8765	17/56	14825,15945,16963,17329,20292,20293,20295,20296,20302,20303,20306,20307,20308,20315,55985,64095,83433	Cxcl1,Cxcl10,Xcl1,Cxcl9,Ccl11,Ccl12,Ccl17,Ccl2,Ccl3,Ccl4,Ccl7,Ccl8,Ccl9,Cxcl12,Cxcl13,Gpr35,Trem2
3_Member	GO Molecular Functions	GO:0008009	chemokine activity	-18.9009	-15.2846	15/41	14825,15945,16963,17329,20292,20293,20295,20296,20302,20303,20306,20307,20308,20315,55985	Cxcl1,Cxcl10,Xcl1,Cxcl9,Ccl11,Ccl12,Ccl17,Ccl2,Ccl3,Ccl4,Ccl7,Ccl8,Ccl9,Cxcl12,Cxcl13
3_Member	GO Biological Processes	GO:0048247	lymphocyte chemotaxis	-18.9009	-15.2846	15/41	12642,13123,15945,16963,20292,20293,20295,20296,20302,20303,20306,20307,20308,20315,55985	Ch25h,Cyp7b1,Cxcl10,Xcl1,Ccl11,Ccl12,Ccl17,Ccl2,Ccl3,Ccl4,Ccl7,Ccl8,Ccl9,Cxcl12,Cxcl13
3_Member	GO Biological Processes	GO:0030595	leukocyte chemotaxis	-18.8531	-15.2846	22/137	12642,13123,14131,14825,15945,16176,16409,16963,17329,20292,20293,20295,20296,20302,20303,20306,20307,20308,20315,55985,64095,74748	Ch25h,Cyp7b1,Fcgr3,Cxcl1,Cxcl10,Il1b,Itgam,Xcl1,Cxcl9,Ccl11,Ccl12,Ccl17,Ccl2,Ccl3,Ccl4,Ccl7,Ccl8,Ccl9,Cxcl12,Cxcl13,Gpr35,Slamf8
3_Member	GO Biological Processes	GO:1990868	response to chemokine	-18.3784	-14.9349	17/66	14825,15945,16963,17329,20292,20293,20295,20296,20302,20303,20306,20307,20308,20315,55985,64095,83433	Cxcl1,Cxcl10,Xcl1,Cxcl9,Ccl11,Ccl12,Ccl17,Ccl2,Ccl3,Ccl4,Ccl7,Ccl8,Ccl9,Cxcl12,Cxcl13,Gpr35,Trem2
3_Member	GO Biological Processes	GO:1990869	cellular response to chemokine	-18.3784	-14.9349	17/66	14825,15945,16963,17329,20292,20293,20295,20296,20302,20303,20306,20307,20308,20315,55985,64095,83433	Cxcl1,Cxcl10,Xcl1,Cxcl9,Ccl11,Ccl12,Ccl17,Ccl2,Ccl3,Ccl4,Ccl7,Ccl8,Ccl9,Cxcl12,Cxcl13,Gpr35,Trem2
3_Member	GO Biological Processes	GO:0060326	cell chemotaxis	-18.169	-14.7766	25/209	12642,12774,13123,14131,14745,14825,15945,16176,16409,16963,17329,20210,20292,20293,20295,20296,20302,20303,20306,20307,20308,20315,55985,64095,74748	Ch25h,Ccr5,Cyp7b1,Fcgr3,Lpar1,Cxcl1,Cxcl10,Il1b,Itgam,Xcl1,Cxcl9,Saa3,Ccl11,Ccl12,Ccl17,Ccl2,Ccl3,Ccl4,Ccl7,Ccl8,Ccl9,Cxcl12,Cxcl13,Gpr35,Slamf8
3_Member	GO Biological Processes	GO:0006954	inflammatory response	-18.1203	-14.7737	35/485	12061,12363,12475,12774,14129,14131,14825,15930,15945,16176,16181,16409,16644,16963,17329,18405,20210,20292,20293,20295,20296,20302,20303,20306,20307,20308,20344,20716,21825,21857,24088,55985,74748,83433,142980	Bdkrb1,Casp4,Cd14,Ccr5,Fcgr1,Fcgr3,Cxcl1,Ido1,Cxcl10,Il1b,Il1rn,Itgam,Kng1,Xcl1,Cxcl9,Orm1,Saa3,Ccl11,Ccl12,Ccl17,Ccl2,Ccl3,Ccl4,Ccl7,Ccl8,Ccl9,Selp,Serpina3n,Thbs1,Timp1,Tlr2,Cxcl13,Slamf8,Trem2,Tlr3
3_Member	GO Biological Processes	GO:1990266	neutrophil migration	-17.5713	-14.2661	18/87	14131,14825,15945,16176,16409,16963,17329,20292,20293,20295,20296,20302,20303,20306,20307,20308,55985,68891	Fcgr3,Cxcl1,Cxcl10,Il1b,Itgam,Xcl1,Cxcl9,Ccl11,Ccl12,Ccl17,Ccl2,Ccl3,Ccl4,Ccl7,Ccl8,Ccl9,Cxcl13,Cd177
3_Member	GO Biological Processes	GO:0030593	neutrophil chemotaxis	-17.4519	-14.1845	17/74	14131,14825,15945,16176,16409,16963,17329,20292,20293,20295,20296,20302,20303,20306,20307,20308,55985	Fcgr3,Cxcl1,Cxcl10,Il1b,Itgam,Xcl1,Cxcl9,Ccl11,Ccl12,Ccl17,Ccl2,Ccl3,Ccl4,Ccl7,Ccl8,Ccl9,Cxcl13
3_Member	GO Biological Processes	GO:0071621	granulocyte chemotaxis	-16.7333	-13.5006	17/81	14131,14825,15945,16176,16409,16963,17329,20292,20293,20295,20296,20302,20303,20306,20307,20308,55985	Fcgr3,Cxcl1,Cxcl10,Il1b,Itgam,Xcl1,Cxcl9,Ccl11,Ccl12,Ccl17,Ccl2,Ccl3,Ccl4,Ccl7,Ccl8,Ccl9,Cxcl13
3_Member	GO Biological Processes	GO:0097530	granulocyte migration	-16.5883	-13.3877	18/98	14131,14825,15945,16176,16409,16963,17329,20292,20293,20295,20296,20302,20303,20306,20307,20308,55985,68891	Fcgr3,Cxcl1,Cxcl10,Il1b,Itgam,Xcl1,Cxcl9,Ccl11,Ccl12,Ccl17,Ccl2,Ccl3,Ccl4,Ccl7,Ccl8,Ccl9,Cxcl13,Cd177
3_Member	GO Biological Processes	GO:0050900	leukocyte migration	-16.3806	-13.21	24/223	12642,13123,14131,14825,15945,16176,16409,16963,17329,20292,20293,20295,20296,20302,20303,20306,20307,20308,20315,20344,55985,64095,68891,74748	Ch25h,Cyp7b1,Fcgr3,Cxcl1,Cxcl10,Il1b,Itgam,Xcl1,Cxcl9,Ccl11,Ccl12,Ccl17,Ccl2,Ccl3,Ccl4,Ccl7,Ccl8,Ccl9,Cxcl12,Selp,Cxcl13,Gpr35,Cd177,Slamf8
3_Member	GO Biological Processes	GO:0019221	cytokine-mediated signaling pathway	-15.9267	-12.8353	27/313	12984,14825,15945,16176,16963,17329,20292,20293,20295,20296,20302,20303,20306,20307,20308,20315,20847,23962,54123,55985,64095,77125,83433,213002,231655,246728,246746	Csf2rb2,Cxcl1,Cxcl10,Il1b,Xcl1,Cxcl9,Ccl11,Ccl12,Ccl17,Ccl2,Ccl3,Ccl4,Ccl7,Ccl8,Ccl9,Cxcl12,Stat2,Oasl2,Irf7,Cxcl13,Gpr35,Il33,Trem2,Ifitm6,Oasl1,Oas2,Cd300lf
3_Member	GO Biological Processes	GO:0097529	myeloid leukocyte migration	-15.7413	-12.6734	19/127	14131,14825,15945,16176,16409,16963,17329,20292,20293,20295,20296,20302,20303,20306,20307,20308,55985,64095,68891	Fcgr3,Cxcl1,Cxcl10,Il1b,Itgam,Xcl1,Cxcl9,Ccl11,Ccl12,Ccl17,Ccl2,Ccl3,Ccl4,Ccl7,Ccl8,Ccl9,Cxcl13,Gpr35,Cd177
3_Member	GO Biological Processes	GO:0072676	lymphocyte migration	-15.4872	-12.4416	15/65	12642,13123,15945,16963,20292,20293,20295,20296,20302,20303,20306,20307,20308,20315,55985	Ch25h,Cyp7b1,Cxcl10,Xcl1,Ccl11,Ccl12,Ccl17,Ccl2,Ccl3,Ccl4,Ccl7,Ccl8,Ccl9,Cxcl12,Cxcl13
3_Member	GO Molecular Functions	GO:0005125	cytokine activity	-15.0903	-12.0658	23/228	13614,14825,15945,16156,16176,16181,16878,16963,17329,20292,20293,20295,20296,20302,20303,20306,20307,20308,20315,21857,23886,55985,77125	Edn1,Cxcl1,Cxcl10,Il11,Il1b,Il1rn,Lif,Xcl1,Cxcl9,Ccl11,Ccl12,Ccl17,Ccl2,Ccl3,Ccl4,Ccl7,Ccl8,Ccl9,Cxcl12,Timp1,Gdf15,Cxcl13,Il33
3_Member	GO Molecular Functions	GO:0042379	chemokine receptor binding	-14.3069	-11.3026	15/77	14825,15945,16963,17329,20292,20293,20295,20296,20302,20303,20306,20307,20308,20315,55985	Cxcl1,Cxcl10,Xcl1,Cxcl9,Ccl11,Ccl12,Ccl17,Ccl2,Ccl3,Ccl4,Ccl7,Ccl8,Ccl9,Cxcl12,Cxcl13
3_Member	GO Biological Processes	GO:0043410	positive regulation of MAPK cascade	-13.6709	-10.7222	31/524	13614,14745,15874,16000,16156,16176,16181,16878,16963,19106,20128,20292,20293,20295,20296,20302,20303,20306,20307,20308,20315,21825,23882,23886,24088,56089,83433,99571,142980,209387,384009	Edn1,Lpar1,Iapp,Igf1,Il11,Il1b,Il1rn,Lif,Xcl1,Eif2ak2,Trim30a,Ccl11,Ccl12,Ccl17,Ccl2,Ccl3,Ccl4,Ccl7,Ccl8,Ccl9,Cxcl12,Thbs1,Gadd45g,Gdf15,Tlr2,Ramp3,Trem2,Fgg,Tlr3,Trim30d,Glipr2
3_Member	GO Biological Processes	GO:0071674	mononuclear cell migration	-13.101	-10.1857	15/92	12642,13123,15945,16963,20292,20293,20295,20296,20302,20303,20306,20307,20308,20315,55985	Ch25h,Cyp7b1,Cxcl10,Xcl1,Ccl11,Ccl12,Ccl17,Ccl2,Ccl3,Ccl4,Ccl7,Ccl8,Ccl9,Cxcl12,Cxcl13
3_Member	GO Biological Processes	GO:0034341	response to interferon-gamma	-12.191	-9.36283	16/126	15944,16963,20292,20293,20295,20296,20302,20303,20306,20307,20308,20684,24088,55932,69550,213002	Irgm1,Xcl1,Ccl11,Ccl12,Ccl17,Ccl2,Ccl3,Ccl4,Ccl7,Ccl8,Ccl9,Sp100,Tlr2,Gbp3,Bst2,Ifitm6
3_Member	GO Biological Processes	GO:0043408	regulation of MAPK cascade	-11.9918	-9.17661	34/730	13614,14745,15874,16000,16156,16176,16181,16878,16963,19106,20128,20292,20293,20295,20296,20302,20303,20306,20307,20308,20315,20377,21825,23882,23886,24088,52033,56089,83433,99571,100952,142980,209387,384009	Edn1,Lpar1,Iapp,Igf1,Il11,Il1b,Il1rn,Lif,Xcl1,Eif2ak2,Trim30a,Ccl11,Ccl12,Ccl17,Ccl2,Ccl3,Ccl4,Ccl7,Ccl8,Ccl9,Cxcl12,Sfrp1,Thbs1,Gadd45g,Gdf15,Tlr2,Pbk,Ramp3,Trem2,Fgg,Emilin1,Tlr3,Trim30d,Glipr2
3_Member	GO Biological Processes	GO:0071347	cellular response to interleukin-1	-11.7802	-8.99092	13/75	16176,16963,20210,20292,20293,20295,20296,20302,20303,20306,20307,20308,107765	Il1b,Xcl1,Saa3,Ccl11,Ccl12,Ccl17,Ccl2,Ccl3,Ccl4,Ccl7,Ccl8,Ccl9,Ankrd1
3_Member	GO Molecular Functions	GO:0048018	receptor ligand activity	-11.7694	-8.99092	28/501	11535,13614,14825,15874,15945,16000,16156,16176,16181,16878,16963,17329,20210,20292,20293,20295,20296,20302,20303,20306,20307,20308,20315,21857,23886,55985,57262,77125	Adm,Edn1,Cxcl1,Iapp,Cxcl10,Igf1,Il11,Il1b,Il1rn,Lif,Xcl1,Cxcl9,Saa3,Ccl11,Ccl12,Ccl17,Ccl2,Ccl3,Ccl4,Ccl7,Ccl8,Ccl9,Cxcl12,Timp1,Gdf15,Cxcl13,Retnla,Il33
3_Member	GO Biological Processes	GO:0002548	monocyte chemotaxis	-11.6624	-8.89551	10/34	16963,20292,20293,20295,20296,20302,20303,20306,20307,20308	Xcl1,Ccl11,Ccl12,Ccl17,Ccl2,Ccl3,Ccl4,Ccl7,Ccl8,Ccl9
3_Member	GO Molecular Functions	GO:0030546	signaling receptor activator activity	-11.6044	-8.87052	28/509	11535,13614,14825,15874,15945,16000,16156,16176,16181,16878,16963,17329,20210,20292,20293,20295,20296,20302,20303,20306,20307,20308,20315,21857,23886,55985,57262,77125	Adm,Edn1,Cxcl1,Iapp,Cxcl10,Igf1,Il11,Il1b,Il1rn,Lif,Xcl1,Cxcl9,Saa3,Ccl11,Ccl12,Ccl17,Ccl2,Ccl3,Ccl4,Ccl7,Ccl8,Ccl9,Cxcl12,Timp1,Gdf15,Cxcl13,Retnla,Il33
3_Member	GO Biological Processes	GO:0006935	chemotaxis	-11.5636	-8.84024	28/511	12642,12774,13123,13614,13654,14131,14745,14825,15945,16176,16409,16859,16963,17329,20210,20292,20293,20295,20296,20302,20303,20306,20307,20308,20315,55985,64095,74748	Ch25h,Ccr5,Cyp7b1,Edn1,Egr2,Fcgr3,Lpar1,Cxcl1,Cxcl10,Il1b,Itgam,Lgals9,Xcl1,Cxcl9,Saa3,Ccl11,Ccl12,Ccl17,Ccl2,Ccl3,Ccl4,Ccl7,Ccl8,Ccl9,Cxcl12,Cxcl13,Gpr35,Slamf8
3_Member	GO Molecular Functions	GO:0030545	signaling receptor regulator activity	-11.4979	-8.79468	29/553	11535,13614,14313,14825,15874,15945,16000,16156,16176,16181,16878,16963,17329,20210,20292,20293,20295,20296,20302,20303,20306,20307,20308,20315,21857,23886,55985,57262,77125	Adm,Edn1,Fst,Cxcl1,Iapp,Cxcl10,Igf1,Il11,Il1b,Il1rn,Lif,Xcl1,Cxcl9,Saa3,Ccl11,Ccl12,Ccl17,Ccl2,Ccl3,Ccl4,Ccl7,Ccl8,Ccl9,Cxcl12,Timp1,Gdf15,Cxcl13,Retnla,Il33
3_Member	GO Biological Processes	GO:0042330	taxis	-11.4626	-8.7692	28/516	12642,12774,13123,13614,13654,14131,14745,14825,15945,16176,16409,16859,16963,17329,20210,20292,20293,20295,20296,20302,20303,20306,20307,20308,20315,55985,64095,74748	Ch25h,Ccr5,Cyp7b1,Edn1,Egr2,Fcgr3,Lpar1,Cxcl1,Cxcl10,Il1b,Itgam,Lgals9,Xcl1,Cxcl9,Saa3,Ccl11,Ccl12,Ccl17,Ccl2,Ccl3,Ccl4,Ccl7,Ccl8,Ccl9,Cxcl12,Cxcl13,Gpr35,Slamf8
3_Member	GO Molecular Functions	GO:0005126	cytokine receptor binding	-11.1915	-8.50763	22/315	14825,15945,16156,16176,16181,16878,16963,17329,20292,20293,20295,20296,20302,20303,20306,20307,20308,20315,55985,76905,77125,246746	Cxcl1,Cxcl10,Il11,Il1b,Il1rn,Lif,Xcl1,Cxcl9,Ccl11,Ccl12,Ccl17,Ccl2,Ccl3,Ccl4,Ccl7,Ccl8,Ccl9,Cxcl12,Cxcl13,Lrg1,Il33,Cd300lf
3_Member	GO Biological Processes	GO:0070374	positive regulation of ERK1 and ERK2 cascade	-11.0887	-8.4142	19/227	15874,16000,16176,16963,20292,20293,20295,20296,20302,20303,20306,20307,20308,20315,24088,56089,83433,99571,384009	Iapp,Igf1,Il1b,Xcl1,Ccl11,Ccl12,Ccl17,Ccl2,Ccl3,Ccl4,Ccl7,Ccl8,Ccl9,Cxcl12,Tlr2,Ramp3,Trem2,Fgg,Glipr2
3_Member	GO Molecular Functions	GO:0048020	CCR chemokine receptor binding	-10.6741	-8.02639	11/56	16963,20292,20293,20295,20296,20302,20303,20306,20307,20308,55985	Xcl1,Ccl11,Ccl12,Ccl17,Ccl2,Ccl3,Ccl4,Ccl7,Ccl8,Ccl9,Cxcl13
3_Member	GO Biological Processes	GO:0070555	response to interleukin-1	-10.6051	-7.966	13/92	16176,16963,20210,20292,20293,20295,20296,20302,20303,20306,20307,20308,107765	Il1b,Xcl1,Saa3,Ccl11,Ccl12,Ccl17,Ccl2,Ccl3,Ccl4,Ccl7,Ccl8,Ccl9,Ankrd1
3_Member	GO Biological Processes	GO:0071346	cellular response to interferon-gamma	-10.2488	-7.61816	13/98	15944,16963,20292,20293,20295,20296,20302,20303,20306,20307,20308,24088,55932	Irgm1,Xcl1,Ccl11,Ccl12,Ccl17,Ccl2,Ccl3,Ccl4,Ccl7,Ccl8,Ccl9,Tlr2,Gbp3
3_Member	GO Biological Processes	GO:0070372	regulation of ERK1 and ERK2 cascade	-10.0462	-7.43988	21/326	15874,16000,16176,16878,16963,20292,20293,20295,20296,20302,20303,20306,20307,20308,20315,24088,56089,83433,99571,100952,384009	Iapp,Igf1,Il1b,Lif,Xcl1,Ccl11,Ccl12,Ccl17,Ccl2,Ccl3,Ccl4,Ccl7,Ccl8,Ccl9,Cxcl12,Tlr2,Ramp3,Trem2,Fgg,Emilin1,Glipr2
3_Member	GO Molecular Functions	GO:0001664	G protein-coupled receptor binding	-9.35864	-6.79014	20/320	11535,13614,14129,14825,15945,16963,17329,20292,20293,20295,20296,20302,20303,20306,20307,20308,20315,20377,55985,67775	Adm,Edn1,Fcgr1,Cxcl1,Cxcl10,Xcl1,Cxcl9,Ccl11,Ccl12,Ccl17,Ccl2,Ccl3,Ccl4,Ccl7,Ccl8,Ccl9,Cxcl12,Sfrp1,Cxcl13,Rtp4
3_Member	GO Biological Processes	GO:0034612	response to tumor necrosis factor	-8.24834	-5.84159	14/169	12475,16963,20292,20293,20295,20296,20302,20303,20306,20307,20308,20377,55932,107765	Cd14,Xcl1,Ccl11,Ccl12,Ccl17,Ccl2,Ccl3,Ccl4,Ccl7,Ccl8,Ccl9,Sfrp1,Gbp3,Ankrd1
3_Member	GO Biological Processes	GO:0071356	cellular response to tumor necrosis factor	-8.04096	-5.67204	13/147	16963,20292,20293,20295,20296,20302,20303,20306,20307,20308,20377,55932,107765	Xcl1,Ccl11,Ccl12,Ccl17,Ccl2,Ccl3,Ccl4,Ccl7,Ccl8,Ccl9,Sfrp1,Gbp3,Ankrd1
3_Member	GO Biological Processes	GO:0048245	eosinophil chemotaxis	-7.73614	-5.40233	6/17	20292,20293,20296,20303,20306,20307	Ccl11,Ccl12,Ccl2,Ccl4,Ccl7,Ccl8
3_Member	GO Biological Processes	GO:0072677	eosinophil migration	-7.56404	-5.2427	6/18	20292,20293,20296,20303,20306,20307	Ccl11,Ccl12,Ccl2,Ccl4,Ccl7,Ccl8
3_Member	GO Molecular Functions	GO:0031726	CCR1 chemokine receptor binding	-6.31603	-4.08333	4/7	20302,20303,20306,20308	Ccl3,Ccl4,Ccl7,Ccl9
3_Member	GO Biological Processes	GO:0043547	positive regulation of GTPase activity	-6.00522	-3.81694	14/256	14744,16963,19734,20292,20293,20295,20296,20302,20303,20306,20307,20308,50778,55985	Gpr65,Xcl1,Rgs16,Ccl11,Ccl12,Ccl17,Ccl2,Ccl3,Ccl4,Ccl7,Ccl8,Ccl9,Rgs1,Cxcl13
3_Member	GO Biological Processes	GO:0043087	regulation of GTPase activity	-4.52297	-2.52662	14/345	14744,16963,19734,20292,20293,20295,20296,20302,20303,20306,20307,20308,50778,55985	Gpr65,Xcl1,Rgs16,Ccl11,Ccl12,Ccl17,Ccl2,Ccl3,Ccl4,Ccl7,Ccl8,Ccl9,Rgs1,Cxcl13
3_Member	GO Biological Processes	GO:0051345	positive regulation of hydrolase activity	-3.98092	-2.0822	17/540	12028,14744,14745,16963,19734,20292,20293,20295,20296,20302,20303,20306,20307,20308,50778,55985,72112	Bax,Gpr65,Lpar1,Xcl1,Rgs16,Ccl11,Ccl12,Ccl17,Ccl2,Ccl3,Ccl4,Ccl7,Ccl8,Ccl9,Rgs1,Cxcl13,Ppp1r14d
4_Summary	GO Biological Processes	GO:0002685	regulation of leukocyte migration	-14.1659	-11.181	22/225	11629,11815,12061,12182,13614,15945,16176,16859,16963,20293,20296,20306,20315,20344,21825,24088,26903,55985,74748,77125,83433,100952,14745,14828,15117,16000,16819,17392,20613,60533,384009,16409,20307,20377,14313	Aif1,Apod,Bdkrb1,Bst1,Edn1,Cxcl10,Il1b,Lgals9,Xcl1,Ccl12,Ccl2,Ccl7,Cxcl12,Selp,Thbs1,Tlr2,Dysf,Cxcl13,Slamf8,Il33,Trem2,Emilin1,Lpar1,Hspa5,Has2,Igf1,Lcn2,Mmp3,Snai1,Cd274,Glipr2,Itgam,Ccl8,Sfrp1,Fst
4_Member	GO Biological Processes	GO:0002685	regulation of leukocyte migration	-14.1659	-11.181	22/225	11629,11815,12061,12182,13614,15945,16176,16859,16963,20293,20296,20306,20315,20344,21825,24088,26903,55985,74748,77125,83433,100952	Aif1,Apod,Bdkrb1,Bst1,Edn1,Cxcl10,Il1b,Lgals9,Xcl1,Ccl12,Ccl2,Ccl7,Cxcl12,Selp,Thbs1,Tlr2,Dysf,Cxcl13,Slamf8,Il33,Trem2,Emilin1
4_Member	GO Biological Processes	GO:0002687	positive regulation of leukocyte migration	-11.8173	-9.01476	17/156	11629,12061,13614,15945,16176,16859,16963,20293,20296,20306,20315,20344,21825,24088,26903,55985,83433	Aif1,Bdkrb1,Edn1,Cxcl10,Il1b,Lgals9,Xcl1,Ccl12,Ccl2,Ccl7,Cxcl12,Selp,Thbs1,Tlr2,Dysf,Cxcl13,Trem2
4_Member	GO Biological Processes	GO:0002688	regulation of leukocyte chemotaxis	-9.98518	-7.38672	14/125	11629,12182,13614,15945,16176,16963,20293,20296,20306,20315,21825,26903,55985,74748	Aif1,Bst1,Edn1,Cxcl10,Il1b,Xcl1,Ccl12,Ccl2,Ccl7,Cxcl12,Thbs1,Dysf,Cxcl13,Slamf8
4_Member	GO Biological Processes	GO:0030335	positive regulation of cell migration	-8.92156	-6.39446	26/577	11629,12061,13614,14745,14828,15117,15945,16000,16176,16819,16859,16963,17392,20293,20296,20306,20315,20344,20613,21825,24088,26903,55985,60533,83433,384009	Aif1,Bdkrb1,Edn1,Lpar1,Hspa5,Has2,Cxcl10,Igf1,Il1b,Lcn2,Lgals9,Xcl1,Mmp3,Ccl12,Ccl2,Ccl7,Cxcl12,Selp,Snai1,Thbs1,Tlr2,Dysf,Cxcl13,Cd274,Trem2,Glipr2
4_Member	GO Biological Processes	GO:2000401	regulation of lymphocyte migration	-8.79415	-6.29876	10/63	11629,11815,15945,16859,16963,20293,20296,20306,20315,55985	Aif1,Apod,Cxcl10,Lgals9,Xcl1,Ccl12,Ccl2,Ccl7,Cxcl12,Cxcl13
4_Member	GO Biological Processes	GO:2000147	positive regulation of cell motility	-8.50625	-6.06808	26/604	11629,12061,13614,14745,14828,15117,15945,16000,16176,16819,16859,16963,17392,20293,20296,20306,20315,20344,20613,21825,24088,26903,55985,60533,83433,384009	Aif1,Bdkrb1,Edn1,Lpar1,Hspa5,Has2,Cxcl10,Igf1,Il1b,Lcn2,Lgals9,Xcl1,Mmp3,Ccl12,Ccl2,Ccl7,Cxcl12,Selp,Snai1,Thbs1,Tlr2,Dysf,Cxcl13,Cd274,Trem2,Glipr2
4_Member	GO Biological Processes	GO:0051272	positive regulation of cellular component movement	-8.25702	-5.84159	26/621	11629,12061,13614,14745,14828,15117,15945,16000,16176,16819,16859,16963,17392,20293,20296,20306,20315,20344,20613,21825,24088,26903,55985,60533,83433,384009	Aif1,Bdkrb1,Edn1,Lpar1,Hspa5,Has2,Cxcl10,Igf1,Il1b,Lcn2,Lgals9,Xcl1,Mmp3,Ccl12,Ccl2,Ccl7,Cxcl12,Selp,Snai1,Thbs1,Tlr2,Dysf,Cxcl13,Cd274,Trem2,Glipr2
4_Member	GO Biological Processes	GO:0050920	regulation of chemotaxis	-8.24623	-5.84159	16/230	11629,12182,13614,14745,15945,16176,16963,20293,20296,20306,20315,21825,26903,55985,74748,83433	Aif1,Bst1,Edn1,Lpar1,Cxcl10,Il1b,Xcl1,Ccl12,Ccl2,Ccl7,Cxcl12,Thbs1,Dysf,Cxcl13,Slamf8,Trem2
4_Member	GO Biological Processes	GO:0040017	positive regulation of locomotion	-8.24264	-5.84159	26/622	11629,12061,13614,14745,14828,15117,15945,16000,16176,16819,16859,16963,17392,20293,20296,20306,20315,20344,20613,21825,24088,26903,55985,60533,83433,384009	Aif1,Bdkrb1,Edn1,Lpar1,Hspa5,Has2,Cxcl10,Igf1,Il1b,Lcn2,Lgals9,Xcl1,Mmp3,Ccl12,Ccl2,Ccl7,Cxcl12,Selp,Snai1,Thbs1,Tlr2,Dysf,Cxcl13,Cd274,Trem2,Glipr2
4_Member	GO Biological Processes	GO:0071675	regulation of mononuclear cell migration	-8.15255	-5.76495	12/118	11629,11815,15945,16859,16963,20293,20296,20306,20315,21825,55985,74748	Aif1,Apod,Cxcl10,Lgals9,Xcl1,Ccl12,Ccl2,Ccl7,Cxcl12,Thbs1,Cxcl13,Slamf8
4_Member	GO Biological Processes	GO:0002690	positive regulation of leukocyte chemotaxis	-7.97289	-5.60851	11/98	11629,13614,15945,16176,16963,20296,20306,20315,21825,26903,55985	Aif1,Edn1,Cxcl10,Il1b,Xcl1,Ccl2,Ccl7,Cxcl12,Thbs1,Dysf,Cxcl13
4_Member	GO Biological Processes	GO:0050921	positive regulation of chemotaxis	-7.89968	-5.55304	13/151	11629,13614,14745,15945,16176,16963,20296,20306,20315,21825,26903,55985,83433	Aif1,Edn1,Lpar1,Cxcl10,Il1b,Xcl1,Ccl2,Ccl7,Cxcl12,Thbs1,Dysf,Cxcl13,Trem2
4_Member	GO Biological Processes	GO:2000403	positive regulation of lymphocyte migration	-6.69851	-4.43823	7/39	11629,15945,16859,16963,20306,20315,55985	Aif1,Cxcl10,Lgals9,Xcl1,Ccl7,Cxcl12,Cxcl13
4_Member	GO Biological Processes	GO:2000404	regulation of T cell migration	-6.11929	-3.92186	7/47	11629,11815,15945,16859,16963,20315,55985	Aif1,Apod,Cxcl10,Lgals9,Xcl1,Cxcl12,Cxcl13
4_Member	GO Biological Processes	GO:0071677	positive regulation of mononuclear cell migration	-6.05636	-3.862	8/69	11629,15945,16859,16963,20296,20306,20315,55985	Aif1,Cxcl10,Lgals9,Xcl1,Ccl2,Ccl7,Cxcl12,Cxcl13
4_Member	GO Biological Processes	GO:2000406	positive regulation of T cell migration	-5.76781	-3.60586	6/34	11629,15945,16859,16963,20315,55985	Aif1,Cxcl10,Lgals9,Xcl1,Cxcl12,Cxcl13
4_Member	GO Biological Processes	GO:0090025	regulation of monocyte chemotaxis	-4.75935	-2.71373	5/30	11629,15945,20296,20315,74748	Aif1,Cxcl10,Ccl2,Cxcl12,Slamf8
4_Member	GO Molecular Functions	GO:0005539	glycosaminoglycan binding	-4.24832	-2.30135	11/233	15945,16409,20296,20306,20307,20344,20377,21825,24088,55985,83433	Cxcl10,Itgam,Ccl2,Ccl7,Ccl8,Selp,Sfrp1,Thbs1,Tlr2,Cxcl13,Trem2
4_Member	GO Biological Processes	GO:0090026	positive regulation of monocyte chemotaxis	-4.05218	-2.1401	4/22	11629,15945,20296,20315	Aif1,Cxcl10,Ccl2,Cxcl12
4_Member	GO Molecular Functions	GO:0008201	heparin binding	-3.9463	-2.0499	9/170	15945,16409,20296,20306,20307,20344,20377,21825,55985	Cxcl10,Itgam,Ccl2,Ccl7,Ccl8,Selp,Sfrp1,Thbs1,Cxcl13
4_Member	GO Molecular Functions	GO:1901681	sulfur compound binding	-2.91013	-1.21185	10/284	14313,15945,16409,20296,20306,20307,20344,20377,21825,55985	Fst,Cxcl10,Itgam,Ccl2,Ccl7,Ccl8,Selp,Sfrp1,Thbs1,Cxcl13
4_Member	GO Biological Processes	GO:0072678	T cell migration	-2.59956	-0.970583	3/25	15945,20296,20315	Cxcl10,Ccl2,Cxcl12
5_Summary	GO Biological Processes	GO:0002683	negative regulation of immune system process	-12.951	-10.0515	28/448	11815,11846,12262,12519,15930,16000,16859,16988,17381,20293,20296,20315,20377,20555,20847,21825,60533,67742,69550,74748,77125,80861,83433,100952,140474,170741,246746,278180,11535,11629,12028,12575,12774,15874,15959,16176,16878,19106,20556,24088,55948,12182,15117,16181,16644,16963,20344,21923,26903,55985,56753,99571,12984,14629,16409,17474,68891	Apod,Arg1,C1qc,Cd80,Ido1,Igf1,Lgals9,Lst1,Mmp12,Ccl12,Ccl2,Cxcl12,Sfrp1,Slfn1,Stat2,Thbs1,Cd274,Samsn1,Bst2,Slamf8,Il33,Dhx58,Trem2,Emilin1,Muc4,Pilrb1,Cd300lf,Vsig4,Adm,Aif1,Bax,Cdkn1a,Ccr5,Iapp,Ifit3,Il1b,Lif,Eif2ak2,Slfn2,Tlr2,Sfn,Bst1,Has2,Il1rn,Kng1,Xcl1,Selp,Tnc,Dysf,Cxcl13,Tacstd2,Fgg,Csf2rb2,Gclc,Itgam,Clec4d,Cd177
5_Member	GO Biological Processes	GO:0002683	negative regulation of immune system process	-12.951	-10.0515	28/448	11815,11846,12262,12519,15930,16000,16859,16988,17381,20293,20296,20315,20377,20555,20847,21825,60533,67742,69550,74748,77125,80861,83433,100952,140474,170741,246746,278180	Apod,Arg1,C1qc,Cd80,Ido1,Igf1,Lgals9,Lst1,Mmp12,Ccl12,Ccl2,Cxcl12,Sfrp1,Slfn1,Stat2,Thbs1,Cd274,Samsn1,Bst2,Slamf8,Il33,Dhx58,Trem2,Emilin1,Muc4,Pilrb1,Cd300lf,Vsig4
5_Member	GO Biological Processes	GO:0008285	negative regulation of cell population proliferation	-8.71721	-6.23389	30/772	11535,11629,11815,11846,12028,12519,12575,12774,15874,15930,15959,16000,16176,16859,16878,16988,19106,20293,20296,20315,20377,20555,20556,21825,24088,55948,60533,77125,83433,278180	Adm,Aif1,Apod,Arg1,Bax,Cd80,Cdkn1a,Ccr5,Iapp,Ido1,Ifit3,Igf1,Il1b,Lgals9,Lif,Lst1,Eif2ak2,Ccl12,Ccl2,Cxcl12,Sfrp1,Slfn1,Slfn2,Thbs1,Tlr2,Sfn,Cd274,Il33,Trem2,Vsig4
5_Member	GO Biological Processes	GO:0030155	regulation of cell adhesion	-8.57482	-6.12581	30/783	11629,11815,11846,12182,12519,12774,15117,15930,16000,16176,16181,16644,16859,16878,16963,17381,20296,20315,20344,20555,21825,21923,26903,55985,56753,60533,99571,100952,140474,278180	Aif1,Apod,Arg1,Bst1,Cd80,Ccr5,Has2,Ido1,Igf1,Il1b,Il1rn,Kng1,Lgals9,Lif,Xcl1,Mmp12,Ccl2,Cxcl12,Selp,Slfn1,Thbs1,Tnc,Dysf,Cxcl13,Tacstd2,Cd274,Fgg,Emilin1,Muc4,Vsig4
5_Member	GO Biological Processes	GO:0070663	regulation of leukocyte proliferation	-8.10068	-5.72251	17/269	11629,11846,12182,12519,12575,12984,15930,16000,16176,16859,16963,16988,20293,20555,60533,77125,278180	Aif1,Arg1,Bst1,Cd80,Cdkn1a,Csf2rb2,Ido1,Igf1,Il1b,Lgals9,Xcl1,Lst1,Ccl12,Slfn1,Cd274,Il33,Vsig4
5_Member	GO Biological Processes	GO:0050865	regulation of cell activation	-7.95964	-5.59977	29/784	11629,11846,12182,12519,12575,14629,15930,16000,16176,16409,16859,16963,16988,17474,20296,20344,20377,20555,21825,60533,67742,68891,74748,77125,83433,99571,100952,246746,278180	Aif1,Arg1,Bst1,Cd80,Cdkn1a,Gclc,Ido1,Igf1,Il1b,Itgam,Lgals9,Xcl1,Lst1,Clec4d,Ccl2,Selp,Sfrp1,Slfn1,Thbs1,Cd274,Samsn1,Cd177,Slamf8,Il33,Trem2,Fgg,Emilin1,Cd300lf,Vsig4
5_Member	GO Biological Processes	GO:0050866	negative regulation of cell activation	-7.51691	-5.19965	15/225	11846,12519,14629,15930,16859,16988,20377,20555,60533,67742,83433,99571,100952,246746,278180	Arg1,Cd80,Gclc,Ido1,Lgals9,Lst1,Sfrp1,Slfn1,Cd274,Samsn1,Trem2,Fgg,Emilin1,Cd300lf,Vsig4
5_Member	GO Biological Processes	GO:0007162	negative regulation of cell adhesion	-7.135	-4.84526	17/313	11815,11846,12519,15930,16181,16644,16859,17381,20315,20555,21825,21923,56753,60533,99571,140474,278180	Apod,Arg1,Cd80,Ido1,Il1rn,Kng1,Lgals9,Mmp12,Cxcl12,Slfn1,Thbs1,Tnc,Tacstd2,Cd274,Fgg,Muc4,Vsig4
5_Member	GO Biological Processes	GO:0070664	negative regulation of leukocyte proliferation	-6.89978	-4.61759	10/98	11846,12519,15930,16859,16988,20293,20555,60533,77125,278180	Arg1,Cd80,Ido1,Lgals9,Lst1,Ccl12,Slfn1,Cd274,Il33,Vsig4
5_Member	GO Biological Processes	GO:0022407	regulation of cell-cell adhesion	-6.60798	-4.35825	20/467	11629,11846,12519,12774,15117,15930,16000,16176,16181,16859,16963,20296,20315,20344,20555,55985,60533,99571,140474,278180	Aif1,Arg1,Cd80,Ccr5,Has2,Ido1,Igf1,Il1b,Il1rn,Lgals9,Xcl1,Ccl2,Cxcl12,Selp,Slfn1,Cxcl13,Cd274,Fgg,Muc4,Vsig4
5_Member	GO Biological Processes	GO:0002694	regulation of leukocyte activation	-6.25423	-4.03143	25/733	11629,11846,12182,12519,12575,15930,16000,16176,16409,16859,16963,16988,17474,20296,20377,20555,21825,60533,67742,68891,74748,77125,83433,246746,278180	Aif1,Arg1,Bst1,Cd80,Cdkn1a,Ido1,Igf1,Il1b,Itgam,Lgals9,Xcl1,Lst1,Clec4d,Ccl2,Sfrp1,Slfn1,Thbs1,Cd274,Samsn1,Cd177,Slamf8,Il33,Trem2,Cd300lf,Vsig4
5_Member	GO Biological Processes	GO:0050670	regulation of lymphocyte proliferation	-6.23332	-4.01701	14/245	11629,11846,12182,12519,12575,15930,16000,16176,16859,16963,16988,20555,60533,278180	Aif1,Arg1,Bst1,Cd80,Cdkn1a,Ido1,Igf1,Il1b,Lgals9,Xcl1,Lst1,Slfn1,Cd274,Vsig4
5_Member	GO Biological Processes	GO:0032944	regulation of mononuclear cell proliferation	-6.14894	-3.94842	14/249	11629,11846,12182,12519,12575,15930,16000,16176,16859,16963,16988,20555,60533,278180	Aif1,Arg1,Bst1,Cd80,Cdkn1a,Ido1,Igf1,Il1b,Lgals9,Xcl1,Lst1,Slfn1,Cd274,Vsig4
5_Member	GO Biological Processes	GO:1903037	regulation of leukocyte cell-cell adhesion	-5.20856	-3.09744	15/342	11629,11846,12519,15117,15930,16000,16176,16859,16963,20296,20315,20344,20555,60533,278180	Aif1,Arg1,Cd80,Has2,Ido1,Igf1,Il1b,Lgals9,Xcl1,Ccl2,Cxcl12,Selp,Slfn1,Cd274,Vsig4
5_Member	GO Biological Processes	GO:0045785	positive regulation of cell adhesion	-5.17711	-3.07598	18/481	11629,12519,12774,15117,16000,16176,16859,16878,16963,20296,20315,20344,21825,26903,55985,60533,99571,100952	Aif1,Cd80,Ccr5,Has2,Igf1,Il1b,Lgals9,Lif,Xcl1,Ccl2,Cxcl12,Selp,Thbs1,Dysf,Cxcl13,Cd274,Fgg,Emilin1
5_Member	GO Biological Processes	GO:0042129	regulation of T cell proliferation	-5.13404	-3.04266	11/187	11629,11846,12519,15930,16000,16176,16859,16963,20555,60533,278180	Aif1,Arg1,Cd80,Ido1,Igf1,Il1b,Lgals9,Xcl1,Slfn1,Cd274,Vsig4
5_Member	GO Biological Processes	GO:0050672	negative regulation of lymphocyte proliferation	-5.10375	-3.01478	8/92	11846,12519,15930,16859,16988,20555,60533,278180	Arg1,Cd80,Ido1,Lgals9,Lst1,Slfn1,Cd274,Vsig4
5_Member	GO Biological Processes	GO:0032945	negative regulation of mononuclear cell proliferation	-5.06877	-2.98457	8/93	11846,12519,15930,16859,16988,20555,60533,278180	Arg1,Cd80,Ido1,Lgals9,Lst1,Slfn1,Cd274,Vsig4
5_Member	GO Biological Processes	GO:0002695	negative regulation of leukocyte activation	-4.81793	-2.76354	11/202	11846,12519,15930,16859,16988,20377,20555,60533,67742,246746,278180	Arg1,Cd80,Ido1,Lgals9,Lst1,Sfrp1,Slfn1,Cd274,Samsn1,Cd300lf,Vsig4
5_Member	GO Biological Processes	GO:0042130	negative regulation of T cell proliferation	-4.73326	-2.69411	7/75	11846,12519,15930,16859,20555,60533,278180	Arg1,Cd80,Ido1,Lgals9,Slfn1,Cd274,Vsig4
5_Member	GO Biological Processes	GO:0051250	negative regulation of lymphocyte activation	-4.71681	-2.68192	10/170	11846,12519,15930,16859,16988,20377,20555,60533,67742,278180	Arg1,Cd80,Ido1,Lgals9,Lst1,Sfrp1,Slfn1,Cd274,Samsn1,Vsig4
5_Member	GO Biological Processes	GO:0022408	negative regulation of cell-cell adhesion	-4.69949	-2.66881	11/208	11846,12519,15930,16181,16859,20315,20555,60533,99571,140474,278180	Arg1,Cd80,Ido1,Il1rn,Lgals9,Cxcl12,Slfn1,Cd274,Fgg,Muc4,Vsig4
5_Member	GO Biological Processes	GO:0022409	positive regulation of cell-cell adhesion	-4.57654	-2.56636	13/297	11629,12519,12774,15117,16000,16176,16859,16963,20296,20344,55985,60533,99571	Aif1,Cd80,Ccr5,Has2,Igf1,Il1b,Lgals9,Xcl1,Ccl2,Selp,Cxcl13,Cd274,Fgg
5_Member	GO Biological Processes	GO:0050867	positive regulation of cell activation	-4.10898	-2.18884	17/527	11629,12182,12519,12575,16000,16176,16409,16859,16963,17474,20296,20344,21825,60533,68891,77125,83433	Aif1,Bst1,Cd80,Cdkn1a,Igf1,Il1b,Itgam,Lgals9,Xcl1,Clec4d,Ccl2,Selp,Thbs1,Cd274,Cd177,Il33,Trem2
5_Member	GO Biological Processes	GO:0070665	positive regulation of leukocyte proliferation	-4.04537	-2.13647	9/165	11629,12182,12519,12575,12984,16000,16176,16963,60533	Aif1,Bst1,Cd80,Cdkn1a,Csf2rb2,Igf1,Il1b,Xcl1,Cd274
5_Member	GO Biological Processes	GO:0002696	positive regulation of leukocyte activation	-3.77942	-1.90844	16/508	11629,12182,12519,12575,16000,16176,16409,16859,16963,17474,20296,21825,60533,68891,77125,83433	Aif1,Bst1,Cd80,Cdkn1a,Igf1,Il1b,Itgam,Lgals9,Xcl1,Clec4d,Ccl2,Thbs1,Cd274,Cd177,Il33,Trem2
5_Member	GO Biological Processes	GO:0051249	regulation of lymphocyte activation	-3.77123	-1.9017	18/617	11629,11846,12182,12519,12575,15930,16000,16176,16859,16963,16988,20296,20377,20555,60533,67742,74748,278180	Aif1,Arg1,Bst1,Cd80,Cdkn1a,Ido1,Igf1,Il1b,Lgals9,Xcl1,Lst1,Ccl2,Sfrp1,Slfn1,Cd274,Samsn1,Slamf8,Vsig4
5_Member	GO Biological Processes	GO:0050671	positive regulation of lymphocyte proliferation	-3.64761	-1.79512	8/147	11629,12182,12519,12575,16000,16176,16963,60533	Aif1,Bst1,Cd80,Cdkn1a,Igf1,Il1b,Xcl1,Cd274
5_Member	GO Biological Processes	GO:1903038	negative regulation of leukocyte cell-cell adhesion	-3.64761	-1.79512	8/147	11846,12519,15930,16859,20315,20555,60533,278180	Arg1,Cd80,Ido1,Lgals9,Cxcl12,Slfn1,Cd274,Vsig4
5_Member	GO Biological Processes	GO:0032946	positive regulation of mononuclear cell proliferation	-3.60763	-1.76067	8/149	11629,12182,12519,12575,16000,16176,16963,60533	Aif1,Bst1,Cd80,Cdkn1a,Igf1,Il1b,Xcl1,Cd274
5_Member	GO Biological Processes	GO:1903039	positive regulation of leukocyte cell-cell adhesion	-3.37491	-1.57109	10/247	11629,12519,15117,16000,16176,16859,16963,20296,20344,60533	Aif1,Cd80,Has2,Igf1,Il1b,Lgals9,Xcl1,Ccl2,Selp,Cd274
5_Member	GO Biological Processes	GO:0050863	regulation of T cell activation	-3.30719	-1.52165	12/348	11629,11846,12519,15930,16000,16176,16859,16963,20296,20555,60533,278180	Aif1,Arg1,Cd80,Ido1,Igf1,Il1b,Lgals9,Xcl1,Ccl2,Slfn1,Cd274,Vsig4
5_Member	GO Biological Processes	GO:0050868	negative regulation of T cell activation	-3.16914	-1.4102	7/133	11846,12519,15930,16859,20555,60533,278180	Arg1,Cd80,Ido1,Lgals9,Slfn1,Cd274,Vsig4
5_Member	GO Biological Processes	GO:0042102	positive regulation of T cell proliferation	-2.90744	-1.21016	6/108	11629,12519,16000,16176,16963,60533	Aif1,Cd80,Igf1,Il1b,Xcl1,Cd274
5_Member	GO Biological Processes	GO:0050870	positive regulation of T cell activation	-2.47778	-0.872286	8/223	11629,12519,16000,16176,16859,16963,20296,60533	Aif1,Cd80,Igf1,Il1b,Lgals9,Xcl1,Ccl2,Cd274
6_Summary	GO Biological Processes	GO:0001817	regulation of cytokine production	-12.5785	-9.69429	36/780	11629,11815,11846,12051,12363,12475,12774,14131,15930,16000,16176,16859,16963,17381,19106,20128,20296,20302,20303,21825,23845,24088,54123,56619,56620,58185,60533,69550,77125,80861,83433,142980,214855,217305,246728,278180,12182,12702,14129,21923,52033,58203,74748	Aif1,Apod,Arg1,Bcl3,Casp4,Cd14,Ccr5,Fcgr3,Ido1,Igf1,Il1b,Lgals9,Xcl1,Mmp12,Eif2ak2,Trim30a,Ccl2,Ccl3,Ccl4,Thbs1,Clec5a,Tlr2,Irf7,Clec4e,Clec4n,Rsad2,Cd274,Bst2,Il33,Dhx58,Trem2,Tlr3,Arid5a,Cd300ld,Oas2,Vsig4,Bst1,Socs3,Fcgr1,Tnc,Pbk,Zbp1,Slamf8
6_Member	GO Biological Processes	GO:0001817	regulation of cytokine production	-12.5785	-9.69429	36/780	11629,11815,11846,12051,12363,12475,12774,14131,15930,16000,16176,16859,16963,17381,19106,20128,20296,20302,20303,21825,23845,24088,54123,56619,56620,58185,60533,69550,77125,80861,83433,142980,214855,217305,246728,278180	Aif1,Apod,Arg1,Bcl3,Casp4,Cd14,Ccr5,Fcgr3,Ido1,Igf1,Il1b,Lgals9,Xcl1,Mmp12,Eif2ak2,Trim30a,Ccl2,Ccl3,Ccl4,Thbs1,Clec5a,Tlr2,Irf7,Clec4e,Clec4n,Rsad2,Cd274,Bst2,Il33,Dhx58,Trem2,Tlr3,Arid5a,Cd300ld,Oas2,Vsig4
6_Member	GO Biological Processes	GO:1903555	regulation of tumor necrosis factor superfamily cytokine production	-12.5531	-9.68356	19/188	12051,12475,12774,14131,16000,16859,20128,20296,20302,20303,21825,24088,60533,77125,83433,142980,214855,217305,246728	Bcl3,Cd14,Ccr5,Fcgr3,Igf1,Lgals9,Trim30a,Ccl2,Ccl3,Ccl4,Thbs1,Tlr2,Cd274,Il33,Trem2,Tlr3,Arid5a,Cd300ld,Oas2
6_Member	GO Biological Processes	GO:0001819	positive regulation of cytokine production	-12.5186	-9.66331	29/503	11629,12051,12363,12475,12774,14131,15930,16176,16859,16963,17381,19106,20296,20302,20303,21825,23845,24088,54123,56619,56620,58185,60533,77125,80861,83433,142980,214855,246728	Aif1,Bcl3,Casp4,Cd14,Ccr5,Fcgr3,Ido1,Il1b,Lgals9,Xcl1,Mmp12,Eif2ak2,Ccl2,Ccl3,Ccl4,Thbs1,Clec5a,Tlr2,Irf7,Clec4e,Clec4n,Rsad2,Cd274,Il33,Dhx58,Trem2,Tlr3,Arid5a,Oas2
6_Member	GO Biological Processes	GO:0032680	regulation of tumor necrosis factor production	-11.6345	-8.87892	18/185	12051,12475,12774,14131,16000,16859,20128,20296,20302,20303,21825,24088,77125,83433,142980,214855,217305,246728	Bcl3,Cd14,Ccr5,Fcgr3,Igf1,Lgals9,Trim30a,Ccl2,Ccl3,Ccl4,Thbs1,Tlr2,Il33,Trem2,Tlr3,Arid5a,Cd300ld,Oas2
6_Member	GO Biological Processes	GO:0032760	positive regulation of tumor necrosis factor production	-9.60592	-7.0227	13/110	12475,12774,14131,16859,20296,20302,20303,21825,24088,77125,142980,214855,246728	Cd14,Ccr5,Fcgr3,Lgals9,Ccl2,Ccl3,Ccl4,Thbs1,Tlr2,Il33,Tlr3,Arid5a,Oas2
6_Member	GO Biological Processes	GO:1903557	positive regulation of tumor necrosis factor superfamily cytokine production	-9.50663	-6.93083	13/112	12475,12774,14131,16859,20296,20302,20303,21825,24088,77125,142980,214855,246728	Cd14,Ccr5,Fcgr3,Lgals9,Ccl2,Ccl3,Ccl4,Thbs1,Tlr2,Il33,Tlr3,Arid5a,Oas2
6_Member	GO Biological Processes	GO:0050727	regulation of inflammatory response	-8.66174	-6.18433	20/351	12182,12363,12702,12774,14129,14131,15930,16000,16176,16859,16963,20302,21923,24088,52033,58203,74748,77125,83433,142980	Bst1,Casp4,Socs3,Ccr5,Fcgr1,Fcgr3,Ido1,Igf1,Il1b,Lgals9,Xcl1,Ccl3,Tnc,Tlr2,Pbk,Zbp1,Slamf8,Il33,Trem2,Tlr3
6_Member	GO Biological Processes	GO:0050729	positive regulation of inflammatory response	-6.27359	-4.04752	11/143	12774,14129,14131,15930,16176,20302,24088,58203,77125,83433,142980	Ccr5,Fcgr1,Fcgr3,Ido1,Il1b,Ccl3,Tlr2,Zbp1,Il33,Trem2,Tlr3
6_Member	GO Biological Processes	GO:0032652	regulation of interleukin-1 production	-3.52722	-1.69379	7/116	12363,12774,16000,16859,20302,24088,83433	Casp4,Ccr5,Igf1,Lgals9,Ccl3,Tlr2,Trem2
6_Member	GO Biological Processes	GO:0032651	regulation of interleukin-1 beta production	-3.19905	-1.43219	6/95	12363,12774,16000,20302,24088,83433	Casp4,Ccr5,Igf1,Ccl3,Tlr2,Trem2
6_Member	GO Biological Processes	GO:0032732	positive regulation of interleukin-1 production	-2.90263	-1.21016	5/73	12363,12774,16859,20302,24088	Casp4,Ccr5,Lgals9,Ccl3,Tlr2
6_Member	GO Biological Processes	GO:0032731	positive regulation of interleukin-1 beta production	-2.34383	-0.762149	4/61	12363,12774,20302,24088	Casp4,Ccr5,Ccl3,Tlr2
7_Summary	GO Biological Processes	GO:0002237	response to molecule of bacterial origin	-11.0508	-8.38536	24/388	11535,12061,12475,12519,14825,15930,15944,15945,16145,16176,16859,17329,19106,20293,20296,20568,22169,24088,55985,60533,83433,107765,214855,246256,11647,12774,14745,16181,18712,20684,56089,14828	Adm,Bdkrb1,Cd14,Cd80,Cxcl1,Ido1,Irgm1,Cxcl10,Igtp,Il1b,Lgals9,Cxcl9,Eif2ak2,Ccl12,Ccl2,Slpi,Cmpk2,Tlr2,Cxcl13,Cd274,Trem2,Ankrd1,Arid5a,Fcgr4,Alpl,Ccr5,Lpar1,Il1rn,Pim1,Sp100,Ramp3,Hspa5
7_Member	GO Biological Processes	GO:0002237	response to molecule of bacterial origin	-11.0508	-8.38536	24/388	11535,12061,12475,12519,14825,15930,15944,15945,16145,16176,16859,17329,19106,20293,20296,20568,22169,24088,55985,60533,83433,107765,214855,246256	Adm,Bdkrb1,Cd14,Cd80,Cxcl1,Ido1,Irgm1,Cxcl10,Igtp,Il1b,Lgals9,Cxcl9,Eif2ak2,Ccl12,Ccl2,Slpi,Cmpk2,Tlr2,Cxcl13,Cd274,Trem2,Ankrd1,Arid5a,Fcgr4
7_Member	GO Biological Processes	GO:0032496	response to lipopolysaccharide	-10.721	-8.06455	23/367	11535,12061,12475,12519,14825,15930,15944,15945,16145,16176,16859,17329,19106,20293,20296,20568,22169,55985,60533,83433,107765,214855,246256	Adm,Bdkrb1,Cd14,Cd80,Cxcl1,Ido1,Irgm1,Cxcl10,Igtp,Il1b,Lgals9,Cxcl9,Eif2ak2,Ccl12,Ccl2,Slpi,Cmpk2,Cxcl13,Cd274,Trem2,Ankrd1,Arid5a,Fcgr4
7_Member	GO Biological Processes	GO:0033993	response to lipid	-9.22132	-6.66	31/781	11535,11647,12061,12475,12519,12774,14745,14825,15930,15944,15945,16145,16176,16181,16859,17329,18712,19106,20293,20296,20568,20684,22169,24088,55985,56089,60533,83433,107765,214855,246256	Adm,Alpl,Bdkrb1,Cd14,Cd80,Ccr5,Lpar1,Cxcl1,Ido1,Irgm1,Cxcl10,Igtp,Il1b,Il1rn,Lgals9,Cxcl9,Pim1,Eif2ak2,Ccl12,Ccl2,Slpi,Sp100,Cmpk2,Tlr2,Cxcl13,Ramp3,Cd274,Trem2,Ankrd1,Arid5a,Fcgr4
7_Member	GO Biological Processes	GO:0071216	cellular response to biotic stimulus	-8.56805	-6.12449	19/319	12475,12519,14825,14828,15944,15945,16145,16176,17329,20293,20296,22169,24088,55985,60533,83433,107765,214855,246256	Cd14,Cd80,Cxcl1,Hspa5,Irgm1,Cxcl10,Igtp,Il1b,Cxcl9,Ccl12,Ccl2,Cmpk2,Tlr2,Cxcl13,Cd274,Trem2,Ankrd1,Arid5a,Fcgr4
7_Member	GO Biological Processes	GO:0071219	cellular response to molecule of bacterial origin	-8.35361	-5.92078	18/293	12475,12519,14825,15944,15945,16145,16176,17329,20293,20296,22169,24088,55985,60533,83433,107765,214855,246256	Cd14,Cd80,Cxcl1,Irgm1,Cxcl10,Igtp,Il1b,Cxcl9,Ccl12,Ccl2,Cmpk2,Tlr2,Cxcl13,Cd274,Trem2,Ankrd1,Arid5a,Fcgr4
7_Member	GO Biological Processes	GO:0071222	cellular response to lipopolysaccharide	-7.7736	-5.43511	17/283	12475,12519,14825,15944,15945,16145,16176,17329,20293,20296,22169,55985,60533,83433,107765,214855,246256	Cd14,Cd80,Cxcl1,Irgm1,Cxcl10,Igtp,Il1b,Cxcl9,Ccl12,Ccl2,Cmpk2,Cxcl13,Cd274,Trem2,Ankrd1,Arid5a,Fcgr4
7_Member	GO Biological Processes	GO:0071396	cellular response to lipid	-5.44948	-3.30695	20/555	12475,12519,14745,14825,15944,15945,16145,16176,17329,18712,20293,20296,22169,55985,56089,60533,83433,107765,214855,246256	Cd14,Cd80,Lpar1,Cxcl1,Irgm1,Cxcl10,Igtp,Il1b,Cxcl9,Pim1,Ccl12,Ccl2,Cmpk2,Cxcl13,Ramp3,Cd274,Trem2,Ankrd1,Arid5a,Fcgr4
8_Summary	GO Biological Processes	GO:0072507	divalent inorganic cation homeostasis	-8.98048	-6.44001	25/531	11535,11647,12028,12061,12774,13614,14744,14745,14825,15874,15945,16176,16510,16644,16963,17329,17750,20293,20296,20302,20307,55985,56089,64095,72244,15458,16819,23985,70358,74748,16000,18669,20315,83433,11846,16181,26903,171180,18712,21825,76943	Adm,Alpl,Bax,Bdkrb1,Ccr5,Edn1,Gpr65,Lpar1,Cxcl1,Iapp,Cxcl10,Il1b,Kcnh1,Kng1,Xcl1,Cxcl9,Mt2,Ccl12,Ccl2,Ccl3,Ccl8,Cxcl13,Ramp3,Gpr35,1600014C10Rik,Hpx,Lcn2,Slc26a4,Steap1,Slamf8,Igf1,Abcb1b,Cxcl12,Trem2,Arg1,Il1rn,Dysf,Syt12,Pim1,Thbs1,Psapl1
8_Member	GO Biological Processes	GO:0072507	divalent inorganic cation homeostasis	-8.98048	-6.44001	25/531	11535,11647,12028,12061,12774,13614,14744,14745,14825,15874,15945,16176,16510,16644,16963,17329,17750,20293,20296,20302,20307,55985,56089,64095,72244	Adm,Alpl,Bax,Bdkrb1,Ccr5,Edn1,Gpr65,Lpar1,Cxcl1,Iapp,Cxcl10,Il1b,Kcnh1,Kng1,Xcl1,Cxcl9,Mt2,Ccl12,Ccl2,Ccl3,Ccl8,Cxcl13,Ramp3,Gpr35,1600014C10Rik
8_Member	GO Biological Processes	GO:0055080	cation homeostasis	-8.94274	-6.409	30/755	11535,11647,12028,12061,12774,13614,14744,14745,14825,15458,15874,15945,16176,16510,16644,16819,16963,17329,17750,20293,20296,20302,20307,23985,55985,56089,64095,70358,72244,74748	Adm,Alpl,Bax,Bdkrb1,Ccr5,Edn1,Gpr65,Lpar1,Cxcl1,Hpx,Iapp,Cxcl10,Il1b,Kcnh1,Kng1,Lcn2,Xcl1,Cxcl9,Mt2,Ccl12,Ccl2,Ccl3,Ccl8,Slc26a4,Cxcl13,Ramp3,Gpr35,Steap1,1600014C10Rik,Slamf8
8_Member	GO Biological Processes	GO:0072503	cellular divalent inorganic cation homeostasis	-8.88871	-6.37457	24/495	11535,12028,12061,12774,13614,14744,14745,14825,15874,15945,16176,16510,16644,16963,17329,17750,20293,20296,20302,20307,55985,56089,64095,72244	Adm,Bax,Bdkrb1,Ccr5,Edn1,Gpr65,Lpar1,Cxcl1,Iapp,Cxcl10,Il1b,Kcnh1,Kng1,Xcl1,Cxcl9,Mt2,Ccl12,Ccl2,Ccl3,Ccl8,Cxcl13,Ramp3,Gpr35,1600014C10Rik
8_Member	GO Biological Processes	GO:0055074	calcium ion homeostasis	-8.83674	-6.32894	24/498	11535,11647,12028,12061,12774,13614,14744,14745,14825,15874,15945,16176,16510,16644,16963,17329,20293,20296,20302,20307,55985,56089,64095,72244	Adm,Alpl,Bax,Bdkrb1,Ccr5,Edn1,Gpr65,Lpar1,Cxcl1,Iapp,Cxcl10,Il1b,Kcnh1,Kng1,Xcl1,Cxcl9,Ccl12,Ccl2,Ccl3,Ccl8,Cxcl13,Ramp3,Gpr35,1600014C10Rik
8_Member	GO Biological Processes	GO:0098771	inorganic ion homeostasis	-8.8225	-6.32095	30/764	11535,11647,12028,12061,12774,13614,14744,14745,14825,15458,15874,15945,16176,16510,16644,16819,16963,17329,17750,20293,20296,20302,20307,23985,55985,56089,64095,70358,72244,74748	Adm,Alpl,Bax,Bdkrb1,Ccr5,Edn1,Gpr65,Lpar1,Cxcl1,Hpx,Iapp,Cxcl10,Il1b,Kcnh1,Kng1,Lcn2,Xcl1,Cxcl9,Mt2,Ccl12,Ccl2,Ccl3,Ccl8,Slc26a4,Cxcl13,Ramp3,Gpr35,Steap1,1600014C10Rik,Slamf8
8_Member	GO Biological Processes	GO:0055065	metal ion homeostasis	-8.76246	-6.27315	28/676	11535,11647,12028,12061,12774,13614,14744,14745,14825,15458,15874,15945,16176,16510,16644,16819,16963,17329,17750,20293,20296,20302,20307,55985,56089,64095,70358,72244	Adm,Alpl,Bax,Bdkrb1,Ccr5,Edn1,Gpr65,Lpar1,Cxcl1,Hpx,Iapp,Cxcl10,Il1b,Kcnh1,Kng1,Lcn2,Xcl1,Cxcl9,Mt2,Ccl12,Ccl2,Ccl3,Ccl8,Cxcl13,Ramp3,Gpr35,Steap1,1600014C10Rik
8_Member	GO Biological Processes	GO:0006874	cellular calcium ion homeostasis	-8.61189	-6.15141	23/470	11535,12028,12061,12774,13614,14744,14745,14825,15874,15945,16176,16510,16644,16963,17329,20293,20296,20302,20307,55985,56089,64095,72244	Adm,Bax,Bdkrb1,Ccr5,Edn1,Gpr65,Lpar1,Cxcl1,Iapp,Cxcl10,Il1b,Kcnh1,Kng1,Xcl1,Cxcl9,Ccl12,Ccl2,Ccl3,Ccl8,Cxcl13,Ramp3,Gpr35,1600014C10Rik
8_Member	GO Biological Processes	GO:0006875	cellular metal ion homeostasis	-8.61156	-6.15141	26/597	11535,12028,12061,12774,13614,14744,14745,14825,15458,15874,15945,16176,16510,16644,16819,16963,17329,17750,20293,20296,20302,20307,55985,56089,64095,72244	Adm,Bax,Bdkrb1,Ccr5,Edn1,Gpr65,Lpar1,Cxcl1,Hpx,Iapp,Cxcl10,Il1b,Kcnh1,Kng1,Lcn2,Xcl1,Cxcl9,Mt2,Ccl12,Ccl2,Ccl3,Ccl8,Cxcl13,Ramp3,Gpr35,1600014C10Rik
8_Member	GO Biological Processes	GO:0030003	cellular cation homeostasis	-8.26326	-5.84159	27/666	11535,12028,12061,12774,13614,14744,14745,14825,15458,15874,15945,16176,16510,16644,16819,16963,17329,17750,20293,20296,20302,20307,55985,56089,64095,72244,74748	Adm,Bax,Bdkrb1,Ccr5,Edn1,Gpr65,Lpar1,Cxcl1,Hpx,Iapp,Cxcl10,Il1b,Kcnh1,Kng1,Lcn2,Xcl1,Cxcl9,Mt2,Ccl12,Ccl2,Ccl3,Ccl8,Cxcl13,Ramp3,Gpr35,1600014C10Rik,Slamf8
8_Member	GO Biological Processes	GO:0006873	cellular ion homeostasis	-8.04591	-5.67239	27/682	11535,12028,12061,12774,13614,14744,14745,14825,15458,15874,15945,16176,16510,16644,16819,16963,17329,17750,20293,20296,20302,20307,55985,56089,64095,72244,74748	Adm,Bax,Bdkrb1,Ccr5,Edn1,Gpr65,Lpar1,Cxcl1,Hpx,Iapp,Cxcl10,Il1b,Kcnh1,Kng1,Lcn2,Xcl1,Cxcl9,Mt2,Ccl12,Ccl2,Ccl3,Ccl8,Cxcl13,Ramp3,Gpr35,1600014C10Rik,Slamf8
8_Member	GO Biological Processes	GO:0007204	positive regulation of cytosolic calcium ion concentration	-7.92787	-5.57686	18/312	11535,12028,12061,12774,13614,14744,14745,14825,15874,15945,16176,16644,16963,17329,20302,55985,56089,64095	Adm,Bax,Bdkrb1,Ccr5,Edn1,Gpr65,Lpar1,Cxcl1,Iapp,Cxcl10,Il1b,Kng1,Xcl1,Cxcl9,Ccl3,Cxcl13,Ramp3,Gpr35
8_Member	GO Biological Processes	GO:0051480	regulation of cytosolic calcium ion concentration	-7.77316	-5.43511	19/357	11535,12028,12061,12774,13614,14744,14745,14825,15874,15945,16176,16510,16644,16963,17329,20302,55985,56089,64095	Adm,Bax,Bdkrb1,Ccr5,Edn1,Gpr65,Lpar1,Cxcl1,Iapp,Cxcl10,Il1b,Kcnh1,Kng1,Xcl1,Cxcl9,Ccl3,Cxcl13,Ramp3,Gpr35
8_Member	GO Biological Processes	GO:0055082	cellular chemical homeostasis	-7.42102	-5.11576	28/780	11535,12028,12061,12774,13614,14744,14745,14825,15458,15874,15945,16000,16176,16510,16644,16819,16963,17329,17750,20293,20296,20302,20307,55985,56089,64095,72244,74748	Adm,Bax,Bdkrb1,Ccr5,Edn1,Gpr65,Lpar1,Cxcl1,Hpx,Iapp,Cxcl10,Igf1,Il1b,Kcnh1,Kng1,Lcn2,Xcl1,Cxcl9,Mt2,Ccl12,Ccl2,Ccl3,Ccl8,Cxcl13,Ramp3,Gpr35,1600014C10Rik,Slamf8
8_Member	GO Biological Processes	GO:0043270	positive regulation of ion transport	-5.41188	-3.27475	15/329	12028,12061,13614,14825,15874,15945,16176,16819,17329,18669,20293,20296,20315,56089,83433	Bax,Bdkrb1,Edn1,Cxcl1,Iapp,Cxcl10,Il1b,Lcn2,Cxcl9,Abcb1b,Ccl12,Ccl2,Cxcl12,Ramp3,Trem2
8_Member	GO Biological Processes	GO:0034767	positive regulation of ion transmembrane transport	-5.00398	-2.93149	11/193	12028,12061,13614,15874,15945,16819,17329,18669,20296,56089,83433	Bax,Bdkrb1,Edn1,Iapp,Cxcl10,Lcn2,Cxcl9,Abcb1b,Ccl2,Ramp3,Trem2
8_Member	GO Biological Processes	GO:1904064	positive regulation of cation transmembrane transport	-4.71681	-2.68192	10/170	12028,12061,13614,15874,15945,16819,17329,20296,56089,83433	Bax,Bdkrb1,Edn1,Iapp,Cxcl10,Lcn2,Cxcl9,Ccl2,Ramp3,Trem2
8_Member	GO Biological Processes	GO:0034764	positive regulation of transmembrane transport	-4.60532	-2.58705	12/253	12028,12061,13614,15874,15945,16000,16819,17329,18669,20296,56089,83433	Bax,Bdkrb1,Edn1,Iapp,Cxcl10,Igf1,Lcn2,Cxcl9,Abcb1b,Ccl2,Ramp3,Trem2
8_Member	GO Biological Processes	GO:0043269	regulation of ion transport	-4.53537	-2.53703	22/750	11846,12028,12061,13614,14825,15874,15945,16000,16176,16181,16510,16819,17329,18669,20293,20296,20315,26903,56089,64095,83433,171180	Arg1,Bax,Bdkrb1,Edn1,Cxcl1,Iapp,Cxcl10,Igf1,Il1b,Il1rn,Kcnh1,Lcn2,Cxcl9,Abcb1b,Ccl12,Ccl2,Cxcl12,Dysf,Ramp3,Gpr35,Trem2,Syt12
8_Member	GO Biological Processes	GO:0051928	positive regulation of calcium ion transport	-4.48191	-2.48938	9/145	12028,12061,15874,15945,17329,20293,20296,20315,56089	Bax,Bdkrb1,Iapp,Cxcl10,Cxcl9,Ccl12,Ccl2,Cxcl12,Ramp3
8_Member	GO Biological Processes	GO:0034762	regulation of transmembrane transport	-4.40424	-2.42308	19/602	11846,12028,12061,13614,15874,15945,16000,16176,16510,16819,17329,18669,18712,20296,21825,26903,56089,64095,83433	Arg1,Bax,Bdkrb1,Edn1,Iapp,Cxcl10,Igf1,Il1b,Kcnh1,Lcn2,Cxcl9,Abcb1b,Pim1,Ccl2,Thbs1,Dysf,Ramp3,Gpr35,Trem2
8_Member	GO Biological Processes	GO:0097647	amylin receptor signaling pathway	-4.35383	-2.39279	3/7	11535,15874,56089	Adm,Iapp,Ramp3
8_Member	GO Biological Processes	GO:0097646	calcitonin family receptor signaling pathway	-4.15325	-2.22324	3/8	11535,15874,56089	Adm,Iapp,Ramp3
8_Member	GO Biological Processes	GO:0051924	regulation of calcium ion transport	-4.07596	-2.15907	12/287	12028,12061,15874,15945,16000,17329,20293,20296,20315,26903,56089,64095	Bax,Bdkrb1,Iapp,Cxcl10,Igf1,Cxcl9,Ccl12,Ccl2,Cxcl12,Dysf,Ramp3,Gpr35
8_Member	GO Biological Processes	GO:0010524	positive regulation of calcium ion transport into cytosol	-4.06521	-2.14993	6/66	12028,12061,15874,15945,17329,56089	Bax,Bdkrb1,Iapp,Cxcl10,Cxcl9,Ramp3
8_Member	GO Biological Processes	GO:0010959	regulation of metal ion transport	-3.88314	-1.99286	15/446	12028,12061,14825,15874,15945,16000,16819,17329,20293,20296,20315,26903,56089,64095,83433	Bax,Bdkrb1,Cxcl1,Iapp,Cxcl10,Igf1,Lcn2,Cxcl9,Ccl12,Ccl2,Cxcl12,Dysf,Ramp3,Gpr35,Trem2
8_Member	GO Biological Processes	GO:1904062	regulation of cation transmembrane transport	-3.51696	-1.68618	13/379	11846,12028,12061,13614,15874,15945,16819,17329,20296,26903,56089,64095,83433	Arg1,Bax,Bdkrb1,Edn1,Iapp,Cxcl10,Lcn2,Cxcl9,Ccl2,Dysf,Ramp3,Gpr35,Trem2
8_Member	GO Biological Processes	GO:1904427	positive regulation of calcium ion transmembrane transport	-3.35022	-1.5538	6/89	12028,12061,15874,15945,17329,56089	Bax,Bdkrb1,Iapp,Cxcl10,Cxcl9,Ramp3
8_Member	GO Biological Processes	GO:0034765	regulation of ion transmembrane transport	-3.34442	-1.55044	15/501	11846,12028,12061,13614,15874,15945,16510,16819,17329,18669,20296,26903,56089,64095,83433	Arg1,Bax,Bdkrb1,Edn1,Iapp,Cxcl10,Kcnh1,Lcn2,Cxcl9,Abcb1b,Ccl2,Dysf,Ramp3,Gpr35,Trem2
8_Member	GO Biological Processes	GO:0007188	adenylate cyclase-modulating G protein-coupled receptor signaling pathway	-3.26595	-1.48751	9/210	11535,13614,14744,14745,15874,15945,17329,56089,76943	Adm,Edn1,Gpr65,Lpar1,Iapp,Cxcl10,Cxcl9,Ramp3,Psapl1
8_Member	GO Biological Processes	GO:1903169	regulation of calcium ion transmembrane transport	-3.15792	-1.40456	8/174	12028,12061,15874,15945,17329,26903,56089,64095	Bax,Bdkrb1,Iapp,Cxcl10,Cxcl9,Dysf,Ramp3,Gpr35
8_Member	GO Biological Processes	GO:0007189	adenylate cyclase-activating G protein-coupled receptor signaling pathway	-3.13071	-1.38176	7/135	11535,14744,14745,15874,15945,17329,56089	Adm,Gpr65,Lpar1,Iapp,Cxcl10,Cxcl9,Ramp3
8_Member	GO Biological Processes	GO:0051281	positive regulation of release of sequestered calcium ion into cytosol	-2.90336	-1.21016	4/43	12028,12061,15945,17329	Bax,Bdkrb1,Cxcl10,Cxcl9
8_Member	GO Biological Processes	GO:0010522	regulation of calcium ion transport into cytosol	-2.84614	-1.16131	6/111	12028,12061,15874,15945,17329,56089	Bax,Bdkrb1,Iapp,Cxcl10,Cxcl9,Ramp3
8_Member	GO Biological Processes	GO:0051282	regulation of sequestering of calcium ion	-2.65559	-1.01395	6/121	12028,12061,12774,15945,16963,17329	Bax,Bdkrb1,Ccr5,Cxcl10,Xcl1,Cxcl9
9_Summary	GO Biological Processes	GO:0001775	cell activation	-8.62173	-6.15141	28/686	11629,12028,12051,12259,14131,15945,16000,16176,16409,17474,18030,20315,20442,21857,23882,24088,26903,51797,56619,58185,74481,74748,77125,83433,99571,142980,170741,246256,246746,14313,20377,21973,23845,140474,55985	Aif1,Bax,Bcl3,C1qa,Fcgr3,Cxcl10,Igf1,Il1b,Itgam,Clec4d,Nfil3,Cxcl12,St3gal1,Timp1,Gadd45g,Tlr2,Dysf,Ctps,Clec4e,Rsad2,Batf2,Slamf8,Il33,Trem2,Fgg,Tlr3,Pilrb1,Fcgr4,Cd300lf,Fst,Sfrp1,Top2a,Clec5a,Muc4,Cxcl13
9_Member	GO Biological Processes	GO:0001775	cell activation	-8.62173	-6.15141	28/686	11629,12028,12051,12259,14131,15945,16000,16176,16409,17474,18030,20315,20442,21857,23882,24088,26903,51797,56619,58185,74481,74748,77125,83433,99571,142980,170741,246256	Aif1,Bax,Bcl3,C1qa,Fcgr3,Cxcl10,Igf1,Il1b,Itgam,Clec4d,Nfil3,Cxcl12,St3gal1,Timp1,Gadd45g,Tlr2,Dysf,Ctps,Clec4e,Rsad2,Batf2,Slamf8,Il33,Trem2,Fgg,Tlr3,Pilrb1,Fcgr4
9_Member	GO Biological Processes	GO:0045321	leukocyte activation	-6.69015	-4.43341	23/598	11629,12028,12051,12259,14131,16409,17474,18030,20315,20442,23882,24088,26903,51797,56619,58185,74481,74748,77125,83433,142980,170741,246256	Aif1,Bax,Bcl3,C1qa,Fcgr3,Itgam,Clec4d,Nfil3,Cxcl12,St3gal1,Gadd45g,Tlr2,Dysf,Ctps,Clec4e,Rsad2,Batf2,Slamf8,Il33,Trem2,Tlr3,Pilrb1,Fcgr4
9_Member	GO Biological Processes	GO:0002521	leukocyte differentiation	-3.61973	-1.7714	14/420	12028,12051,16409,17474,18030,20442,23882,24088,56619,58185,74481,74748,83433,246746	Bax,Bcl3,Itgam,Clec4d,Nfil3,St3gal1,Gadd45g,Tlr2,Clec4e,Rsad2,Batf2,Slamf8,Trem2,Cd300lf
9_Member	GO Biological Processes	GO:0030097	hemopoiesis	-3.30806	-1.52165	19/733	12028,12051,14313,16409,17474,18030,20377,20442,21973,23845,23882,24088,56619,58185,74481,74748,83433,140474,246746	Bax,Bcl3,Fst,Itgam,Clec4d,Nfil3,Sfrp1,St3gal1,Top2a,Clec5a,Gadd45g,Tlr2,Clec4e,Rsad2,Batf2,Slamf8,Trem2,Muc4,Cd300lf
9_Member	GO Biological Processes	GO:0048534	hematopoietic or lymphoid organ development	-3.29859	-1.51424	20/794	12028,12051,14313,16409,17474,18030,20377,20442,21973,23845,23882,24088,55985,56619,58185,74481,74748,83433,140474,246746	Bax,Bcl3,Fst,Itgam,Clec4d,Nfil3,Sfrp1,St3gal1,Top2a,Clec5a,Gadd45g,Tlr2,Cxcl13,Clec4e,Rsad2,Batf2,Slamf8,Trem2,Muc4,Cd300lf
9_Member	GO Biological Processes	GO:0002292	T cell differentiation involved in immune response	-2.94205	-1.23984	4/42	12051,17474,23882,56619	Bcl3,Clec4d,Gadd45g,Clec4e
9_Member	GO Biological Processes	GO:1903131	mononuclear cell differentiation	-2.73375	-1.0773	11/352	12028,12051,17474,18030,20442,23882,56619,58185,74481,74748,83433	Bax,Bcl3,Clec4d,Nfil3,St3gal1,Gadd45g,Clec4e,Rsad2,Batf2,Slamf8,Trem2
9_Member	GO Biological Processes	GO:0002366	leukocyte activation involved in immune response	-2.70262	-1.0532	8/205	12051,17474,20442,23882,26903,56619,77125,83433	Bcl3,Clec4d,St3gal1,Gadd45g,Dysf,Clec4e,Il33,Trem2
9_Member	GO Biological Processes	GO:0002263	cell activation involved in immune response	-2.65044	-1.01136	8/209	12051,17474,20442,23882,26903,56619,77125,83433	Bcl3,Clec4d,St3gal1,Gadd45g,Dysf,Clec4e,Il33,Trem2
9_Member	GO Biological Processes	GO:0046649	lymphocyte activation	-2.20264	-0.64768	12/473	12028,12051,16409,17474,18030,20315,20442,23882,51797,56619,58185,74748	Bax,Bcl3,Itgam,Clec4d,Nfil3,Cxcl12,St3gal1,Gadd45g,Ctps,Clec4e,Rsad2,Slamf8
9_Member	GO Biological Processes	GO:0042110	T cell activation	-2.19666	-0.643807	9/302	12028,12051,16409,17474,20315,23882,51797,56619,58185	Bax,Bcl3,Itgam,Clec4d,Cxcl12,Gadd45g,Ctps,Clec4e,Rsad2
9_Member	GO Biological Processes	GO:0002335	mature B cell differentiation	-2.18033	-0.63095	3/35	12051,20442,74748	Bcl3,St3gal1,Slamf8
9_Member	GO Biological Processes	GO:0030098	lymphocyte differentiation	-2.11674	-0.579656	9/311	12028,12051,17474,18030,20442,23882,56619,58185,74748	Bax,Bcl3,Clec4d,Nfil3,St3gal1,Gadd45g,Clec4e,Rsad2,Slamf8
10_Summary	GO Biological Processes	GO:0002697	regulation of immune effector process	-8.59137	-6.13682	22/431	11846,14129,14131,14825,15458,16176,16409,16859,16963,20296,24088,58185,68891,69550,74748,77125,80861,83433,140474,142980,214855,278180,54123,56620,60533,67742,19288,26903,246746,12475,16510,99571,171180	Arg1,Fcgr1,Fcgr3,Cxcl1,Hpx,Il1b,Itgam,Lgals9,Xcl1,Ccl2,Tlr2,Rsad2,Cd177,Bst2,Slamf8,Il33,Dhx58,Trem2,Muc4,Tlr3,Arid5a,Vsig4,Irf7,Clec4n,Cd274,Samsn1,Ptx3,Dysf,Cd300lf,Cd14,Kcnh1,Fgg,Syt12
10_Member	GO Biological Processes	GO:0002697	regulation of immune effector process	-8.59137	-6.13682	22/431	11846,14129,14131,14825,15458,16176,16409,16859,16963,20296,24088,58185,68891,69550,74748,77125,80861,83433,140474,142980,214855,278180	Arg1,Fcgr1,Fcgr3,Cxcl1,Hpx,Il1b,Itgam,Lgals9,Xcl1,Ccl2,Tlr2,Rsad2,Cd177,Bst2,Slamf8,Il33,Dhx58,Trem2,Muc4,Tlr3,Arid5a,Vsig4
10_Member	GO Biological Processes	GO:0002703	regulation of leukocyte mediated immunity	-8.2156	-5.8232	18/299	11846,14129,14131,14825,15458,16176,16409,16859,16963,20296,24088,58185,68891,69550,83433,140474,142980,214855	Arg1,Fcgr1,Fcgr3,Cxcl1,Hpx,Il1b,Itgam,Lgals9,Xcl1,Ccl2,Tlr2,Rsad2,Cd177,Bst2,Trem2,Muc4,Tlr3,Arid5a
10_Member	GO Biological Processes	GO:0002819	regulation of adaptive immune response	-7.2423	-4.94098	15/236	11846,14129,14131,15458,16176,16963,54123,56620,58185,60533,67742,77125,83433,140474,214855	Arg1,Fcgr1,Fcgr3,Hpx,Il1b,Xcl1,Irf7,Clec4n,Rsad2,Cd274,Samsn1,Il33,Trem2,Muc4,Arid5a
10_Member	GO Biological Processes	GO:0002705	positive regulation of leukocyte mediated immunity	-6.8522	-4.57747	13/185	11846,14129,14131,14825,15458,16176,16409,16963,20296,58185,68891,83433,214855	Arg1,Fcgr1,Fcgr3,Cxcl1,Hpx,Il1b,Itgam,Xcl1,Ccl2,Rsad2,Cd177,Trem2,Arid5a
10_Member	GO Biological Processes	GO:0002699	positive regulation of immune effector process	-6.56139	-4.31854	16/304	11846,14129,14131,14825,15458,16176,16409,16963,20296,24088,58185,68891,77125,80861,83433,214855	Arg1,Fcgr1,Fcgr3,Cxcl1,Hpx,Il1b,Itgam,Xcl1,Ccl2,Tlr2,Rsad2,Cd177,Il33,Dhx58,Trem2,Arid5a
10_Member	GO Biological Processes	GO:0002822	regulation of adaptive immune response based on somatic recombination of immune receptors built from immunoglobulin superfamily domains	-5.99011	-3.80782	13/220	11846,14129,14131,15458,16176,16963,56620,58185,60533,77125,83433,140474,214855	Arg1,Fcgr1,Fcgr3,Hpx,Il1b,Xcl1,Clec4n,Rsad2,Cd274,Il33,Trem2,Muc4,Arid5a
10_Member	GO Biological Processes	GO:0050764	regulation of phagocytosis	-5.17206	-3.07338	9/119	14129,14131,16176,19288,20296,24088,26903,83433,246746	Fcgr1,Fcgr3,Il1b,Ptx3,Ccl2,Tlr2,Dysf,Trem2,Cd300lf
10_Member	GO Biological Processes	GO:0002824	positive regulation of adaptive immune response based on somatic recombination of immune receptors built from immunoglobulin superfamily domains	-5.14258	-3.04878	10/152	14129,14131,15458,16176,16963,56620,58185,60533,83433,214855	Fcgr1,Fcgr3,Hpx,Il1b,Xcl1,Clec4n,Rsad2,Cd274,Trem2,Arid5a
10_Member	GO Biological Processes	GO:0002821	positive regulation of adaptive immune response	-4.97011	-2.90221	10/159	14129,14131,15458,16176,16963,56620,58185,60533,83433,214855	Fcgr1,Fcgr3,Hpx,Il1b,Xcl1,Clec4n,Rsad2,Cd274,Trem2,Arid5a
10_Member	GO Biological Processes	GO:0002706	regulation of lymphocyte mediated immunity	-4.35085	-2.3916	11/227	11846,14129,14131,15458,16176,16859,16963,58185,83433,140474,214855	Arg1,Fcgr1,Fcgr3,Hpx,Il1b,Lgals9,Xcl1,Rsad2,Trem2,Muc4,Arid5a
10_Member	GO Biological Processes	GO:0050766	positive regulation of phagocytosis	-4.2807	-2.33199	7/88	14129,14131,16176,19288,20296,83433,246746	Fcgr1,Fcgr3,Il1b,Ptx3,Ccl2,Trem2,Cd300lf
10_Member	GO Biological Processes	GO:0002714	positive regulation of B cell mediated immunity	-3.50609	-1.68189	5/54	14129,14131,15458,16963,83433	Fcgr1,Fcgr3,Hpx,Xcl1,Trem2
10_Member	GO Biological Processes	GO:0002891	positive regulation of immunoglobulin mediated immune response	-3.50609	-1.68189	5/54	14129,14131,15458,16963,83433	Fcgr1,Fcgr3,Hpx,Xcl1,Trem2
10_Member	GO Biological Processes	GO:0002708	positive regulation of lymphocyte mediated immunity	-3.39897	-1.59037	8/160	14129,14131,15458,16176,16963,58185,83433,214855	Fcgr1,Fcgr3,Hpx,Il1b,Xcl1,Rsad2,Trem2,Arid5a
10_Member	GO Biological Processes	GO:0060627	regulation of vesicle-mediated transport	-2.87421	-1.18558	16/616	12475,14129,14131,16176,16409,16510,16859,19288,20296,24088,26903,68891,83433,99571,171180,246746	Cd14,Fcgr1,Fcgr3,Il1b,Itgam,Kcnh1,Lgals9,Ptx3,Ccl2,Tlr2,Dysf,Cd177,Trem2,Fgg,Syt12,Cd300lf
10_Member	GO Biological Processes	GO:0002712	regulation of B cell mediated immunity	-2.82425	-1.14978	5/76	14129,14131,15458,16963,83433	Fcgr1,Fcgr3,Hpx,Xcl1,Trem2
10_Member	GO Biological Processes	GO:0002889	regulation of immunoglobulin mediated immune response	-2.82425	-1.14978	5/76	14129,14131,15458,16963,83433	Fcgr1,Fcgr3,Hpx,Xcl1,Trem2
10_Member	GO Biological Processes	GO:0002861	regulation of inflammatory response to antigenic stimulus	-2.01889	-0.504748	3/40	14129,14131,83433	Fcgr1,Fcgr3,Trem2
11_Summary	GO Biological Processes	GO:0010942	positive regulation of cell death	-7.95296	-5.59754	27/689	11535,12028,12259,12575,14745,15874,15930,15958,16176,16409,16819,17392,19106,20293,20296,20302,20377,21825,21933,21973,23882,27279,27280,56089,58203,60533,107765	Adm,Bax,C1qa,Cdkn1a,Lpar1,Iapp,Ido1,Ifit2,Il1b,Itgam,Lcn2,Mmp3,Eif2ak2,Ccl12,Ccl2,Ccl3,Sfrp1,Thbs1,Tnfrsf10b,Top2a,Gadd45g,Tnfrsf12a,Phlda3,Ramp3,Zbp1,Cd274,Ankrd1
11_Member	GO Biological Processes	GO:0010942	positive regulation of cell death	-7.95296	-5.59754	27/689	11535,12028,12259,12575,14745,15874,15930,15958,16176,16409,16819,17392,19106,20293,20296,20302,20377,21825,21933,21973,23882,27279,27280,56089,58203,60533,107765	Adm,Bax,C1qa,Cdkn1a,Lpar1,Iapp,Ido1,Ifit2,Il1b,Itgam,Lcn2,Mmp3,Eif2ak2,Ccl12,Ccl2,Ccl3,Sfrp1,Thbs1,Tnfrsf10b,Top2a,Gadd45g,Tnfrsf12a,Phlda3,Ramp3,Zbp1,Cd274,Ankrd1
11_Member	GO Biological Processes	GO:0043068	positive regulation of programmed cell death	-6.45155	-4.21211	23/617	11535,12028,12575,14745,15930,15958,16176,16409,16819,19106,20293,20296,20302,20377,21825,21933,21973,23882,27279,27280,58203,60533,107765	Adm,Bax,Cdkn1a,Lpar1,Ido1,Ifit2,Il1b,Itgam,Lcn2,Eif2ak2,Ccl12,Ccl2,Ccl3,Sfrp1,Thbs1,Tnfrsf10b,Top2a,Gadd45g,Tnfrsf12a,Phlda3,Zbp1,Cd274,Ankrd1
11_Member	GO Biological Processes	GO:0043065	positive regulation of apoptotic process	-5.99975	-3.81447	22/606	11535,12028,14745,15930,15958,16176,16409,16819,19106,20293,20296,20302,20377,21825,21933,21973,23882,27279,27280,58203,60533,107765	Adm,Bax,Lpar1,Ido1,Ifit2,Il1b,Itgam,Lcn2,Eif2ak2,Ccl12,Ccl2,Ccl3,Sfrp1,Thbs1,Tnfrsf10b,Top2a,Gadd45g,Tnfrsf12a,Phlda3,Zbp1,Cd274,Ankrd1
12_Summary	GO Biological Processes	GO:0001774	microglial cell activation	-7.65163	-5.32202	7/29	11629,12259,16409,24088,77125,83433,142980,26903,14131,74481,170741,246256,12774,16176,16859,20128,214855,217305,11815,19106,16000,19288	Aif1,C1qa,Itgam,Tlr2,Il33,Trem2,Tlr3,Dysf,Fcgr3,Batf2,Pilrb1,Fcgr4,Ccr5,Il1b,Lgals9,Trim30a,Arid5a,Cd300ld,Apod,Eif2ak2,Igf1,Ptx3
12_Member	GO Biological Processes	GO:0001774	microglial cell activation	-7.65163	-5.32202	7/29	11629,12259,16409,24088,77125,83433,142980	Aif1,C1qa,Itgam,Tlr2,Il33,Trem2,Tlr3
12_Member	GO Biological Processes	GO:0042116	macrophage activation	-6.773	-4.50554	8/56	11629,12259,16409,24088,26903,77125,83433,142980	Aif1,C1qa,Itgam,Tlr2,Dysf,Il33,Trem2,Tlr3
12_Member	GO Biological Processes	GO:0002274	myeloid leukocyte activation	-6.76342	-4.49956	12/157	11629,12259,14131,16409,24088,26903,74481,77125,83433,142980,170741,246256	Aif1,C1qa,Fcgr3,Itgam,Tlr2,Dysf,Batf2,Il33,Trem2,Tlr3,Pilrb1,Fcgr4
12_Member	GO Biological Processes	GO:0032675	regulation of interleukin-6 production	-5.63259	-3.47628	11/166	11629,12774,16176,16859,20128,24088,77125,83433,142980,214855,217305	Aif1,Ccr5,Il1b,Lgals9,Trim30a,Tlr2,Il33,Trem2,Tlr3,Arid5a,Cd300ld
12_Member	GO Biological Processes	GO:0032642	regulation of chemokine production	-5.42111	-3.28129	9/111	11629,11815,16176,16859,19106,24088,77125,83433,142980	Aif1,Apod,Il1b,Lgals9,Eif2ak2,Tlr2,Il33,Trem2,Tlr3
12_Member	GO Biological Processes	GO:0032755	positive regulation of interleukin-6 production	-4.56225	-2.56	8/109	11629,12774,16176,16859,24088,77125,142980,214855	Aif1,Ccr5,Il1b,Lgals9,Tlr2,Il33,Tlr3,Arid5a
12_Member	GO Biological Processes	GO:0032722	positive regulation of chemokine production	-4.41121	-2.42818	7/84	11629,16176,16859,19106,24088,77125,142980	Aif1,Il1b,Lgals9,Eif2ak2,Tlr2,Il33,Tlr3
12_Member	GO Biological Processes	GO:0045428	regulation of nitric oxide biosynthetic process	-2.9296	-1.22838	5/72	11629,16000,16176,19288,24088	Aif1,Igf1,Il1b,Ptx3,Tlr2
12_Member	GO Biological Processes	GO:0080164	regulation of nitric oxide metabolic process	-2.82425	-1.14978	5/76	11629,16000,16176,19288,24088	Aif1,Igf1,Il1b,Ptx3,Tlr2
12_Member	GO Biological Processes	GO:0045429	positive regulation of nitric oxide biosynthetic process	-2.6909	-1.04409	4/49	11629,16176,19288,24088	Aif1,Il1b,Ptx3,Tlr2
12_Member	GO Biological Processes	GO:1904407	positive regulation of nitric oxide metabolic process	-2.62663	-0.9901	4/51	11629,16176,19288,24088	Aif1,Il1b,Ptx3,Tlr2
12_Member	GO Biological Processes	GO:1901889	negative regulation of cell junction assembly	-2.32955	-0.750802	3/31	11815,16176,24088	Apod,Il1b,Tlr2
13_Summary	GO Biological Processes	GO:0019730	antimicrobial humoral response	-7.5972	-5.27175	13/160	11535,12051,14825,15945,16644,17329,20293,20295,20307,20315,20568,55985,192200,14129,14131,12259,12262,14962,18636,23886,83433	Adm,Bcl3,Cxcl1,Cxcl10,Kng1,Cxcl9,Ccl12,Ccl17,Ccl8,Cxcl12,Slpi,Cxcl13,Wfdc12,Fcgr1,Fcgr3,C1qa,C1qc,Cfb,Cfp,Gdf15,Trem2
13_Member	GO Biological Processes	GO:0019730	antimicrobial humoral response	-7.5972	-5.27175	13/160	11535,12051,14825,15945,16644,17329,20293,20295,20307,20315,20568,55985,192200	Adm,Bcl3,Cxcl1,Cxcl10,Kng1,Cxcl9,Ccl12,Ccl17,Ccl8,Cxcl12,Slpi,Cxcl13,Wfdc12
13_Member	GO Molecular Functions	GO:0045236	CXCR chemokine receptor binding	-6.37727	-4.14122	5/15	14825,15945,17329,20315,55985	Cxcl1,Cxcl10,Cxcl9,Cxcl12,Cxcl13
13_Member	GO Biological Processes	GO:0031640	killing of cells of other organism	-6.20719	-3.99408	8/66	15945,16644,17329,20293,20295,20307,20315,55985	Cxcl10,Kng1,Cxcl9,Ccl12,Ccl17,Ccl8,Cxcl12,Cxcl13
13_Member	GO Biological Processes	GO:0001906	cell killing	-6.00632	-3.81694	10/122	14129,14131,15945,16644,17329,20293,20295,20307,20315,55985	Fcgr1,Fcgr3,Cxcl10,Kng1,Cxcl9,Ccl12,Ccl17,Ccl8,Cxcl12,Cxcl13
13_Member	GO Biological Processes	GO:0006959	humoral immune response	-5.88798	-3.71452	17/384	11535,12051,12259,12262,14825,14962,15945,16644,17329,18636,20293,20295,20307,20315,20568,55985,192200	Adm,Bcl3,C1qa,C1qc,Cxcl1,Cfb,Cxcl10,Kng1,Cxcl9,Cfp,Ccl12,Ccl17,Ccl8,Cxcl12,Slpi,Cxcl13,Wfdc12
13_Member	GO Biological Processes	GO:0061844	antimicrobial humoral immune response mediated by antimicrobial peptide	-5.87744	-3.70688	10/126	11535,14825,15945,16644,17329,20293,20295,20307,20315,55985	Adm,Cxcl1,Cxcl10,Kng1,Cxcl9,Ccl12,Ccl17,Ccl8,Cxcl12,Cxcl13
13_Member	GO Biological Processes	GO:0060142	regulation of syncytium formation by plasma membrane fusion	-5.69012	-3.531	6/35	15945,17329,20307,20315,23886,83433	Cxcl10,Cxcl9,Ccl8,Cxcl12,Gdf15,Trem2
13_Member	GO Molecular Functions	GO:0048248	CXCR3 chemokine receptor binding	-5.28522	-3.16388	3/4	15945,17329,55985	Cxcl10,Cxcl9,Cxcl13
13_Member	GO Biological Processes	GO:1901739	regulation of myoblast fusion	-5.16841	-3.07219	5/25	15945,17329,20307,20315,23886	Cxcl10,Cxcl9,Ccl8,Cxcl12,Gdf15
13_Member	GO Biological Processes	GO:0060143	positive regulation of syncytium formation by plasma membrane fusion	-4.99449	-2.92431	5/27	17329,20307,20315,23886,83433	Cxcl9,Ccl8,Cxcl12,Gdf15,Trem2
13_Member	GO Biological Processes	GO:1901741	positive regulation of myoblast fusion	-4.31677	-2.36106	4/19	17329,20307,20315,23886	Cxcl9,Ccl8,Cxcl12,Gdf15
14_Summary	GO Biological Processes	GO:0030336	negative regulation of cell migration	-7.50859	-5.19537	17/295	11629,11815,12774,16181,20293,20296,20315,20377,20684,21825,21857,55985,56753,69550,74748,77125,100952,15117,16000,16819,384009	Aif1,Apod,Ccr5,Il1rn,Ccl12,Ccl2,Cxcl12,Sfrp1,Sp100,Thbs1,Timp1,Cxcl13,Tacstd2,Bst2,Slamf8,Il33,Emilin1,Has2,Igf1,Lcn2,Glipr2
14_Member	GO Biological Processes	GO:0030336	negative regulation of cell migration	-7.50859	-5.19537	17/295	11629,11815,12774,16181,20293,20296,20315,20377,20684,21825,21857,55985,56753,69550,74748,77125,100952	Aif1,Apod,Ccr5,Il1rn,Ccl12,Ccl2,Cxcl12,Sfrp1,Sp100,Thbs1,Timp1,Cxcl13,Tacstd2,Bst2,Slamf8,Il33,Emilin1
14_Member	GO Biological Processes	GO:2000146	negative regulation of cell motility	-7.23606	-4.93863	17/308	11629,11815,12774,16181,20293,20296,20315,20377,20684,21825,21857,55985,56753,69550,74748,77125,100952	Aif1,Apod,Ccr5,Il1rn,Ccl12,Ccl2,Cxcl12,Sfrp1,Sp100,Thbs1,Timp1,Cxcl13,Tacstd2,Bst2,Slamf8,Il33,Emilin1
14_Member	GO Biological Processes	GO:0051271	negative regulation of cellular component movement	-7.05559	-4.76964	17/317	11629,11815,12774,16181,20293,20296,20315,20377,20684,21825,21857,55985,56753,69550,74748,77125,100952	Aif1,Apod,Ccr5,Il1rn,Ccl12,Ccl2,Cxcl12,Sfrp1,Sp100,Thbs1,Timp1,Cxcl13,Tacstd2,Bst2,Slamf8,Il33,Emilin1
14_Member	GO Biological Processes	GO:0040013	negative regulation of locomotion	-6.56825	-4.32197	17/343	11629,11815,12774,16181,20293,20296,20315,20377,20684,21825,21857,55985,56753,69550,74748,77125,100952	Aif1,Apod,Ccr5,Il1rn,Ccl12,Ccl2,Cxcl12,Sfrp1,Sp100,Thbs1,Timp1,Cxcl13,Tacstd2,Bst2,Slamf8,Il33,Emilin1
14_Member	GO Biological Processes	GO:0010632	regulation of epithelial cell migration	-2.27622	-0.708449	8/241	15117,16000,16819,20684,21825,55985,56753,384009	Has2,Igf1,Lcn2,Sp100,Thbs1,Cxcl13,Tacstd2,Glipr2
14_Member	GO Biological Processes	GO:0010633	negative regulation of epithelial cell migration	-2.08957	-0.560492	4/72	20684,21825,55985,56753	Sp100,Thbs1,Cxcl13,Tacstd2
15_Summary	GO Biological Processes	GO:0062207	regulation of pattern recognition receptor signaling pathway	-6.85769	-4.57923	10/99	20128,24088,54123,58185,65221,80861,83433,142980,231655,246746,12475,15944,16145,16859,56619,17381,246728,13614,16176,19106,12051,60533,77125,214855,20210,69550,12028,17474,56620,15930,21825	Trim30a,Tlr2,Irf7,Rsad2,Slc15a3,Dhx58,Trem2,Tlr3,Oasl1,Cd300lf,Cd14,Irgm1,Igtp,Lgals9,Clec4e,Mmp12,Oas2,Edn1,Il1b,Eif2ak2,Bcl3,Cd274,Il33,Arid5a,Saa3,Bst2,Bax,Clec4d,Clec4n,Ido1,Thbs1
15_Member	GO Biological Processes	GO:0062207	regulation of pattern recognition receptor signaling pathway	-6.85769	-4.57923	10/99	20128,24088,54123,58185,65221,80861,83433,142980,231655,246746	Trim30a,Tlr2,Irf7,Rsad2,Slc15a3,Dhx58,Trem2,Tlr3,Oasl1,Cd300lf
15_Member	GO Biological Processes	GO:0002221	pattern recognition receptor signaling pathway	-5.2114	-3.09775	8/89	12475,15944,16145,16859,24088,56619,142980,246746	Cd14,Irgm1,Igtp,Lgals9,Tlr2,Clec4e,Tlr3,Cd300lf
15_Member	GO Biological Processes	GO:0062208	positive regulation of pattern recognition receptor signaling pathway	-5.02937	-2.94989	6/45	24088,58185,65221,80861,142980,231655	Tlr2,Rsad2,Slc15a3,Dhx58,Tlr3,Oasl1
15_Member	GO Biological Processes	GO:0032481	positive regulation of type I interferon production	-5.01622	-2.94141	7/68	12475,17381,24088,54123,80861,142980,246728	Cd14,Mmp12,Tlr2,Irf7,Dhx58,Tlr3,Oas2
15_Member	GO Biological Processes	GO:1901224	positive regulation of NIK/NF-kappaB signaling	-5.01622	-2.94141	7/68	12475,13614,16176,19106,24088,83433,142980	Cd14,Edn1,Il1b,Eif2ak2,Tlr2,Trem2,Tlr3
15_Member	GO Biological Processes	GO:0034121	regulation of toll-like receptor signaling pathway	-4.89103	-2.83198	7/71	20128,24088,54123,58185,83433,142980,246746	Trim30a,Tlr2,Irf7,Rsad2,Trem2,Tlr3,Cd300lf
15_Member	GO Biological Processes	GO:0032649	regulation of interferon-gamma production	-4.1366	-2.21218	8/125	12051,12475,16176,16859,60533,77125,142980,214855	Bcl3,Cd14,Il1b,Lgals9,Cd274,Il33,Tlr3,Arid5a
15_Member	GO Biological Processes	GO:1901222	regulation of NIK/NF-kappaB signaling	-4.01079	-2.10348	7/97	12475,13614,16176,19106,24088,83433,142980	Cd14,Edn1,Il1b,Eif2ak2,Tlr2,Trem2,Tlr3
15_Member	GO Biological Processes	GO:0032479	regulation of type I interferon production	-3.84672	-1.96247	7/103	12475,17381,24088,54123,80861,142980,246728	Cd14,Mmp12,Tlr2,Irf7,Dhx58,Tlr3,Oas2
15_Member	GO Biological Processes	GO:0032728	positive regulation of interferon-beta production	-3.74936	-1.88558	5/48	24088,54123,80861,142980,246728	Tlr2,Irf7,Dhx58,Tlr3,Oas2
15_Member	GO Biological Processes	GO:0007249	I-kappaB kinase/NF-kappaB signaling	-3.46856	-1.64884	5/55	12051,13614,20210,24088,142980	Bcl3,Edn1,Saa3,Tlr2,Tlr3
15_Member	GO Biological Processes	GO:0007252	I-kappaB phosphorylation	-3.46273	-1.64884	3/13	20210,24088,142980	Saa3,Tlr2,Tlr3
15_Member	GO Biological Processes	GO:0002730	regulation of dendritic cell cytokine production	-3.26813	-1.48851	3/15	24088,69550,142980	Tlr2,Bst2,Tlr3
15_Member	GO Biological Processes	GO:0002224	toll-like receptor signaling pathway	-3.16247	-1.408	5/64	12475,16859,24088,142980,246746	Cd14,Lgals9,Tlr2,Tlr3,Cd300lf
15_Member	GO Biological Processes	GO:0032648	regulation of interferon-beta production	-3.07137	-1.33962	5/67	24088,54123,80861,142980,246728	Tlr2,Irf7,Dhx58,Tlr3,Oas2
15_Member	GO Biological Processes	GO:0032677	regulation of interleukin-8 production	-2.82425	-1.14978	5/76	12051,12475,16176,24088,142980	Bcl3,Cd14,Il1b,Tlr2,Tlr3
15_Member	GO Biological Processes	GO:0032729	positive regulation of interferon-gamma production	-2.58728	-0.962837	5/86	12051,12475,16176,142980,214855	Bcl3,Cd14,Il1b,Tlr3,Arid5a
15_Member	GO Biological Processes	GO:0002764	immune response-regulating signaling pathway	-2.45249	-0.850921	11/383	12028,12475,15944,16145,16859,17474,24088,56619,56620,142980,246746	Bax,Cd14,Irgm1,Igtp,Lgals9,Clec4d,Tlr2,Clec4e,Clec4n,Tlr3,Cd300lf
15_Member	GO Biological Processes	GO:0032757	positive regulation of interleukin-8 production	-2.42266	-0.826517	4/58	12475,16176,24088,142980	Cd14,Il1b,Tlr2,Tlr3
15_Member	GO Biological Processes	GO:0034123	positive regulation of toll-like receptor signaling pathway	-2.37026	-0.785623	3/30	24088,58185,142980	Tlr2,Rsad2,Tlr3
15_Member	GO Biological Processes	GO:0032655	regulation of interleukin-12 production	-2.29376	-0.721627	4/63	15930,21825,24088,142980	Ido1,Thbs1,Tlr2,Tlr3
16_Summary	GO Biological Processes	GO:1901623	regulation of lymphocyte chemotaxis	-6.84857	-4.57747	6/23	15945,16963,20293,20296,20306,55985,11815,20315,74748,77125,100952,16000,83433,20302,64095,12475,16176,11629,21825,230784,99571,16409,16878,14745,16988	Cxcl10,Xcl1,Ccl12,Ccl2,Ccl7,Cxcl13,Apod,Cxcl12,Slamf8,Il33,Emilin1,Igf1,Trem2,Ccl3,Gpr35,Cd14,Il1b,Aif1,Thbs1,Sesn2,Fgg,Itgam,Lif,Lpar1,Lst1
16_Member	GO Biological Processes	GO:1901623	regulation of lymphocyte chemotaxis	-6.84857	-4.57747	6/23	15945,16963,20293,20296,20306,55985	Cxcl10,Xcl1,Ccl12,Ccl2,Ccl7,Cxcl13
16_Member	GO Biological Processes	GO:2000501	regulation of natural killer cell chemotaxis	-6.68025	-4.42702	4/6	16963,20293,20296,20306	Xcl1,Ccl12,Ccl2,Ccl7
16_Member	GO Biological Processes	GO:0002686	negative regulation of leukocyte migration	-6.18528	-3.98165	7/46	11815,20293,20296,20315,74748,77125,100952	Apod,Ccl12,Ccl2,Cxcl12,Slamf8,Il33,Emilin1
16_Member	GO Biological Processes	GO:0034351	negative regulation of glial cell apoptotic process	-5.35663	-3.22746	4/11	16000,20293,20296,83433	Igf1,Ccl12,Ccl2,Trem2
16_Member	GO Biological Processes	GO:0034350	regulation of glial cell apoptotic process	-4.75502	-2.71373	4/15	16000,20293,20296,83433	Igf1,Ccl12,Ccl2,Trem2
16_Member	GO Biological Processes	GO:0048246	macrophage chemotaxis	-4.52108	-2.52662	4/17	20293,20296,20302,64095	Ccl12,Ccl2,Ccl3,Gpr35
16_Member	GO Biological Processes	GO:0031663	lipopolysaccharide-mediated signaling pathway	-4.36013	-2.39279	5/36	12475,16176,20293,20296,83433	Cd14,Il1b,Ccl12,Ccl2,Trem2
16_Member	GO Molecular Functions	GO:0031727	CCR2 chemokine receptor binding	-4.35383	-2.39279	3/7	20293,20296,20306	Ccl12,Ccl2,Ccl7
16_Member	GO Biological Processes	GO:0043615	astrocyte cell migration	-4.35383	-2.39279	3/7	20293,20296,20302	Ccl12,Ccl2,Ccl3
16_Member	GO Biological Processes	GO:0050922	negative regulation of chemotaxis	-4.30028	-2.34983	6/60	11629,20293,20296,21825,55985,74748	Aif1,Ccl12,Ccl2,Thbs1,Cxcl13,Slamf8
16_Member	GO Biological Processes	GO:0071676	negative regulation of mononuclear cell migration	-4.13558	-2.21218	4/21	11815,20293,20296,74748	Apod,Ccl12,Ccl2,Slamf8
16_Member	GO Biological Processes	GO:1905517	macrophage migration	-4.05218	-2.1401	4/22	20293,20296,20302,64095	Ccl12,Ccl2,Ccl3,Gpr35
16_Member	GO Biological Processes	GO:0043491	protein kinase B signaling	-3.98014	-2.0822	5/43	16000,16176,20293,20296,230784	Igf1,Il1b,Ccl12,Ccl2,Sesn2
16_Member	GO Biological Processes	GO:1905521	regulation of macrophage migration	-3.88435	-1.99286	5/45	20296,21825,74748,83433,100952	Ccl2,Thbs1,Slamf8,Trem2,Emilin1
16_Member	GO Biological Processes	GO:2000402	negative regulation of lymphocyte migration	-3.36152	-1.56285	3/14	11815,20293,20296	Apod,Ccl12,Ccl2
16_Member	GO Biological Processes	GO:0002689	negative regulation of leukocyte chemotaxis	-2.9539	-1.24674	3/19	20293,20296,74748	Ccl12,Ccl2,Slamf8
16_Member	GO Biological Processes	GO:2000353	positive regulation of endothelial cell apoptotic process	-2.8234	-1.14978	3/21	20293,20296,21825	Ccl12,Ccl2,Thbs1
16_Member	GO Biological Processes	GO:1905562	regulation of vascular endothelial cell proliferation	-2.59956	-0.970583	3/25	16000,20293,20296	Igf1,Ccl12,Ccl2
16_Member	GO Biological Processes	GO:2000351	regulation of endothelial cell apoptotic process	-2.56519	-0.943642	4/53	20293,20296,21825,99571	Ccl12,Ccl2,Thbs1,Fgg
16_Member	GO Biological Processes	GO:0002523	leukocyte migration involved in inflammatory response	-2.54982	-0.931525	3/26	16409,20296,74748	Itgam,Ccl2,Slamf8
16_Member	GO Biological Processes	GO:1904035	regulation of epithelial cell apoptotic process	-2.4402	-0.840968	5/93	16000,20293,20296,21825,99571	Igf1,Ccl12,Ccl2,Thbs1,Fgg
16_Member	GO Biological Processes	GO:1905523	positive regulation of macrophage migration	-2.32955	-0.750802	3/31	20296,21825,83433	Ccl2,Thbs1,Trem2
16_Member	GO Biological Processes	GO:0010758	regulation of macrophage chemotaxis	-2.21576	-0.659399	3/34	20296,21825,74748	Ccl2,Thbs1,Slamf8
16_Member	GO Biological Processes	GO:1904037	positive regulation of epithelial cell apoptotic process	-2.14602	-0.604199	3/36	20293,20296,21825	Ccl12,Ccl2,Thbs1
16_Member	GO Biological Processes	GO:0016525	negative regulation of angiogenesis	-2.13305	-0.592437	5/110	15945,16878,20296,21825,100952	Cxcl10,Lif,Ccl2,Thbs1,Emilin1
16_Member	GO Biological Processes	GO:0008360	regulation of cell shape	-2.10479	-0.574021	6/157	14745,16988,20293,20296,20302,20306	Lpar1,Lst1,Ccl12,Ccl2,Ccl3,Ccl7
16_Member	GO Biological Processes	GO:2000181	negative regulation of blood vessel morphogenesis	-2.1008	-0.571059	5/112	15945,16878,20296,21825,100952	Cxcl10,Lif,Ccl2,Thbs1,Emilin1
16_Member	GO Biological Processes	GO:1901343	negative regulation of vasculature development	-2.08495	-0.557169	5/113	15945,16878,20296,21825,100952	Cxcl10,Lif,Ccl2,Thbs1,Emilin1
17_Summary	GO Biological Processes	GO:0032102	negative regulation of response to external stimulus	-6.27543	-4.04752	18/402	11629,11846,12702,16000,16644,16859,17381,20293,20296,20847,21825,52033,55985,74748,80861,83433,99571,278180,67742,77125,140474,16181	Aif1,Arg1,Socs3,Igf1,Kng1,Lgals9,Mmp12,Ccl12,Ccl2,Stat2,Thbs1,Pbk,Cxcl13,Slamf8,Dhx58,Trem2,Fgg,Vsig4,Samsn1,Il33,Muc4,Il1rn
17_Member	GO Biological Processes	GO:0032102	negative regulation of response to external stimulus	-6.27543	-4.04752	18/402	11629,11846,12702,16000,16644,16859,17381,20293,20296,20847,21825,52033,55985,74748,80861,83433,99571,278180	Aif1,Arg1,Socs3,Igf1,Kng1,Lgals9,Mmp12,Ccl12,Ccl2,Stat2,Thbs1,Pbk,Cxcl13,Slamf8,Dhx58,Trem2,Fgg,Vsig4
17_Member	GO Biological Processes	GO:0050777	negative regulation of immune response	-5.09013	-3.00355	11/189	11846,16859,17381,20847,67742,74748,77125,80861,83433,140474,278180	Arg1,Lgals9,Mmp12,Stat2,Samsn1,Slamf8,Il33,Dhx58,Trem2,Muc4,Vsig4
17_Member	GO Biological Processes	GO:0045824	negative regulation of innate immune response	-4.41121	-2.42818	7/84	11846,16859,17381,20847,74748,80861,278180	Arg1,Lgals9,Mmp12,Stat2,Slamf8,Dhx58,Vsig4
17_Member	GO Biological Processes	GO:0002832	negative regulation of response to biotic stimulus	-4.31436	-2.36041	8/118	11846,16859,17381,20847,74748,80861,140474,278180	Arg1,Lgals9,Mmp12,Stat2,Slamf8,Dhx58,Muc4,Vsig4
17_Member	GO Biological Processes	GO:0031348	negative regulation of defense response	-4.13287	-2.2111	11/240	11846,12702,16000,16859,17381,20847,52033,74748,80861,83433,278180	Arg1,Socs3,Igf1,Lgals9,Mmp12,Stat2,Pbk,Slamf8,Dhx58,Trem2,Vsig4
17_Member	GO Biological Processes	GO:0001960	negative regulation of cytokine-mediated signaling pathway	-3.01322	-1.29086	5/69	11846,16181,17381,20847,83433	Arg1,Il1rn,Mmp12,Stat2,Trem2
17_Member	GO Biological Processes	GO:0060761	negative regulation of response to cytokine stimulus	-2.90263	-1.21016	5/73	11846,16181,17381,20847,83433	Arg1,Il1rn,Mmp12,Stat2,Trem2
18_Summary	GO Biological Processes	GO:0050678	regulation of epithelial cell proliferation	-6.2442	-4.02466	18/404	11799,11846,12028,13123,15117,16000,17381,18140,20293,20296,20315,20377,21816,21825,26903,55948,56753,76905,11535,12702,13614,13654,16878,27279	Birc5,Arg1,Bax,Cyp7b1,Has2,Igf1,Mmp12,Uhrf1,Ccl12,Ccl2,Cxcl12,Sfrp1,Tgm1,Thbs1,Dysf,Sfn,Tacstd2,Lrg1,Adm,Socs3,Edn1,Egr2,Lif,Tnfrsf12a
18_Member	GO Biological Processes	GO:0050678	regulation of epithelial cell proliferation	-6.2442	-4.02466	18/404	11799,11846,12028,13123,15117,16000,17381,18140,20293,20296,20315,20377,21816,21825,26903,55948,56753,76905	Birc5,Arg1,Bax,Cyp7b1,Has2,Igf1,Mmp12,Uhrf1,Ccl12,Ccl2,Cxcl12,Sfrp1,Tgm1,Thbs1,Dysf,Sfn,Tacstd2,Lrg1
18_Member	GO Biological Processes	GO:0050679	positive regulation of epithelial cell proliferation	-4.56657	-2.56	11/215	11846,13123,15117,16000,17381,20296,20315,20377,21816,26903,76905	Arg1,Cyp7b1,Has2,Igf1,Mmp12,Ccl2,Cxcl12,Sfrp1,Tgm1,Dysf,Lrg1
18_Member	GO Biological Processes	GO:0001936	regulation of endothelial cell proliferation	-3.27526	-1.49328	8/167	11846,16000,20293,20296,20315,21825,26903,76905	Arg1,Igf1,Ccl12,Ccl2,Cxcl12,Thbs1,Dysf,Lrg1
18_Member	GO Biological Processes	GO:0001938	positive regulation of endothelial cell proliferation	-3.10446	-1.36469	6/99	11846,16000,20296,20315,26903,76905	Arg1,Igf1,Ccl2,Cxcl12,Dysf,Lrg1
18_Member	GO Biological Processes	GO:0001944	vasculature development	-2.25289	-0.691073	14/587	11535,12028,12702,13614,13654,15117,16000,16878,20293,20296,20315,21825,26903,27279	Adm,Bax,Socs3,Edn1,Egr2,Has2,Igf1,Lif,Ccl12,Ccl2,Cxcl12,Thbs1,Dysf,Tnfrsf12a
19_Summary	GO Biological Processes	GO:0002888	positive regulation of myeloid leukocyte mediated immunity	-6.19987	-3.99311	6/29	11846,14129,14131,14825,16409,68891,12575,16819,21825,17392,20128,16176,20344,20296,16000,20315,100952	Arg1,Fcgr1,Fcgr3,Cxcl1,Itgam,Cd177,Cdkn1a,Lcn2,Thbs1,Mmp3,Trim30a,Il1b,Selp,Ccl2,Igf1,Cxcl12,Emilin1
19_Member	GO Biological Processes	GO:0002888	positive regulation of myeloid leukocyte mediated immunity	-6.19987	-3.99311	6/29	11846,14129,14131,14825,16409,68891	Arg1,Fcgr1,Fcgr3,Cxcl1,Itgam,Cd177
19_Member	GO Biological Processes	GO:0002886	regulation of myeloid leukocyte mediated immunity	-3.75522	-1.89002	6/75	11846,14129,14131,14825,16409,68891	Arg1,Fcgr1,Fcgr3,Cxcl1,Itgam,Cd177
19_Member	GO Biological Processes	GO:2000379	positive regulation of reactive oxygen species metabolic process	-3.66137	-1.80468	6/78	12575,14825,16409,16819,21825,68891	Cdkn1a,Cxcl1,Itgam,Lcn2,Thbs1,Cd177
19_Member	GO Biological Processes	GO:2000377	regulation of reactive oxygen species metabolic process	-3.39897	-1.59037	8/160	12575,14825,16409,16819,17392,20128,21825,68891	Cdkn1a,Cxcl1,Itgam,Lcn2,Mmp3,Trim30a,Thbs1,Cd177
19_Member	GO Biological Processes	GO:0007159	leukocyte cell-cell adhesion	-3.32589	-1.53555	5/59	16176,16409,20344,21825,68891	Il1b,Itgam,Selp,Thbs1,Cd177
19_Member	GO Biological Processes	GO:0045123	cellular extravasation	-2.79317	-1.12322	4/46	16409,20296,20344,68891	Itgam,Ccl2,Selp,Cd177
19_Member	GO Molecular Functions	GO:0005178	integrin binding	-2.7816	-1.11348	7/155	16000,16176,16409,20315,21825,68891,100952	Igf1,Il1b,Itgam,Cxcl12,Thbs1,Cd177,Emilin1
19_Member	GO Biological Processes	GO:0032930	positive regulation of superoxide anion generation	-2.65157	-1.01164	3/24	14825,16409,68891	Cxcl1,Itgam,Cd177
19_Member	GO Biological Processes	GO:0032928	regulation of superoxide anion generation	-2.45645	-0.854095	3/28	14825,16409,68891	Cxcl1,Itgam,Cd177
19_Member	GO Biological Processes	GO:0090322	regulation of superoxide metabolic process	-2.21576	-0.659399	3/34	14825,16409,68891	Cxcl1,Itgam,Cd177
20_Summary	GO Molecular Functions	GO:0038187	pattern recognition receptor activity	-6.19987	-3.99311	6/29	17474,20128,24088,56619,56620,209387,19288,58203,12028,12259,12262,14962,18636	Clec4d,Trim30a,Tlr2,Clec4e,Clec4n,Trim30d,Ptx3,Zbp1,Bax,C1qa,C1qc,Cfb,Cfp
20_Member	GO Molecular Functions	GO:0038187	pattern recognition receptor activity	-6.19987	-3.99311	6/29	17474,20128,24088,56619,56620,209387	Clec4d,Trim30a,Tlr2,Clec4e,Clec4n,Trim30d
20_Member	GO Biological Processes	GO:0009620	response to fungus	-4.14074	-2.2124	6/64	17474,19288,24088,56619,56620,58203	Clec4d,Ptx3,Tlr2,Clec4e,Clec4n,Zbp1
20_Member	GO Biological Processes	GO:0002218	activation of innate immune response	-3.36049	-1.56285	5/58	20128,24088,56620,58203,209387	Trim30a,Tlr2,Clec4n,Zbp1,Trim30d
20_Member	GO Biological Processes	GO:0061760	antifungal innate immune response	-3.10068	-1.36469	3/17	17474,56619,56620	Clec4d,Clec4e,Clec4n
20_Member	GO Biological Processes	GO:0050832	defense response to fungus	-2.59557	-0.968256	4/52	17474,56619,56620,58203	Clec4d,Clec4e,Clec4n,Zbp1
20_Member	GO Biological Processes	GO:0002253	activation of immune response	-2.04252	-0.523892	10/377	12028,12259,12262,14962,18636,20128,24088,56620,58203,209387	Bax,C1qa,C1qc,Cfb,Cfp,Trim30a,Tlr2,Clec4n,Zbp1,Trim30d

## Sheet: down regulated gene enrichment
Table S13. GO terms enriched in bleomycin-challenged mice lungs at day 2 post instillation.
Column A contains Summary (the biological process that has the minimal P-value within the cluster) and Members (the other biological processes within the culster).
Columns B-D contain meta-data describing the terms.
Columns E and F contain the enrichment p-values and multi-test-corrected q-values.
Columns H & I enumerate the genes found in each enriched term.
GroupID	Category	Term	Description	LogP	Log(q-value)	InTerm_InList	Genes	Symbols
1_Summary	GO Biological Processes	GO:0006631	fatty acid metabolic process	-5.10968	-1.41086	12/368	11450,11529,13106,13850,13897,16846,26457,26897,56448,67856,234564,235674,13195,18979,14262,14858,20319	Adipoq,Adh7,Cyp2e1,Ephx2,Ces1e,Lep,Slc27a1,Acot1,Cyp2d22,Echdc3,Ces1f,Acaa1b,Ddc,Pon1,Fmo3,Gsta2,Sfrp2
1_Member	GO Biological Processes	GO:0006631	fatty acid metabolic process	-5.10968	-1.41086	12/368	11450,11529,13106,13850,13897,16846,26457,26897,56448,67856,234564,235674	Adipoq,Adh7,Cyp2e1,Ephx2,Ces1e,Lep,Slc27a1,Acot1,Cyp2d22,Echdc3,Ces1f,Acaa1b
1_Member	GO Biological Processes	GO:0032787	monocarboxylic acid metabolic process	-3.66254	-0.677626	12/520	11450,11529,13106,13850,13897,16846,26457,26897,56448,67856,234564,235674	Adipoq,Adh7,Cyp2e1,Ephx2,Ces1e,Lep,Slc27a1,Acot1,Cyp2d22,Echdc3,Ces1f,Acaa1b
1_Member	GO Biological Processes	GO:0019752	carboxylic acid metabolic process	-2.98276	-0.292363	14/799	11450,11529,13106,13195,13850,13897,16846,18979,26457,26897,56448,67856,234564,235674	Adipoq,Adh7,Cyp2e1,Ddc,Ephx2,Ces1e,Lep,Pon1,Slc27a1,Acot1,Cyp2d22,Echdc3,Ces1f,Acaa1b
1_Member	GO Biological Processes	GO:0071466	cellular response to xenobiotic stimulus	-2.8988	-0.249112	6/176	11450,13106,14262,14858,56448,235674	Adipoq,Cyp2e1,Fmo3,Gsta2,Cyp2d22,Acaa1b
1_Member	GO Biological Processes	GO:0006805	xenobiotic metabolic process	-2.87336	-0.234282	5/120	13106,14262,14858,56448,235674	Cyp2e1,Fmo3,Gsta2,Cyp2d22,Acaa1b
1_Member	GO Biological Processes	GO:0001676	long-chain fatty acid metabolic process	-2.81027	-0.219078	5/124	13106,13850,26457,26897,56448	Cyp2e1,Ephx2,Slc27a1,Acot1,Cyp2d22
1_Member	GO Biological Processes	GO:0009410	response to xenobiotic stimulus	-2.23435	0	7/317	11450,13106,14262,14858,20319,56448,235674	Adipoq,Cyp2e1,Fmo3,Gsta2,Sfrp2,Cyp2d22,Acaa1b
2_Summary	GO Cellular Components	GO:0005811	lipid droplet	-5.06022	-1.41086	7/108	12683,13897,14311,18417,18739,57435,234564	Cidea,Ces1e,Cidec,Cldn11,Pitpnm1,Plin4,Ces1f
2_Member	GO Cellular Components	GO:0005811	lipid droplet	-5.06022	-1.41086	7/108	12683,13897,14311,18417,18739,57435,234564	Cidea,Ces1e,Cidec,Cldn11,Pitpnm1,Plin4,Ces1f
3_Summary	GO Biological Processes	GO:0032371	regulation of sterol transport	-5.03484	-1.41086	6/72	11450,13897,16846,18979,99031,234564,12683,13850,14077,18604,21835,26457,58805,228026,11529,13106,13195,15360,20322,29807,53315,56448,235674,12167,15451,81799,19886,70008	Adipoq,Ces1e,Lep,Pon1,Osbpl6,Ces1f,Cidea,Ephx2,Fabp3,Pdk2,Thrsp,Slc27a1,Mlxipl,Pdk1,Adh7,Cyp2e1,Ddc,Hmgcs2,Sord,Tpk1,Sult1d1,Cyp2d22,Acaa1b,Bmpr1b,Hpn,C1qtnf3,Ros1,Ace2
3_Member	GO Biological Processes	GO:0032371	regulation of sterol transport	-5.03484	-1.41086	6/72	11450,13897,16846,18979,99031,234564	Adipoq,Ces1e,Lep,Pon1,Osbpl6,Ces1f
3_Member	GO Biological Processes	GO:0032374	regulation of cholesterol transport	-5.03484	-1.41086	6/72	11450,13897,16846,18979,99031,234564	Adipoq,Ces1e,Lep,Pon1,Osbpl6,Ces1f
3_Member	GO Biological Processes	GO:0019216	regulation of lipid metabolic process	-4.95837	-1.41086	12/381	11450,12683,13850,13897,14077,16846,18604,21835,26457,58805,228026,234564	Adipoq,Cidea,Ephx2,Ces1e,Fabp3,Lep,Pdk2,Thrsp,Slc27a1,Mlxipl,Pdk1,Ces1f
3_Member	GO Biological Processes	GO:1901615	organic hydroxy compound metabolic process	-4.91922	-1.41086	13/451	11529,13106,13195,13897,15360,16846,18979,20322,29807,53315,56448,234564,235674	Adh7,Cyp2e1,Ddc,Ces1e,Hmgcs2,Lep,Pon1,Sord,Tpk1,Sult1d1,Cyp2d22,Ces1f,Acaa1b
3_Member	GO Biological Processes	GO:1905952	regulation of lipid localization	-4.38866	-0.945107	8/187	11450,12683,13897,14077,16846,18979,99031,234564	Adipoq,Cidea,Ces1e,Fabp3,Lep,Pon1,Osbpl6,Ces1f
3_Member	GO Biological Processes	GO:0010875	positive regulation of cholesterol efflux	-4.20852	-0.816116	4/32	11450,13897,18979,234564	Adipoq,Ces1e,Pon1,Ces1f
3_Member	GO Biological Processes	GO:0008202	steroid metabolic process	-4.09076	-0.779678	9/265	12167,13106,13897,15360,16846,18979,56448,234564,235674	Bmpr1b,Cyp2e1,Ces1e,Hmgcs2,Lep,Pon1,Cyp2d22,Ces1f,Acaa1b
3_Member	GO Biological Processes	GO:0010565	regulation of cellular ketone metabolic process	-4.08493	-0.779678	7/153	11450,13897,14077,18604,58805,228026,234564	Adipoq,Ces1e,Fabp3,Pdk2,Mlxipl,Pdk1,Ces1f
3_Member	GO Biological Processes	GO:0032368	regulation of lipid transport	-4.01461	-0.747148	7/157	11450,13897,14077,16846,18979,99031,234564	Adipoq,Ces1e,Fabp3,Lep,Pon1,Osbpl6,Ces1f
3_Member	GO Biological Processes	GO:0055088	lipid homeostasis	-3.73744	-0.677626	7/174	13850,13897,14077,15451,58805,81799,234564	Ephx2,Ces1e,Fabp3,Hpn,Mlxipl,C1qtnf3,Ces1f
3_Member	GO Biological Processes	GO:1905954	positive regulation of lipid localization	-3.70332	-0.677626	6/124	11450,12683,13897,14077,18979,234564	Adipoq,Cidea,Ces1e,Fabp3,Pon1,Ces1f
3_Member	GO Biological Processes	GO:0010874	regulation of cholesterol efflux	-3.69798	-0.677626	4/43	11450,13897,18979,234564	Adipoq,Ces1e,Pon1,Ces1f
3_Member	GO Biological Processes	GO:0062012	regulation of small molecule metabolic process	-3.67069	-0.677626	10/370	11450,13850,13897,14077,16846,18604,58805,81799,228026,234564	Adipoq,Ephx2,Ces1e,Fabp3,Lep,Pdk2,Mlxipl,C1qtnf3,Pdk1,Ces1f
3_Member	GO Biological Processes	GO:0032373	positive regulation of sterol transport	-3.58345	-0.651779	4/46	11450,13897,18979,234564	Adipoq,Ces1e,Pon1,Ces1f
3_Member	GO Biological Processes	GO:0032376	positive regulation of cholesterol transport	-3.58345	-0.651779	4/46	11450,13897,18979,234564	Adipoq,Ces1e,Pon1,Ces1f
3_Member	GO Biological Processes	GO:0046890	regulation of lipid biosynthetic process	-3.33133	-0.472734	7/203	13897,14077,16846,21835,26457,58805,234564	Ces1e,Fabp3,Lep,Thrsp,Slc27a1,Mlxipl,Ces1f
3_Member	GO Biological Processes	GO:0010883	regulation of lipid storage	-3.31423	-0.472734	4/54	12683,13897,16846,234564	Cidea,Ces1e,Lep,Ces1f
3_Member	GO Biological Processes	GO:0042632	cholesterol homeostasis	-3.29058	-0.462444	5/97	13850,13897,14077,15451,234564	Ephx2,Ces1e,Fabp3,Hpn,Ces1f
3_Member	GO Biological Processes	GO:0055092	sterol homeostasis	-3.27017	-0.455002	5/98	13850,13897,14077,15451,234564	Ephx2,Ces1e,Fabp3,Hpn,Ces1f
3_Member	GO Biological Processes	GO:0032370	positive regulation of lipid transport	-3.21034	-0.407765	5/101	11450,13897,14077,18979,234564	Adipoq,Ces1e,Fabp3,Pon1,Ces1f
3_Member	GO Biological Processes	GO:0019217	regulation of fatty acid metabolic process	-3.19085	-0.400506	5/102	11450,14077,18604,58805,228026	Adipoq,Fabp3,Pdk2,Mlxipl,Pdk1
3_Member	GO Biological Processes	GO:0010888	negative regulation of lipid storage	-3.15516	-0.376716	3/26	13897,16846,234564	Ces1e,Lep,Ces1f
3_Member	GO Biological Processes	GO:1901617	organic hydroxy compound biosynthetic process	-3.0028	-0.292363	6/168	13195,13897,15360,16846,56448,234564	Ddc,Ces1e,Hmgcs2,Lep,Cyp2d22,Ces1f
3_Member	GO Biological Processes	GO:0006066	alcohol metabolic process	-2.979	-0.292363	8/302	11529,13897,15360,16846,18979,20322,29807,234564	Adh7,Ces1e,Hmgcs2,Lep,Pon1,Sord,Tpk1,Ces1f
3_Member	GO Biological Processes	GO:0044070	regulation of anion transport	-2.9223	-0.249112	5/117	13897,16846,19886,70008,234564	Ces1e,Lep,Ros1,Ace2,Ces1f
3_Member	GO Biological Processes	GO:0045834	positive regulation of lipid metabolic process	-2.80034	-0.219078	6/184	11450,13897,14077,26457,58805,234564	Adipoq,Ces1e,Fabp3,Slc27a1,Mlxipl,Ces1f
3_Member	GO Biological Processes	GO:0008203	cholesterol metabolic process	-2.79487	-0.219078	5/125	13897,15360,16846,18979,234564	Ces1e,Hmgcs2,Lep,Pon1,Ces1f
3_Member	GO Biological Processes	GO:0016125	sterol metabolic process	-2.66244	-0.131859	5/134	13897,15360,16846,18979,234564	Ces1e,Hmgcs2,Lep,Pon1,Ces1f
3_Member	GO Biological Processes	GO:1902652	secondary alcohol metabolic process	-2.60691	-0.131859	5/138	13897,15360,16846,18979,234564	Ces1e,Hmgcs2,Lep,Pon1,Ces1f
3_Member	GO Biological Processes	GO:0006695	cholesterol biosynthetic process	-2.60532	-0.131859	3/40	13897,15360,234564	Ces1e,Hmgcs2,Ces1f
3_Member	GO Biological Processes	GO:1902653	secondary alcohol biosynthetic process	-2.60532	-0.131859	3/40	13897,15360,234564	Ces1e,Hmgcs2,Ces1f
3_Member	GO Biological Processes	GO:0090181	regulation of cholesterol metabolic process	-2.57446	-0.131859	3/41	13850,13897,234564	Ephx2,Ces1e,Ces1f
3_Member	GO Biological Processes	GO:0016126	sterol biosynthetic process	-2.4316	-0.0672274	3/46	13897,15360,234564	Ces1e,Hmgcs2,Ces1f
3_Member	GO Biological Processes	GO:0046165	alcohol biosynthetic process	-2.37153	-0.0447321	4/97	13897,15360,16846,234564	Ces1e,Hmgcs2,Lep,Ces1f
3_Member	GO Biological Processes	GO:0006694	steroid biosynthetic process	-2.23524	0	4/106	12167,13897,15360,234564	Bmpr1b,Ces1e,Hmgcs2,Ces1f
3_Member	GO Biological Processes	GO:1905953	negative regulation of lipid localization	-2.14905	0	3/58	13897,16846,234564	Ces1e,Lep,Ces1f
3_Member	GO Biological Processes	GO:0019218	regulation of steroid metabolic process	-2.08597	0	4/117	13850,13897,16846,234564	Ephx2,Ces1e,Lep,Ces1f
4_Summary	GO Cellular Components	GO:0098978	glutamatergic synapse	-4.91241	-1.41086	11/322	11496,12032,12890,13841,14799,14806,18481,20404,20965,26875,74053,12322,13138,13195,18417,22253,65086,170758,14396,12167,19886,110542,223272	Adam22,Bcan,Cplx2,Epha7,Gria1,Grik2,Pak3,Sh3gl2,Syn2,Pclo,Grip1,Camk2a,Dag1,Ddc,Cldn11,Unc5c,Lpar3,Rac3,Gabra3,Bmpr1b,Ros1,Amhr2,Itgbl1
4_Member	GO Cellular Components	GO:0098978	glutamatergic synapse	-4.91241	-1.41086	11/322	11496,12032,12890,13841,14799,14806,18481,20404,20965,26875,74053	Adam22,Bcan,Cplx2,Epha7,Gria1,Grik2,Pak3,Sh3gl2,Syn2,Pclo,Grip1
4_Member	GO Cellular Components	GO:0030424	axon	-2.84953	-0.219078	13/733	11496,12032,12322,12890,13138,13195,14799,14806,18417,22253,26875,65086,170758	Adam22,Bcan,Camk2a,Cplx2,Dag1,Ddc,Gria1,Grik2,Cldn11,Unc5c,Pclo,Lpar3,Rac3
4_Member	GO Cellular Components	GO:0045211	postsynaptic membrane	-2.59659	-0.131859	7/272	11496,13138,13841,14396,14799,14806,74053	Adam22,Dag1,Epha7,Gabra3,Gria1,Grik2,Grip1
4_Member	GO Cellular Components	GO:0099572	postsynaptic specialization	-2.57009	-0.131859	8/351	11496,12322,14396,14799,14806,18481,20965,26875	Adam22,Camk2a,Gabra3,Gria1,Grik2,Pak3,Syn2,Pclo
4_Member	GO Cellular Components	GO:0098794	postsynapse	-2.4479	-0.0697374	11/627	11496,12322,13138,13841,14396,14799,14806,18481,20965,26875,74053	Adam22,Camk2a,Dag1,Epha7,Gabra3,Gria1,Grik2,Pak3,Syn2,Pclo,Grip1
4_Member	GO Biological Processes	GO:0099537	trans-synaptic signaling	-2.36879	-0.0447321	8/379	12890,13138,14396,14799,14806,20965,26875,170758	Cplx2,Dag1,Gabra3,Gria1,Grik2,Syn2,Pclo,Rac3
4_Member	GO Molecular Functions	GO:1904315	transmitter-gated ion channel activity involved in regulation of postsynaptic membrane potential	-2.28125	0	3/52	14396,14799,14806	Gabra3,Gria1,Grik2
4_Member	GO Molecular Functions	GO:0099529	neurotransmitter receptor activity involved in regulation of postsynaptic membrane potential	-2.21314	0	3/55	14396,14799,14806	Gabra3,Gria1,Grik2
4_Member	GO Molecular Functions	GO:0022824	transmitter-gated ion channel activity	-2.16999	0	3/57	14396,14799,14806	Gabra3,Gria1,Grik2
4_Member	GO Molecular Functions	GO:0022835	transmitter-gated channel activity	-2.16999	0	3/57	14396,14799,14806	Gabra3,Gria1,Grik2
4_Member	GO Cellular Components	GO:0014069	postsynaptic density	-2.15602	0	7/328	11496,12322,14799,14806,18481,20965,26875	Adam22,Camk2a,Gria1,Grik2,Pak3,Syn2,Pclo
4_Member	GO Biological Processes	GO:0099536	synaptic signaling	-2.11395	0	8/419	12890,13138,14396,14799,14806,20965,26875,170758	Cplx2,Dag1,Gabra3,Gria1,Grik2,Syn2,Pclo,Rac3
4_Member	GO Cellular Components	GO:0032279	asymmetric synapse	-2.09451	0	7/337	11496,12322,14799,14806,18481,20965,26875	Adam22,Camk2a,Gria1,Grik2,Pak3,Syn2,Pclo
4_Member	GO Cellular Components	GO:0043235	receptor complex	-2.09033	0	8/423	12167,13841,14396,14799,14806,19886,110542,223272	Bmpr1b,Epha7,Gabra3,Gria1,Grik2,Ros1,Amhr2,Itgbl1
4_Member	GO Cellular Components	GO:0099060	integral component of postsynaptic specialization membrane	-2.08857	0	3/61	11496,14396,14799	Adam22,Gabra3,Gria1
4_Member	GO Biological Processes	GO:0060078	regulation of postsynaptic membrane potential	-2.05008	0	3/63	14396,14799,14806	Gabra3,Gria1,Grik2
4_Member	GO Cellular Components	GO:0098948	intrinsic component of postsynaptic specialization membrane	-2.05008	0	3/63	11496,14396,14799	Adam22,Gabra3,Gria1
5_Summary	GO Biological Processes	GO:0010876	lipid localization	-3.95804	-0.725337	10/341	11304,12683,13897,14077,16846,18739,26457,99031,216225,234564,216867	Abca4,Cidea,Ces1e,Fabp3,Lep,Pitpnm1,Slc27a1,Osbpl6,Slc5a8,Ces1f,Slc16a11
5_Member	GO Biological Processes	GO:0010876	lipid localization	-3.95804	-0.725337	10/341	11304,12683,13897,14077,16846,18739,26457,99031,216225,234564	Abca4,Cidea,Ces1e,Fabp3,Lep,Pitpnm1,Slc27a1,Osbpl6,Slc5a8,Ces1f
5_Member	GO Biological Processes	GO:0006869	lipid transport	-3.64239	-0.675953	9/304	11304,13897,14077,16846,18739,26457,99031,216225,234564	Abca4,Ces1e,Fabp3,Lep,Pitpnm1,Slc27a1,Osbpl6,Slc5a8,Ces1f
5_Member	GO Molecular Functions	GO:0005319	lipid transporter activity	-3.04333	-0.298743	6/165	11304,14077,18739,26457,99031,216225	Abca4,Fabp3,Pitpnm1,Slc27a1,Osbpl6,Slc5a8
5_Member	GO Biological Processes	GO:0015718	monocarboxylic acid transport	-2.42025	-0.0648251	4/94	16846,26457,216225,216867	Lep,Slc27a1,Slc5a8,Slc16a11
5_Member	GO Molecular Functions	GO:0008028	monocarboxylic acid transmembrane transporter activity	-2.05008	0	3/63	26457,216225,216867	Slc27a1,Slc5a8,Slc16a11
6_Summary	GO Cellular Components	GO:0043025	neuronal cell body	-3.92239	-0.721868	15/726	11604,12167,12322,12890,13195,13841,14799,14806,15451,20404,22253,26875,74053,170758,227325,12032,14396,13138,18481,20450,11450,13143,16846,20319,21987,21393,94040	Agrp,Bmpr1b,Camk2a,Cplx2,Ddc,Epha7,Gria1,Grik2,Hpn,Sh3gl2,Unc5c,Pclo,Grip1,Rac3,Dner,Bcan,Gabra3,Dag1,Pak3,St8sia2,Adipoq,Dapk2,Lep,Sfrp2,Tpd52l1,Tcap,Clmn
6_Member	GO Cellular Components	GO:0043025	neuronal cell body	-3.92239	-0.721868	15/726	11604,12167,12322,12890,13195,13841,14799,14806,15451,20404,22253,26875,74053,170758,227325	Agrp,Bmpr1b,Camk2a,Cplx2,Ddc,Epha7,Gria1,Grik2,Hpn,Sh3gl2,Unc5c,Pclo,Grip1,Rac3,Dner
6_Member	GO Cellular Components	GO:0030425	dendrite	-2.81284	-0.219078	13/740	12032,12167,12322,12890,13841,14396,14799,14806,20404,22253,26875,74053,227325	Bcan,Bmpr1b,Camk2a,Cplx2,Epha7,Gabra3,Gria1,Grik2,Sh3gl2,Unc5c,Pclo,Grip1,Dner
6_Member	GO Cellular Components	GO:0097447	dendritic tree	-2.79727	-0.219078	13/743	12032,12167,12322,12890,13841,14396,14799,14806,20404,22253,26875,74053,227325	Bcan,Bmpr1b,Camk2a,Cplx2,Epha7,Gabra3,Gria1,Grik2,Sh3gl2,Unc5c,Pclo,Grip1,Dner
6_Member	GO Biological Processes	GO:0048812	neuron projection morphogenesis	-2.60766	-0.131859	10/510	12032,12167,12322,13138,13841,18481,20404,20450,22253,74053	Bcan,Bmpr1b,Camk2a,Dag1,Epha7,Pak3,Sh3gl2,St8sia2,Unc5c,Grip1
6_Member	GO Biological Processes	GO:0010942	positive regulation of cell death	-2.60182	-0.131859	12/689	11450,12167,12322,13143,13841,14806,16846,18481,20319,20450,21987,22253	Adipoq,Bmpr1b,Camk2a,Dapk2,Epha7,Grik2,Lep,Pak3,Sfrp2,St8sia2,Tpd52l1,Unc5c
6_Member	GO Biological Processes	GO:0120039	plasma membrane bounded cell projection morphogenesis	-2.57118	-0.131859	10/516	12032,12167,12322,13138,13841,18481,20404,20450,22253,74053	Bcan,Bmpr1b,Camk2a,Dag1,Epha7,Pak3,Sh3gl2,St8sia2,Unc5c,Grip1
6_Member	GO Biological Processes	GO:0043065	positive regulation of apoptotic process	-2.5601	-0.131859	11/606	11450,12167,12322,13143,13841,14806,16846,18481,20319,21987,22253	Adipoq,Bmpr1b,Camk2a,Dapk2,Epha7,Grik2,Lep,Pak3,Sfrp2,Tpd52l1,Unc5c
6_Member	GO Biological Processes	GO:0048858	cell projection morphogenesis	-2.53529	-0.118066	10/522	12032,12167,12322,13138,13841,18481,20404,20450,22253,74053	Bcan,Bmpr1b,Camk2a,Dag1,Epha7,Pak3,Sh3gl2,St8sia2,Unc5c,Grip1
6_Member	GO Biological Processes	GO:0043068	positive regulation of programmed cell death	-2.50063	-0.108226	11/617	11450,12167,12322,13143,13841,14806,16846,18481,20319,21987,22253	Adipoq,Bmpr1b,Camk2a,Dapk2,Epha7,Grik2,Lep,Pak3,Sfrp2,Tpd52l1,Unc5c
6_Member	GO Biological Processes	GO:0032990	cell part morphogenesis	-2.38081	-0.0447321	10/549	12032,12167,12322,13138,13841,18481,20404,20450,22253,74053	Bcan,Bmpr1b,Camk2a,Dag1,Epha7,Pak3,Sh3gl2,St8sia2,Unc5c,Grip1
6_Member	GO Biological Processes	GO:0032989	cellular component morphogenesis	-2.36607	-0.0447321	11/643	12032,12167,12322,13138,13841,18481,20404,20450,21393,22253,74053	Bcan,Bmpr1b,Camk2a,Dag1,Epha7,Pak3,Sh3gl2,St8sia2,Tcap,Unc5c,Grip1
6_Member	GO Biological Processes	GO:0031175	neuron projection development	-2.35316	-0.0399338	12/740	12032,12167,12322,13138,13841,18481,20404,20450,22253,74053,94040,170758	Bcan,Bmpr1b,Camk2a,Dag1,Epha7,Pak3,Sh3gl2,St8sia2,Unc5c,Grip1,Clmn,Rac3
7_Summary	GO Molecular Functions	GO:0016301	kinase activity	-3.85731	-0.686757	15/736	12167,12169,12322,13143,13841,18481,18604,19886,29807,56504,63828,93843,110542,116701,228026,16846	Bmpr1b,Bmx,Camk2a,Dapk2,Epha7,Pak3,Pdk2,Ros1,Tpk1,Srpk3,Fn3k,Pnck,Amhr2,Fgfrl1,Pdk1,Lep
7_Member	GO Molecular Functions	GO:0016301	kinase activity	-3.85731	-0.686757	15/736	12167,12169,12322,13143,13841,18481,18604,19886,29807,56504,63828,93843,110542,116701,228026	Bmpr1b,Bmx,Camk2a,Dapk2,Epha7,Pak3,Pdk2,Ros1,Tpk1,Srpk3,Fn3k,Pnck,Amhr2,Fgfrl1,Pdk1
7_Member	GO Molecular Functions	GO:0004672	protein kinase activity	-3.81038	-0.677626	13/579	12167,12169,12322,13143,13841,18481,18604,19886,56504,93843,110542,116701,228026	Bmpr1b,Bmx,Camk2a,Dapk2,Epha7,Pak3,Pdk2,Ros1,Srpk3,Pnck,Amhr2,Fgfrl1,Pdk1
7_Member	GO Molecular Functions	GO:0019199	transmembrane receptor protein kinase activity	-3.75724	-0.677626	5/77	12167,13841,19886,110542,116701	Bmpr1b,Epha7,Ros1,Amhr2,Fgfrl1
7_Member	GO Molecular Functions	GO:0016773	phosphotransferase activity, alcohol group as acceptor	-3.66914	-0.677626	14/681	12167,12169,12322,13143,13841,18481,18604,19886,56504,63828,93843,110542,116701,228026	Bmpr1b,Bmx,Camk2a,Dapk2,Epha7,Pak3,Pdk2,Ros1,Srpk3,Fn3k,Pnck,Amhr2,Fgfrl1,Pdk1
7_Member	GO Biological Processes	GO:0006468	protein phosphorylation	-3.07531	-0.319729	13/692	12167,12169,12322,13143,13841,16846,18481,18604,19886,56504,93843,110542,228026	Bmpr1b,Bmx,Camk2a,Dapk2,Epha7,Lep,Pak3,Pdk2,Ros1,Srpk3,Pnck,Amhr2,Pdk1
7_Member	GO Molecular Functions	GO:0004674	protein serine/threonine kinase activity	-2.50819	-0.108226	9/441	12167,12322,13143,18481,18604,56504,93843,110542,228026	Bmpr1b,Camk2a,Dapk2,Pak3,Pdk2,Srpk3,Pnck,Amhr2,Pdk1
7_Member	GO Molecular Functions	GO:0004714	transmembrane receptor protein tyrosine kinase activity	-2.12851	0	3/59	13841,19886,116701	Epha7,Ros1,Fgfrl1
8_Summary	GO Biological Processes	GO:0099003	vesicle-mediated transport in synapse	-3.4865	-0.581033	6/136	12890,13195,20404,20965,26875,74053,14799,20528,20972,116701	Cplx2,Ddc,Sh3gl2,Syn2,Pclo,Grip1,Gria1,Slc2a4,Syngr1,Fgfrl1
8_Member	GO Biological Processes	GO:0099003	vesicle-mediated transport in synapse	-3.4865	-0.581033	6/136	12890,13195,20404,20965,26875,74053	Cplx2,Ddc,Sh3gl2,Syn2,Pclo,Grip1
8_Member	GO Biological Processes	GO:0099504	synaptic vesicle cycle	-2.79487	-0.219078	5/125	12890,13195,20404,20965,26875	Cplx2,Ddc,Sh3gl2,Syn2,Pclo
8_Member	GO Cellular Components	GO:0030133	transport vesicle	-2.24165	0	7/316	13195,14799,20528,20965,20972,26875,116701	Ddc,Gria1,Slc2a4,Syn2,Syngr1,Pclo,Fgfrl1
9_Summary	GO Biological Processes	GO:0003013	circulatory system process	-3.48052	-0.581033	11/466	11450,11754,13850,16846,18979,20404,21393,24053,26457,53419,70008,11604,20167	Adipoq,Aoc3,Ephx2,Lep,Pon1,Sh3gl2,Tcap,Sgcg,Slc27a1,Corin,Ace2,Agrp,Rtn2
9_Member	GO Biological Processes	GO:0003013	circulatory system process	-3.48052	-0.581033	11/466	11450,11754,13850,16846,18979,20404,21393,24053,26457,53419,70008	Adipoq,Aoc3,Ephx2,Lep,Pon1,Sh3gl2,Tcap,Sgcg,Slc27a1,Corin,Ace2
9_Member	GO Biological Processes	GO:0008015	blood circulation	-3.12795	-0.361092	10/434	11450,11754,13850,16846,18979,20404,21393,24053,53419,70008	Adipoq,Aoc3,Ephx2,Lep,Pon1,Sh3gl2,Tcap,Sgcg,Corin,Ace2
9_Member	GO Biological Processes	GO:0042755	eating behavior	-2.51513	-0.108226	3/43	11604,11754,16846	Agrp,Aoc3,Lep
9_Member	GO Biological Processes	GO:0010827	regulation of glucose transmembrane transport	-2.48806	-0.100458	4/90	11450,11754,16846,20167	Adipoq,Aoc3,Lep,Rtn2
9_Member	GO Biological Processes	GO:0008217	regulation of blood pressure	-2.41418	-0.0631647	6/220	11450,11754,13850,16846,53419,70008	Adipoq,Aoc3,Ephx2,Lep,Corin,Ace2
9_Member	GO Biological Processes	GO:0007631	feeding behavior	-2.2497	0	4/105	11604,11754,16846,70008	Agrp,Aoc3,Lep,Ace2
10_Summary	GO Biological Processes	GO:0043408	regulation of MAPK cascade	-3.36478	-0.480528	14/730	11450,13138,13841,14806,16846,18481,19886,20319,21785,21987,65086,66959,70008,81799	Adipoq,Dag1,Epha7,Grik2,Lep,Pak3,Ros1,Sfrp2,Tff2,Tpd52l1,Lpar3,Dusp26,Ace2,C1qtnf3
10_Member	GO Biological Processes	GO:0043408	regulation of MAPK cascade	-3.36478	-0.480528	14/730	11450,13138,13841,14806,16846,18481,19886,20319,21785,21987,65086,66959,70008,81799	Adipoq,Dag1,Epha7,Grik2,Lep,Pak3,Ros1,Sfrp2,Tff2,Tpd52l1,Lpar3,Dusp26,Ace2,C1qtnf3
10_Member	GO Biological Processes	GO:0070372	regulation of ERK1 and ERK2 cascade	-2.17	0	7/326	11450,13841,19886,21785,66959,70008,81799	Adipoq,Epha7,Ros1,Tff2,Dusp26,Ace2,C1qtnf3
10_Member	GO Biological Processes	GO:0043409	negative regulation of MAPK cascade	-2.03337	0	5/189	11450,13138,20319,66959,70008	Adipoq,Dag1,Sfrp2,Dusp26,Ace2
11_Summary	GO Biological Processes	GO:0006111	regulation of gluconeogenesis	-3.31423	-0.472734	4/54	11450,16846,18604,81799,11529,13106,13850,235674,12322,20528,26457,228026,234564,58805,20322,18979,11604,192197,11722,20450,50935,15451	Adipoq,Lep,Pdk2,C1qtnf3,Adh7,Cyp2e1,Ephx2,Acaa1b,Camk2a,Slc2a4,Slc27a1,Pdk1,Ces1f,Mlxipl,Sord,Pon1,Agrp,Bcas3,Amy1,St8sia2,St6galnac6,Hpn
11_Member	GO Biological Processes	GO:0006111	regulation of gluconeogenesis	-3.31423	-0.472734	4/54	11450,16846,18604,81799	Adipoq,Lep,Pdk2,C1qtnf3
11_Member	GO Biological Processes	GO:0030258	lipid modification	-2.97625	-0.292363	6/170	11450,11529,13106,13850,16846,235674	Adipoq,Adh7,Cyp2e1,Ephx2,Lep,Acaa1b
11_Member	GO Biological Processes	GO:0071375	cellular response to peptide hormone stimulus	-2.72984	-0.161343	6/190	11450,12322,16846,18604,20528,26457	Adipoq,Camk2a,Lep,Pdk2,Slc2a4,Slc27a1
11_Member	GO Biological Processes	GO:0010906	regulation of glucose metabolic process	-2.7054	-0.144079	5/131	11450,16846,18604,81799,228026	Adipoq,Lep,Pdk2,C1qtnf3,Pdk1
11_Member	GO Biological Processes	GO:0019395	fatty acid oxidation	-2.67389	-0.131859	4/80	11450,11529,16846,235674	Adipoq,Adh7,Lep,Acaa1b
11_Member	GO Biological Processes	GO:0009062	fatty acid catabolic process	-2.65415	-0.131859	4/81	11450,16846,234564,235674	Adipoq,Lep,Ces1f,Acaa1b
11_Member	GO Biological Processes	GO:0006109	regulation of carbohydrate metabolic process	-2.65093	-0.131859	6/197	11450,16846,18604,58805,81799,228026	Adipoq,Lep,Pdk2,Mlxipl,C1qtnf3,Pdk1
11_Member	GO Biological Processes	GO:0032869	cellular response to insulin stimulus	-2.62061	-0.131859	5/137	11450,16846,18604,20528,26457	Adipoq,Lep,Pdk2,Slc2a4,Slc27a1
11_Member	GO Biological Processes	GO:0034440	lipid oxidation	-2.54124	-0.118869	4/87	11450,11529,16846,235674	Adipoq,Adh7,Lep,Acaa1b
11_Member	GO Biological Processes	GO:0019318	hexose metabolic process	-2.51416	-0.108226	5/145	11450,16846,18604,20322,228026	Adipoq,Lep,Pdk2,Sord,Pdk1
11_Member	GO Biological Processes	GO:0042593	glucose homeostasis	-2.40459	-0.0579422	6/221	11450,16846,18604,20528,58805,81799	Adipoq,Lep,Pdk2,Slc2a4,Mlxipl,C1qtnf3
11_Member	GO Biological Processes	GO:0033500	carbohydrate homeostasis	-2.39506	-0.0527305	6/222	11450,16846,18604,20528,58805,81799	Adipoq,Lep,Pdk2,Slc2a4,Mlxipl,C1qtnf3
11_Member	GO Biological Processes	GO:0005996	monosaccharide metabolic process	-2.29841	0	5/163	11450,16846,18604,20322,228026	Adipoq,Lep,Pdk2,Sord,Pdk1
11_Member	GO Biological Processes	GO:0072329	monocarboxylic acid catabolic process	-2.29408	0	4/102	11450,16846,234564,235674	Adipoq,Lep,Ces1f,Acaa1b
11_Member	GO Biological Processes	GO:0010675	regulation of cellular carbohydrate metabolic process	-2.28728	0	5/164	11450,16846,18604,81799,228026	Adipoq,Lep,Pdk2,C1qtnf3,Pdk1
11_Member	GO Biological Processes	GO:1901653	cellular response to peptide	-2.27585	0	6/235	11450,12322,16846,18604,20528,26457	Adipoq,Camk2a,Lep,Pdk2,Slc2a4,Slc27a1
11_Member	GO Biological Processes	GO:0044282	small molecule catabolic process	-2.25635	0	7/314	11450,11529,16846,18979,20322,234564,235674	Adipoq,Adh7,Lep,Pon1,Sord,Ces1f,Acaa1b
11_Member	GO Biological Processes	GO:0032870	cellular response to hormone stimulus	-2.25614	0	8/396	11450,11604,12322,16846,18604,20528,26457,192197	Adipoq,Agrp,Camk2a,Lep,Pdk2,Slc2a4,Slc27a1,Bcas3
11_Member	GO Biological Processes	GO:0043255	regulation of carbohydrate biosynthetic process	-2.20678	0	4/108	11450,16846,18604,81799	Adipoq,Lep,Pdk2,C1qtnf3
11_Member	GO Biological Processes	GO:0006635	fatty acid beta-oxidation	-2.19135	0	3/56	11450,16846,235674	Adipoq,Lep,Acaa1b
11_Member	GO Biological Processes	GO:0006006	glucose metabolic process	-2.15168	0	4/112	11450,16846,18604,228026	Adipoq,Lep,Pdk2,Pdk1
11_Member	GO Biological Processes	GO:0032868	response to insulin	-2.12965	0	5/179	11450,16846,18604,20528,26457	Adipoq,Lep,Pdk2,Slc2a4,Slc27a1
11_Member	GO Biological Processes	GO:0005975	carbohydrate metabolic process	-2.08448	0	8/424	11450,11722,16846,18604,20322,20450,50935,228026	Adipoq,Amy1,Lep,Pdk2,Sord,St8sia2,St6galnac6,Pdk1
11_Member	GO Biological Processes	GO:0009725	response to hormone	-2.06939	0	10/610	11450,11604,12322,15451,16846,18604,20322,20528,26457,192197	Adipoq,Agrp,Camk2a,Hpn,Lep,Pdk2,Sord,Slc2a4,Slc27a1,Bcas3
12_Summary	GO Molecular Functions	GO:0017147	Wnt-protein binding	-3.01379	-0.292363	3/29	20319,24117,57265,11450,15904,16846,16372,21393,192197	Sfrp2,Wif1,Fzd2,Adipoq,Id4,Lep,Irx2,Tcap,Bcas3
12_Member	GO Molecular Functions	GO:0017147	Wnt-protein binding	-3.01379	-0.292363	3/29	20319,24117,57265	Sfrp2,Wif1,Fzd2
12_Member	GO Biological Processes	GO:0045598	regulation of fat cell differentiation	-2.46353	-0.0806745	5/149	11450,15904,16846,20319,24117	Adipoq,Id4,Lep,Sfrp2,Wif1
12_Member	GO Biological Processes	GO:0035148	tube formation	-2.14971	0	5/177	16372,20319,21393,57265,192197	Irx2,Sfrp2,Tcap,Fzd2,Bcas3
13_Summary	GO Biological Processes	GO:0006721	terpenoid metabolic process	-2.98364	-0.292363	4/66	11304,11529,13106,15360,13850,56448	Abca4,Adh7,Cyp2e1,Hmgcs2,Ephx2,Cyp2d22
13_Member	GO Biological Processes	GO:0006721	terpenoid metabolic process	-2.98364	-0.292363	4/66	11304,11529,13106,15360	Abca4,Adh7,Cyp2e1,Hmgcs2
13_Member	GO Biological Processes	GO:0006720	isoprenoid metabolic process	-2.55943	-0.131859	4/86	11304,11529,13106,15360	Abca4,Adh7,Cyp2e1,Hmgcs2
13_Member	GO Biological Processes	GO:0120254	olefinic compound metabolic process	-2.50135	-0.108226	5/146	11304,11529,13106,13850,56448	Abca4,Adh7,Cyp2e1,Ephx2,Cyp2d22
14_Summary	GO Biological Processes	GO:0042445	hormone metabolic process	-2.8988	-0.249112	6/176	11529,12167,16846,18551,53419,56448,11450,15451,26875,81799	Adh7,Bmpr1b,Lep,Pcsk4,Corin,Cyp2d22,Adipoq,Hpn,Pclo,C1qtnf3
14_Member	GO Biological Processes	GO:0042445	hormone metabolic process	-2.8988	-0.249112	6/176	11529,12167,16846,18551,53419,56448	Adh7,Bmpr1b,Lep,Pcsk4,Corin,Cyp2d22
14_Member	GO Biological Processes	GO:0010817	regulation of hormone levels	-2.27329	0	10/569	11450,11529,12167,15451,16846,18551,26875,53419,56448,81799	Adipoq,Adh7,Bmpr1b,Hpn,Lep,Pcsk4,Pclo,Corin,Cyp2d22,C1qtnf3
15_Summary	GO Molecular Functions	GO:0005509	calcium ion binding	-2.89679	-0.249112	12/635	11722,11754,12032,12556,13138,18739,18979,26875,64075,66972,70405,227325	Amy1,Aoc3,Bcan,Cdh16,Dag1,Pitpnm1,Pon1,Pclo,Smoc1,Slc25a23,Calml3,Dner
15_Member	GO Molecular Functions	GO:0005509	calcium ion binding	-2.89679	-0.249112	12/635	11722,11754,12032,12556,13138,18739,18979,26875,64075,66972,70405,227325	Amy1,Aoc3,Bcan,Cdh16,Dag1,Pitpnm1,Pon1,Pclo,Smoc1,Slc25a23,Calml3,Dner
16_Summary	GO Biological Processes	GO:0006790	sulfur compound metabolic process	-2.83654	-0.219078	8/318	14858,14872,15360,26897,29807,53315,74008,232223	Gsta2,Gstt2,Hmgcs2,Acot1,Tpk1,Sult1d1,Arsg,Txnrd3
16_Member	GO Biological Processes	GO:0006790	sulfur compound metabolic process	-2.83654	-0.219078	8/318	14858,14872,15360,26897,29807,53315,74008,232223	Gsta2,Gstt2,Hmgcs2,Acot1,Tpk1,Sult1d1,Arsg,Txnrd3
17_Summary	GO Biological Processes	GO:0045444	fat cell differentiation	-2.69095	-0.136696	5/132	11450,14077,14560,15904,20528	Adipoq,Fabp3,Gdf10,Id4,Slc2a4
17_Member	GO Biological Processes	GO:0045444	fat cell differentiation	-2.69095	-0.136696	5/132	11450,14077,14560,15904,20528	Adipoq,Fabp3,Gdf10,Id4,Slc2a4
17_Member	GO Biological Processes	GO:0050873	brown fat cell differentiation	-2.63705	-0.131859	3/39	11450,14077,20528	Adipoq,Fabp3,Slc2a4
18_Summary	GO Cellular Components	GO:0005581	collagen trimer	-2.65415	-0.131859	4/81	11450,12829,81799,94216,13138,15451,17388,20319,64075	Adipoq,Col4a4,C1qtnf3,Col4a6,Dag1,Hpn,Mmp15,Sfrp2,Smoc1
18_Member	GO Cellular Components	GO:0005581	collagen trimer	-2.65415	-0.131859	4/81	11450,12829,81799,94216	Adipoq,Col4a4,C1qtnf3,Col4a6
18_Member	GO Biological Processes	GO:0030198	extracellular matrix organization	-2.57888	-0.131859	7/274	12829,13138,15451,17388,20319,64075,94216	Col4a4,Dag1,Hpn,Mmp15,Sfrp2,Smoc1,Col4a6
18_Member	GO Biological Processes	GO:0043062	extracellular structure organization	-2.57009	-0.131859	7/275	12829,13138,15451,17388,20319,64075,94216	Col4a4,Dag1,Hpn,Mmp15,Sfrp2,Smoc1,Col4a6
18_Member	GO Biological Processes	GO:0045229	external encapsulating structure organization	-2.56133	-0.131859	7/276	12829,13138,15451,17388,20319,64075,94216	Col4a4,Dag1,Hpn,Mmp15,Sfrp2,Smoc1,Col4a6
18_Member	GO Cellular Components	GO:0005604	basement membrane	-2.06061	0	4/119	12829,13138,64075,94216	Col4a4,Dag1,Smoc1,Col4a6
19_Summary	GO Biological Processes	GO:0006584	catecholamine metabolic process	-2.4316	-0.0672274	3/46	13195,53315,56448,11754,13106	Ddc,Sult1d1,Cyp2d22,Aoc3,Cyp2e1
19_Member	GO Biological Processes	GO:0006584	catecholamine metabolic process	-2.4316	-0.0672274	3/46	13195,53315,56448	Ddc,Sult1d1,Cyp2d22
19_Member	GO Biological Processes	GO:0009712	catechol-containing compound metabolic process	-2.4316	-0.0672274	3/46	13195,53315,56448	Ddc,Sult1d1,Cyp2d22
19_Member	GO Biological Processes	GO:0009308	amine metabolic process	-2.37153	-0.0447321	4/97	11754,13195,53315,56448	Aoc3,Ddc,Sult1d1,Cyp2d22
19_Member	GO Biological Processes	GO:0018958	phenol-containing compound metabolic process	-2.35567	-0.0399338	4/98	13106,13195,53315,56448	Cyp2e1,Ddc,Sult1d1,Cyp2d22
20_Summary	GO Biological Processes	GO:0007517	muscle organ development	-2.42662	-0.0667479	7/292	13138,16716,21393,56504,57265,116701,227325	Dag1,Ky,Tcap,Srpk3,Fzd2,Fgfrl1,Dner
20_Member	GO Biological Processes	GO:0007517	muscle organ development	-2.42662	-0.0667479	7/292	13138,16716,21393,56504,57265,116701,227325	Dag1,Ky,Tcap,Srpk3,Fzd2,Fgfrl1,Dner
