# Supplementary material for: Integrated analysis reveals the protective mechanism and therapeutic potential of hyperbaric oxygen against pulmonary fibrosis
Source: Genes Dis. 2022 Sep 5;10(3):1029–39. doi: 10.1016/j.gendis.2022.08.012 (PMC7614583; doi:10.1016/j.gendis.2022.08.012)
Supplement: Multimedia component 15 [file mmc15.xlsx]

## Sheet:  up regulated gene enrichment
Table S14. GO terms enriched in bleomycin-challenged mice lungs at day 7 post instillation.
Column A contains Summary (the biological process that has the minimal P-value within the cluster) and Members (the other biological processes within the culster).
Columns B-D contain meta-data describing the terms.
Columns E and F contain the enrichment p-values and multi-test-corrected q-values.
Columns H & I enumerate the genes found in each enriched term.
GroupID	Category	Term	Description	LogP	Log(q-value)	InTerm_InList	Genes	Symbols
1_Summary	GO Biological Processes	GO:0006954	inflammatory response	-32.8194	-28.4727	69/485	11501,11551,11690,12061,12310,12475,12774,13057,14127,14129,14131,14825,15368,15945,16181,16409,16414,16420,16644,16889,16952,17084,17242,17312,17329,17918,17948,17969,18173,18405,18605,18807,19217,19224,20210,20293,20295,20296,20302,20305,20306,20307,20308,20344,20361,20716,21825,21857,21897,22163,24088,26362,27056,30955,55985,58861,66824,67087,74748,83430,83433,97165,104759,107527,170743,170744…	Adam8,Adra2a,Alox5ap,Bdkrb1,Calca,Cd14,Ccr5,Cyba,Fcer1g,Fcgr1,Fcgr3,Cxcl1,Hmox1,Cxcl10,Il1rn,Itgam,Itgb2,Itgb6,Kng1,Lipa,Anxa1,Ly86,Mdk,Clec10a,Cxcl9,Myo5a,Naip2,Ncf1,Slc11a1,Orm1,Enpp1,Pld3,Ptger2,Ptgs1,Saa3,Ccl12,Ccl17,Ccl2,Ccl3,Ccl6,Ccl7,Ccl8,Ccl9,Selp,Sema7a,Serpina3n,Thbs1,Timp1,Tlr1,Tnfrsf4,Tlr2,Axl,Irf5,Pik3cg,Cxcl13,Cysltr1,Pycard,Ctnnbip1,Slamf8,Il23a,Trem2,Hmgb2,Pld4,Il1rl2,Tlr7,Tlr8,Ha…
1_Member	GO Biological Processes	GO:0006954	inflammatory response	-32.8194	-28.4727	69/485	11501,11551,11690,12061,12310,12475,12774,13057,14127,14129,14131,14825,15368,15945,16181,16409,16414,16420,16644,16889,16952,17084,17242,17312,17329,17918,17948,17969,18173,18405,18605,18807,19217,19224,20210,20293,20295,20296,20302,20305,20306,20307,20308,20344,20361,20716,21825,21857,21897,22163,24088,26362,27056,30955,55985,58861,66824,67087,74748,83430,83433,97165,104759,107527,170743,170744…	Adam8,Adra2a,Alox5ap,Bdkrb1,Calca,Cd14,Ccr5,Cyba,Fcer1g,Fcgr1,Fcgr3,Cxcl1,Hmox1,Cxcl10,Il1rn,Itgam,Itgb2,Itgb6,Kng1,Lipa,Anxa1,Ly86,Mdk,Clec10a,Cxcl9,Myo5a,Naip2,Ncf1,Slc11a1,Orm1,Enpp1,Pld3,Ptger2,Ptgs1,Saa3,Ccl12,Ccl17,Ccl2,Ccl3,Ccl6,Ccl7,Ccl8,Ccl9,Selp,Sema7a,Serpina3n,Thbs1,Timp1,Tlr1,Tnfrsf4,Tlr2,Axl,Irf5,Pik3cg,Cxcl13,Cysltr1,Pycard,Ctnnbip1,Slamf8,Il23a,Trem2,Hmgb2,Pld4,Il1rl2,Tlr7,Tlr8,Ha…
2_Summary	GO Biological Processes	GO:0030595	leukocyte chemotaxis	-23.1894	-19.1437	33/137	11501,12310,12642,13123,14127,14131,14825,15945,16409,16414,16854,16952,17242,17329,20293,20295,20296,20302,20305,20306,20307,20308,20315,20750,22324,55985,64095,66102,74748,98365,105855,232983,233079,18605,19261,20344,20345,26564,67133,68891,12774,15200,20210,97165,13654,14472,16772,16782,18612,20359,20361,22422,30955,58861,319504,11839,14118,14168,14562,16000,16156,16181,16323,16878,18654,21857…	Adam8,Calca,Ch25h,Cyp7b1,Fcer1g,Fcgr3,Cxcl1,Cxcl10,Itgam,Itgb2,Lgals3,Anxa1,Mdk,Cxcl9,Ccl12,Ccl17,Ccl2,Ccl3,Ccl6,Ccl7,Ccl8,Ccl9,Cxcl12,Spp1,Vav1,Cxcl13,Gpr35,Cxcl16,Slamf8,Slamf9,Nckap1l,Cxcl17,Ffar2,Enpp1,Sirpa,Selp,Selplg,Ror2,Gp2,Cd177,Ccr5,Hbegf,Saa3,Hmgb2,Egr2,Gbx2,Lama1,Lamc2,Etv4,Sema6b,Sema7a,Wnt7b,Pik3cg,Cysltr1,Nrcam,Areg,Fbn1,Fgf13,Gdf3,Igf1,Il11,Il1rn,Inhba,Lif,Pgf,Timp1,Tnfsf9,Wnt10a…
2_Member	GO Biological Processes	GO:0030595	leukocyte chemotaxis	-23.1894	-19.1437	33/137	11501,12310,12642,13123,14127,14131,14825,15945,16409,16414,16854,16952,17242,17329,20293,20295,20296,20302,20305,20306,20307,20308,20315,20750,22324,55985,64095,66102,74748,98365,105855,232983,233079	Adam8,Calca,Ch25h,Cyp7b1,Fcer1g,Fcgr3,Cxcl1,Cxcl10,Itgam,Itgb2,Lgals3,Anxa1,Mdk,Cxcl9,Ccl12,Ccl17,Ccl2,Ccl3,Ccl6,Ccl7,Ccl8,Ccl9,Cxcl12,Spp1,Vav1,Cxcl13,Gpr35,Cxcl16,Slamf8,Slamf9,Nckap1l,Cxcl17,Ffar2
2_Member	GO Biological Processes	GO:0050900	leukocyte migration	-22.8449	-18.9753	40/223	11501,12310,12642,13123,14127,14131,14825,15945,16409,16414,16854,16952,17242,17329,18605,19261,20293,20295,20296,20302,20305,20306,20307,20308,20315,20344,20345,20750,22324,26564,55985,64095,66102,67133,68891,74748,98365,105855,232983,233079	Adam8,Calca,Ch25h,Cyp7b1,Fcer1g,Fcgr3,Cxcl1,Cxcl10,Itgam,Itgb2,Lgals3,Anxa1,Mdk,Cxcl9,Enpp1,Sirpa,Ccl12,Ccl17,Ccl2,Ccl3,Ccl6,Ccl7,Ccl8,Ccl9,Cxcl12,Selp,Selplg,Spp1,Vav1,Ror2,Cxcl13,Gpr35,Cxcl16,Gp2,Cd177,Slamf8,Slamf9,Nckap1l,Cxcl17,Ffar2
2_Member	GO Biological Processes	GO:0060326	cell chemotaxis	-20.9521	-17.3044	37/209	11501,12310,12642,12774,13123,14127,14131,14825,15200,15945,16409,16414,16854,16952,17242,17329,20210,20293,20295,20296,20302,20305,20306,20307,20308,20315,20750,22324,55985,64095,66102,74748,97165,98365,105855,232983,233079	Adam8,Calca,Ch25h,Ccr5,Cyp7b1,Fcer1g,Fcgr3,Cxcl1,Hbegf,Cxcl10,Itgam,Itgb2,Lgals3,Anxa1,Mdk,Cxcl9,Saa3,Ccl12,Ccl17,Ccl2,Ccl3,Ccl6,Ccl7,Ccl8,Ccl9,Cxcl12,Spp1,Vav1,Cxcl13,Gpr35,Cxcl16,Slamf8,Hmgb2,Slamf9,Nckap1l,Cxcl17,Ffar2
2_Member	GO Biological Processes	GO:0097529	myeloid leukocyte migration	-19.7357	-16.1672	29/127	12310,14127,14131,14825,15945,16409,16414,16854,16952,17329,18605,19261,20293,20295,20296,20302,20305,20306,20307,20308,20750,22324,26564,55985,64095,67133,68891,105855,232983	Calca,Fcer1g,Fcgr3,Cxcl1,Cxcl10,Itgam,Itgb2,Lgals3,Anxa1,Cxcl9,Enpp1,Sirpa,Ccl12,Ccl17,Ccl2,Ccl3,Ccl6,Ccl7,Ccl8,Ccl9,Spp1,Vav1,Ror2,Cxcl13,Gpr35,Gp2,Cd177,Nckap1l,Cxcl17
2_Member	GO Biological Processes	GO:0097530	granulocyte migration	-17.1855	-13.918	24/98	14127,14131,14825,15945,16409,16414,16854,16952,17329,19261,20293,20295,20296,20302,20305,20306,20307,20308,20750,22324,55985,67133,68891,105855	Fcer1g,Fcgr3,Cxcl1,Cxcl10,Itgam,Itgb2,Lgals3,Anxa1,Cxcl9,Sirpa,Ccl12,Ccl17,Ccl2,Ccl3,Ccl6,Ccl7,Ccl8,Ccl9,Spp1,Vav1,Cxcl13,Gp2,Cd177,Nckap1l
2_Member	GO Biological Processes	GO:1990266	neutrophil migration	-16.1236	-12.9811	22/87	14127,14131,14825,15945,16409,16414,16854,17329,20293,20295,20296,20302,20305,20306,20307,20308,20750,22324,55985,67133,68891,105855	Fcer1g,Fcgr3,Cxcl1,Cxcl10,Itgam,Itgb2,Lgals3,Cxcl9,Ccl12,Ccl17,Ccl2,Ccl3,Ccl6,Ccl7,Ccl8,Ccl9,Spp1,Vav1,Cxcl13,Gp2,Cd177,Nckap1l
2_Member	GO Biological Processes	GO:0071621	granulocyte chemotaxis	-15.6584	-12.567	21/81	14127,14131,14825,15945,16409,16414,16854,16952,17329,20293,20295,20296,20302,20305,20306,20307,20308,20750,22324,55985,105855	Fcer1g,Fcgr3,Cxcl1,Cxcl10,Itgam,Itgb2,Lgals3,Anxa1,Cxcl9,Ccl12,Ccl17,Ccl2,Ccl3,Ccl6,Ccl7,Ccl8,Ccl9,Spp1,Vav1,Cxcl13,Nckap1l
2_Member	GO Biological Processes	GO:0030593	neutrophil chemotaxis	-15.3269	-12.2813	20/74	14127,14131,14825,15945,16409,16414,16854,17329,20293,20295,20296,20302,20305,20306,20307,20308,20750,22324,55985,105855	Fcer1g,Fcgr3,Cxcl1,Cxcl10,Itgam,Itgb2,Lgals3,Cxcl9,Ccl12,Ccl17,Ccl2,Ccl3,Ccl6,Ccl7,Ccl8,Ccl9,Spp1,Vav1,Cxcl13,Nckap1l
2_Member	GO Biological Processes	GO:0006935	chemotaxis	-15.2246	-12.2204	48/511	11501,12310,12642,12774,13123,13654,14127,14131,14472,14825,15200,15945,16409,16414,16772,16782,16854,16952,17242,17329,18612,20210,20293,20295,20296,20302,20305,20306,20307,20308,20315,20359,20361,20750,22324,22422,30955,55985,58861,64095,66102,74748,97165,98365,105855,232983,233079,319504	Adam8,Calca,Ch25h,Ccr5,Cyp7b1,Egr2,Fcer1g,Fcgr3,Gbx2,Cxcl1,Hbegf,Cxcl10,Itgam,Itgb2,Lama1,Lamc2,Lgals3,Anxa1,Mdk,Cxcl9,Etv4,Saa3,Ccl12,Ccl17,Ccl2,Ccl3,Ccl6,Ccl7,Ccl8,Ccl9,Cxcl12,Sema6b,Sema7a,Spp1,Vav1,Wnt7b,Pik3cg,Cxcl13,Cysltr1,Gpr35,Cxcl16,Slamf8,Hmgb2,Slamf9,Nckap1l,Cxcl17,Ffar2,Nrcam
2_Member	GO Biological Processes	GO:0042330	taxis	-15.0591	-12.0742	48/516	11501,12310,12642,12774,13123,13654,14127,14131,14472,14825,15200,15945,16409,16414,16772,16782,16854,16952,17242,17329,18612,20210,20293,20295,20296,20302,20305,20306,20307,20308,20315,20359,20361,20750,22324,22422,30955,55985,58861,64095,66102,74748,97165,98365,105855,232983,233079,319504	Adam8,Calca,Ch25h,Ccr5,Cyp7b1,Egr2,Fcer1g,Fcgr3,Gbx2,Cxcl1,Hbegf,Cxcl10,Itgam,Itgb2,Lama1,Lamc2,Lgals3,Anxa1,Mdk,Cxcl9,Etv4,Saa3,Ccl12,Ccl17,Ccl2,Ccl3,Ccl6,Ccl7,Ccl8,Ccl9,Cxcl12,Sema6b,Sema7a,Spp1,Vav1,Wnt7b,Pik3cg,Cxcl13,Cysltr1,Gpr35,Cxcl16,Slamf8,Hmgb2,Slamf9,Nckap1l,Cxcl17,Ffar2,Nrcam
2_Member	GO Molecular Functions	GO:0048018	receptor ligand activity	-14.2317	-11.3	46/501	11839,12310,14118,14168,14562,14825,15200,15945,16000,16156,16181,16323,16854,16878,17242,17329,18654,20210,20293,20295,20296,20302,20305,20306,20307,20308,20315,20359,20361,20750,21857,21950,22409,22422,23886,52793,54635,55985,57262,58991,66102,83430,93695,97165,225642,232983	Areg,Calca,Fbn1,Fgf13,Gdf3,Cxcl1,Hbegf,Cxcl10,Igf1,Il11,Il1rn,Inhba,Lgals3,Lif,Mdk,Cxcl9,Pgf,Saa3,Ccl12,Ccl17,Ccl2,Ccl3,Ccl6,Ccl7,Ccl8,Ccl9,Cxcl12,Sema6b,Sema7a,Spp1,Timp1,Tnfsf9,Wnt10a,Wnt7b,Gdf15,Fam3b,Pdgfc,Cxcl13,Retnla,Ghrl,Cxcl16,Il23a,Gpnmb,Hmgb2,Grp,Cxcl17
2_Member	GO Molecular Functions	GO:0030546	signaling receptor activator activity	-13.9763	-11.092	46/509	11839,12310,14118,14168,14562,14825,15200,15945,16000,16156,16181,16323,16854,16878,17242,17329,18654,20210,20293,20295,20296,20302,20305,20306,20307,20308,20315,20359,20361,20750,21857,21950,22409,22422,23886,52793,54635,55985,57262,58991,66102,83430,93695,97165,225642,232983	Areg,Calca,Fbn1,Fgf13,Gdf3,Cxcl1,Hbegf,Cxcl10,Igf1,Il11,Il1rn,Inhba,Lgals3,Lif,Mdk,Cxcl9,Pgf,Saa3,Ccl12,Ccl17,Ccl2,Ccl3,Ccl6,Ccl7,Ccl8,Ccl9,Cxcl12,Sema6b,Sema7a,Spp1,Timp1,Tnfsf9,Wnt10a,Wnt7b,Gdf15,Fam3b,Pdgfc,Cxcl13,Retnla,Ghrl,Cxcl16,Il23a,Gpnmb,Hmgb2,Grp,Cxcl17
2_Member	GO Molecular Functions	GO:0008009	chemokine activity	-13.8465	-10.9912	15/41	14825,15945,17329,20293,20295,20296,20302,20305,20306,20307,20308,20315,55985,66102,232983	Cxcl1,Cxcl10,Cxcl9,Ccl12,Ccl17,Ccl2,Ccl3,Ccl6,Ccl7,Ccl8,Ccl9,Cxcl12,Cxcl13,Cxcl16,Cxcl17
2_Member	GO Biological Processes	GO:0048247	lymphocyte chemotaxis	-13.8465	-10.9912	15/41	11501,12642,13123,15945,20293,20295,20296,20302,20305,20306,20307,20308,20315,55985,66102	Adam8,Ch25h,Cyp7b1,Cxcl10,Ccl12,Ccl17,Ccl2,Ccl3,Ccl6,Ccl7,Ccl8,Ccl9,Cxcl12,Cxcl13,Cxcl16
2_Member	GO Biological Processes	GO:0071674	mononuclear cell migration	-13.3485	-10.507	20/92	11501,12310,12642,13123,15945,16854,16952,19261,20293,20295,20296,20302,20305,20306,20307,20308,20315,55985,66102,98365	Adam8,Calca,Ch25h,Cyp7b1,Cxcl10,Lgals3,Anxa1,Sirpa,Ccl12,Ccl17,Ccl2,Ccl3,Ccl6,Ccl7,Ccl8,Ccl9,Cxcl12,Cxcl13,Cxcl16,Slamf9
2_Member	GO Molecular Functions	GO:0030545	signaling receptor regulator activity	-13.2761	-10.4735	47/553	11839,12310,14118,14168,14313,14562,14825,15200,15945,16000,16156,16181,16323,16854,16878,17242,17329,18654,20210,20293,20295,20296,20302,20305,20306,20307,20308,20315,20359,20361,20750,21857,21950,22409,22422,23886,52793,54635,55985,57262,58991,66102,83430,93695,97165,225642,232983	Areg,Calca,Fbn1,Fgf13,Fst,Gdf3,Cxcl1,Hbegf,Cxcl10,Igf1,Il11,Il1rn,Inhba,Lgals3,Lif,Mdk,Cxcl9,Pgf,Saa3,Ccl12,Ccl17,Ccl2,Ccl3,Ccl6,Ccl7,Ccl8,Ccl9,Cxcl12,Sema6b,Sema7a,Spp1,Timp1,Tnfsf9,Wnt10a,Wnt7b,Gdf15,Fam3b,Pdgfc,Cxcl13,Retnla,Ghrl,Cxcl16,Il23a,Gpnmb,Hmgb2,Grp,Cxcl17
2_Member	GO Biological Processes	GO:0070098	chemokine-mediated signaling pathway	-12.7975	-10.019	16/56	14825,15945,17329,20293,20295,20296,20302,20305,20306,20307,20308,20315,55985,64095,83433,232983	Cxcl1,Cxcl10,Cxcl9,Ccl12,Ccl17,Ccl2,Ccl3,Ccl6,Ccl7,Ccl8,Ccl9,Cxcl12,Cxcl13,Gpr35,Trem2,Cxcl17
2_Member	GO Molecular Functions	GO:0005125	cytokine activity	-12.6386	-9.87173	29/228	11839,14562,14825,15945,16156,16181,16323,16878,17329,20293,20295,20296,20302,20305,20306,20307,20308,20315,20750,21857,21950,22409,22422,23886,52793,55985,66102,83430,232983	Areg,Gdf3,Cxcl1,Cxcl10,Il11,Il1rn,Inhba,Lif,Cxcl9,Ccl12,Ccl17,Ccl2,Ccl3,Ccl6,Ccl7,Ccl8,Ccl9,Cxcl12,Spp1,Timp1,Tnfsf9,Wnt10a,Wnt7b,Gdf15,Fam3b,Cxcl13,Cxcl16,Il23a,Cxcl17
2_Member	GO Biological Processes	GO:0043408	regulation of MAPK cascade	-11.6322	-8.89831	52/730	11501,11551,11816,11910,12523,13132,13449,14056,14130,14235,16000,16156,16181,16878,16906,17948,19261,20293,20295,20296,20302,20305,20306,20307,20308,20315,20361,20377,21825,21934,22422,23882,23886,24088,26564,30955,52033,54635,58991,66824,72373,76400,83433,93695,100952,171285,217203,217303,232983,233571,384009,404710	Adam8,Adra2a,Apoe,Atf3,Cd84,Dab2,Dok2,Ezh2,Fcgr2b,Foxm1,Igf1,Il11,Il1rn,Lif,Lmnb1,Naip2,Sirpa,Ccl12,Ccl17,Ccl2,Ccl3,Ccl6,Ccl7,Ccl8,Ccl9,Cxcl12,Sema7a,Sfrp1,Thbs1,Tnfrsf11a,Wnt7b,Gadd45g,Gdf15,Tlr2,Ror2,Pik3cg,Pbk,Pdgfc,Ghrl,Pycard,Psca,Pbp2,Trem2,Gpnmb,Emilin1,Havcr2,Tmem106a,Cd300a,Cxcl17,P2ry6,Glipr2,Iqgap3
2_Member	GO Biological Processes	GO:1990868	response to chemokine	-11.5806	-8.86742	16/66	14825,15945,17329,20293,20295,20296,20302,20305,20306,20307,20308,20315,55985,64095,83433,232983	Cxcl1,Cxcl10,Cxcl9,Ccl12,Ccl17,Ccl2,Ccl3,Ccl6,Ccl7,Ccl8,Ccl9,Cxcl12,Cxcl13,Gpr35,Trem2,Cxcl17
2_Member	GO Biological Processes	GO:1990869	cellular response to chemokine	-11.5806	-8.86742	16/66	14825,15945,17329,20293,20295,20296,20302,20305,20306,20307,20308,20315,55985,64095,83433,232983	Cxcl1,Cxcl10,Cxcl9,Ccl12,Ccl17,Ccl2,Ccl3,Ccl6,Ccl7,Ccl8,Ccl9,Cxcl12,Cxcl13,Gpr35,Trem2,Cxcl17
2_Member	GO Biological Processes	GO:0043410	positive regulation of MAPK cascade	-11.0724	-8.37894	42/524	11501,11551,11816,12523,13132,14056,14130,16000,16156,16181,16878,16906,17948,20293,20295,20296,20302,20305,20306,20307,20308,20315,20361,21825,21934,22422,23882,23886,24088,26564,30955,54635,58991,66824,83433,93695,171285,217203,232983,233571,384009,404710	Adam8,Adra2a,Apoe,Cd84,Dab2,Ezh2,Fcgr2b,Igf1,Il11,Il1rn,Lif,Lmnb1,Naip2,Ccl12,Ccl17,Ccl2,Ccl3,Ccl6,Ccl7,Ccl8,Ccl9,Cxcl12,Sema7a,Thbs1,Tnfrsf11a,Wnt7b,Gadd45g,Gdf15,Tlr2,Ror2,Pik3cg,Pdgfc,Ghrl,Pycard,Trem2,Gpnmb,Havcr2,Tmem106a,Cxcl17,P2ry6,Glipr2,Iqgap3
2_Member	GO Biological Processes	GO:0072676	lymphocyte migration	-10.5613	-7.92222	15/65	11501,12642,13123,15945,20293,20295,20296,20302,20305,20306,20307,20308,20315,55985,66102	Adam8,Ch25h,Cyp7b1,Cxcl10,Ccl12,Ccl17,Ccl2,Ccl3,Ccl6,Ccl7,Ccl8,Ccl9,Cxcl12,Cxcl13,Cxcl16
2_Member	GO Molecular Functions	GO:0042379	chemokine receptor binding	-10.4822	-7.85158	16/77	14825,15945,17329,20293,20295,20296,20302,20305,20306,20307,20308,20315,55985,66102,66166,232983	Cxcl1,Cxcl10,Cxcl9,Ccl12,Ccl17,Ccl2,Ccl3,Ccl6,Ccl7,Ccl8,Ccl9,Cxcl12,Cxcl13,Cxcl16,S100a14,Cxcl17
2_Member	GO Biological Processes	GO:0019221	cytokine-mediated signaling pathway	-9.89794	-7.29948	30/313	12982,12983,12984,14127,14825,15945,16668,17329,18414,20293,20295,20296,20302,20305,20306,20307,20308,20315,21934,23921,27056,54123,55985,64095,66824,83433,231655,232983,246728,246746	Csf2ra,Csf2rb,Csf2rb2,Fcer1g,Cxcl1,Cxcl10,Krt18,Cxcl9,Osmr,Ccl12,Ccl17,Ccl2,Ccl3,Ccl6,Ccl7,Ccl8,Ccl9,Cxcl12,Tnfrsf11a,Sh2b2,Irf5,Irf7,Cxcl13,Gpr35,Pycard,Trem2,Oasl1,Cxcl17,Oas2,Cd300lf
2_Member	GO Biological Processes	GO:0002548	monocyte chemotaxis	-9.63434	-7.07302	11/34	12310,16854,16952,20293,20295,20296,20302,20305,20306,20307,20308	Calca,Lgals3,Anxa1,Ccl12,Ccl17,Ccl2,Ccl3,Ccl6,Ccl7,Ccl8,Ccl9
2_Member	GO Molecular Functions	GO:0001664	G protein-coupled receptor binding	-9.0151	-6.54548	29/320	11551,12310,14129,14133,14362,14676,14825,15945,17167,17329,20293,20295,20296,20302,20305,20306,20307,20308,20315,20377,22409,22422,26564,55985,58991,66102,66166,69178,232983	Adra2a,Calca,Fcgr1,Fcna,Fzd1,Gna15,Cxcl1,Cxcl10,Marco,Cxcl9,Ccl12,Ccl17,Ccl2,Ccl3,Ccl6,Ccl7,Ccl8,Ccl9,Cxcl12,Sfrp1,Wnt10a,Wnt7b,Ror2,Cxcl13,Ghrl,Cxcl16,S100a14,Snx5,Cxcl17
2_Member	GO Biological Processes	GO:0070555	response to interleukin-1	-8.31923	-5.95936	15/92	16952,19261,20210,20293,20295,20296,20302,20305,20306,20307,20308,21934,26415,66824,107765	Anxa1,Sirpa,Saa3,Ccl12,Ccl17,Ccl2,Ccl3,Ccl6,Ccl7,Ccl8,Ccl9,Tnfrsf11a,Mapk13,Pycard,Ankrd1
2_Member	GO Biological Processes	GO:0070372	regulation of ERK1 and ERK2 cascade	-8.20583	-5.85918	28/326	11816,11910,13132,16000,16878,19261,20293,20295,20296,20302,20305,20306,20307,20308,20315,20361,21934,24088,54635,66824,72373,83433,93695,100952,171285,232983,233571,384009	Apoe,Atf3,Dab2,Igf1,Lif,Sirpa,Ccl12,Ccl17,Ccl2,Ccl3,Ccl6,Ccl7,Ccl8,Ccl9,Cxcl12,Sema7a,Tnfrsf11a,Tlr2,Pdgfc,Pycard,Psca,Trem2,Gpnmb,Emilin1,Havcr2,Cxcl17,P2ry6,Glipr2
2_Member	GO Biological Processes	GO:0071347	cellular response to interleukin-1	-7.62158	-5.33939	13/75	19261,20210,20293,20295,20296,20302,20305,20306,20307,20308,26415,66824,107765	Sirpa,Saa3,Ccl12,Ccl17,Ccl2,Ccl3,Ccl6,Ccl7,Ccl8,Ccl9,Mapk13,Pycard,Ankrd1
2_Member	GO Biological Processes	GO:0070374	positive regulation of ERK1 and ERK2 cascade	-7.50195	-5.23809	22/227	11816,16000,20293,20295,20296,20302,20305,20306,20307,20308,20315,20361,21934,24088,54635,66824,83433,93695,171285,232983,233571,384009	Apoe,Igf1,Ccl12,Ccl17,Ccl2,Ccl3,Ccl6,Ccl7,Ccl8,Ccl9,Cxcl12,Sema7a,Tnfrsf11a,Tlr2,Pdgfc,Pycard,Trem2,Gpnmb,Havcr2,Cxcl17,P2ry6,Glipr2
2_Member	GO Molecular Functions	GO:0005126	cytokine receptor binding	-7.31108	-5.07164	26/315	14825,15945,16156,16181,16878,17329,18414,18654,20293,20295,20296,20302,20305,20306,20307,20308,20315,21950,55985,66102,66166,66824,76905,83430,232983,246746	Cxcl1,Cxcl10,Il11,Il1rn,Lif,Cxcl9,Osmr,Pgf,Ccl12,Ccl17,Ccl2,Ccl3,Ccl6,Ccl7,Ccl8,Ccl9,Cxcl12,Tnfsf9,Cxcl13,Cxcl16,S100a14,Pycard,Lrg1,Il23a,Cxcl17,Cd300lf
2_Member	GO Biological Processes	GO:0034341	response to interferon-gamma	-7.2325	-5.00312	16/126	12332,17533,18173,19261,20293,20295,20296,20302,20305,20306,20307,20308,24088,24108,66102,70789	Capg,Mrc1,Slc11a1,Sirpa,Ccl12,Ccl17,Ccl2,Ccl3,Ccl6,Ccl7,Ccl8,Ccl9,Tlr2,Ubd,Cxcl16,Kynu
2_Member	GO Biological Processes	GO:0034612	response to tumor necrosis factor	-6.16254	-4.09919	17/169	12475,16668,20293,20295,20296,20302,20305,20306,20307,20308,20377,21934,24108,56320,66102,66824,107765	Cd14,Krt18,Ccl12,Ccl17,Ccl2,Ccl3,Ccl6,Ccl7,Ccl8,Ccl9,Sfrp1,Tnfrsf11a,Ubd,Dbn1,Cxcl16,Pycard,Ankrd1
2_Member	GO Molecular Functions	GO:0008083	growth factor activity	-5.54957	-3.57768	15/148	11839,14168,14562,14825,15200,16000,16156,16323,16878,17242,18654,20315,21857,23886,54635	Areg,Fgf13,Gdf3,Cxcl1,Hbegf,Igf1,Il11,Inhba,Lif,Mdk,Pgf,Cxcl12,Timp1,Gdf15,Pdgfc
2_Member	GO Biological Processes	GO:0071346	cellular response to interferon-gamma	-5.40632	-3.45412	12/98	12332,17533,19261,20293,20295,20296,20302,20305,20306,20307,20308,24088	Capg,Mrc1,Sirpa,Ccl12,Ccl17,Ccl2,Ccl3,Ccl6,Ccl7,Ccl8,Ccl9,Tlr2
2_Member	GO Molecular Functions	GO:0048020	CCR chemokine receptor binding	-5.17207	-3.25193	9/56	20293,20295,20296,20302,20305,20306,20307,20308,55985	Ccl12,Ccl17,Ccl2,Ccl3,Ccl6,Ccl7,Ccl8,Ccl9,Cxcl13
2_Member	GO Biological Processes	GO:0071356	cellular response to tumor necrosis factor	-4.90664	-3.03129	14/147	16668,20293,20295,20296,20302,20305,20306,20307,20308,20377,21934,56320,66824,107765	Krt18,Ccl12,Ccl17,Ccl2,Ccl3,Ccl6,Ccl7,Ccl8,Ccl9,Sfrp1,Tnfrsf11a,Dbn1,Pycard,Ankrd1
2_Member	GO Biological Processes	GO:0051345	positive regulation of hydrolase activity	-4.30771	-2.50761	29/540	12018,12028,12489,12740,13033,13036,14056,14744,19141,19734,19736,20293,20295,20296,20302,20305,20306,20307,20308,22324,50778,55985,56193,56532,66824,67865,72112,97165,217303	Bak1,Bax,Cd33,Cldn4,Ctsd,Ctsh,Ezh2,Gpr65,Lgmn,Rgs16,Rgs4,Ccl12,Ccl17,Ccl2,Ccl3,Ccl6,Ccl7,Ccl8,Ccl9,Vav1,Rgs1,Cxcl13,Plek,Ripk3,Pycard,Rgs10,Ppp1r14d,Hmgb2,Cd300a
2_Member	GO Biological Processes	GO:0043547	positive regulation of GTPase activity	-3.31736	-1.722	16/256	14056,14744,19734,19736,20293,20295,20296,20302,20305,20306,20307,20308,22324,50778,55985,67865	Ezh2,Gpr65,Rgs16,Rgs4,Ccl12,Ccl17,Ccl2,Ccl3,Ccl6,Ccl7,Ccl8,Ccl9,Vav1,Rgs1,Cxcl13,Rgs10
2_Member	GO Biological Processes	GO:0043087	regulation of GTPase activity	-2.37551	-0.98697	17/345	14056,14744,19734,19736,20293,20295,20296,20302,20305,20306,20307,20308,22324,50778,55985,66824,67865	Ezh2,Gpr65,Rgs16,Rgs4,Ccl12,Ccl17,Ccl2,Ccl3,Ccl6,Ccl7,Ccl8,Ccl9,Vav1,Rgs1,Cxcl13,Pycard,Rgs10
3_Summary	GO Biological Processes	GO:0001817	regulation of cytokine production	-21.7418	-17.9972	71/780	11501,11551,11629,11846,11847,12051,12310,12475,12489,12523,12774,13057,14056,14127,14130,14131,15368,16000,16420,16952,17002,17022,17085,17242,17381,18173,18807,19261,20296,20302,20361,20539,21825,21897,21950,22163,22177,23845,24088,26362,26415,27056,53314,54123,56532,56619,56620,56644,56722,56807,58185,58991,66824,69810,74039,83430,83433,93695,97165,102657,104759,105855,107527,170743,170744,171…	Adam8,Adra2a,Aif1,Arg1,Arg2,Bcl3,Calca,Cd14,Cd33,Cd84,Ccr5,Cyba,Ezh2,Fcer1g,Fcgr2b,Fcgr3,Hmox1,Igf1,Itgb6,Anxa1,Ltf,Lum,Ly9,Mdk,Mmp12,Slc11a1,Pld3,Sirpa,Ccl2,Ccl3,Sema7a,Slc7a5,Thbs1,Tlr1,Tnfsf9,Tnfrsf4,Tyrobp,Clec5a,Tlr2,Axl,Mapk13,Irf5,Batf,Irf7,Ripk3,Clec4e,Clec4n,Clec7a,Litaf,Scamp5,Rsad2,Ghrl,Pycard,Clec4b1,Nfam1,Il23a,Trem2,Gpnmb,Hmgb2,Cd276,Pld4,Nckap1l,Il1rl2,Tlr7,Tlr8,Havcr2,Tmem106a,Cxc…
3_Member	GO Biological Processes	GO:0001817	regulation of cytokine production	-21.7418	-17.9972	71/780	11501,11551,11629,11846,11847,12051,12310,12475,12489,12523,12774,13057,14056,14127,14130,14131,15368,16000,16420,16952,17002,17022,17085,17242,17381,18173,18807,19261,20296,20302,20361,20539,21825,21897,21950,22163,22177,23845,24088,26362,26415,27056,53314,54123,56532,56619,56620,56644,56722,56807,58185,58991,66824,69810,74039,83430,83433,93695,97165,102657,104759,105855,107527,170743,170744,171…	Adam8,Adra2a,Aif1,Arg1,Arg2,Bcl3,Calca,Cd14,Cd33,Cd84,Ccr5,Cyba,Ezh2,Fcer1g,Fcgr2b,Fcgr3,Hmox1,Igf1,Itgb6,Anxa1,Ltf,Lum,Ly9,Mdk,Mmp12,Slc11a1,Pld3,Sirpa,Ccl2,Ccl3,Sema7a,Slc7a5,Thbs1,Tlr1,Tnfsf9,Tnfrsf4,Tyrobp,Clec5a,Tlr2,Axl,Mapk13,Irf5,Batf,Irf7,Ripk3,Clec4e,Clec4n,Clec7a,Litaf,Scamp5,Rsad2,Ghrl,Pycard,Clec4b1,Nfam1,Il23a,Trem2,Gpnmb,Hmgb2,Cd276,Pld4,Nckap1l,Il1rl2,Tlr7,Tlr8,Havcr2,Tmem106a,Cxc…
3_Member	GO Biological Processes	GO:0001819	positive regulation of cytokine production	-16.8637	-13.6932	50/503	11501,11551,11629,12051,12310,12475,12523,12774,13057,14127,14131,16952,17022,17085,17242,17381,18173,20296,20302,20361,20539,21825,21897,21950,22177,23845,24088,26415,27056,53314,54123,56619,56620,56644,56807,58185,66824,74039,83430,83433,97165,102657,107527,170743,170744,171285,217203,232983,233079,246728	Adam8,Adra2a,Aif1,Bcl3,Calca,Cd14,Cd84,Ccr5,Cyba,Fcer1g,Fcgr3,Anxa1,Lum,Ly9,Mdk,Mmp12,Slc11a1,Ccl2,Ccl3,Sema7a,Slc7a5,Thbs1,Tlr1,Tnfsf9,Tyrobp,Clec5a,Tlr2,Mapk13,Irf5,Batf,Irf7,Clec4e,Clec4n,Clec7a,Scamp5,Rsad2,Pycard,Nfam1,Il23a,Trem2,Hmgb2,Cd276,Il1rl2,Tlr7,Tlr8,Havcr2,Tmem106a,Cxcl17,Ffar2,Oas2
3_Member	GO Biological Processes	GO:1903555	regulation of tumor necrosis factor superfamily cytokine production	-14.865	-11.8986	29/188	11501,11847,12051,12475,12489,12523,12774,13057,14127,14131,16000,17002,19261,20296,20302,21825,21897,22177,24088,26362,58991,66824,69810,83430,83433,93695,171285,217203,246728	Adam8,Arg2,Bcl3,Cd14,Cd33,Cd84,Ccr5,Cyba,Fcer1g,Fcgr3,Igf1,Ltf,Sirpa,Ccl2,Ccl3,Thbs1,Tlr1,Tyrobp,Tlr2,Axl,Ghrl,Pycard,Clec4b1,Il23a,Trem2,Gpnmb,Havcr2,Tmem106a,Oas2
3_Member	GO Biological Processes	GO:0032680	regulation of tumor necrosis factor production	-14.1546	-11.2393	28/185	11847,12051,12475,12489,12523,12774,13057,14127,14131,16000,17002,19261,20296,20302,21825,21897,22177,24088,26362,58991,66824,69810,83430,83433,93695,171285,217203,246728	Arg2,Bcl3,Cd14,Cd33,Cd84,Ccr5,Cyba,Fcer1g,Fcgr3,Igf1,Ltf,Sirpa,Ccl2,Ccl3,Thbs1,Tlr1,Tyrobp,Tlr2,Axl,Ghrl,Pycard,Clec4b1,Il23a,Trem2,Gpnmb,Havcr2,Tmem106a,Oas2
3_Member	GO Biological Processes	GO:1903557	positive regulation of tumor necrosis factor superfamily cytokine production	-9.75368	-7.17046	18/112	11501,12475,12523,12774,13057,14127,14131,20296,20302,21825,21897,22177,24088,66824,83430,171285,217203,246728	Adam8,Cd14,Cd84,Ccr5,Cyba,Fcer1g,Fcgr3,Ccl2,Ccl3,Thbs1,Tlr1,Tyrobp,Tlr2,Pycard,Il23a,Havcr2,Tmem106a,Oas2
3_Member	GO Biological Processes	GO:0032760	positive regulation of tumor necrosis factor production	-8.97349	-6.52447	17/110	12475,12523,12774,13057,14127,14131,20296,20302,21825,21897,22177,24088,66824,83430,171285,217203,246728	Cd14,Cd84,Ccr5,Cyba,Fcer1g,Fcgr3,Ccl2,Ccl3,Thbs1,Tlr1,Tyrobp,Tlr2,Pycard,Il23a,Havcr2,Tmem106a,Oas2
3_Member	GO Biological Processes	GO:0032675	regulation of interleukin-6 production	-8.483	-6.10015	20/166	11629,12523,12774,13057,14127,19261,21897,21950,22177,24088,26415,58991,66824,83433,105855,107527,170743,170744,171285,217203	Aif1,Cd84,Ccr5,Cyba,Fcer1g,Sirpa,Tlr1,Tnfsf9,Tyrobp,Tlr2,Mapk13,Ghrl,Pycard,Trem2,Nckap1l,Il1rl2,Tlr7,Tlr8,Havcr2,Tmem106a
3_Member	GO Biological Processes	GO:0032652	regulation of interleukin-1 production	-7.7507	-5.45327	16/116	11847,12310,12489,12774,16000,16952,19261,20302,22177,24088,58991,66824,83433,170744,171285,217203	Arg2,Calca,Cd33,Ccr5,Igf1,Anxa1,Sirpa,Ccl3,Tyrobp,Tlr2,Ghrl,Pycard,Trem2,Tlr8,Havcr2,Tmem106a
3_Member	GO Biological Processes	GO:0032755	positive regulation of interleukin-6 production	-6.46642	-4.31843	14/109	11629,12774,13057,14127,21897,21950,22177,24088,26415,66824,107527,170743,170744,217203	Aif1,Ccr5,Cyba,Fcer1g,Tlr1,Tnfsf9,Tyrobp,Tlr2,Mapk13,Pycard,Il1rl2,Tlr7,Tlr8,Tmem106a
3_Member	GO Biological Processes	GO:0032651	regulation of interleukin-1 beta production	-6.37042	-4.25406	13/95	11847,12489,12774,16000,19261,20302,22177,24088,58991,66824,83433,170744,217203	Arg2,Cd33,Ccr5,Igf1,Sirpa,Ccl3,Tyrobp,Tlr2,Ghrl,Pycard,Trem2,Tlr8,Tmem106a
3_Member	GO Biological Processes	GO:0032732	positive regulation of interleukin-1 production	-4.22066	-2.44456	9/73	12310,12774,20302,22177,24088,66824,170744,171285,217203	Calca,Ccr5,Ccl3,Tyrobp,Tlr2,Pycard,Tlr8,Havcr2,Tmem106a
3_Member	GO Biological Processes	GO:0032731	positive regulation of interleukin-1 beta production	-3.20827	-1.63614	7/61	12774,20302,22177,24088,66824,170744,217203	Ccr5,Ccl3,Tyrobp,Tlr2,Pycard,Tlr8,Tmem106a
4_Summary	GO Biological Processes	GO:0001775	cell activation	-19.4551	-15.9536	63/686	11551,11629,12018,12028,12051,12144,12259,12506,12523,14056,14127,14131,15945,16000,16409,16414,16420,16431,16952,17085,17242,17474,17916,18030,18173,18605,20315,20345,21857,21897,21950,22163,22177,22256,22324,23882,24088,24108,26362,26570,51797,53314,56193,56532,56619,56743,58185,66824,69810,74012,74039,74748,75345,83430,83433,98365,102657,108101,171285,217203,217303,246256,381319,11501,21934,71…	Adra2a,Aif1,Bak1,Bax,Bcl3,Blm,C1qa,Cd48,Cd84,Ezh2,Fcer1g,Fcgr3,Cxcl10,Igf1,Itgam,Itgb2,Itgb6,Itm2a,Anxa1,Ly9,Mdk,Clec4d,Myo1f,Nfil3,Slc11a1,Enpp1,Cxcl12,Selplg,Timp1,Tlr1,Tnfsf9,Tnfrsf4,Tyrobp,Ung,Vav1,Gadd45g,Tlr2,Ubd,Axl,Slc7a11,Ctps,Batf,Plek,Ripk3,Clec4e,Lat2,Rsad2,Pycard,Clec4b1,Rap2b,Nfam1,Slamf8,Slamf7,Il23a,Trem2,Slamf9,Cd276,Fermt3,Havcr2,Tmem106a,Cd300a,Fcgr4,Batf3,Adam8,Tnfrsf11a,Snx10…
4_Member	GO Biological Processes	GO:0001775	cell activation	-19.4551	-15.9536	63/686	11551,11629,12018,12028,12051,12144,12259,12506,12523,14056,14127,14131,15945,16000,16409,16414,16420,16431,16952,17085,17242,17474,17916,18030,18173,18605,20315,20345,21857,21897,21950,22163,22177,22256,22324,23882,24088,24108,26362,26570,51797,53314,56193,56532,56619,56743,58185,66824,69810,74012,74039,74748,75345,83430,83433,98365,102657,108101,171285,217203,217303,246256,381319	Adra2a,Aif1,Bak1,Bax,Bcl3,Blm,C1qa,Cd48,Cd84,Ezh2,Fcer1g,Fcgr3,Cxcl10,Igf1,Itgam,Itgb2,Itgb6,Itm2a,Anxa1,Ly9,Mdk,Clec4d,Myo1f,Nfil3,Slc11a1,Enpp1,Cxcl12,Selplg,Timp1,Tlr1,Tnfsf9,Tnfrsf4,Tyrobp,Ung,Vav1,Gadd45g,Tlr2,Ubd,Axl,Slc7a11,Ctps,Batf,Plek,Ripk3,Clec4e,Lat2,Rsad2,Pycard,Clec4b1,Rap2b,Nfam1,Slamf8,Slamf7,Il23a,Trem2,Slamf9,Cd276,Fermt3,Havcr2,Tmem106a,Cd300a,Fcgr4,Batf3
4_Member	GO Biological Processes	GO:0045321	leukocyte activation	-17.009	-13.7763	55/598	11629,12018,12028,12051,12144,12259,12506,12523,14056,14127,14131,16409,16414,16420,16431,16952,17085,17242,17474,17916,18030,18173,18605,20315,20345,21897,21950,22163,22177,22256,22324,23882,24088,24108,26362,51797,53314,56532,56619,56743,58185,66824,69810,74039,74748,75345,83430,83433,98365,102657,171285,217203,217303,246256,381319	Aif1,Bak1,Bax,Bcl3,Blm,C1qa,Cd48,Cd84,Ezh2,Fcer1g,Fcgr3,Itgam,Itgb2,Itgb6,Itm2a,Anxa1,Ly9,Mdk,Clec4d,Myo1f,Nfil3,Slc11a1,Enpp1,Cxcl12,Selplg,Tlr1,Tnfsf9,Tnfrsf4,Tyrobp,Ung,Vav1,Gadd45g,Tlr2,Ubd,Axl,Ctps,Batf,Ripk3,Clec4e,Lat2,Rsad2,Pycard,Clec4b1,Nfam1,Slamf8,Slamf7,Il23a,Trem2,Slamf9,Cd276,Havcr2,Tmem106a,Cd300a,Fcgr4,Batf3
4_Member	GO Biological Processes	GO:0002521	leukocyte differentiation	-9.7615	-7.17073	35/420	11501,12018,12028,12051,12144,14056,14127,16409,16420,16431,16952,17085,17474,18030,18605,21934,21950,22177,22324,23882,24088,24108,26362,53314,56532,56619,58185,71982,74039,74748,80752,83433,98365,246746,381319	Adam8,Bak1,Bax,Bcl3,Blm,Ezh2,Fcer1g,Itgam,Itgb6,Itm2a,Anxa1,Ly9,Clec4d,Nfil3,Enpp1,Tnfrsf11a,Tnfsf9,Tyrobp,Vav1,Gadd45g,Tlr2,Ubd,Axl,Batf,Ripk3,Clec4e,Rsad2,Snx10,Nfam1,Slamf8,Fam20c,Trem2,Slamf9,Cd300lf,Batf3
4_Member	GO Biological Processes	GO:0046649	lymphocyte activation	-9.5104	-6.96217	37/473	12018,12028,12051,12144,12506,12523,14056,14127,16409,16414,16431,16952,17085,17242,17474,18030,18173,18605,20315,22163,22256,22324,23882,26362,51797,53314,56532,56619,56743,58185,69810,74039,74748,75345,83430,98365,102657	Bak1,Bax,Bcl3,Blm,Cd48,Cd84,Ezh2,Fcer1g,Itgam,Itgb2,Itm2a,Anxa1,Ly9,Mdk,Clec4d,Nfil3,Slc11a1,Enpp1,Cxcl12,Tnfrsf4,Ung,Vav1,Gadd45g,Axl,Ctps,Batf,Ripk3,Clec4e,Lat2,Rsad2,Clec4b1,Nfam1,Slamf8,Slamf7,Il23a,Slamf9,Cd276
4_Member	GO Biological Processes	GO:0030097	hemopoiesis	-9.50948	-6.96217	48/733	11501,12018,12028,12051,12144,13132,14056,14127,14313,15163,16323,16409,16420,16431,16952,17085,17474,18030,18605,19261,20345,20377,21934,21950,21973,22177,22324,23845,23882,24088,24108,26362,29813,53314,56532,56619,58185,68743,71982,74039,74748,80752,83433,98365,104759,140474,246746,381319	Adam8,Bak1,Bax,Bcl3,Blm,Dab2,Ezh2,Fcer1g,Fst,Hcls1,Inhba,Itgam,Itgb6,Itm2a,Anxa1,Ly9,Clec4d,Nfil3,Enpp1,Sirpa,Selplg,Sfrp1,Tnfrsf11a,Tnfsf9,Top2a,Tyrobp,Vav1,Clec5a,Gadd45g,Tlr2,Ubd,Axl,Zfp385a,Batf,Ripk3,Clec4e,Rsad2,Anln,Snx10,Nfam1,Slamf8,Fam20c,Trem2,Slamf9,Pld4,Muc4,Cd300lf,Batf3
4_Member	GO Biological Processes	GO:0048534	hematopoietic or lymphoid organ development	-9.30422	-6.77712	50/794	11501,12018,12028,12051,12144,13132,14056,14127,14313,15163,16323,16409,16420,16431,16952,17085,17474,18030,18605,19261,20345,20377,21934,21950,21973,22177,22324,23845,23882,24088,24108,26362,29813,53314,55985,56532,56619,58185,68743,70445,71982,74039,74748,80752,83433,98365,104759,140474,246746,381319	Adam8,Bak1,Bax,Bcl3,Blm,Dab2,Ezh2,Fcer1g,Fst,Hcls1,Inhba,Itgam,Itgb6,Itm2a,Anxa1,Ly9,Clec4d,Nfil3,Enpp1,Sirpa,Selplg,Sfrp1,Tnfrsf11a,Tnfsf9,Top2a,Tyrobp,Vav1,Clec5a,Gadd45g,Tlr2,Ubd,Axl,Zfp385a,Batf,Cxcl13,Ripk3,Clec4e,Rsad2,Anln,Cd248,Snx10,Nfam1,Slamf8,Fam20c,Trem2,Slamf9,Pld4,Muc4,Cd300lf,Batf3
4_Member	GO Biological Processes	GO:0042110	T cell activation	-8.94715	-6.50899	28/302	12028,12051,12144,12506,12523,14127,16409,16414,16952,17085,17242,17474,18173,18605,20315,22163,22324,23882,51797,53314,56532,56619,58185,69810,75345,83430,98365,102657	Bax,Bcl3,Blm,Cd48,Cd84,Fcer1g,Itgam,Itgb2,Anxa1,Ly9,Mdk,Clec4d,Slc11a1,Enpp1,Cxcl12,Tnfrsf4,Vav1,Gadd45g,Ctps,Batf,Ripk3,Clec4e,Rsad2,Clec4b1,Slamf7,Il23a,Slamf9,Cd276
4_Member	GO Biological Processes	GO:0002252	immune effector process	-7.9904	-5.66078	36/514	12051,12259,12260,12262,12630,12983,12984,13036,14127,14129,14130,14131,14133,14962,16431,17085,17242,17474,17916,17969,18173,18605,18636,19288,22177,22256,23882,53314,54123,56619,56743,66824,83433,98365,171285,217303	Bcl3,C1qa,C1qb,C1qc,Cfi,Csf2rb,Csf2rb2,Ctsh,Fcer1g,Fcgr1,Fcgr2b,Fcgr3,Fcna,Cfb,Itm2a,Ly9,Mdk,Clec4d,Myo1f,Ncf1,Slc11a1,Enpp1,Cfp,Ptx3,Tyrobp,Ung,Gadd45g,Batf,Irf7,Clec4e,Lat2,Pycard,Trem2,Slamf9,Havcr2,Cd300a
4_Member	GO Biological Processes	GO:1903131	mononuclear cell differentiation	-6.91488	-4.72052	27/352	12018,12028,12051,12144,14056,14127,16420,16431,16952,17085,17474,18030,18605,21950,22324,23882,24108,26362,53314,56532,56619,58185,74039,74748,83433,98365,381319	Bak1,Bax,Bcl3,Blm,Ezh2,Fcer1g,Itgb6,Itm2a,Anxa1,Ly9,Clec4d,Nfil3,Enpp1,Tnfsf9,Vav1,Gadd45g,Ubd,Axl,Batf,Ripk3,Clec4e,Rsad2,Nfam1,Slamf8,Trem2,Slamf9,Batf3
4_Member	GO Biological Processes	GO:0002366	leukocyte activation involved in immune response	-6.26149	-4.18202	19/205	12051,14127,16431,17085,17242,17474,17916,18173,18605,22177,22256,23882,53314,56619,56743,66824,83433,171285,217303	Bcl3,Fcer1g,Itm2a,Ly9,Mdk,Clec4d,Myo1f,Slc11a1,Enpp1,Tyrobp,Ung,Gadd45g,Batf,Clec4e,Lat2,Pycard,Trem2,Havcr2,Cd300a
4_Member	GO Biological Processes	GO:0002263	cell activation involved in immune response	-6.13296	-4.08298	19/209	12051,14127,16431,17085,17242,17474,17916,18173,18605,22177,22256,23882,53314,56619,56743,66824,83433,171285,217303	Bcl3,Fcer1g,Itm2a,Ly9,Mdk,Clec4d,Myo1f,Slc11a1,Enpp1,Tyrobp,Ung,Gadd45g,Batf,Clec4e,Lat2,Pycard,Trem2,Havcr2,Cd300a
4_Member	GO Biological Processes	GO:0030098	lymphocyte differentiation	-4.66245	-2.82635	21/311	12018,12028,12051,12144,14056,14127,16431,16952,17085,17474,18030,18605,22324,23882,26362,53314,56532,56619,58185,74039,74748	Bak1,Bax,Bcl3,Blm,Ezh2,Fcer1g,Itm2a,Anxa1,Ly9,Clec4d,Nfil3,Enpp1,Vav1,Gadd45g,Axl,Batf,Ripk3,Clec4e,Rsad2,Nfam1,Slamf8
4_Member	GO Biological Processes	GO:0002292	T cell differentiation involved in immune response	-4.24713	-2.46633	7/42	12051,14127,17085,17474,23882,53314,56619	Bcl3,Fcer1g,Ly9,Clec4d,Gadd45g,Batf,Clec4e
4_Member	GO Biological Processes	GO:0002285	lymphocyte activation involved in immune response	-3.90625	-2.19551	12/138	12051,14127,16431,17085,17242,17474,18173,18605,22256,23882,53314,56619	Bcl3,Fcer1g,Itm2a,Ly9,Mdk,Clec4d,Slc11a1,Enpp1,Ung,Gadd45g,Batf,Clec4e
4_Member	GO Biological Processes	GO:0002286	T cell activation involved in immune response	-3.74259	-2.06712	9/84	12051,14127,17085,17242,17474,18173,23882,53314,56619	Bcl3,Fcer1g,Ly9,Mdk,Clec4d,Slc11a1,Gadd45g,Batf,Clec4e
4_Member	GO Biological Processes	GO:0030217	T cell differentiation	-3.31264	-1.71881	13/183	12051,12144,14127,16952,17085,17474,18605,22324,23882,53314,56532,56619,58185	Bcl3,Blm,Fcer1g,Anxa1,Ly9,Clec4d,Enpp1,Vav1,Gadd45g,Batf,Ripk3,Clec4e,Rsad2
4_Member	GO Biological Processes	GO:0046631	alpha-beta T cell activation	-2.78456	-1.31066	8/92	12051,12144,16952,17085,23882,53314,58185,69810	Bcl3,Blm,Anxa1,Ly9,Gadd45g,Batf,Rsad2,Clec4b1
4_Member	GO Biological Processes	GO:0046632	alpha-beta T cell differentiation	-2.74269	-1.27571	7/73	12051,12144,16952,17085,23882,53314,58185	Bcl3,Blm,Anxa1,Ly9,Gadd45g,Batf,Rsad2
4_Member	GO Biological Processes	GO:0043367	CD4-positive, alpha-beta T cell differentiation	-2.24634	-0.885121	5/48	12051,17085,23882,53314,58185	Bcl3,Ly9,Gadd45g,Batf,Rsad2
5_Summary	GO Biological Processes	GO:0030335	positive regulation of cell migration	-18.3904	-14.9469	56/577	11501,11551,11629,11854,12061,12740,12822,12842,13036,13132,14068,15117,15200,15368,15945,16000,16411,16782,16819,16854,16952,17242,17387,17390,17916,17918,18643,18654,19141,20293,20296,20306,20315,20344,20359,20361,20613,21825,21936,24088,26564,30955,54635,55985,56644,66102,66166,66824,83430,83433,93695,105855,108101,232983,233571,384009,73710,12182,56532,74748,100952,217303,59025	Adam8,Adra2a,Aif1,Rhod,Bdkrb1,Cldn4,Col18a1,Col1a1,Ctsh,Dab2,F7,Has2,Hbegf,Hmox1,Cxcl10,Igf1,Itgax,Lamc2,Lcn2,Lgals3,Anxa1,Mdk,Mmp14,Mmp2,Myo1f,Myo5a,Pfn1,Pgf,Lgmn,Ccl12,Ccl2,Ccl7,Cxcl12,Selp,Sema6b,Sema7a,Snai1,Thbs1,Tnfrsf18,Tlr2,Ror2,Pik3cg,Pdgfc,Cxcl13,Clec7a,Cxcl16,S100a14,Pycard,Il23a,Trem2,Gpnmb,Nckap1l,Fermt3,Cxcl17,P2ry6,Glipr2,Tubb2b,Bst1,Ripk3,Slamf8,Emilin1,Cd300a,Usp14
5_Member	GO Biological Processes	GO:0030335	positive regulation of cell migration	-18.3904	-14.9469	56/577	11501,11551,11629,11854,12061,12740,12822,12842,13036,13132,14068,15117,15200,15368,15945,16000,16411,16782,16819,16854,16952,17242,17387,17390,17916,17918,18643,18654,19141,20293,20296,20306,20315,20344,20359,20361,20613,21825,21936,24088,26564,30955,54635,55985,56644,66102,66166,66824,83430,83433,93695,105855,108101,232983,233571,384009	Adam8,Adra2a,Aif1,Rhod,Bdkrb1,Cldn4,Col18a1,Col1a1,Ctsh,Dab2,F7,Has2,Hbegf,Hmox1,Cxcl10,Igf1,Itgax,Lamc2,Lcn2,Lgals3,Anxa1,Mdk,Mmp14,Mmp2,Myo1f,Myo5a,Pfn1,Pgf,Lgmn,Ccl12,Ccl2,Ccl7,Cxcl12,Selp,Sema6b,Sema7a,Snai1,Thbs1,Tnfrsf18,Tlr2,Ror2,Pik3cg,Pdgfc,Cxcl13,Clec7a,Cxcl16,S100a14,Pycard,Il23a,Trem2,Gpnmb,Nckap1l,Fermt3,Cxcl17,P2ry6,Glipr2
5_Member	GO Biological Processes	GO:0051272	positive regulation of cellular component movement	-17.5849	-14.1925	57/621	11501,11551,11629,11854,12061,12740,12822,12842,13036,13132,14068,15117,15200,15368,15945,16000,16411,16782,16819,16854,16952,17242,17387,17390,17916,17918,18643,18654,19141,20293,20296,20306,20315,20344,20359,20361,20613,21825,21936,24088,26564,30955,54635,55985,56644,66102,66166,66824,73710,83430,83433,93695,105855,108101,232983,233571,384009	Adam8,Adra2a,Aif1,Rhod,Bdkrb1,Cldn4,Col18a1,Col1a1,Ctsh,Dab2,F7,Has2,Hbegf,Hmox1,Cxcl10,Igf1,Itgax,Lamc2,Lcn2,Lgals3,Anxa1,Mdk,Mmp14,Mmp2,Myo1f,Myo5a,Pfn1,Pgf,Lgmn,Ccl12,Ccl2,Ccl7,Cxcl12,Selp,Sema6b,Sema7a,Snai1,Thbs1,Tnfrsf18,Tlr2,Ror2,Pik3cg,Pdgfc,Cxcl13,Clec7a,Cxcl16,S100a14,Pycard,Tubb2b,Il23a,Trem2,Gpnmb,Nckap1l,Fermt3,Cxcl17,P2ry6,Glipr2
5_Member	GO Biological Processes	GO:2000147	positive regulation of cell motility	-17.4762	-14.1295	56/604	11501,11551,11629,11854,12061,12740,12822,12842,13036,13132,14068,15117,15200,15368,15945,16000,16411,16782,16819,16854,16952,17242,17387,17390,17916,17918,18643,18654,19141,20293,20296,20306,20315,20344,20359,20361,20613,21825,21936,24088,26564,30955,54635,55985,56644,66102,66166,66824,83430,83433,93695,105855,108101,232983,233571,384009	Adam8,Adra2a,Aif1,Rhod,Bdkrb1,Cldn4,Col18a1,Col1a1,Ctsh,Dab2,F7,Has2,Hbegf,Hmox1,Cxcl10,Igf1,Itgax,Lamc2,Lcn2,Lgals3,Anxa1,Mdk,Mmp14,Mmp2,Myo1f,Myo5a,Pfn1,Pgf,Lgmn,Ccl12,Ccl2,Ccl7,Cxcl12,Selp,Sema6b,Sema7a,Snai1,Thbs1,Tnfrsf18,Tlr2,Ror2,Pik3cg,Pdgfc,Cxcl13,Clec7a,Cxcl16,S100a14,Pycard,Il23a,Trem2,Gpnmb,Nckap1l,Fermt3,Cxcl17,P2ry6,Glipr2
5_Member	GO Biological Processes	GO:0040017	positive regulation of locomotion	-16.8969	-13.6964	56/622	11501,11551,11629,11854,12061,12740,12822,12842,13036,13132,14068,15117,15200,15368,15945,16000,16411,16782,16819,16854,16952,17242,17387,17390,17916,17918,18643,18654,19141,20293,20296,20306,20315,20344,20359,20361,20613,21825,21936,24088,26564,30955,54635,55985,56644,66102,66166,66824,83430,83433,93695,105855,108101,232983,233571,384009	Adam8,Adra2a,Aif1,Rhod,Bdkrb1,Cldn4,Col18a1,Col1a1,Ctsh,Dab2,F7,Has2,Hbegf,Hmox1,Cxcl10,Igf1,Itgax,Lamc2,Lcn2,Lgals3,Anxa1,Mdk,Mmp14,Mmp2,Myo1f,Myo5a,Pfn1,Pgf,Lgmn,Ccl12,Ccl2,Ccl7,Cxcl12,Selp,Sema6b,Sema7a,Snai1,Thbs1,Tnfrsf18,Tlr2,Ror2,Pik3cg,Pdgfc,Cxcl13,Clec7a,Cxcl16,S100a14,Pycard,Il23a,Trem2,Gpnmb,Nckap1l,Fermt3,Cxcl17,P2ry6,Glipr2
5_Member	GO Biological Processes	GO:0002685	regulation of leukocyte migration	-14.4451	-11.4964	31/225	11501,11629,12061,12182,14068,15945,16854,16952,17242,17387,18654,19141,20293,20296,20306,20315,20344,21825,21936,24088,55985,56532,66166,66824,74748,83430,83433,100952,105855,217303,232983	Adam8,Aif1,Bdkrb1,Bst1,F7,Cxcl10,Lgals3,Anxa1,Mdk,Mmp14,Pgf,Lgmn,Ccl12,Ccl2,Ccl7,Cxcl12,Selp,Thbs1,Tnfrsf18,Tlr2,Cxcl13,Ripk3,S100a14,Pycard,Slamf8,Il23a,Trem2,Emilin1,Nckap1l,Cd300a,Cxcl17
5_Member	GO Biological Processes	GO:0002687	positive regulation of leukocyte migration	-13.2829	-10.4735	25/156	11501,11629,12061,14068,15945,16854,17242,17387,18654,19141,20293,20296,20306,20315,20344,21825,21936,24088,55985,66166,66824,83430,83433,105855,232983	Adam8,Aif1,Bdkrb1,F7,Cxcl10,Lgals3,Mdk,Mmp14,Pgf,Lgmn,Ccl12,Ccl2,Ccl7,Cxcl12,Selp,Thbs1,Tnfrsf18,Tlr2,Cxcl13,S100a14,Pycard,Il23a,Trem2,Nckap1l,Cxcl17
5_Member	GO Biological Processes	GO:0002688	regulation of leukocyte chemotaxis	-8.9513	-6.50899	18/125	11629,12182,14068,15945,17242,18654,19141,20293,20296,20306,20315,21825,55985,66166,74748,83430,105855,232983	Aif1,Bst1,F7,Cxcl10,Mdk,Pgf,Lgmn,Ccl12,Ccl2,Ccl7,Cxcl12,Thbs1,Cxcl13,S100a14,Slamf8,Il23a,Nckap1l,Cxcl17
5_Member	GO Biological Processes	GO:0071675	regulation of mononuclear cell migration	-8.49138	-6.10378	17/118	11501,11629,15945,16854,17242,19141,20293,20296,20306,20315,21825,55985,56532,66166,66824,74748,232983	Adam8,Aif1,Cxcl10,Lgals3,Mdk,Lgmn,Ccl12,Ccl2,Ccl7,Cxcl12,Thbs1,Cxcl13,Ripk3,S100a14,Pycard,Slamf8,Cxcl17
5_Member	GO Biological Processes	GO:0050920	regulation of chemotaxis	-8.07372	-5.73991	23/230	11629,12182,14068,15945,17242,18654,19141,20293,20296,20306,20315,20359,20361,21825,55985,59025,66166,73710,74748,83430,83433,105855,232983	Aif1,Bst1,F7,Cxcl10,Mdk,Pgf,Lgmn,Ccl12,Ccl2,Ccl7,Cxcl12,Sema6b,Sema7a,Thbs1,Cxcl13,Usp14,S100a14,Tubb2b,Slamf8,Il23a,Trem2,Nckap1l,Cxcl17
5_Member	GO Biological Processes	GO:0002690	positive regulation of leukocyte chemotaxis	-7.93099	-5.60554	15/98	11629,14068,15945,17242,18654,19141,20296,20306,20315,21825,55985,66166,83430,105855,232983	Aif1,F7,Cxcl10,Mdk,Pgf,Lgmn,Ccl2,Ccl7,Cxcl12,Thbs1,Cxcl13,S100a14,Il23a,Nckap1l,Cxcl17
5_Member	GO Biological Processes	GO:0071677	positive regulation of mononuclear cell migration	-7.09796	-4.88803	12/69	11501,11629,15945,16854,19141,20296,20306,20315,55985,66166,66824,232983	Adam8,Aif1,Cxcl10,Lgals3,Lgmn,Ccl2,Ccl7,Cxcl12,Cxcl13,S100a14,Pycard,Cxcl17
5_Member	GO Biological Processes	GO:0090025	regulation of monocyte chemotaxis	-6.42347	-4.28634	8/30	11629,15945,19141,20296,20315,66166,74748,232983	Aif1,Cxcl10,Lgmn,Ccl2,Cxcl12,S100a14,Slamf8,Cxcl17
5_Member	GO Biological Processes	GO:0090026	positive regulation of monocyte chemotaxis	-6.26627	-4.18444	7/22	11629,15945,19141,20296,20315,66166,232983	Aif1,Cxcl10,Lgmn,Ccl2,Cxcl12,S100a14,Cxcl17
5_Member	GO Biological Processes	GO:0050921	positive regulation of chemotaxis	-6.13902	-4.08457	16/151	11629,14068,15945,17242,18654,19141,20296,20306,20315,21825,55985,66166,83430,83433,105855,232983	Aif1,F7,Cxcl10,Mdk,Pgf,Lgmn,Ccl2,Ccl7,Cxcl12,Thbs1,Cxcl13,S100a14,Il23a,Trem2,Nckap1l,Cxcl17
5_Member	GO Biological Processes	GO:2000401	regulation of lymphocyte migration	-5.63311	-3.65195	10/63	11501,11629,15945,20293,20296,20306,20315,55985,56532,66824	Adam8,Aif1,Cxcl10,Ccl12,Ccl2,Ccl7,Cxcl12,Cxcl13,Ripk3,Pycard
5_Member	GO Biological Processes	GO:2000403	positive regulation of lymphocyte migration	-4.46423	-2.65414	7/39	11501,11629,15945,20306,20315,55985,66824	Adam8,Aif1,Cxcl10,Ccl7,Cxcl12,Cxcl13,Pycard
5_Member	GO Biological Processes	GO:2000404	regulation of T cell migration	-3.92437	-2.21119	7/47	11501,11629,15945,20315,55985,56532,66824	Adam8,Aif1,Cxcl10,Cxcl12,Cxcl13,Ripk3,Pycard
5_Member	GO Biological Processes	GO:2000406	positive regulation of T cell migration	-3.85573	-2.16709	6/34	11501,11629,15945,20315,55985,66824	Adam8,Aif1,Cxcl10,Cxcl12,Cxcl13,Pycard
6_Summary	GO Biological Processes	GO:0032103	positive regulation of response to external stimulus	-17.3183	-14.013	48/453	11501,11629,11690,11846,12774,13040,13057,14068,14118,14127,14129,14131,14825,15945,17084,17242,17381,17390,18654,19141,20296,20302,20306,20315,21825,21934,22177,22324,24088,30955,54123,55985,56620,58203,58991,66166,66824,83430,83433,97165,100952,105855,109820,170744,171285,231655,232983,233079,11816,11847,12523,12630,17002,17916,17969,74748,80782,140474,278180,12028,12259,12260,12262,12477,14133…	Adam8,Aif1,Alox5ap,Arg1,Ccr5,Ctss,Cyba,F7,Fbn1,Fcer1g,Fcgr1,Fcgr3,Cxcl1,Cxcl10,Ly86,Mdk,Mmp12,Mmp2,Pgf,Lgmn,Ccl2,Ccl3,Ccl7,Cxcl12,Thbs1,Tnfrsf11a,Tyrobp,Vav1,Tlr2,Pik3cg,Irf7,Cxcl13,Clec4n,Zbp1,Ghrl,S100a14,Pycard,Il23a,Trem2,Hmgb2,Emilin1,Nckap1l,Pgc,Tlr8,Havcr2,Oasl1,Cxcl17,Ffar2,Apoe,Arg2,Cd84,Cfi,Ltf,Myo1f,Ncf1,Slamf8,Klrb1b,Muc4,Vsig4,Bax,C1qa,C1qb,C1qc,Ctla4,Fcna,Cfb,Itgam,Itgb2,Kcnn4,Anxa1…
6_Member	GO Biological Processes	GO:0032103	positive regulation of response to external stimulus	-17.3183	-14.013	48/453	11501,11629,11690,11846,12774,13040,13057,14068,14118,14127,14129,14131,14825,15945,17084,17242,17381,17390,18654,19141,20296,20302,20306,20315,21825,21934,22177,22324,24088,30955,54123,55985,56620,58203,58991,66166,66824,83430,83433,97165,100952,105855,109820,170744,171285,231655,232983,233079	Adam8,Aif1,Alox5ap,Arg1,Ccr5,Ctss,Cyba,F7,Fbn1,Fcer1g,Fcgr1,Fcgr3,Cxcl1,Cxcl10,Ly86,Mdk,Mmp12,Mmp2,Pgf,Lgmn,Ccl2,Ccl3,Ccl7,Cxcl12,Thbs1,Tnfrsf11a,Tyrobp,Vav1,Tlr2,Pik3cg,Irf7,Cxcl13,Clec4n,Zbp1,Ghrl,S100a14,Pycard,Il23a,Trem2,Hmgb2,Emilin1,Nckap1l,Pgc,Tlr8,Havcr2,Oasl1,Cxcl17,Ffar2
6_Member	GO Biological Processes	GO:0002831	regulation of response to biotic stimulus	-10.8033	-8.14682	34/365	11501,11816,11846,11847,12523,12630,13057,14825,17002,17084,17381,17390,17916,17969,22177,22324,24088,54123,56620,58203,66824,74748,80782,83430,83433,97165,100952,109820,140474,170744,171285,231655,233079,278180	Adam8,Apoe,Arg1,Arg2,Cd84,Cfi,Cyba,Cxcl1,Ltf,Ly86,Mmp12,Mmp2,Myo1f,Ncf1,Tyrobp,Vav1,Tlr2,Irf7,Clec4n,Zbp1,Pycard,Slamf8,Klrb1b,Il23a,Trem2,Hmgb2,Emilin1,Pgc,Muc4,Tlr8,Havcr2,Oasl1,Ffar2,Vsig4
6_Member	GO Biological Processes	GO:0031349	positive regulation of defense response	-10.4624	-7.84002	30/297	11501,11690,11846,12774,13040,13057,14127,14129,14131,14825,17242,17381,17390,20302,21934,22177,22324,24088,30955,54123,56620,58203,66824,83433,97165,100952,109820,170744,171285,233079	Adam8,Alox5ap,Arg1,Ccr5,Ctss,Cyba,Fcer1g,Fcgr1,Fcgr3,Cxcl1,Mdk,Mmp12,Mmp2,Ccl3,Tnfrsf11a,Tyrobp,Vav1,Tlr2,Pik3cg,Irf7,Clec4n,Zbp1,Pycard,Trem2,Hmgb2,Emilin1,Pgc,Tlr8,Havcr2,Ffar2
6_Member	GO Biological Processes	GO:0002833	positive regulation of response to biotic stimulus	-8.2769	-5.92148	21/188	11501,11846,13057,14825,17084,17381,17390,22177,22324,24088,54123,56620,58203,66824,97165,100952,109820,170744,171285,231655,233079	Adam8,Arg1,Cyba,Cxcl1,Ly86,Mmp12,Mmp2,Tyrobp,Vav1,Tlr2,Irf7,Clec4n,Zbp1,Pycard,Hmgb2,Emilin1,Pgc,Tlr8,Havcr2,Oasl1,Ffar2
6_Member	GO Biological Processes	GO:0045088	regulation of innate immune response	-7.8265	-5.51327	23/237	11501,11816,11846,12630,17381,17390,17916,17969,22177,22324,24088,54123,56620,58203,66824,74748,80782,83433,97165,170744,171285,233079,278180	Adam8,Apoe,Arg1,Cfi,Mmp12,Mmp2,Myo1f,Ncf1,Tyrobp,Vav1,Tlr2,Irf7,Clec4n,Zbp1,Pycard,Slamf8,Klrb1b,Trem2,Hmgb2,Tlr8,Havcr2,Ffar2,Vsig4
6_Member	GO Biological Processes	GO:0050778	positive regulation of immune response	-7.41393	-5.16766	41/667	11501,12028,12259,12260,12262,12477,12630,14127,14129,14131,14133,14962,16409,16414,16534,16952,17381,17390,18173,18636,22177,22324,23921,24088,54123,56620,56743,58185,58203,66824,68891,74039,83430,83433,97165,102657,105855,109820,170744,171285,233079	Adam8,Bax,C1qa,C1qb,C1qc,Ctla4,Cfi,Fcer1g,Fcgr1,Fcgr3,Fcna,Cfb,Itgam,Itgb2,Kcnn4,Anxa1,Mmp12,Mmp2,Slc11a1,Cfp,Tyrobp,Vav1,Sh2b2,Tlr2,Irf7,Clec4n,Lat2,Rsad2,Zbp1,Pycard,Cd177,Nfam1,Il23a,Trem2,Hmgb2,Cd276,Nckap1l,Pgc,Tlr8,Havcr2,Ffar2
6_Member	GO Biological Processes	GO:0045089	positive regulation of innate immune response	-5.04459	-3.14043	14/143	11501,17381,17390,22177,22324,24088,54123,56620,58203,66824,97165,170744,171285,233079	Adam8,Mmp12,Mmp2,Tyrobp,Vav1,Tlr2,Irf7,Clec4n,Zbp1,Pycard,Hmgb2,Tlr8,Havcr2,Ffar2
6_Member	GO Biological Processes	GO:0002764	immune response-regulating signaling pathway	-4.24812	-2.46633	23/383	12028,12475,12477,12489,13036,14127,17474,21897,22177,23921,24088,56619,56620,56743,66166,74039,102657,105855,170743,170744,171285,233079,246746	Bax,Cd14,Ctla4,Cd33,Ctsh,Fcer1g,Clec4d,Tlr1,Tyrobp,Sh2b2,Tlr2,Clec4e,Clec4n,Lat2,S100a14,Nfam1,Cd276,Nckap1l,Tlr7,Tlr8,Havcr2,Ffar2,Cd300lf
6_Member	GO Biological Processes	GO:0002253	activation of immune response	-3.48473	-1.85658	21/377	12028,12259,12260,12262,12477,12630,14127,14133,14962,18636,22177,23921,24088,56620,56743,58203,66824,74039,102657,105855,233079	Bax,C1qa,C1qb,C1qc,Ctla4,Cfi,Fcer1g,Fcna,Cfb,Cfp,Tyrobp,Sh2b2,Tlr2,Clec4n,Lat2,Zbp1,Pycard,Nfam1,Cd276,Nckap1l,Ffar2
7_Summary	GO Biological Processes	GO:1903047	mitotic cell cycle process	-15.7162	-12.6	47/477	11799,12144,12236,12427,12450,12534,12544,12575,12615,13557,14235,16319,16551,16571,16881,17215,17216,17219,18669,18817,19361,20878,23834,27401,50927,54141,56150,60411,66442,67052,67177,67849,68298,68743,71819,72119,73804,100088,106795,107995,108907,110033,223921,228421,233406,268697,404710,20873,67951,73710,14056,19366,19385,21973,54427,60530,83815,214901,52653,66570,72155,20613,97165,14156,1416…	Birc5,Blm,Bub1b,Ccna1,Ccng1,Cdk1,Cdc45,Cdkn1a,Cenpa,E2f3,Foxm1,Incenp,Kif11,Kif4,Lig1,Mcm3,Mcm2,Mcm6,Abcb1b,Plk1,Rad51,Aurka,Cdc6,Skp2,Nasp,Spag5,Mad2l1,Cenpk,Spc25,Ndc80,Cdt1,Cdca5,Ncapd2,Anln,Kif23,Tpx2,Kif2c,Rcc1,Tcf19,Cdc20,Nusap1,Kif22,Aaas,Kif18a,Prc1,Ccnb1,Iqgap3,Plk4,Tubb6,Tubb2b,Ezh2,Rad54l,Ranbp1,Top2a,Dnmt3l,Fignl1,Cenpq,Chtf18,Nudcd2,Cenpm,Cenpn,Snai1,Hmgb2,Fen1,Fgf13,Cdca3,Capg,Aif1,…
7_Member	GO Biological Processes	GO:1903047	mitotic cell cycle process	-15.7162	-12.6	47/477	11799,12144,12236,12427,12450,12534,12544,12575,12615,13557,14235,16319,16551,16571,16881,17215,17216,17219,18669,18817,19361,20878,23834,27401,50927,54141,56150,60411,66442,67052,67177,67849,68298,68743,71819,72119,73804,100088,106795,107995,108907,110033,223921,228421,233406,268697,404710	Birc5,Blm,Bub1b,Ccna1,Ccng1,Cdk1,Cdc45,Cdkn1a,Cenpa,E2f3,Foxm1,Incenp,Kif11,Kif4,Lig1,Mcm3,Mcm2,Mcm6,Abcb1b,Plk1,Rad51,Aurka,Cdc6,Skp2,Nasp,Spag5,Mad2l1,Cenpk,Spc25,Ndc80,Cdt1,Cdca5,Ncapd2,Anln,Kif23,Tpx2,Kif2c,Rcc1,Tcf19,Cdc20,Nusap1,Kif22,Aaas,Kif18a,Prc1,Ccnb1,Iqgap3
7_Member	GO Biological Processes	GO:0000278	mitotic cell cycle	-15.4001	-12.3322	50/546	11799,12144,12236,12427,12450,12534,12544,12575,12615,13557,14235,16319,16551,16571,16881,17215,17216,17219,18669,18817,19361,20873,20878,23834,27401,50927,54141,56150,60411,66442,67052,67177,67849,67951,68298,68743,71819,72119,73710,73804,100088,106795,107995,108907,110033,223921,228421,233406,268697,404710	Birc5,Blm,Bub1b,Ccna1,Ccng1,Cdk1,Cdc45,Cdkn1a,Cenpa,E2f3,Foxm1,Incenp,Kif11,Kif4,Lig1,Mcm3,Mcm2,Mcm6,Abcb1b,Plk1,Rad51,Plk4,Aurka,Cdc6,Skp2,Nasp,Spag5,Mad2l1,Cenpk,Spc25,Ndc80,Cdt1,Cdca5,Tubb6,Ncapd2,Anln,Kif23,Tpx2,Tubb2b,Kif2c,Rcc1,Tcf19,Cdc20,Nusap1,Kif22,Aaas,Kif18a,Prc1,Ccnb1,Iqgap3
7_Member	GO Biological Processes	GO:0022402	cell cycle process	-12.9044	-10.1141	56/769	11799,12144,12236,12427,12450,12534,12544,12575,12615,13557,14056,14235,16319,16551,16571,16881,17215,17216,17219,18669,18817,19361,19366,19385,20873,20878,21973,23834,27401,50927,54141,54427,56150,60411,60530,66442,67052,67177,67849,68298,68743,71819,72119,73804,83815,100088,106795,107995,108907,110033,214901,223921,228421,233406,268697,404710	Birc5,Blm,Bub1b,Ccna1,Ccng1,Cdk1,Cdc45,Cdkn1a,Cenpa,E2f3,Ezh2,Foxm1,Incenp,Kif11,Kif4,Lig1,Mcm3,Mcm2,Mcm6,Abcb1b,Plk1,Rad51,Rad54l,Ranbp1,Plk4,Aurka,Top2a,Cdc6,Skp2,Nasp,Spag5,Dnmt3l,Mad2l1,Cenpk,Fignl1,Spc25,Ndc80,Cdt1,Cdca5,Ncapd2,Anln,Kif23,Tpx2,Kif2c,Cenpq,Rcc1,Tcf19,Cdc20,Nusap1,Kif22,Chtf18,Aaas,Kif18a,Prc1,Ccnb1,Iqgap3
7_Member	GO Biological Processes	GO:0140014	mitotic nuclear division	-9.67423	-7.10574	21/158	16319,16551,18817,20878,54141,56150,60411,67052,67177,67849,68298,71819,72119,73804,107995,108907,110033,223921,228421,233406,268697	Incenp,Kif11,Plk1,Aurka,Spag5,Mad2l1,Cenpk,Ndc80,Cdt1,Cdca5,Ncapd2,Kif23,Tpx2,Kif2c,Cdc20,Nusap1,Kif22,Aaas,Kif18a,Prc1,Ccnb1
7_Member	GO Biological Processes	GO:0000819	sister chromatid segregation	-9.41124	-6.87077	19/132	12236,16319,18817,21973,54141,56150,60411,67052,67177,67849,68298,71819,73804,107995,108907,110033,228421,233406,268697	Bub1b,Incenp,Plk1,Top2a,Spag5,Mad2l1,Cenpk,Ndc80,Cdt1,Cdca5,Ncapd2,Kif23,Kif2c,Cdc20,Nusap1,Kif22,Kif18a,Prc1,Ccnb1
7_Member	GO Biological Processes	GO:0000280	nuclear division	-8.97978	-6.52447	28/301	12236,16319,16551,18817,19361,19366,20878,21973,54141,54427,56150,60411,60530,67052,67177,67849,68298,71819,72119,73804,107995,108907,110033,214901,223921,228421,233406,268697	Bub1b,Incenp,Kif11,Plk1,Rad51,Rad54l,Aurka,Top2a,Spag5,Dnmt3l,Mad2l1,Cenpk,Fignl1,Ndc80,Cdt1,Cdca5,Ncapd2,Kif23,Tpx2,Kif2c,Cdc20,Nusap1,Kif22,Chtf18,Aaas,Kif18a,Prc1,Ccnb1
7_Member	GO Biological Processes	GO:0000070	mitotic sister chromatid segregation	-8.97349	-6.52447	17/110	16319,18817,54141,56150,60411,67052,67177,67849,68298,71819,73804,107995,108907,110033,228421,233406,268697	Incenp,Plk1,Spag5,Mad2l1,Cenpk,Ndc80,Cdt1,Cdca5,Ncapd2,Kif23,Kif2c,Cdc20,Nusap1,Kif22,Kif18a,Prc1,Ccnb1
7_Member	GO Biological Processes	GO:0048285	organelle fission	-8.20583	-5.85918	28/326	12236,16319,16551,18817,19361,19366,20878,21973,54141,54427,56150,60411,60530,67052,67177,67849,68298,71819,72119,73804,107995,108907,110033,214901,223921,228421,233406,268697	Bub1b,Incenp,Kif11,Plk1,Rad51,Rad54l,Aurka,Top2a,Spag5,Dnmt3l,Mad2l1,Cenpk,Fignl1,Ndc80,Cdt1,Cdca5,Ncapd2,Kif23,Tpx2,Kif2c,Cdc20,Nusap1,Kif22,Chtf18,Aaas,Kif18a,Prc1,Ccnb1
7_Member	GO Cellular Components	GO:0000779	condensed chromosome, centromeric region	-8.16823	-5.8259	19/156	11799,12236,12615,16319,18817,52653,54141,56150,60411,66442,66570,67052,67177,68298,72155,73804,83815,228421,268697	Birc5,Bub1b,Cenpa,Incenp,Plk1,Nudcd2,Spag5,Mad2l1,Cenpk,Spc25,Cenpm,Ndc80,Cdt1,Ncapd2,Cenpn,Kif2c,Cenpq,Kif18a,Ccnb1
7_Member	GO Cellular Components	GO:0000776	kinetochore	-7.85474	-5.53748	18/146	11799,12236,12615,16319,18817,52653,54141,56150,60411,66442,66570,67052,67177,72155,73804,83815,228421,268697	Birc5,Bub1b,Cenpa,Incenp,Plk1,Nudcd2,Spag5,Mad2l1,Cenpk,Spc25,Cenpm,Ndc80,Cdt1,Cenpn,Kif2c,Cenpq,Kif18a,Ccnb1
7_Member	GO Biological Processes	GO:1902850	microtubule cytoskeleton organization involved in mitosis	-7.64264	-5.35669	16/118	12615,16551,16571,18817,20878,56150,66442,67052,71819,72119,100088,107995,108907,223921,233406,268697	Cenpa,Kif11,Kif4,Plk1,Aurka,Mad2l1,Spc25,Ndc80,Kif23,Tpx2,Rcc1,Cdc20,Nusap1,Aaas,Prc1,Ccnb1
7_Member	GO Cellular Components	GO:0000775	chromosome, centromeric region	-7.50195	-5.23809	22/227	11799,12236,12615,14056,16319,18817,20613,21973,52653,54141,56150,60411,66442,66570,67052,67177,68298,72155,73804,83815,228421,268697	Birc5,Bub1b,Cenpa,Ezh2,Incenp,Plk1,Snai1,Top2a,Nudcd2,Spag5,Mad2l1,Cenpk,Spc25,Cenpm,Ndc80,Cdt1,Ncapd2,Cenpn,Kif2c,Cenpq,Kif18a,Ccnb1
7_Member	GO Biological Processes	GO:0007059	chromosome segregation	-7.2189	-4.9961	24/276	11799,12236,16319,18817,21973,54141,56150,60411,66442,67052,67177,67849,68298,71819,72155,73804,83815,100088,107995,108907,110033,228421,233406,268697	Birc5,Bub1b,Incenp,Plk1,Top2a,Spag5,Mad2l1,Cenpk,Spc25,Ndc80,Cdt1,Cdca5,Ncapd2,Kif23,Cenpn,Kif2c,Cenpq,Rcc1,Cdc20,Nusap1,Kif22,Kif18a,Prc1,Ccnb1
7_Member	GO Biological Processes	GO:0098813	nuclear chromosome segregation	-7.21215	-4.99261	21/216	12236,16319,18817,21973,54141,56150,60411,66442,67052,67177,67849,68298,71819,73804,83815,107995,108907,110033,228421,233406,268697	Bub1b,Incenp,Plk1,Top2a,Spag5,Mad2l1,Cenpk,Spc25,Ndc80,Cdt1,Cdca5,Ncapd2,Kif23,Kif2c,Cenpq,Cdc20,Nusap1,Kif22,Kif18a,Prc1,Ccnb1
7_Member	GO Cellular Components	GO:0000793	condensed chromosome	-6.77857	-4.59924	25/313	11799,12144,12236,12615,16319,18817,19361,21973,52653,54141,54427,56150,60411,66442,66570,67052,67177,68298,72155,73804,83815,97165,100088,228421,268697	Birc5,Blm,Bub1b,Cenpa,Incenp,Plk1,Rad51,Top2a,Nudcd2,Spag5,Dnmt3l,Mad2l1,Cenpk,Spc25,Cenpm,Ndc80,Cdt1,Ncapd2,Cenpn,Kif2c,Cenpq,Hmgb2,Rcc1,Kif18a,Ccnb1
7_Member	GO Cellular Components	GO:0098687	chromosomal region	-6.248	-4.17342	25/334	11799,12144,12236,12615,14056,14156,16319,18817,19361,20613,21973,52653,54141,56150,60411,66442,66570,67052,67177,68298,72155,73804,83815,228421,268697	Birc5,Blm,Bub1b,Cenpa,Ezh2,Fen1,Incenp,Plk1,Rad51,Snai1,Top2a,Nudcd2,Spag5,Mad2l1,Cenpk,Spc25,Cenpm,Ndc80,Cdt1,Ncapd2,Cenpn,Kif2c,Cenpq,Kif18a,Ccnb1
7_Member	GO Biological Processes	GO:0007052	mitotic spindle organization	-5.90952	-3.8851	12/88	16551,16571,20878,66442,67052,71819,72119,100088,107995,223921,233406,268697	Kif11,Kif4,Aurka,Spc25,Ndc80,Kif23,Tpx2,Rcc1,Cdc20,Aaas,Prc1,Ccnb1
7_Member	GO Biological Processes	GO:0051301	cell division	-5.88524	-3.86287	31/496	11799,12236,12427,12450,12534,12615,14168,14793,16319,16551,16881,18817,20878,21973,23834,54141,56150,66442,67052,67177,67849,68298,68743,71819,72119,73804,100088,107995,108907,233406,268697	Birc5,Bub1b,Ccna1,Ccng1,Cdk1,Cenpa,Fgf13,Cdca3,Incenp,Kif11,Lig1,Plk1,Aurka,Top2a,Cdc6,Spag5,Mad2l1,Spc25,Ndc80,Cdt1,Cdca5,Ncapd2,Anln,Kif23,Tpx2,Kif2c,Rcc1,Cdc20,Nusap1,Prc1,Ccnb1
7_Member	GO Cellular Components	GO:0072686	mitotic spindle	-5.73006	-3.72976	16/162	12332,12534,16551,18817,20878,23834,52653,54141,56150,71819,72119,108907,110033,223921,228421,233406	Capg,Cdk1,Kif11,Plk1,Aurka,Cdc6,Nudcd2,Spag5,Mad2l1,Kif23,Tpx2,Nusap1,Kif22,Aaas,Kif18a,Prc1
7_Member	GO Biological Processes	GO:0007051	spindle organization	-5.47672	-3.51568	15/150	16319,16551,16571,19385,20878,54141,66442,67052,71819,72119,100088,107995,223921,233406,268697	Incenp,Kif11,Kif4,Ranbp1,Aurka,Spag5,Spc25,Ndc80,Kif23,Tpx2,Rcc1,Cdc20,Aaas,Prc1,Ccnb1
7_Member	GO Cellular Components	GO:0099513	polymeric cytoskeletal fiber	-5.25843	-3.3234	37/695	11629,11636,11799,11816,12338,12534,13036,14168,14457,15163,16319,16551,16571,16668,16906,16952,17858,17916,17918,18102,18817,20878,23921,26564,29870,54141,56320,67951,71819,72042,72119,73710,73804,108907,110033,228421,233406	Aif1,Ak1,Birc5,Apoe,Capn6,Cdk1,Ctsh,Fgf13,Gas7,Hcls1,Incenp,Kif11,Kif4,Krt18,Lmnb1,Anxa1,Mx2,Myo1f,Myo5a,Nme1,Plk1,Aurka,Sh2b2,Ror2,Gtse1,Spag5,Dbn1,Tubb6,Kif23,Cotl1,Tpx2,Tubb2b,Kif2c,Nusap1,Kif22,Kif18a,Prc1
7_Member	GO Biological Processes	GO:0051310	metaphase plate congression	-5.04262	-3.14002	9/58	16319,67052,67177,67849,73804,83815,110033,228421,268697	Incenp,Ndc80,Cdt1,Cdca5,Kif2c,Cenpq,Kif22,Kif18a,Ccnb1
7_Member	GO Cellular Components	GO:0005819	spindle	-4.96032	-3.07756	23/345	11799,12236,12332,12338,12534,16319,16551,18817,20873,20878,23834,52653,54141,56150,71819,72119,73804,108907,110033,223921,228421,233406,268697	Birc5,Bub1b,Capg,Capn6,Cdk1,Incenp,Kif11,Plk1,Plk4,Aurka,Cdc6,Nudcd2,Spag5,Mad2l1,Kif23,Tpx2,Kif2c,Nusap1,Kif22,Aaas,Kif18a,Prc1,Ccnb1
7_Member	GO Biological Processes	GO:0051303	establishment of chromosome localization	-4.88056	-3.00667	10/76	11799,16319,67052,67177,67849,73804,83815,110033,228421,268697	Birc5,Incenp,Ndc80,Cdt1,Cdca5,Kif2c,Cenpq,Kif22,Kif18a,Ccnb1
7_Member	GO Biological Processes	GO:0050000	chromosome localization	-4.7791	-2.92939	10/78	11799,16319,67052,67177,67849,73804,83815,110033,228421,268697	Birc5,Incenp,Ndc80,Cdt1,Cdca5,Kif2c,Cenpq,Kif22,Kif18a,Ccnb1
7_Member	GO Biological Processes	GO:0051225	spindle assembly	-4.23256	-2.45411	10/90	16319,16551,20878,67052,71819,72119,100088,107995,223921,233406	Incenp,Kif11,Aurka,Ndc80,Kif23,Tpx2,Rcc1,Cdc20,Aaas,Prc1
7_Member	GO Biological Processes	GO:0000226	microtubule cytoskeleton organization	-4.11296	-2.35661	28/526	11799,12338,12615,14168,16319,16551,16571,18817,19385,20873,20878,54141,56150,66442,67052,67951,71819,72119,73710,73804,100088,107995,108907,223921,226778,228421,233406,268697	Birc5,Capn6,Cenpa,Fgf13,Incenp,Kif11,Kif4,Plk1,Ranbp1,Plk4,Aurka,Spag5,Mad2l1,Spc25,Ndc80,Tubb6,Kif23,Tpx2,Tubb2b,Kif2c,Rcc1,Cdc20,Nusap1,Aaas,Mark1,Kif18a,Prc1,Ccnb1
7_Member	GO Biological Processes	GO:0007080	mitotic metaphase plate congression	-3.98545	-2.26205	7/46	67052,67177,67849,73804,110033,228421,268697	Ndc80,Cdt1,Cdca5,Kif2c,Kif22,Kif18a,Ccnb1
7_Member	GO Cellular Components	GO:0005874	microtubule	-3.39706	-1.78361	23/438	11799,11816,12338,12534,14168,16319,16551,16571,17858,18817,20878,26564,29870,54141,67951,71819,72119,73710,73804,108907,110033,228421,233406	Birc5,Apoe,Capn6,Cdk1,Fgf13,Incenp,Kif11,Kif4,Mx2,Plk1,Aurka,Ror2,Gtse1,Spag5,Tubb6,Kif23,Tpx2,Tubb2b,Kif2c,Nusap1,Kif22,Kif18a,Prc1
7_Member	GO Biological Processes	GO:0051656	establishment of organelle localization	-3.31614	-1.72154	20/361	11799,12615,16319,17916,17918,18817,54141,56150,56743,67052,67177,67849,73804,83815,108907,110033,217303,226778,228421,268697	Birc5,Cenpa,Incenp,Myo1f,Myo5a,Plk1,Spag5,Mad2l1,Lat2,Ndc80,Cdt1,Cdca5,Kif2c,Cenpq,Nusap1,Kif22,Cd300a,Mark1,Kif18a,Ccnb1
7_Member	GO Biological Processes	GO:1903046	meiotic cell cycle process	-3.26787	-1.6824	13/185	12236,16319,18817,19361,19366,20878,21973,54427,60530,67052,68298,214901,228421	Bub1b,Incenp,Plk1,Rad51,Rad54l,Aurka,Top2a,Dnmt3l,Fignl1,Ndc80,Ncapd2,Chtf18,Kif18a
7_Member	GO Biological Processes	GO:0140013	meiotic nuclear division	-3.12157	-1.57952	12/168	12236,16319,18817,19361,19366,20878,21973,54427,60530,67052,214901,228421	Bub1b,Incenp,Plk1,Rad51,Rad54l,Aurka,Top2a,Dnmt3l,Fignl1,Ndc80,Chtf18,Kif18a
7_Member	GO Molecular Functions	GO:0008017	microtubule binding	-3.10283	-1.56776	16/268	11799,12338,14168,16551,16571,17858,18817,29870,54141,71819,72119,73804,108907,110033,228421,233406	Birc5,Capn6,Fgf13,Kif11,Kif4,Mx2,Plk1,Gtse1,Spag5,Kif23,Tpx2,Kif2c,Nusap1,Kif22,Kif18a,Prc1
7_Member	GO Biological Processes	GO:0090307	mitotic spindle assembly	-3.06757	-1.53582	6/47	16551,71819,72119,107995,223921,233406	Kif11,Kif23,Tpx2,Cdc20,Aaas,Prc1
7_Member	GO Cellular Components	GO:0000922	spindle pole	-2.66853	-1.21691	10/141	16551,18817,20873,20878,23834,54141,56150,72119,223921,268697	Kif11,Plk1,Plk4,Aurka,Cdc6,Spag5,Mad2l1,Tpx2,Aaas,Ccnb1
7_Member	GO Biological Processes	GO:0051640	organelle localization	-2.34649	-0.962209	22/497	11799,12615,16319,17916,17918,18817,30955,54141,56150,56193,56743,67052,67177,67849,73804,83815,108907,110033,217303,226778,228421,268697	Birc5,Cenpa,Incenp,Myo1f,Myo5a,Plk1,Pik3cg,Spag5,Mad2l1,Plek,Lat2,Ndc80,Cdt1,Cdca5,Kif2c,Cenpq,Nusap1,Kif22,Cd300a,Mark1,Kif18a,Ccnb1
8_Summary	GO Cellular Components	GO:0009897	external side of plasma membrane	-15.2424	-12.2204	55/656	11816,12475,12477,12489,12506,12519,12523,12774,12982,12983,12984,13038,14127,14129,14130,14131,14133,14276,15945,16407,16409,16411,16414,16420,16668,16854,16952,17085,17312,17329,17474,18414,18669,20315,20344,20361,20539,21825,21934,21936,22163,24088,56619,56620,67133,69810,70445,75345,79202,80782,98365,102657,170744,216864,246256	Apoe,Cd14,Ctla4,Cd33,Cd48,Cd80,Cd84,Ccr5,Csf2ra,Csf2rb,Csf2rb2,Ctsk,Fcer1g,Fcgr1,Fcgr2b,Fcgr3,Fcna,Folr2,Cxcl10,Itgae,Itgam,Itgax,Itgb2,Itgb6,Krt18,Lgals3,Anxa1,Ly9,Clec10a,Cxcl9,Clec4d,Osmr,Abcb1b,Cxcl12,Selp,Sema7a,Slc7a5,Thbs1,Tnfrsf11a,Tnfrsf18,Tnfrsf4,Tlr2,Clec4e,Clec4n,Gp2,Clec4b1,Cd248,Slamf7,Tnfrsf22,Klrb1b,Slamf9,Cd276,Tlr8,Mgl2,Fcgr4
8_Member	GO Cellular Components	GO:0009897	external side of plasma membrane	-15.2424	-12.2204	55/656	11816,12475,12477,12489,12506,12519,12523,12774,12982,12983,12984,13038,14127,14129,14130,14131,14133,14276,15945,16407,16409,16411,16414,16420,16668,16854,16952,17085,17312,17329,17474,18414,18669,20315,20344,20361,20539,21825,21934,21936,22163,24088,56619,56620,67133,69810,70445,75345,79202,80782,98365,102657,170744,216864,246256	Apoe,Cd14,Ctla4,Cd33,Cd48,Cd80,Cd84,Ccr5,Csf2ra,Csf2rb,Csf2rb2,Ctsk,Fcer1g,Fcgr1,Fcgr2b,Fcgr3,Fcna,Folr2,Cxcl10,Itgae,Itgam,Itgax,Itgb2,Itgb6,Krt18,Lgals3,Anxa1,Ly9,Clec10a,Cxcl9,Clec4d,Osmr,Abcb1b,Cxcl12,Selp,Sema7a,Slc7a5,Thbs1,Tnfrsf11a,Tnfrsf18,Tnfrsf4,Tlr2,Clec4e,Clec4n,Gp2,Clec4b1,Cd248,Slamf7,Tnfrsf22,Klrb1b,Slamf9,Cd276,Tlr8,Mgl2,Fcgr4
9_Summary	GO Biological Processes	GO:0031347	regulation of defense response	-14.1158	-11.2163	52/631	11501,11690,11816,11846,11847,12182,12630,12702,12774,13040,13057,14127,14129,14130,14131,14825,16000,16952,17242,17381,17390,17916,17969,20302,20361,21923,21934,22177,22324,24088,27052,30955,52033,54123,56620,58203,58991,66824,74748,80782,83430,83433,97165,100952,102657,107527,109820,170744,171285,232983,233079,278180,11629,16644,17002,20293,20296,20359,21825,55985,56320	Adam8,Alox5ap,Apoe,Arg1,Arg2,Bst1,Cfi,Socs3,Ccr5,Ctss,Cyba,Fcer1g,Fcgr1,Fcgr2b,Fcgr3,Cxcl1,Igf1,Anxa1,Mdk,Mmp12,Mmp2,Myo1f,Ncf1,Ccl3,Sema7a,Tnc,Tnfrsf11a,Tyrobp,Vav1,Tlr2,Aoah,Pik3cg,Pbk,Irf7,Clec4n,Zbp1,Ghrl,Pycard,Slamf8,Klrb1b,Il23a,Trem2,Hmgb2,Emilin1,Cd276,Il1rl2,Pgc,Tlr8,Havcr2,Cxcl17,Ffar2,Vsig4,Aif1,Kng1,Ltf,Ccl12,Ccl2,Sema6b,Thbs1,Cxcl13,Dbn1
9_Member	GO Biological Processes	GO:0031347	regulation of defense response	-14.1158	-11.2163	52/631	11501,11690,11816,11846,11847,12182,12630,12702,12774,13040,13057,14127,14129,14130,14131,14825,16000,16952,17242,17381,17390,17916,17969,20302,20361,21923,21934,22177,22324,24088,27052,30955,52033,54123,56620,58203,58991,66824,74748,80782,83430,83433,97165,100952,102657,107527,109820,170744,171285,232983,233079,278180	Adam8,Alox5ap,Apoe,Arg1,Arg2,Bst1,Cfi,Socs3,Ccr5,Ctss,Cyba,Fcer1g,Fcgr1,Fcgr2b,Fcgr3,Cxcl1,Igf1,Anxa1,Mdk,Mmp12,Mmp2,Myo1f,Ncf1,Ccl3,Sema7a,Tnc,Tnfrsf11a,Tyrobp,Vav1,Tlr2,Aoah,Pik3cg,Pbk,Irf7,Clec4n,Zbp1,Ghrl,Pycard,Slamf8,Klrb1b,Il23a,Trem2,Hmgb2,Emilin1,Cd276,Il1rl2,Pgc,Tlr8,Havcr2,Cxcl17,Ffar2,Vsig4
9_Member	GO Biological Processes	GO:0050727	regulation of inflammatory response	-9.95724	-7.35095	32/351	11501,11690,11816,12182,12702,12774,13040,14127,14129,14130,14131,16000,16952,17242,17969,20302,20361,21923,21934,24088,27052,30955,52033,58203,58991,66824,74748,83433,102657,107527,232983,233079	Adam8,Alox5ap,Apoe,Bst1,Socs3,Ccr5,Ctss,Fcer1g,Fcgr1,Fcgr2b,Fcgr3,Igf1,Anxa1,Mdk,Ncf1,Ccl3,Sema7a,Tnc,Tnfrsf11a,Tlr2,Aoah,Pik3cg,Pbk,Zbp1,Ghrl,Pycard,Slamf8,Trem2,Cd276,Il1rl2,Cxcl17,Ffar2
9_Member	GO Biological Processes	GO:0032102	negative regulation of response to external stimulus	-6.28912	-4.19774	28/402	11629,11816,11846,11847,12702,14130,16000,16644,17002,17242,17381,20293,20296,20359,20361,21825,27052,52033,55985,56320,58991,74748,80782,83433,102657,171285,232983,278180	Aif1,Apoe,Arg1,Arg2,Socs3,Fcgr2b,Igf1,Kng1,Ltf,Mdk,Mmp12,Ccl12,Ccl2,Sema6b,Sema7a,Thbs1,Aoah,Pbk,Cxcl13,Dbn1,Ghrl,Slamf8,Klrb1b,Trem2,Cd276,Havcr2,Cxcl17,Vsig4
9_Member	GO Biological Processes	GO:0031348	negative regulation of defense response	-4.67711	-2.83832	18/240	11816,11846,11847,12702,14130,16000,17242,17381,27052,52033,58991,74748,80782,83433,102657,171285,232983,278180	Apoe,Arg1,Arg2,Socs3,Fcgr2b,Igf1,Mdk,Mmp12,Aoah,Pbk,Ghrl,Slamf8,Klrb1b,Trem2,Cd276,Havcr2,Cxcl17,Vsig4
9_Member	GO Biological Processes	GO:0050728	negative regulation of inflammatory response	-3.73131	-2.05953	12/144	11816,12702,14130,16000,17242,27052,52033,58991,74748,83433,102657,232983	Apoe,Socs3,Fcgr2b,Igf1,Mdk,Aoah,Pbk,Ghrl,Slamf8,Trem2,Cd276,Cxcl17
10_Summary	GO Biological Processes	GO:0002683	negative regulation of immune system process	-13.333	-10.5049	42/448	11846,11847,12262,12310,12477,12519,12523,12825,14118,14127,14130,15368,16000,16854,16952,17242,17381,18102,18383,20293,20296,20315,20377,20555,21825,22163,22177,26362,67742,74748,80782,83433,93695,100952,102657,105855,107321,140474,171285,217303,246746,278180,11501,11629,11854,12144,12182,12774,12842,13132,15117,16181,16414,16644,16772,16878,17387,17390,17916,19261,20344,20750,21923,21936,21950,…	Arg1,Arg2,C1qc,Calca,Ctla4,Cd80,Cd84,Col3a1,Fbn1,Fcer1g,Fcgr2b,Hmox1,Igf1,Lgals3,Anxa1,Mdk,Mmp12,Nme1,Tnfrsf11b,Ccl12,Ccl2,Cxcl12,Sfrp1,Slfn1,Thbs1,Tnfrsf4,Tyrobp,Axl,Samsn1,Slamf8,Klrb1b,Trem2,Gpnmb,Emilin1,Cd276,Nckap1l,Lpxn,Muc4,Havcr2,Cd300a,Cd300lf,Vsig4,Adam8,Aif1,Rhod,Blm,Bst1,Ccr5,Col1a1,Dab2,Has2,Il1rn,Itgb2,Kng1,Lama1,Lif,Mmp14,Mmp2,Myo1f,Sirpa,Selp,Spp1,Tnc,Tnfrsf18,Tnfsf9,Vav1,Cxcl13,…
10_Member	GO Biological Processes	GO:0002683	negative regulation of immune system process	-13.333	-10.5049	42/448	11846,11847,12262,12310,12477,12519,12523,12825,14118,14127,14130,15368,16000,16854,16952,17242,17381,18102,18383,20293,20296,20315,20377,20555,21825,22163,22177,26362,67742,74748,80782,83433,93695,100952,102657,105855,107321,140474,171285,217303,246746,278180	Arg1,Arg2,C1qc,Calca,Ctla4,Cd80,Cd84,Col3a1,Fbn1,Fcer1g,Fcgr2b,Hmox1,Igf1,Lgals3,Anxa1,Mdk,Mmp12,Nme1,Tnfrsf11b,Ccl12,Ccl2,Cxcl12,Sfrp1,Slfn1,Thbs1,Tnfrsf4,Tyrobp,Axl,Samsn1,Slamf8,Klrb1b,Trem2,Gpnmb,Emilin1,Cd276,Nckap1l,Lpxn,Muc4,Havcr2,Cd300a,Cd300lf,Vsig4
10_Member	GO Biological Processes	GO:0030155	regulation of cell adhesion	-12.5816	-9.82597	56/783	11501,11629,11846,11847,11854,12144,12182,12310,12477,12519,12774,12842,13132,15117,16000,16181,16414,16644,16772,16854,16878,16952,17242,17381,17387,17390,17916,19261,20296,20315,20344,20555,20750,21825,21923,21936,21950,22324,55985,56320,56753,58859,66824,67896,83430,93695,100952,102657,105855,107321,107527,108101,140474,171285,217303,278180	Adam8,Aif1,Arg1,Arg2,Rhod,Blm,Bst1,Calca,Ctla4,Cd80,Ccr5,Col1a1,Dab2,Has2,Igf1,Il1rn,Itgb2,Kng1,Lama1,Lgals3,Lif,Anxa1,Mdk,Mmp12,Mmp14,Mmp2,Myo1f,Sirpa,Ccl2,Cxcl12,Selp,Slfn1,Spp1,Thbs1,Tnc,Tnfrsf18,Tnfsf9,Vav1,Cxcl13,Dbn1,Tacstd2,Efemp2,Pycard,Ccdc80,Il23a,Gpnmb,Emilin1,Cd276,Nckap1l,Lpxn,Il1rl2,Fermt3,Muc4,Havcr2,Cd300a,Vsig4
10_Member	GO Biological Processes	GO:0050865	regulation of cell activation	-10.983	-8.30845	53/784	11501,11629,11816,11846,11847,12144,12182,12477,12489,12519,12523,12575,14127,14130,15368,16000,16409,16414,16854,16952,17242,17387,17474,19261,20296,20344,20377,20555,21825,21950,22163,22177,26362,56193,56532,56644,66824,67742,68891,74039,74748,75345,83430,83433,93695,100952,102657,105855,107527,171285,217303,246746,278180	Adam8,Aif1,Apoe,Arg1,Arg2,Blm,Bst1,Ctla4,Cd33,Cd80,Cd84,Cdkn1a,Fcer1g,Fcgr2b,Hmox1,Igf1,Itgam,Itgb2,Lgals3,Anxa1,Mdk,Mmp14,Clec4d,Sirpa,Ccl2,Selp,Sfrp1,Slfn1,Thbs1,Tnfsf9,Tnfrsf4,Tyrobp,Axl,Plek,Ripk3,Clec7a,Pycard,Samsn1,Cd177,Nfam1,Slamf8,Slamf7,Il23a,Trem2,Gpnmb,Emilin1,Cd276,Nckap1l,Il1rl2,Havcr2,Cd300a,Cd300lf,Vsig4
10_Member	GO Biological Processes	GO:0070663	regulation of leukocyte proliferation	-10.8225	-8.15712	29/269	11629,11846,11847,12144,12182,12477,12519,12575,12982,12983,12984,14130,16000,16854,16952,20293,20555,21950,22163,22177,56532,66824,83430,93695,102657,105855,171285,217303,278180	Aif1,Arg1,Arg2,Blm,Bst1,Ctla4,Cd80,Cdkn1a,Csf2ra,Csf2rb,Csf2rb2,Fcgr2b,Igf1,Lgals3,Anxa1,Ccl12,Slfn1,Tnfsf9,Tnfrsf4,Tyrobp,Ripk3,Pycard,Il23a,Gpnmb,Cd276,Nckap1l,Havcr2,Cd300a,Vsig4
10_Member	GO Biological Processes	GO:0002694	regulation of leukocyte activation	-10.0081	-7.39389	49/733	11501,11629,11846,11847,12144,12182,12477,12489,12519,12523,12575,14127,14130,15368,16000,16409,16414,16854,16952,17242,17387,17474,19261,20296,20377,20555,21825,21950,22163,22177,26362,56532,56644,66824,67742,68891,74039,74748,75345,83430,83433,93695,102657,105855,107527,171285,217303,246746,278180	Adam8,Aif1,Arg1,Arg2,Blm,Bst1,Ctla4,Cd33,Cd80,Cd84,Cdkn1a,Fcer1g,Fcgr2b,Hmox1,Igf1,Itgam,Itgb2,Lgals3,Anxa1,Mdk,Mmp14,Clec4d,Sirpa,Ccl2,Sfrp1,Slfn1,Thbs1,Tnfsf9,Tnfrsf4,Tyrobp,Axl,Ripk3,Clec7a,Pycard,Samsn1,Cd177,Nfam1,Slamf8,Slamf7,Il23a,Trem2,Gpnmb,Cd276,Nckap1l,Il1rl2,Havcr2,Cd300a,Cd300lf,Vsig4
10_Member	GO Biological Processes	GO:0050866	negative regulation of cell activation	-9.68929	-7.1135	25/225	11816,11846,11847,12477,12519,12523,14130,15368,16854,16952,17242,20377,20555,22177,26362,67742,83433,93695,100952,102657,105855,171285,217303,246746,278180	Apoe,Arg1,Arg2,Ctla4,Cd80,Cd84,Fcgr2b,Hmox1,Lgals3,Anxa1,Mdk,Sfrp1,Slfn1,Tyrobp,Axl,Samsn1,Trem2,Gpnmb,Emilin1,Cd276,Nckap1l,Havcr2,Cd300a,Cd300lf,Vsig4
10_Member	GO Biological Processes	GO:0050670	regulation of lymphocyte proliferation	-8.9064	-6.47617	25/245	11629,11846,11847,12144,12182,12477,12519,12575,14130,16000,16854,16952,20555,21950,22163,22177,56532,66824,83430,93695,102657,105855,171285,217303,278180	Aif1,Arg1,Arg2,Blm,Bst1,Ctla4,Cd80,Cdkn1a,Fcgr2b,Igf1,Lgals3,Anxa1,Slfn1,Tnfsf9,Tnfrsf4,Tyrobp,Ripk3,Pycard,Il23a,Gpnmb,Cd276,Nckap1l,Havcr2,Cd300a,Vsig4
10_Member	GO Biological Processes	GO:0032944	regulation of mononuclear cell proliferation	-8.75992	-6.35776	25/249	11629,11846,11847,12144,12182,12477,12519,12575,14130,16000,16854,16952,20555,21950,22163,22177,56532,66824,83430,93695,102657,105855,171285,217303,278180	Aif1,Arg1,Arg2,Blm,Bst1,Ctla4,Cd80,Cdkn1a,Fcgr2b,Igf1,Lgals3,Anxa1,Slfn1,Tnfsf9,Tnfrsf4,Tyrobp,Ripk3,Pycard,Il23a,Gpnmb,Cd276,Nckap1l,Havcr2,Cd300a,Vsig4
10_Member	GO Biological Processes	GO:0007162	negative regulation of cell adhesion	-8.5977	-6.2053	28/313	11501,11846,11847,12477,12519,12842,16181,16644,16854,16952,17242,17381,17387,17390,17916,20315,20555,21825,21923,56753,93695,102657,105855,107321,140474,171285,217303,278180	Adam8,Arg1,Arg2,Ctla4,Cd80,Col1a1,Il1rn,Kng1,Lgals3,Anxa1,Mdk,Mmp12,Mmp14,Mmp2,Myo1f,Cxcl12,Slfn1,Thbs1,Tnc,Tacstd2,Gpnmb,Cd276,Nckap1l,Lpxn,Muc4,Havcr2,Cd300a,Vsig4
10_Member	GO Biological Processes	GO:0002695	negative regulation of leukocyte activation	-8.4351	-6.06508	22/202	11846,11847,12477,12519,12523,14130,15368,16854,16952,17242,20377,20555,22177,26362,67742,93695,102657,105855,171285,217303,246746,278180	Arg1,Arg2,Ctla4,Cd80,Cd84,Fcgr2b,Hmox1,Lgals3,Anxa1,Mdk,Sfrp1,Slfn1,Tyrobp,Axl,Samsn1,Gpnmb,Cd276,Nckap1l,Havcr2,Cd300a,Cd300lf,Vsig4
10_Member	GO Biological Processes	GO:1903037	regulation of leukocyte cell-cell adhesion	-7.75233	-5.45327	28/342	11501,11629,11846,11847,12144,12477,12519,15117,16000,16414,16854,16952,17242,19261,20296,20315,20344,20555,21950,66824,83430,93695,102657,105855,107527,171285,217303,278180	Adam8,Aif1,Arg1,Arg2,Blm,Ctla4,Cd80,Has2,Igf1,Itgb2,Lgals3,Anxa1,Mdk,Sirpa,Ccl2,Cxcl12,Selp,Slfn1,Tnfsf9,Pycard,Il23a,Gpnmb,Cd276,Nckap1l,Il1rl2,Havcr2,Cd300a,Vsig4
10_Member	GO Biological Processes	GO:0045785	positive regulation of cell adhesion	-7.67358	-5.38002	34/481	11501,11629,11854,12144,12310,12519,12774,13132,15117,16000,16414,16878,16952,17242,19261,20296,20315,20344,20750,21825,21936,21950,22324,55985,56320,58859,66824,67896,83430,100952,102657,105855,107527,171285	Adam8,Aif1,Rhod,Blm,Calca,Cd80,Ccr5,Dab2,Has2,Igf1,Itgb2,Lif,Anxa1,Mdk,Sirpa,Ccl2,Cxcl12,Selp,Spp1,Thbs1,Tnfrsf18,Tnfsf9,Vav1,Cxcl13,Dbn1,Efemp2,Pycard,Ccdc80,Il23a,Emilin1,Cd276,Nckap1l,Il1rl2,Havcr2
10_Member	GO Biological Processes	GO:0051250	negative regulation of lymphocyte activation	-7.55087	-5.27977	19/170	11846,11847,12477,12519,14130,16854,16952,17242,20377,20555,22177,26362,67742,93695,102657,105855,171285,217303,278180	Arg1,Arg2,Ctla4,Cd80,Fcgr2b,Lgals3,Anxa1,Mdk,Sfrp1,Slfn1,Tyrobp,Axl,Samsn1,Gpnmb,Cd276,Nckap1l,Havcr2,Cd300a,Vsig4
10_Member	GO Biological Processes	GO:0022407	regulation of cell-cell adhesion	-7.46048	-5.20725	33/467	11501,11629,11846,11847,12144,12477,12519,12774,15117,16000,16181,16414,16854,16952,17242,19261,20296,20315,20344,20555,21950,55985,66824,83430,93695,102657,105855,107527,108101,140474,171285,217303,278180	Adam8,Aif1,Arg1,Arg2,Blm,Ctla4,Cd80,Ccr5,Has2,Igf1,Il1rn,Itgb2,Lgals3,Anxa1,Mdk,Sirpa,Ccl2,Cxcl12,Selp,Slfn1,Tnfsf9,Cxcl13,Pycard,Il23a,Gpnmb,Cd276,Nckap1l,Il1rl2,Fermt3,Muc4,Havcr2,Cd300a,Vsig4
10_Member	GO Biological Processes	GO:0008285	negative regulation of cell population proliferation	-7.40618	-5.16334	45/772	11629,11816,11846,11847,12018,12028,12477,12519,12575,12774,13132,13557,14130,15368,16000,16323,16854,16878,18612,20259,20293,20296,20315,20377,20555,20556,21753,21781,21815,21825,22177,24088,26564,55948,58859,58991,65972,66143,67087,83433,93695,102657,171285,217303,278180	Aif1,Apoe,Arg1,Arg2,Bak1,Bax,Ctla4,Cd80,Cdkn1a,Ccr5,Dab2,E2f3,Fcgr2b,Hmox1,Igf1,Inhba,Lgals3,Lif,Etv4,Scin,Ccl12,Ccl2,Cxcl12,Sfrp1,Slfn1,Slfn2,Tes,Tfdp1,Tgif1,Thbs1,Tyrobp,Tlr2,Ror2,Sfn,Efemp2,Ghrl,Ifi30,Eef1e1,Ctnnbip1,Trem2,Gpnmb,Cd276,Havcr2,Cd300a,Vsig4
10_Member	GO Biological Processes	GO:0051249	regulation of lymphocyte activation	-6.92905	-4.73163	38/617	11501,11629,11846,11847,12144,12182,12477,12519,12575,14130,16000,16854,16952,17242,17387,19261,20296,20377,20555,21950,22163,22177,26362,56532,56644,66824,67742,74039,74748,75345,83430,93695,102657,105855,107527,171285,217303,278180	Adam8,Aif1,Arg1,Arg2,Blm,Bst1,Ctla4,Cd80,Cdkn1a,Fcgr2b,Igf1,Lgals3,Anxa1,Mdk,Mmp14,Sirpa,Ccl2,Sfrp1,Slfn1,Tnfsf9,Tnfrsf4,Tyrobp,Axl,Ripk3,Clec7a,Pycard,Samsn1,Nfam1,Slamf8,Slamf7,Il23a,Gpnmb,Cd276,Nckap1l,Il1rl2,Havcr2,Cd300a,Vsig4
10_Member	GO Biological Processes	GO:0042129	regulation of T cell proliferation	-6.88465	-4.69334	19/187	11629,11846,11847,12144,12477,12519,16000,16854,16952,20555,21950,56532,66824,83430,93695,102657,105855,171285,278180	Aif1,Arg1,Arg2,Blm,Ctla4,Cd80,Igf1,Lgals3,Anxa1,Slfn1,Tnfsf9,Ripk3,Pycard,Il23a,Gpnmb,Cd276,Nckap1l,Havcr2,Vsig4
10_Member	GO Biological Processes	GO:0070665	positive regulation of leukocyte proliferation	-6.31028	-4.20828	17/165	11629,12144,12182,12519,12575,12982,12983,12984,16000,16952,21950,22163,66824,83430,102657,105855,171285	Aif1,Blm,Bst1,Cd80,Cdkn1a,Csf2ra,Csf2rb,Csf2rb2,Igf1,Anxa1,Tnfsf9,Tnfrsf4,Pycard,Il23a,Cd276,Nckap1l,Havcr2
10_Member	GO Biological Processes	GO:1903038	negative regulation of leukocyte cell-cell adhesion	-6.29757	-4.20134	16/147	11501,11846,11847,12477,12519,16854,16952,17242,20315,20555,93695,102657,105855,171285,217303,278180	Adam8,Arg1,Arg2,Ctla4,Cd80,Lgals3,Anxa1,Mdk,Cxcl12,Slfn1,Gpnmb,Cd276,Nckap1l,Havcr2,Cd300a,Vsig4
10_Member	GO Biological Processes	GO:0070664	negative regulation of leukocyte proliferation	-6.21127	-4.14109	13/98	11846,11847,12477,12519,14130,20293,20555,22177,93695,102657,171285,217303,278180	Arg1,Arg2,Ctla4,Cd80,Fcgr2b,Ccl12,Slfn1,Tyrobp,Gpnmb,Cd276,Havcr2,Cd300a,Vsig4
10_Member	GO Biological Processes	GO:0050863	regulation of T cell activation	-5.92037	-3.89387	25/348	11501,11629,11846,11847,12144,12477,12519,16000,16854,16952,17242,19261,20296,20555,21950,56532,66824,83430,93695,102657,105855,107527,171285,217303,278180	Adam8,Aif1,Arg1,Arg2,Blm,Ctla4,Cd80,Igf1,Lgals3,Anxa1,Mdk,Sirpa,Ccl2,Slfn1,Tnfsf9,Ripk3,Pycard,Il23a,Gpnmb,Cd276,Nckap1l,Il1rl2,Havcr2,Cd300a,Vsig4
10_Member	GO Biological Processes	GO:0050867	positive regulation of cell activation	-5.7878	-3.77961	32/527	11501,11629,12144,12182,12519,12575,14127,16000,16409,16414,16952,17242,17387,17474,19261,20296,20344,21825,21950,22163,22177,26362,56193,56644,66824,68891,83430,83433,102657,105855,107527,171285	Adam8,Aif1,Blm,Bst1,Cd80,Cdkn1a,Fcer1g,Igf1,Itgam,Itgb2,Anxa1,Mdk,Mmp14,Clec4d,Sirpa,Ccl2,Selp,Thbs1,Tnfsf9,Tnfrsf4,Tyrobp,Axl,Plek,Clec7a,Pycard,Cd177,Il23a,Trem2,Cd276,Nckap1l,Il1rl2,Havcr2
10_Member	GO Biological Processes	GO:0050672	negative regulation of lymphocyte proliferation	-5.69997	-3.71054	12/92	11846,11847,12477,12519,14130,20555,22177,93695,102657,171285,217303,278180	Arg1,Arg2,Ctla4,Cd80,Fcgr2b,Slfn1,Tyrobp,Gpnmb,Cd276,Havcr2,Cd300a,Vsig4
10_Member	GO Biological Processes	GO:0032945	negative regulation of mononuclear cell proliferation	-5.64937	-3.66634	12/93	11846,11847,12477,12519,14130,20555,22177,93695,102657,171285,217303,278180	Arg1,Arg2,Ctla4,Cd80,Fcgr2b,Slfn1,Tyrobp,Gpnmb,Cd276,Havcr2,Cd300a,Vsig4
10_Member	GO Biological Processes	GO:0022408	negative regulation of cell-cell adhesion	-5.53535	-3.56528	18/208	11501,11846,11847,12477,12519,16181,16854,16952,17242,20315,20555,93695,102657,105855,140474,171285,217303,278180	Adam8,Arg1,Arg2,Ctla4,Cd80,Il1rn,Lgals3,Anxa1,Mdk,Cxcl12,Slfn1,Gpnmb,Cd276,Nckap1l,Muc4,Havcr2,Cd300a,Vsig4
10_Member	GO Biological Processes	GO:0050868	negative regulation of T cell activation	-5.41303	-3.45908	14/133	11846,11847,12477,12519,16854,16952,17242,20555,93695,102657,105855,171285,217303,278180	Arg1,Arg2,Ctla4,Cd80,Lgals3,Anxa1,Mdk,Slfn1,Gpnmb,Cd276,Nckap1l,Havcr2,Cd300a,Vsig4
10_Member	GO Biological Processes	GO:0002696	positive regulation of leukocyte activation	-5.22198	-3.29364	30/508	11501,11629,12144,12182,12519,12575,14127,16000,16409,16414,16952,17242,17387,17474,19261,20296,21825,21950,22163,22177,26362,56644,66824,68891,83430,83433,102657,105855,107527,171285	Adam8,Aif1,Blm,Bst1,Cd80,Cdkn1a,Fcer1g,Igf1,Itgam,Itgb2,Anxa1,Mdk,Mmp14,Clec4d,Sirpa,Ccl2,Thbs1,Tnfsf9,Tnfrsf4,Tyrobp,Axl,Clec7a,Pycard,Cd177,Il23a,Trem2,Cd276,Nckap1l,Il1rl2,Havcr2
10_Member	GO Biological Processes	GO:1903039	positive regulation of leukocyte cell-cell adhesion	-5.06017	-3.15286	19/247	11501,11629,12144,12519,15117,16000,16414,16952,17242,19261,20296,20344,21950,66824,83430,102657,105855,107527,171285	Adam8,Aif1,Blm,Cd80,Has2,Igf1,Itgb2,Anxa1,Mdk,Sirpa,Ccl2,Selp,Tnfsf9,Pycard,Il23a,Cd276,Nckap1l,Il1rl2,Havcr2
10_Member	GO Biological Processes	GO:0022409	positive regulation of cell-cell adhesion	-4.96293	-3.07868	21/297	11501,11629,12144,12519,12774,15117,16000,16414,16952,17242,19261,20296,20344,21950,55985,66824,83430,102657,105855,107527,171285	Adam8,Aif1,Blm,Cd80,Ccr5,Has2,Igf1,Itgb2,Anxa1,Mdk,Sirpa,Ccl2,Selp,Tnfsf9,Cxcl13,Pycard,Il23a,Cd276,Nckap1l,Il1rl2,Havcr2
10_Member	GO Biological Processes	GO:0050671	positive regulation of lymphocyte proliferation	-4.90664	-3.03129	14/147	11629,12144,12182,12519,12575,16000,16952,21950,22163,66824,83430,102657,105855,171285	Aif1,Blm,Bst1,Cd80,Cdkn1a,Igf1,Anxa1,Tnfsf9,Tnfrsf4,Pycard,Il23a,Cd276,Nckap1l,Havcr2
10_Member	GO Biological Processes	GO:0032946	positive regulation of mononuclear cell proliferation	-4.83953	-2.98285	14/149	11629,12144,12182,12519,12575,16000,16952,21950,22163,66824,83430,102657,105855,171285	Aif1,Blm,Bst1,Cd80,Cdkn1a,Igf1,Anxa1,Tnfsf9,Tnfrsf4,Pycard,Il23a,Cd276,Nckap1l,Havcr2
10_Member	GO Biological Processes	GO:0042102	positive regulation of T cell proliferation	-4.24563	-2.46601	11/108	11629,12144,12519,16000,16952,21950,66824,83430,102657,105855,171285	Aif1,Blm,Cd80,Igf1,Anxa1,Tnfsf9,Pycard,Il23a,Cd276,Nckap1l,Havcr2
10_Member	GO Biological Processes	GO:0050870	positive regulation of T cell activation	-3.99563	-2.26912	16/223	11501,11629,12144,12519,16000,16952,17242,19261,20296,21950,66824,83430,102657,105855,107527,171285	Adam8,Aif1,Blm,Cd80,Igf1,Anxa1,Mdk,Sirpa,Ccl2,Tnfsf9,Pycard,Il23a,Cd276,Nckap1l,Il1rl2,Havcr2
10_Member	GO Biological Processes	GO:0042130	negative regulation of T cell proliferation	-3.37304	-1.76279	8/75	11846,11847,12519,20555,93695,102657,171285,278180	Arg1,Arg2,Cd80,Slfn1,Gpnmb,Cd276,Havcr2,Vsig4
10_Member	GO Biological Processes	GO:0051251	positive regulation of lymphocyte activation	-3.32856	-1.73096	23/443	11501,11629,12144,12182,12519,12575,16000,16952,17242,17387,19261,20296,21950,22163,22177,26362,56644,66824,83430,102657,105855,107527,171285	Adam8,Aif1,Blm,Bst1,Cd80,Cdkn1a,Igf1,Anxa1,Mdk,Mmp14,Sirpa,Ccl2,Tnfsf9,Tnfrsf4,Tyrobp,Axl,Clec7a,Pycard,Il23a,Cd276,Nckap1l,Il1rl2,Havcr2
11_Summary	GO Biological Processes	GO:0002274	myeloid leukocyte activation	-12.3113	-9.56674	24/157	11629,12259,12506,14127,14131,16409,16420,16952,17916,18173,21897,21950,22177,24088,24108,53314,56743,66824,83433,171285,217203,217303,246256,381319,14129,17969	Aif1,C1qa,Cd48,Fcer1g,Fcgr3,Itgam,Itgb6,Anxa1,Myo1f,Slc11a1,Tlr1,Tnfsf9,Tyrobp,Tlr2,Ubd,Batf,Lat2,Pycard,Trem2,Havcr2,Tmem106a,Cd300a,Fcgr4,Batf3,Fcgr1,Ncf1
11_Member	GO Biological Processes	GO:0002274	myeloid leukocyte activation	-12.3113	-9.56674	24/157	11629,12259,12506,14127,14131,16409,16420,16952,17916,18173,21897,21950,22177,24088,24108,53314,56743,66824,83433,171285,217203,217303,246256,381319	Aif1,C1qa,Cd48,Fcer1g,Fcgr3,Itgam,Itgb6,Anxa1,Myo1f,Slc11a1,Tlr1,Tnfsf9,Tyrobp,Tlr2,Ubd,Batf,Lat2,Pycard,Trem2,Havcr2,Tmem106a,Cd300a,Fcgr4,Batf3
11_Member	GO Biological Processes	GO:0002275	myeloid cell activation involved in immune response	-3.495	-1.86602	8/72	14127,17916,22177,56743,66824,83433,171285,217303	Fcer1g,Myo1f,Tyrobp,Lat2,Pycard,Trem2,Havcr2,Cd300a
11_Member	GO Biological Processes	GO:0002444	myeloid leukocyte mediated immunity	-2.24199	-0.881672	6/68	14129,14131,17916,17969,56743,217303	Fcgr1,Fcgr3,Myo1f,Ncf1,Lat2,Cd300a
12_Summary	GO Cellular Components	GO:0031012	extracellular matrix	-11.0991	-8.3959	42/523	11816,12819,12822,12825,12831,12832,12842,12843,13014,13033,13717,14118,14133,16000,16644,16772,16782,16854,16952,17022,17381,17384,17386,17387,17390,17833,18383,19288,20377,21810,21825,21826,21857,21923,53867,57875,58859,64138,67896,100952,140474,240913,12051,13040,14230,15117,67133,12738,12740,15368,16668,17153,20753,54419,67951,73710	Apoe,Col15a1,Col18a1,Col3a1,Col5a1,Col5a2,Col1a1,Col1a2,Cstb,Ctsd,Eln,Fbn1,Fcna,Igf1,Kng1,Lama1,Lamc2,Lgals3,Anxa1,Lum,Mmp12,Mmp10,Mmp13,Mmp14,Mmp2,Muc5ac,Tnfrsf11b,Ptx3,Sfrp1,Tgfbi,Thbs1,Thbs2,Timp1,Tnc,Col5a3,Angptl4,Efemp2,Ctsz,Ccdc80,Emilin1,Muc4,Adamts4,Bcl3,Ctss,Fkbp10,Has2,Gp2,Cldn2,Cldn4,Hmox1,Krt18,Mal,Sprr1a,Cldn6,Tubb6,Tubb2b
12_Member	GO Cellular Components	GO:0031012	extracellular matrix	-11.0991	-8.3959	42/523	11816,12819,12822,12825,12831,12832,12842,12843,13014,13033,13717,14118,14133,16000,16644,16772,16782,16854,16952,17022,17381,17384,17386,17387,17390,17833,18383,19288,20377,21810,21825,21826,21857,21923,53867,57875,58859,64138,67896,100952,140474,240913	Apoe,Col15a1,Col18a1,Col3a1,Col5a1,Col5a2,Col1a1,Col1a2,Cstb,Ctsd,Eln,Fbn1,Fcna,Igf1,Kng1,Lama1,Lamc2,Lgals3,Anxa1,Lum,Mmp12,Mmp10,Mmp13,Mmp14,Mmp2,Muc5ac,Tnfrsf11b,Ptx3,Sfrp1,Tgfbi,Thbs1,Thbs2,Timp1,Tnc,Col5a3,Angptl4,Efemp2,Ctsz,Ccdc80,Emilin1,Muc4,Adamts4
12_Member	GO Cellular Components	GO:0030312	external encapsulating structure	-11.0457	-8.36184	42/525	11816,12819,12822,12825,12831,12832,12842,12843,13014,13033,13717,14118,14133,16000,16644,16772,16782,16854,16952,17022,17381,17384,17386,17387,17390,17833,18383,19288,20377,21810,21825,21826,21857,21923,53867,57875,58859,64138,67896,100952,140474,240913	Apoe,Col15a1,Col18a1,Col3a1,Col5a1,Col5a2,Col1a1,Col1a2,Cstb,Ctsd,Eln,Fbn1,Fcna,Igf1,Kng1,Lama1,Lamc2,Lgals3,Anxa1,Lum,Mmp12,Mmp10,Mmp13,Mmp14,Mmp2,Muc5ac,Tnfrsf11b,Ptx3,Sfrp1,Tgfbi,Thbs1,Thbs2,Timp1,Tnc,Col5a3,Angptl4,Efemp2,Ctsz,Ccdc80,Emilin1,Muc4,Adamts4
12_Member	GO Cellular Components	GO:0062023	collagen-containing extracellular matrix	-9.28993	-6.76936	33/394	12819,12822,12825,12831,12832,12842,12843,13014,13033,13717,14118,14133,16000,16644,16772,16782,16854,16952,17022,20377,21810,21825,21826,21857,21923,53867,57875,58859,64138,67896,100952,140474,240913	Col15a1,Col18a1,Col3a1,Col5a1,Col5a2,Col1a1,Col1a2,Cstb,Ctsd,Eln,Fbn1,Fcna,Igf1,Kng1,Lama1,Lamc2,Lgals3,Anxa1,Lum,Sfrp1,Tgfbi,Thbs1,Thbs2,Timp1,Tnc,Col5a3,Angptl4,Efemp2,Ctsz,Ccdc80,Emilin1,Muc4,Adamts4
12_Member	GO Biological Processes	GO:0030198	extracellular matrix organization	-9.23205	-6.72426	27/274	12051,12819,12822,12825,12831,12832,12842,12843,13040,13717,14230,15117,16854,17022,17381,17384,17386,17387,17390,18383,19288,21810,53867,58859,67896,100952,240913	Bcl3,Col15a1,Col18a1,Col3a1,Col5a1,Col5a2,Col1a1,Col1a2,Ctss,Eln,Fkbp10,Has2,Lgals3,Lum,Mmp12,Mmp10,Mmp13,Mmp14,Mmp2,Tnfrsf11b,Ptx3,Tgfbi,Col5a3,Efemp2,Ccdc80,Emilin1,Adamts4
12_Member	GO Biological Processes	GO:0043062	extracellular structure organization	-9.1968	-6.69525	27/275	12051,12819,12822,12825,12831,12832,12842,12843,13040,13717,14230,15117,16854,17022,17381,17384,17386,17387,17390,18383,19288,21810,53867,58859,67896,100952,240913	Bcl3,Col15a1,Col18a1,Col3a1,Col5a1,Col5a2,Col1a1,Col1a2,Ctss,Eln,Fkbp10,Has2,Lgals3,Lum,Mmp12,Mmp10,Mmp13,Mmp14,Mmp2,Tnfrsf11b,Ptx3,Tgfbi,Col5a3,Efemp2,Ccdc80,Emilin1,Adamts4
12_Member	GO Biological Processes	GO:0045229	external encapsulating structure organization	-9.16172	-6.66633	27/276	12051,12819,12822,12825,12831,12832,12842,12843,13040,13717,14230,15117,16854,17022,17381,17384,17386,17387,17390,18383,19288,21810,53867,58859,67896,100952,240913	Bcl3,Col15a1,Col18a1,Col3a1,Col5a1,Col5a2,Col1a1,Col1a2,Ctss,Eln,Fkbp10,Has2,Lgals3,Lum,Mmp12,Mmp10,Mmp13,Mmp14,Mmp2,Tnfrsf11b,Ptx3,Tgfbi,Col5a3,Efemp2,Ccdc80,Emilin1,Adamts4
12_Member	GO Molecular Functions	GO:0005201	extracellular matrix structural constituent	-8.45504	-6.07687	19/150	12819,12822,12825,12831,12832,12842,12843,13717,14118,16772,16782,17022,21810,21825,21923,53867,58859,67133,100952	Col15a1,Col18a1,Col3a1,Col5a1,Col5a2,Col1a1,Col1a2,Eln,Fbn1,Lama1,Lamc2,Lum,Tgfbi,Thbs1,Tnc,Col5a3,Efemp2,Gp2,Emilin1
12_Member	GO Cellular Components	GO:0005604	basement membrane	-4.53582	-2.71662	12/119	12819,12822,12831,14118,16772,16782,21810,21826,21857,21923,58859,67896	Col15a1,Col18a1,Col5a1,Fbn1,Lama1,Lamc2,Tgfbi,Thbs2,Timp1,Tnc,Efemp2,Ccdc80
12_Member	GO Molecular Functions	GO:0005198	structural molecule activity	-3.36636	-1.75691	28/584	12738,12740,12819,12822,12825,12831,12832,12842,12843,13717,14118,15368,16668,16772,16782,17022,17153,20753,21810,21825,21923,53867,54419,58859,67133,67951,73710,100952	Cldn2,Cldn4,Col15a1,Col18a1,Col3a1,Col5a1,Col5a2,Col1a1,Col1a2,Eln,Fbn1,Hmox1,Krt18,Lama1,Lamc2,Lum,Mal,Sprr1a,Tgfbi,Thbs1,Tnc,Col5a3,Cldn6,Efemp2,Gp2,Tubb6,Tubb2b,Emilin1
13_Summary	GO Molecular Functions	GO:0008201	heparin binding	-10.6986	-8.05092	23/170	11816,12831,14118,14314,15200,15945,16409,16782,17002,17242,20296,20306,20307,20344,20377,21825,21826,53867,55985,58859,67896,93695,217847,24088,83433,14313,100088	Apoe,Col5a1,Fbn1,Fstl1,Hbegf,Cxcl10,Itgam,Lamc2,Ltf,Mdk,Ccl2,Ccl7,Ccl8,Selp,Sfrp1,Thbs1,Thbs2,Col5a3,Cxcl13,Efemp2,Ccdc80,Gpnmb,Serpina10,Tlr2,Trem2,Fst,Rcc1
13_Member	GO Molecular Functions	GO:0008201	heparin binding	-10.6986	-8.05092	23/170	11816,12831,14118,14314,15200,15945,16409,16782,17002,17242,20296,20306,20307,20344,20377,21825,21826,53867,55985,58859,67896,93695,217847	Apoe,Col5a1,Fbn1,Fstl1,Hbegf,Cxcl10,Itgam,Lamc2,Ltf,Mdk,Ccl2,Ccl7,Ccl8,Selp,Sfrp1,Thbs1,Thbs2,Col5a3,Cxcl13,Efemp2,Ccdc80,Gpnmb,Serpina10
13_Member	GO Molecular Functions	GO:0005539	glycosaminoglycan binding	-9.36555	-6.83182	25/233	11816,12831,14118,14314,15200,15945,16409,16782,17002,17242,20296,20306,20307,20344,20377,21825,21826,24088,53867,55985,58859,67896,83433,93695,217847	Apoe,Col5a1,Fbn1,Fstl1,Hbegf,Cxcl10,Itgam,Lamc2,Ltf,Mdk,Ccl2,Ccl7,Ccl8,Selp,Sfrp1,Thbs1,Thbs2,Tlr2,Col5a3,Cxcl13,Efemp2,Ccdc80,Trem2,Gpnmb,Serpina10
13_Member	GO Molecular Functions	GO:1901681	sulfur compound binding	-7.60011	-5.32535	25/284	11816,12831,14118,14313,14314,15200,15945,16409,16782,17002,17242,20296,20306,20307,20344,20377,21825,21826,53867,55985,58859,67896,93695,100088,217847	Apoe,Col5a1,Fbn1,Fst,Fstl1,Hbegf,Cxcl10,Itgam,Lamc2,Ltf,Mdk,Ccl2,Ccl7,Ccl8,Selp,Sfrp1,Thbs1,Thbs2,Col5a3,Cxcl13,Efemp2,Ccdc80,Gpnmb,Rcc1,Serpina10
14_Summary	GO Biological Processes	GO:0010564	regulation of cell cycle process	-9.27832	-6.76419	46/695	11629,11636,11799,12144,12236,12450,12534,12575,14056,14156,16000,16319,16323,16551,16878,16906,16952,18817,19385,19650,20133,20135,20293,20296,20377,20555,20873,20878,23834,24108,26425,27214,54141,56150,67052,67177,67849,68298,71819,72119,93695,100088,107995,108907,233406,268697,19141,12427,55948	Aif1,Ak1,Birc5,Blm,Bub1b,Ccng1,Cdk1,Cdkn1a,Ezh2,Fen1,Igf1,Incenp,Inhba,Kif11,Lif,Lmnb1,Anxa1,Plk1,Ranbp1,Rbl1,Rrm1,Rrm2,Ccl12,Ccl2,Sfrp1,Slfn1,Plk4,Aurka,Cdc6,Ubd,Nubp1,Dbf4,Spag5,Mad2l1,Ndc80,Cdt1,Cdca5,Ncapd2,Kif23,Tpx2,Gpnmb,Rcc1,Cdc20,Nusap1,Prc1,Ccnb1,Lgmn,Ccna1,Sfn
14_Member	GO Biological Processes	GO:0010564	regulation of cell cycle process	-9.27832	-6.76419	46/695	11629,11636,11799,12144,12236,12450,12534,12575,14056,14156,16000,16319,16323,16551,16878,16906,16952,18817,19385,19650,20133,20135,20293,20296,20377,20555,20873,20878,23834,24108,26425,27214,54141,56150,67052,67177,67849,68298,71819,72119,93695,100088,107995,108907,233406,268697	Aif1,Ak1,Birc5,Blm,Bub1b,Ccng1,Cdk1,Cdkn1a,Ezh2,Fen1,Igf1,Incenp,Inhba,Kif11,Lif,Lmnb1,Anxa1,Plk1,Ranbp1,Rbl1,Rrm1,Rrm2,Ccl12,Ccl2,Sfrp1,Slfn1,Plk4,Aurka,Cdc6,Ubd,Nubp1,Dbf4,Spag5,Mad2l1,Ndc80,Cdt1,Cdca5,Ncapd2,Kif23,Tpx2,Gpnmb,Rcc1,Cdc20,Nusap1,Prc1,Ccnb1
14_Member	GO Biological Processes	GO:1901990	regulation of mitotic cell cycle phase transition	-8.65998	-6.26272	28/311	11629,11636,11799,12144,12236,12450,12534,12575,14056,16323,16906,16952,18817,19650,20133,20135,20293,20296,20555,23834,24108,27214,56150,67052,67177,67849,93695,268697	Aif1,Ak1,Birc5,Blm,Bub1b,Ccng1,Cdk1,Cdkn1a,Ezh2,Inhba,Lmnb1,Anxa1,Plk1,Rbl1,Rrm1,Rrm2,Ccl12,Ccl2,Slfn1,Cdc6,Ubd,Dbf4,Mad2l1,Ndc80,Cdt1,Cdca5,Gpnmb,Ccnb1
14_Member	GO Biological Processes	GO:1901987	regulation of cell cycle phase transition	-6.83565	-4.65037	29/401	11629,11636,11799,12144,12236,12450,12534,12575,14056,16323,16906,16952,18817,19650,20133,20135,20293,20296,20555,20878,23834,24108,27214,56150,67052,67177,67849,93695,268697	Aif1,Ak1,Birc5,Blm,Bub1b,Ccng1,Cdk1,Cdkn1a,Ezh2,Inhba,Lmnb1,Anxa1,Plk1,Rbl1,Rrm1,Rrm2,Ccl12,Ccl2,Slfn1,Aurka,Cdc6,Ubd,Dbf4,Mad2l1,Ndc80,Cdt1,Cdca5,Gpnmb,Ccnb1
14_Member	GO Biological Processes	GO:0007346	regulation of mitotic cell cycle	-6.71579	-4.54523	32/478	11629,11636,11799,12144,12236,12450,12534,12575,14056,16000,16323,16906,16952,18817,19141,19650,20133,20135,20293,20296,20555,23834,24108,27214,56150,67052,67177,67849,93695,100088,108907,268697	Aif1,Ak1,Birc5,Blm,Bub1b,Ccng1,Cdk1,Cdkn1a,Ezh2,Igf1,Inhba,Lmnb1,Anxa1,Plk1,Lgmn,Rbl1,Rrm1,Rrm2,Ccl12,Ccl2,Slfn1,Cdc6,Ubd,Dbf4,Mad2l1,Ndc80,Cdt1,Cdca5,Gpnmb,Rcc1,Nusap1,Ccnb1
14_Member	GO Biological Processes	GO:1901991	negative regulation of mitotic cell cycle phase transition	-5.83787	-3.82568	16/159	11799,12144,12236,12450,12534,12575,14056,16323,18817,19650,20293,20296,20555,23834,56150,93695	Birc5,Blm,Bub1b,Ccng1,Cdk1,Cdkn1a,Ezh2,Inhba,Plk1,Rbl1,Ccl12,Ccl2,Slfn1,Cdc6,Mad2l1,Gpnmb
14_Member	GO Biological Processes	GO:0010948	negative regulation of cell cycle process	-5.1956	-3.26891	20/264	11799,12144,12236,12450,12534,12575,14056,16323,16878,18817,19650,20293,20296,20555,23834,26425,56150,67052,67177,93695	Birc5,Blm,Bub1b,Ccng1,Cdk1,Cdkn1a,Ezh2,Inhba,Lif,Plk1,Rbl1,Ccl12,Ccl2,Slfn1,Cdc6,Nubp1,Mad2l1,Ndc80,Cdt1,Gpnmb
14_Member	GO Biological Processes	GO:1901988	negative regulation of cell cycle phase transition	-5.19303	-3.26799	18/220	11799,12144,12236,12450,12534,12575,14056,16323,18817,19650,20293,20296,20555,23834,56150,67052,67177,93695	Birc5,Blm,Bub1b,Ccng1,Cdk1,Cdkn1a,Ezh2,Inhba,Plk1,Rbl1,Ccl12,Ccl2,Slfn1,Cdc6,Mad2l1,Ndc80,Cdt1,Gpnmb
14_Member	GO Biological Processes	GO:2000045	regulation of G1/S transition of mitotic cell cycle	-4.94066	-3.06088	14/146	11629,11636,12575,14056,16323,16952,19650,20133,20135,20293,20296,20555,27214,93695	Aif1,Ak1,Cdkn1a,Ezh2,Inhba,Anxa1,Rbl1,Rrm1,Rrm2,Ccl12,Ccl2,Slfn1,Dbf4,Gpnmb
14_Member	GO Biological Processes	GO:0045930	negative regulation of mitotic cell cycle	-4.69222	-2.85208	17/217	11799,12144,12236,12450,12534,12575,14056,16323,18817,19650,20293,20296,20555,23834,56150,67052,93695	Birc5,Blm,Bub1b,Ccng1,Cdk1,Cdkn1a,Ezh2,Inhba,Plk1,Rbl1,Ccl12,Ccl2,Slfn1,Cdc6,Mad2l1,Ndc80,Gpnmb
14_Member	GO Biological Processes	GO:1902806	regulation of cell cycle G1/S phase transition	-4.17365	-2.40564	14/171	11629,11636,12575,14056,16323,16952,19650,20133,20135,20293,20296,20555,27214,93695	Aif1,Ak1,Cdkn1a,Ezh2,Inhba,Anxa1,Rbl1,Rrm1,Rrm2,Ccl12,Ccl2,Slfn1,Dbf4,Gpnmb
14_Member	GO Biological Processes	GO:2000134	negative regulation of G1/S transition of mitotic cell cycle	-3.5371	-1.90079	8/71	12575,14056,16323,19650,20293,20296,20555,93695	Cdkn1a,Ezh2,Inhba,Rbl1,Ccl12,Ccl2,Slfn1,Gpnmb
14_Member	GO Biological Processes	GO:0045786	negative regulation of cell cycle	-3.53588	-1.90079	20/347	11799,12144,12236,12450,12534,12575,14056,16323,16878,18817,19650,20293,20296,20555,23834,26425,56150,67052,67177,93695	Birc5,Blm,Bub1b,Ccng1,Cdk1,Cdkn1a,Ezh2,Inhba,Lif,Plk1,Rbl1,Ccl12,Ccl2,Slfn1,Cdc6,Nubp1,Mad2l1,Ndc80,Cdt1,Gpnmb
14_Member	GO Biological Processes	GO:0000079	regulation of cyclin-dependent protein serine/threonine kinase activity	-3.45364	-1.82962	8/73	12144,12427,12450,12575,18817,23834,55948,268697	Blm,Ccna1,Ccng1,Cdkn1a,Plk1,Cdc6,Sfn,Ccnb1
14_Member	GO Biological Processes	GO:1904029	regulation of cyclin-dependent protein kinase activity	-3.33377	-1.73298	8/76	12144,12427,12450,12575,18817,23834,55948,268697	Blm,Ccna1,Ccng1,Cdkn1a,Plk1,Cdc6,Sfn,Ccnb1
14_Member	GO Biological Processes	GO:0010389	regulation of G2/M transition of mitotic cell cycle	-3.17548	-1.60553	9/100	12144,12450,12534,12575,16906,18817,20133,23834,268697	Blm,Ccng1,Cdk1,Cdkn1a,Lmnb1,Plk1,Rrm1,Cdc6,Ccnb1
14_Member	GO Biological Processes	GO:1902807	negative regulation of cell cycle G1/S phase transition	-3.14699	-1.59622	8/81	12575,14056,16323,19650,20293,20296,20555,93695	Cdkn1a,Ezh2,Inhba,Rbl1,Ccl12,Ccl2,Slfn1,Gpnmb
14_Member	GO Biological Processes	GO:0007093	mitotic cell cycle checkpoint signaling	-3.11802	-1.57952	10/123	11799,12144,12236,12450,12534,12575,18817,23834,56150,67052	Birc5,Blm,Bub1b,Ccng1,Cdk1,Cdkn1a,Plk1,Cdc6,Mad2l1,Ndc80
14_Member	GO Biological Processes	GO:0000075	cell cycle checkpoint signaling	-3.04804	-1.51763	11/148	11799,12144,12236,12450,12534,12575,18817,23834,56150,67052,67177	Birc5,Blm,Bub1b,Ccng1,Cdk1,Cdkn1a,Plk1,Cdc6,Mad2l1,Ndc80,Cdt1
14_Member	GO Biological Processes	GO:0044818	mitotic G2/M transition checkpoint	-2.87793	-1.37964	6/51	12144,12450,12534,12575,18817,23834	Blm,Ccng1,Cdk1,Cdkn1a,Plk1,Cdc6
14_Member	GO Biological Processes	GO:1902749	regulation of cell cycle G2/M phase transition	-2.8513	-1.36018	9/111	12144,12450,12534,12575,16906,18817,20133,23834,268697	Blm,Ccng1,Cdk1,Cdkn1a,Lmnb1,Plk1,Rrm1,Cdc6,Ccnb1
14_Member	GO Biological Processes	GO:0007095	mitotic G2 DNA damage checkpoint signaling	-2.74724	-1.27854	5/37	12144,12450,12534,12575,18817	Blm,Ccng1,Cdk1,Cdkn1a,Plk1
14_Member	GO Biological Processes	GO:0010972	negative regulation of G2/M transition of mitotic cell cycle	-2.44051	-1.03389	6/62	12144,12450,12534,12575,18817,23834	Blm,Ccng1,Cdk1,Cdkn1a,Plk1,Cdc6
14_Member	GO Biological Processes	GO:1902750	negative regulation of cell cycle G2/M phase transition	-2.37165	-0.985477	6/64	12144,12450,12534,12575,18817,23834	Blm,Ccng1,Cdk1,Cdkn1a,Plk1,Cdc6
14_Member	GO Cellular Components	GO:0000307	cyclin-dependent protein kinase holoenzyme complex	-2.13436	-0.799702	5/51	12427,12450,12534,12575,268697	Ccna1,Ccng1,Cdk1,Cdkn1a,Ccnb1
15_Summary	GO Biological Processes	GO:0001818	negative regulation of cytokine production	-9.14516	-6.65584	28/296	11846,11847,12051,12489,12523,14056,14130,15368,16000,16952,18173,19261,21825,22163,22177,24088,26362,58991,66824,69810,83430,83433,93695,102657,105855,170744,171285,278180	Arg1,Arg2,Bcl3,Cd33,Cd84,Ezh2,Fcgr2b,Hmox1,Igf1,Anxa1,Slc11a1,Sirpa,Thbs1,Tnfrsf4,Tyrobp,Tlr2,Axl,Ghrl,Pycard,Clec4b1,Il23a,Trem2,Gpnmb,Cd276,Nckap1l,Tlr8,Havcr2,Vsig4
15_Member	GO Biological Processes	GO:0001818	negative regulation of cytokine production	-9.14516	-6.65584	28/296	11846,11847,12051,12489,12523,14056,14130,15368,16000,16952,18173,19261,21825,22163,22177,24088,26362,58991,66824,69810,83430,83433,93695,102657,105855,170744,171285,278180	Arg1,Arg2,Bcl3,Cd33,Cd84,Ezh2,Fcgr2b,Hmox1,Igf1,Anxa1,Slc11a1,Sirpa,Thbs1,Tnfrsf4,Tyrobp,Tlr2,Axl,Ghrl,Pycard,Clec4b1,Il23a,Trem2,Gpnmb,Cd276,Nckap1l,Tlr8,Havcr2,Vsig4
15_Member	GO Biological Processes	GO:0032720	negative regulation of tumor necrosis factor production	-6.09347	-4.05217	11/70	11847,12051,12489,16000,19261,26362,58991,69810,83433,93695,171285	Arg2,Bcl3,Cd33,Igf1,Sirpa,Axl,Ghrl,Clec4b1,Trem2,Gpnmb,Havcr2
15_Member	GO Biological Processes	GO:1903556	negative regulation of tumor necrosis factor superfamily cytokine production	-6.02972	-3.99271	11/71	11847,12051,12489,16000,19261,26362,58991,69810,83433,93695,171285	Arg2,Bcl3,Cd33,Igf1,Sirpa,Axl,Ghrl,Clec4b1,Trem2,Gpnmb,Havcr2
16_Summary	GO Cellular Components	GO:0005581	collagen trimer	-9.11987	-6.63655	15/81	12259,12260,12262,12819,12822,12825,12831,12832,12842,12843,14133,17022,17167,53867,100952,14230,11846,13132,21815,65112,107765	C1qa,C1qb,C1qc,Col15a1,Col18a1,Col3a1,Col5a1,Col5a2,Col1a1,Col1a2,Fcna,Lum,Marco,Col5a3,Emilin1,Fkbp10,Arg1,Dab2,Tgif1,Pmepa1,Ankrd1
16_Member	GO Cellular Components	GO:0005581	collagen trimer	-9.11987	-6.63655	15/81	12259,12260,12262,12819,12822,12825,12831,12832,12842,12843,14133,17022,17167,53867,100952	C1qa,C1qb,C1qc,Col15a1,Col18a1,Col3a1,Col5a1,Col5a2,Col1a1,Col1a2,Fcna,Lum,Marco,Col5a3,Emilin1
16_Member	GO Cellular Components	GO:0005583	fibrillar collagen trimer	-8.88008	-6.46289	7/11	12825,12831,12832,12842,12843,17022,53867	Col3a1,Col5a1,Col5a2,Col1a1,Col1a2,Lum,Col5a3
16_Member	GO Cellular Components	GO:0098643	banded collagen fibril	-8.88008	-6.46289	7/11	12825,12831,12832,12842,12843,17022,53867	Col3a1,Col5a1,Col5a2,Col1a1,Col1a2,Lum,Col5a3
16_Member	GO Cellular Components	GO:0098644	complex of collagen trimers	-6.76867	-4.59521	7/19	12825,12831,12832,12842,12843,17022,53867	Col3a1,Col5a1,Col5a2,Col1a1,Col1a2,Lum,Col5a3
16_Member	GO Molecular Functions	GO:0030020	extracellular matrix structural constituent conferring tensile strength	-5.57464	-3.60091	8/38	12819,12822,12825,12831,12832,12842,12843,53867	Col15a1,Col18a1,Col3a1,Col5a1,Col5a2,Col1a1,Col1a2,Col5a3
16_Member	GO Cellular Components	GO:0005588	collagen type V trimer	-4.27015	-2.4846	3/4	12831,12832,53867	Col5a1,Col5a2,Col5a3
16_Member	GO Molecular Functions	GO:0048407	platelet-derived growth factor binding	-3.85947	-2.16709	4/12	12825,12831,12842,12843	Col3a1,Col5a1,Col1a1,Col1a2
16_Member	GO Biological Processes	GO:0030199	collagen fibril organization	-3.58872	-1.93651	7/53	12825,12831,12832,12842,12843,14230,17022	Col3a1,Col5a1,Col5a2,Col1a1,Col1a2,Fkbp10,Lum
16_Member	GO Biological Processes	GO:0032964	collagen biosynthetic process	-2.98692	-1.4715	3/9	11846,12831,12842	Arg1,Col5a1,Col1a1
16_Member	GO Molecular Functions	GO:0046332	SMAD binding	-2.33946	-0.957547	7/86	12825,12832,12843,13132,21815,65112,107765	Col3a1,Col5a2,Col1a2,Dab2,Tgif1,Pmepa1,Ankrd1
17_Summary	GO Biological Processes	GO:0009611	response to wounding	-9.02641	-6.54899	32/382	11551,12028,12575,12825,12831,12842,14058,14068,14230,15200,15368,16000,16420,16644,17242,17312,17381,17390,18173,18605,20296,20878,21857,21923,22177,26362,26570,56193,74012,83433,108101,217847,29813,11816,12740,13057,16534,18102,21825,55948,246728	Adra2a,Bax,Cdkn1a,Col3a1,Col5a1,Col1a1,F10,F7,Fkbp10,Hbegf,Hmox1,Igf1,Itgb6,Kng1,Mdk,Clec10a,Mmp12,Mmp2,Slc11a1,Enpp1,Ccl2,Aurka,Timp1,Tnc,Tyrobp,Axl,Slc7a11,Plek,Rap2b,Trem2,Fermt3,Serpina10,Zfp385a,Apoe,Cldn4,Cyba,Kcnn4,Nme1,Thbs1,Sfn,Oas2
17_Member	GO Biological Processes	GO:0009611	response to wounding	-9.02641	-6.54899	32/382	11551,12028,12575,12825,12831,12842,14058,14068,14230,15200,15368,16000,16420,16644,17242,17312,17381,17390,18173,18605,20296,20878,21857,21923,22177,26362,26570,56193,74012,83433,108101,217847	Adra2a,Bax,Cdkn1a,Col3a1,Col5a1,Col1a1,F10,F7,Fkbp10,Hbegf,Hmox1,Igf1,Itgb6,Kng1,Mdk,Clec10a,Mmp12,Mmp2,Slc11a1,Enpp1,Ccl2,Aurka,Timp1,Tnc,Tyrobp,Axl,Slc7a11,Plek,Rap2b,Trem2,Fermt3,Serpina10
17_Member	GO Biological Processes	GO:0042060	wound healing	-6.958	-4.75748	23/264	11551,12575,12825,12831,12842,14058,14068,14230,15200,15368,16000,16420,16644,17312,17381,18173,21857,26362,26570,56193,74012,108101,217847	Adra2a,Cdkn1a,Col3a1,Col5a1,Col1a1,F10,F7,Fkbp10,Hbegf,Hmox1,Igf1,Itgb6,Kng1,Clec10a,Mmp12,Slc11a1,Timp1,Axl,Slc7a11,Plek,Rap2b,Fermt3,Serpina10
17_Member	GO Biological Processes	GO:0007599	hemostasis	-3.86276	-2.16709	11/119	11551,14058,14068,16644,26362,26570,29813,56193,74012,108101,217847	Adra2a,F10,F7,Kng1,Axl,Slc7a11,Zfp385a,Plek,Rap2b,Fermt3,Serpina10
17_Member	GO Biological Processes	GO:0050878	regulation of body fluid levels	-3.50361	-1.87345	20/349	11551,11816,12740,13057,14058,14068,16534,16644,18102,18605,21825,26362,26570,29813,55948,56193,74012,108101,217847,246728	Adra2a,Apoe,Cldn4,Cyba,F10,F7,Kcnn4,Kng1,Nme1,Enpp1,Thbs1,Axl,Slc7a11,Zfp385a,Sfn,Plek,Rap2b,Fermt3,Serpina10,Oas2
17_Member	GO Biological Processes	GO:0007596	blood coagulation	-3.28867	-1.69942	10/117	11551,14058,14068,16644,26362,26570,56193,74012,108101,217847	Adra2a,F10,F7,Kng1,Axl,Slc7a11,Plek,Rap2b,Fermt3,Serpina10
17_Member	GO Biological Processes	GO:0050817	coagulation	-3.28867	-1.69942	10/117	11551,14058,14068,16644,26362,26570,56193,74012,108101,217847	Adra2a,F10,F7,Kng1,Axl,Slc7a11,Plek,Rap2b,Fermt3,Serpina10
17_Member	GO Biological Processes	GO:0030168	platelet activation	-2.78996	-1.31431	6/53	11551,26362,26570,56193,74012,108101	Adra2a,Axl,Slc7a11,Plek,Rap2b,Fermt3
17_Member	GO Biological Processes	GO:0070527	platelet aggregation	-2.43334	-1.0292	4/27	26570,56193,74012,108101	Slc7a11,Plek,Rap2b,Fermt3
18_Summary	GO Molecular Functions	GO:0005178	integrin binding	-9.01132	-6.54548	20/155	11501,12825,13132,14118,16000,16407,16409,16411,16414,16420,17387,20315,20361,20750,21810,21825,68891,93695,100952,108101,14127,22177,22324,56193,11854,19261,20377,26362,27279,53867,64099,107321,140474,12477,12519,21923,319504,12982,12983,12984,18414,21897,24088,56177,13057,14620,14676,17969,17972,20539,108017,246256,11551,12475,18383,26564,170743	Adam8,Col3a1,Dab2,Fbn1,Igf1,Itgae,Itgam,Itgax,Itgb2,Itgb6,Mmp14,Cxcl12,Sema7a,Spp1,Tgfbi,Thbs1,Cd177,Gpnmb,Emilin1,Fermt3,Fcer1g,Tyrobp,Vav1,Plek,Rhod,Sirpa,Sfrp1,Axl,Tnfrsf12a,Col5a3,Parvg,Lpxn,Muc4,Ctla4,Cd80,Tnc,Nrcam,Csf2ra,Csf2rb,Csf2rb2,Osmr,Tlr1,Tlr2,Olfm1,Cyba,Gjb3,Gna15,Ncf1,Ncf4,Slc7a5,Fxyd4,Fcgr4,Adra2a,Cd14,Tnfrsf11b,Ror2,Tlr7
18_Member	GO Molecular Functions	GO:0005178	integrin binding	-9.01132	-6.54548	20/155	11501,12825,13132,14118,16000,16407,16409,16411,16414,16420,17387,20315,20361,20750,21810,21825,68891,93695,100952,108101	Adam8,Col3a1,Dab2,Fbn1,Igf1,Itgae,Itgam,Itgax,Itgb2,Itgb6,Mmp14,Cxcl12,Sema7a,Spp1,Tgfbi,Thbs1,Cd177,Gpnmb,Emilin1,Fermt3
18_Member	GO Biological Processes	GO:0007229	integrin-mediated signaling pathway	-6.24734	-4.17342	12/82	12825,14127,16407,16409,16411,16414,16420,20361,22177,22324,56193,108101	Col3a1,Fcer1g,Itgae,Itgam,Itgax,Itgb2,Itgb6,Sema7a,Tyrobp,Vav1,Plek,Fermt3
18_Member	GO Biological Processes	GO:0031589	cell-substrate adhesion	-6.17066	-4.10504	18/188	11501,11854,12825,16407,16409,16411,16414,16420,19261,20377,26362,27279,53867,64099,100952,107321,108101,140474	Adam8,Rhod,Col3a1,Itgae,Itgam,Itgax,Itgb2,Itgb6,Sirpa,Sfrp1,Axl,Tnfrsf12a,Col5a3,Parvg,Emilin1,Lpxn,Fermt3,Muc4
18_Member	GO Cellular Components	GO:0098636	protein complex involved in cell adhesion	-5.75319	-3.74897	9/48	12477,12519,16407,16409,16411,16414,16420,21923,100952	Ctla4,Cd80,Itgae,Itgam,Itgax,Itgb2,Itgb6,Tnc,Emilin1
18_Member	GO Molecular Functions	GO:0050839	cell adhesion molecule binding	-5.28655	-3.34474	22/306	11501,12825,13132,14118,16000,16407,16409,16411,16414,16420,17387,19261,20315,20361,20750,21810,21825,68891,93695,100952,108101,319504	Adam8,Col3a1,Dab2,Fbn1,Igf1,Itgae,Itgam,Itgax,Itgb2,Itgb6,Mmp14,Sirpa,Cxcl12,Sema7a,Spp1,Tgfbi,Thbs1,Cd177,Gpnmb,Emilin1,Fermt3,Nrcam
18_Member	GO Biological Processes	GO:0007160	cell-matrix adhesion	-4.8621	-3.00117	13/129	11501,11854,12825,16407,16409,16411,16414,16420,19261,53867,100952,108101,140474	Adam8,Rhod,Col3a1,Itgae,Itgam,Itgax,Itgb2,Itgb6,Sirpa,Col5a3,Emilin1,Fermt3,Muc4
18_Member	GO Biological Processes	GO:0033627	cell adhesion mediated by integrin	-4.17893	-2.40978	7/43	14118,16407,16409,16411,16414,16420,100952	Fbn1,Itgae,Itgam,Itgax,Itgb2,Itgb6,Emilin1
18_Member	GO Cellular Components	GO:0008305	integrin complex	-3.85573	-2.16709	6/34	16407,16409,16411,16414,16420,100952	Itgae,Itgam,Itgax,Itgb2,Itgb6,Emilin1
18_Member	GO Cellular Components	GO:0098802	plasma membrane signaling receptor complex	-3.15899	-1.60307	13/190	12982,12983,12984,16407,16409,16411,16414,16420,18414,21897,24088,56177,100952	Csf2ra,Csf2rb,Csf2rb2,Itgae,Itgam,Itgax,Itgb2,Itgb6,Osmr,Tlr1,Tlr2,Olfm1,Emilin1
18_Member	GO Cellular Components	GO:0098797	plasma membrane protein complex	-2.37713	-0.987134	25/587	11501,12982,12983,12984,13057,13132,14127,14620,14676,16000,16407,16409,16411,16414,16420,17969,17972,18414,20539,21897,24088,56177,100952,108017,246256	Adam8,Csf2ra,Csf2rb,Csf2rb2,Cyba,Dab2,Fcer1g,Gjb3,Gna15,Igf1,Itgae,Itgam,Itgax,Itgb2,Itgb6,Ncf1,Ncf4,Osmr,Slc7a5,Tlr1,Tlr2,Olfm1,Emilin1,Fxyd4,Fcgr4
18_Member	GO Cellular Components	GO:0043235	receptor complex	-2.16321	-0.820734	19/423	11551,12475,12982,12983,12984,16407,16409,16411,16414,16420,18383,18414,21897,24088,26362,26564,56177,100952,170743	Adra2a,Cd14,Csf2ra,Csf2rb,Csf2rb2,Itgae,Itgam,Itgax,Itgb2,Itgb6,Tnfrsf11b,Osmr,Tlr1,Tlr2,Axl,Ror2,Olfm1,Emilin1,Tlr7
19_Summary	GO Biological Processes	GO:0010942	positive regulation of cell death	-8.90374	-6.47617	45/689	11501,11816,11910,12018,12028,12259,12477,12575,12822,13033,13036,13557,14130,15368,16323,16409,16819,16952,17153,17390,20259,20293,20296,20302,20377,21825,21933,21973,22177,22401,23882,24108,27056,27279,27280,56177,56532,56644,58203,64138,66143,66824,70445,79202,107765,12051,16000,16668,55948	Adam8,Apoe,Atf3,Bak1,Bax,C1qa,Ctla4,Cdkn1a,Col18a1,Ctsd,Ctsh,E2f3,Fcgr2b,Hmox1,Inhba,Itgam,Lcn2,Anxa1,Mal,Mmp2,Scin,Ccl12,Ccl2,Ccl3,Sfrp1,Thbs1,Tnfrsf10b,Top2a,Tyrobp,Zmat3,Gadd45g,Ubd,Irf5,Tnfrsf12a,Phlda3,Olfm1,Ripk3,Clec7a,Zbp1,Ctsz,Eef1e1,Pycard,Cd248,Tnfrsf22,Ankrd1,Bcl3,Igf1,Krt18,Sfn
19_Member	GO Biological Processes	GO:0010942	positive regulation of cell death	-8.90374	-6.47617	45/689	11501,11816,11910,12018,12028,12259,12477,12575,12822,13033,13036,13557,14130,15368,16323,16409,16819,16952,17153,17390,20259,20293,20296,20302,20377,21825,21933,21973,22177,22401,23882,24108,27056,27279,27280,56177,56532,56644,58203,64138,66143,66824,70445,79202,107765	Adam8,Apoe,Atf3,Bak1,Bax,C1qa,Ctla4,Cdkn1a,Col18a1,Ctsd,Ctsh,E2f3,Fcgr2b,Hmox1,Inhba,Itgam,Lcn2,Anxa1,Mal,Mmp2,Scin,Ccl12,Ccl2,Ccl3,Sfrp1,Thbs1,Tnfrsf10b,Top2a,Tyrobp,Zmat3,Gadd45g,Ubd,Irf5,Tnfrsf12a,Phlda3,Olfm1,Ripk3,Clec7a,Zbp1,Ctsz,Eef1e1,Pycard,Cd248,Tnfrsf22,Ankrd1
19_Member	GO Biological Processes	GO:0043068	positive regulation of programmed cell death	-8.86972	-6.46259	42/617	11501,11910,12018,12028,12477,12575,12822,13033,13036,13557,15368,16323,16409,16819,16952,17153,17390,20259,20293,20296,20302,20377,21825,21933,21973,22177,22401,23882,24108,27056,27279,27280,56177,56532,56644,58203,64138,66143,66824,70445,79202,107765	Adam8,Atf3,Bak1,Bax,Ctla4,Cdkn1a,Col18a1,Ctsd,Ctsh,E2f3,Hmox1,Inhba,Itgam,Lcn2,Anxa1,Mal,Mmp2,Scin,Ccl12,Ccl2,Ccl3,Sfrp1,Thbs1,Tnfrsf10b,Top2a,Tyrobp,Zmat3,Gadd45g,Ubd,Irf5,Tnfrsf12a,Phlda3,Olfm1,Ripk3,Clec7a,Zbp1,Ctsz,Eef1e1,Pycard,Cd248,Tnfrsf22,Ankrd1
19_Member	GO Biological Processes	GO:0043065	positive regulation of apoptotic process	-8.09242	-5.75437	40/606	11501,11910,12018,12028,12477,12822,13033,13036,13557,15368,16323,16409,16819,16952,17153,17390,20259,20293,20296,20302,20377,21825,21933,21973,22177,22401,23882,24108,27056,27279,27280,56177,56532,58203,64138,66143,66824,70445,79202,107765	Adam8,Atf3,Bak1,Bax,Ctla4,Col18a1,Ctsd,Ctsh,E2f3,Hmox1,Inhba,Itgam,Lcn2,Anxa1,Mal,Mmp2,Scin,Ccl12,Ccl2,Ccl3,Sfrp1,Thbs1,Tnfrsf10b,Top2a,Tyrobp,Zmat3,Gadd45g,Ubd,Irf5,Tnfrsf12a,Phlda3,Olfm1,Ripk3,Zbp1,Ctsz,Eef1e1,Pycard,Cd248,Tnfrsf22,Ankrd1
19_Member	GO Biological Processes	GO:0097190	apoptotic signaling pathway	-3.34437	-1.74045	17/280	12018,12028,12051,12575,15368,16000,16323,16409,16668,16819,21933,22177,27279,27280,55948,66824,79202	Bak1,Bax,Bcl3,Cdkn1a,Hmox1,Igf1,Inhba,Itgam,Krt18,Lcn2,Tnfrsf10b,Tyrobp,Tnfrsf12a,Phlda3,Sfn,Pycard,Tnfrsf22
19_Member	GO Biological Processes	GO:0097191	extrinsic apoptotic signaling pathway	-3.11305	-1.57664	9/102	12018,12028,16000,16323,16668,16819,21933,27279,79202	Bak1,Bax,Igf1,Inhba,Krt18,Lcn2,Tnfrsf10b,Tnfrsf12a,Tnfrsf22
20_Summary	GO Biological Processes	GO:0002697	regulation of immune effector process	-8.87504	-6.46289	34/431	11846,12523,12630,14127,14129,14130,14131,14825,15368,16409,16414,16854,16952,17969,20296,20361,22163,22177,22324,24088,56532,58185,68891,74748,80782,83430,83433,105855,109820,140474,171285,217303,233079,278180,56644	Arg1,Cd84,Cfi,Fcer1g,Fcgr1,Fcgr2b,Fcgr3,Cxcl1,Hmox1,Itgam,Itgb2,Lgals3,Anxa1,Ncf1,Ccl2,Sema7a,Tnfrsf4,Tyrobp,Vav1,Tlr2,Ripk3,Rsad2,Cd177,Slamf8,Klrb1b,Il23a,Trem2,Nckap1l,Pgc,Muc4,Havcr2,Cd300a,Ffar2,Vsig4,Clec7a
20_Member	GO Biological Processes	GO:0002697	regulation of immune effector process	-8.87504	-6.46289	34/431	11846,12523,12630,14127,14129,14130,14131,14825,15368,16409,16414,16854,16952,17969,20296,20361,22163,22177,22324,24088,56532,58185,68891,74748,80782,83430,83433,105855,109820,140474,171285,217303,233079,278180	Arg1,Cd84,Cfi,Fcer1g,Fcgr1,Fcgr2b,Fcgr3,Cxcl1,Hmox1,Itgam,Itgb2,Lgals3,Anxa1,Ncf1,Ccl2,Sema7a,Tnfrsf4,Tyrobp,Vav1,Tlr2,Ripk3,Rsad2,Cd177,Slamf8,Klrb1b,Il23a,Trem2,Nckap1l,Pgc,Muc4,Havcr2,Cd300a,Ffar2,Vsig4
20_Member	GO Biological Processes	GO:0002888	positive regulation of myeloid leukocyte mediated immunity	-7.80146	-5.4962	9/29	11846,14127,14129,14131,14825,16409,16414,22177,68891	Arg1,Fcer1g,Fcgr1,Fcgr3,Cxcl1,Itgam,Itgb2,Tyrobp,Cd177
20_Member	GO Biological Processes	GO:0002886	regulation of myeloid leukocyte mediated immunity	-6.68268	-4.51501	12/75	11846,12523,14127,14129,14131,14825,15368,16409,16414,22177,68891,217303	Arg1,Cd84,Fcer1g,Fcgr1,Fcgr3,Cxcl1,Hmox1,Itgam,Itgb2,Tyrobp,Cd177,Cd300a
20_Member	GO Biological Processes	GO:0002703	regulation of leukocyte mediated immunity	-6.5705	-4.41419	24/299	11846,12523,14127,14129,14130,14131,14825,15368,16409,16414,20296,22177,22324,24088,56532,58185,68891,80782,83430,83433,105855,140474,171285,217303	Arg1,Cd84,Fcer1g,Fcgr1,Fcgr2b,Fcgr3,Cxcl1,Hmox1,Itgam,Itgb2,Ccl2,Tyrobp,Vav1,Tlr2,Ripk3,Rsad2,Cd177,Klrb1b,Il23a,Trem2,Nckap1l,Muc4,Havcr2,Cd300a
20_Member	GO Biological Processes	GO:0002699	positive regulation of immune effector process	-5.8754	-3.85509	23/304	11846,12523,14127,14129,14131,14825,15368,16409,16414,16952,20296,20361,22163,22177,22324,24088,58185,68891,83430,83433,109820,217303,233079	Arg1,Cd84,Fcer1g,Fcgr1,Fcgr3,Cxcl1,Hmox1,Itgam,Itgb2,Anxa1,Ccl2,Sema7a,Tnfrsf4,Tyrobp,Vav1,Tlr2,Rsad2,Cd177,Il23a,Trem2,Pgc,Cd300a,Ffar2
20_Member	GO Biological Processes	GO:0031341	regulation of cell killing	-4.449	-2.64143	13/141	11846,14825,16409,20296,22177,22324,56532,56644,80782,83430,105855,140474,171285	Arg1,Cxcl1,Itgam,Ccl2,Tyrobp,Vav1,Ripk3,Clec7a,Klrb1b,Il23a,Nckap1l,Muc4,Havcr2
20_Member	GO Biological Processes	GO:0001910	regulation of leukocyte mediated cytotoxicity	-4.42783	-2.62276	12/122	11846,14825,16409,20296,22177,22324,56532,80782,83430,105855,140474,171285	Arg1,Cxcl1,Itgam,Ccl2,Tyrobp,Vav1,Ripk3,Klrb1b,Il23a,Nckap1l,Muc4,Havcr2
20_Member	GO Biological Processes	GO:0002705	positive regulation of leukocyte mediated immunity	-3.80863	-2.12569	14/185	11846,14127,14129,14131,14825,16409,16414,20296,22177,22324,58185,68891,83430,83433	Arg1,Fcer1g,Fcgr1,Fcgr3,Cxcl1,Itgam,Itgb2,Ccl2,Tyrobp,Vav1,Rsad2,Cd177,Il23a,Trem2
20_Member	GO Biological Processes	GO:0031343	positive regulation of cell killing	-2.50214	-1.08286	8/102	11846,14825,16409,20296,22177,22324,56644,83430	Arg1,Cxcl1,Itgam,Ccl2,Tyrobp,Vav1,Clec7a,Il23a
20_Member	GO Biological Processes	GO:0001912	positive regulation of leukocyte mediated cytotoxicity	-2.20559	-0.85502	7/91	11846,14825,16409,20296,22177,22324,83430	Arg1,Cxcl1,Itgam,Ccl2,Tyrobp,Vav1,Il23a

## Sheet:  down regulated gene enrichment
Table S14. GO terms enriched in bleomycin-challenged mice lungs at day 7 post instillation.
Column A contains Summary (the biological process that has the minimal P-value within the cluster) and Members (the other biological processes within the culster).
Columns B-D contain meta-data describing the terms.
Columns E and F contain the enrichment p-values and multi-test-corrected q-values.
Columns H & I enumerate the genes found in each enriched term.
GroupID	Category	Term	Description	LogP	Log(q-value)	InTerm_InList	Genes	Symbols
1_Summary	GO Biological Processes	GO:0008015	blood circulation	-18.9133	-14.5667	37/434	11450,11464,11482,11554,11556,11754,11835,12161,12373,13009,13618,15567,16542,16598,16846,17130,17896,17897,17898,17901,18160,18162,18979,20312,20404,21393,21814,21924,21954,22138,24053,53419,54615,70008,98660,230899,246133,11472,17762,20348,26875,65086,80880,319740	Adipoq,Actc1,Acvrl1,Adrb1,Adrb3,Aoc3,Ar,Bmp6,Casq2,Csrp3,Ednrb,Slc6a4,Kdr,Klf2,Lep,Smad6,Myl4,Myl3,Myl7,Myl1,Npr1,Npr3,Pon1,Cx3cl1,Sh3gl2,Tcap,Tgfbr3,Tnnc1,Tnni3,Ttn,Sgcg,Corin,Npff,Ace2,Atp1a2,Nppa,Kcne2,Actn2,Mapt,Sema3c,Pclo,Lpar3,Kank3,Zfyve27
1_Member	GO Biological Processes	GO:0008015	blood circulation	-18.9133	-14.5667	37/434	11450,11464,11482,11554,11556,11754,11835,12161,12373,13009,13618,15567,16542,16598,16846,17130,17896,17897,17898,17901,18160,18162,18979,20312,20404,21393,21814,21924,21954,22138,24053,53419,54615,70008,98660,230899,246133	Adipoq,Actc1,Acvrl1,Adrb1,Adrb3,Aoc3,Ar,Bmp6,Casq2,Csrp3,Ednrb,Slc6a4,Kdr,Klf2,Lep,Smad6,Myl4,Myl3,Myl7,Myl1,Npr1,Npr3,Pon1,Cx3cl1,Sh3gl2,Tcap,Tgfbr3,Tnnc1,Tnni3,Ttn,Sgcg,Corin,Npff,Ace2,Atp1a2,Nppa,Kcne2
1_Member	GO Biological Processes	GO:0003013	circulatory system process	-17.8786	-13.833	37/466	11450,11464,11482,11554,11556,11754,11835,12161,12373,13009,13618,15567,16542,16598,16846,17130,17896,17897,17898,17901,18160,18162,18979,20312,20404,21393,21814,21924,21954,22138,24053,53419,54615,70008,98660,230899,246133	Adipoq,Actc1,Acvrl1,Adrb1,Adrb3,Aoc3,Ar,Bmp6,Casq2,Csrp3,Ednrb,Slc6a4,Kdr,Klf2,Lep,Smad6,Myl4,Myl3,Myl7,Myl1,Npr1,Npr3,Pon1,Cx3cl1,Sh3gl2,Tcap,Tgfbr3,Tnnc1,Tnni3,Ttn,Sgcg,Corin,Npff,Ace2,Atp1a2,Nppa,Kcne2
1_Member	GO Biological Processes	GO:0008217	regulation of blood pressure	-8.25231	-5.14448	17/220	11450,11482,11554,11556,11754,11835,13618,16542,16846,18160,18162,21954,53419,54615,70008,98660,230899	Adipoq,Acvrl1,Adrb1,Adrb3,Aoc3,Ar,Ednrb,Kdr,Lep,Npr1,Npr3,Tnni3,Corin,Npff,Ace2,Atp1a2,Nppa
1_Member	GO Biological Processes	GO:0035296	regulation of tube diameter	-6.30292	-3.51867	13/173	11554,11556,13618,15567,16542,16598,16846,17130,18162,20312,21814,98660,230899	Adrb1,Adrb3,Ednrb,Slc6a4,Kdr,Klf2,Lep,Smad6,Npr3,Cx3cl1,Tgfbr3,Atp1a2,Nppa
1_Member	GO Biological Processes	GO:0097746	blood vessel diameter maintenance	-6.30292	-3.51867	13/173	11554,11556,13618,15567,16542,16598,16846,17130,18162,20312,21814,98660,230899	Adrb1,Adrb3,Ednrb,Slc6a4,Kdr,Klf2,Lep,Smad6,Npr3,Cx3cl1,Tgfbr3,Atp1a2,Nppa
1_Member	GO Biological Processes	GO:0003018	vascular process in circulatory system	-6.28973	-3.51867	15/234	11554,11556,12161,13618,15567,16542,16598,16846,17130,18162,20312,20404,21814,98660,230899	Adrb1,Adrb3,Bmp6,Ednrb,Slc6a4,Kdr,Klf2,Lep,Smad6,Npr3,Cx3cl1,Sh3gl2,Tgfbr3,Atp1a2,Nppa
1_Member	GO Biological Processes	GO:0035150	regulation of tube size	-6.27425	-3.51867	13/174	11554,11556,13618,15567,16542,16598,16846,17130,18162,20312,21814,98660,230899	Adrb1,Adrb3,Ednrb,Slc6a4,Kdr,Klf2,Lep,Smad6,Npr3,Cx3cl1,Tgfbr3,Atp1a2,Nppa
1_Member	GO Biological Processes	GO:0042311	vasodilation	-4.97834	-2.56619	7/58	11554,11556,13618,16542,16598,18162,230899	Adrb1,Adrb3,Ednrb,Kdr,Klf2,Npr3,Nppa
1_Member	GO Biological Processes	GO:0090066	regulation of anatomical structure size	-4.29603	-2.09995	20/557	11472,11554,11556,13618,15567,16542,16598,16846,17130,17762,18162,20312,20348,21814,26875,65086,80880,98660,230899,319740	Actn2,Adrb1,Adrb3,Ednrb,Slc6a4,Kdr,Klf2,Lep,Smad6,Mapt,Npr3,Cx3cl1,Sema3c,Tgfbr3,Pclo,Lpar3,Kank3,Atp1a2,Nppa,Zfyve27
1_Member	GO Biological Processes	GO:0003085	negative regulation of systemic arterial blood pressure	-3.16132	-1.24281	4/31	11554,11556,16542,230899	Adrb1,Adrb3,Kdr,Nppa
1_Member	GO Biological Processes	GO:0045776	negative regulation of blood pressure	-2.75862	-0.939602	5/66	11450,11554,11556,16542,230899	Adipoq,Adrb1,Adrb3,Kdr,Nppa
2_Summary	GO Cellular Components	GO:0043292	contractile fiber	-10.3332	-6.46367	20/236	11464,11472,11733,12373,13009,15464,17880,17896,17897,17898,17901,20167,20533,21393,21924,21954,21957,22138,59006,64009,11835,13618,16846,56012,230899,246133,24053,17130,21814,116904,218194,229474,11537,17292,22410,54137,17762,20257,67971,75785,81877,108075,170758,14786,16581	Actc1,Actn2,Ank1,Casq2,Csrp3,Hrc,Myh11,Myl4,Myl3,Myl7,Myl1,Rtn2,Slc4a1,Tcap,Tnnc1,Tnni3,Tnnt3,Ttn,Myoz2,Syne1,Ar,Ednrb,Lep,Pgam2,Nppa,Kcne2,Sgcg,Smad6,Tgfbr3,Alpk3,Phactr1,Fhdc1,Cfd,Mesp1,Wnt10b,Acrbp,Mapt,Stmn2,Tppp3,Klhl24,Tnxb,Ltbp4,Rac3,Grb7,Kifc2
2_Member	GO Cellular Components	GO:0043292	contractile fiber	-10.3332	-6.46367	20/236	11464,11472,11733,12373,13009,15464,17880,17896,17897,17898,17901,20167,20533,21393,21924,21954,21957,22138,59006,64009	Actc1,Actn2,Ank1,Casq2,Csrp3,Hrc,Myh11,Myl4,Myl3,Myl7,Myl1,Rtn2,Slc4a1,Tcap,Tnnc1,Tnni3,Tnnt3,Ttn,Myoz2,Syne1
2_Member	GO Biological Processes	GO:0003012	muscle system process	-9.91416	-6.35045	20/249	11464,11472,11835,12373,13009,13618,16846,17880,17896,17897,17901,21393,21924,21954,21957,22138,56012,59006,230899,246133	Actc1,Actn2,Ar,Casq2,Csrp3,Ednrb,Lep,Myh11,Myl4,Myl3,Myl1,Tcap,Tnnc1,Tnni3,Tnnt3,Ttn,Pgam2,Myoz2,Nppa,Kcne2
2_Member	GO Cellular Components	GO:0030016	myofibril	-9.88243	-6.35045	19/223	11464,11472,11733,12373,13009,15464,17896,17897,17898,17901,20167,20533,21393,21924,21954,21957,22138,59006,64009	Actc1,Actn2,Ank1,Casq2,Csrp3,Hrc,Myl4,Myl3,Myl7,Myl1,Rtn2,Slc4a1,Tcap,Tnnc1,Tnni3,Tnnt3,Ttn,Myoz2,Syne1
2_Member	GO Cellular Components	GO:0030017	sarcomere	-9.85199	-6.35045	18/198	11464,11472,11733,12373,13009,15464,17896,17897,17898,20167,20533,21393,21924,21954,21957,22138,59006,64009	Actc1,Actn2,Ank1,Casq2,Csrp3,Hrc,Myl4,Myl3,Myl7,Rtn2,Slc4a1,Tcap,Tnnc1,Tnni3,Tnnt3,Ttn,Myoz2,Syne1
2_Member	GO Biological Processes	GO:0060047	heart contraction	-9.70526	-6.31286	13/91	11464,12373,13009,17896,17897,17898,17901,21393,21924,21954,22138,24053,246133	Actc1,Casq2,Csrp3,Myl4,Myl3,Myl7,Myl1,Tcap,Tnnc1,Tnni3,Ttn,Sgcg,Kcne2
2_Member	GO Biological Processes	GO:0003015	heart process	-8.91386	-5.68115	13/105	11464,12373,13009,17896,17897,17898,17901,21393,21924,21954,22138,24053,246133	Actc1,Casq2,Csrp3,Myl4,Myl3,Myl7,Myl1,Tcap,Tnnc1,Tnni3,Ttn,Sgcg,Kcne2
2_Member	GO Biological Processes	GO:0006941	striated muscle contraction	-8.76026	-5.55974	13/108	11464,12373,13009,17896,17897,17901,21393,21924,21954,21957,22138,56012,246133	Actc1,Casq2,Csrp3,Myl4,Myl3,Myl1,Tcap,Tnnc1,Tnni3,Tnnt3,Ttn,Pgam2,Kcne2
2_Member	GO Biological Processes	GO:0060048	cardiac muscle contraction	-8.42361	-5.28109	11/75	11464,12373,13009,17896,17897,17901,21393,21924,21954,22138,246133	Actc1,Casq2,Csrp3,Myl4,Myl3,Myl1,Tcap,Tnnc1,Tnni3,Ttn,Kcne2
2_Member	GO Biological Processes	GO:0006936	muscle contraction	-8.23585	-5.14448	16/193	11464,11472,12373,13009,13618,17880,17896,17897,17901,21393,21924,21954,21957,22138,56012,246133	Actc1,Actn2,Casq2,Csrp3,Ednrb,Myh11,Myl4,Myl3,Myl1,Tcap,Tnnc1,Tnni3,Tnnt3,Ttn,Pgam2,Kcne2
2_Member	GO Cellular Components	GO:0031674	I band	-6.34218	-3.52702	12/144	11464,11472,11733,12373,13009,15464,17897,20167,20533,21393,22138,59006	Actc1,Actn2,Ank1,Casq2,Csrp3,Hrc,Myl3,Rtn2,Slc4a1,Tcap,Ttn,Myoz2
2_Member	GO Biological Processes	GO:0055006	cardiac cell development	-6.0788	-3.36562	9/78	11464,11472,13009,17130,17880,21393,21814,22138,116904	Actc1,Actn2,Csrp3,Smad6,Myh11,Tcap,Tgfbr3,Ttn,Alpk3
2_Member	GO Biological Processes	GO:0045214	sarcomere organization	-5.94774	-3.26837	7/42	11472,12373,13009,21393,21957,22138,59006	Actn2,Casq2,Csrp3,Tcap,Tnnt3,Ttn,Myoz2
2_Member	GO Biological Processes	GO:0030239	myofibril assembly	-5.78466	-3.17838	8/63	11464,11472,12373,13009,21393,21957,22138,59006	Actc1,Actn2,Casq2,Csrp3,Tcap,Tnnt3,Ttn,Myoz2
2_Member	GO Biological Processes	GO:0055002	striated muscle cell development	-5.78466	-3.17838	8/63	11464,11472,12373,13009,21393,21957,22138,59006	Actc1,Actn2,Casq2,Csrp3,Tcap,Tnnt3,Ttn,Myoz2
2_Member	GO Biological Processes	GO:0031032	actomyosin structure organization	-5.61553	-3.05255	10/113	11464,11472,12373,13009,21393,21957,22138,59006,218194,229474	Actc1,Actn2,Casq2,Csrp3,Tcap,Tnnt3,Ttn,Myoz2,Phactr1,Fhdc1
2_Member	GO Biological Processes	GO:0042692	muscle cell differentiation	-5.50245	-2.99466	16/306	11464,11472,11537,12373,13009,13618,17130,17292,17880,21393,21957,22138,22410,59006,64009,116904	Actc1,Actn2,Cfd,Casq2,Csrp3,Ednrb,Smad6,Mesp1,Myh11,Tcap,Tnnt3,Ttn,Wnt10b,Myoz2,Syne1,Alpk3
2_Member	GO Biological Processes	GO:0055001	muscle cell development	-5.19645	-2.7473	12/185	11464,11472,12373,13009,17130,17880,21393,21957,22138,22410,59006,116904	Actc1,Actn2,Casq2,Csrp3,Smad6,Myh11,Tcap,Tnnt3,Ttn,Wnt10b,Myoz2,Alpk3
2_Member	GO Molecular Functions	GO:0008307	structural constituent of muscle	-5.19266	-2.7473	5/21	13009,17880,17901,21393,22138	Csrp3,Myh11,Myl1,Tcap,Ttn
2_Member	GO Biological Processes	GO:0035995	detection of muscle stretch	-5.05321	-2.62038	3/4	13009,21393,22138	Csrp3,Tcap,Ttn
2_Member	GO Cellular Components	GO:0030018	Z disc	-5.03823	-2.61066	10/131	11472,11733,12373,13009,15464,20167,20533,21393,22138,59006	Actn2,Ank1,Casq2,Csrp3,Hrc,Rtn2,Slc4a1,Tcap,Ttn,Myoz2
2_Member	GO Biological Processes	GO:0014897	striated muscle hypertrophy	-5.02868	-2.60632	6/38	11835,13009,16846,21393,22138,230899	Ar,Csrp3,Lep,Tcap,Ttn,Nppa
2_Member	GO Biological Processes	GO:0014896	muscle hypertrophy	-4.8951	-2.52239	6/40	11835,13009,16846,21393,22138,230899	Ar,Csrp3,Lep,Tcap,Ttn,Nppa
2_Member	GO Biological Processes	GO:0010927	cellular component assembly involved in morphogenesis	-4.83139	-2.4931	9/110	11464,11472,12373,13009,21393,21957,22138,54137,59006	Actc1,Actn2,Casq2,Csrp3,Tcap,Tnnt3,Ttn,Acrbp,Myoz2
2_Member	GO Biological Processes	GO:0035051	cardiocyte differentiation	-4.73069	-2.40935	10/142	11464,11472,13009,17130,17292,17880,21393,21814,22138,116904	Actc1,Actn2,Csrp3,Smad6,Mesp1,Myh11,Tcap,Tgfbr3,Ttn,Alpk3
2_Member	GO Biological Processes	GO:0030240	skeletal muscle thin filament assembly	-4.36273	-2.14641	3/6	11464,21393,22138	Actc1,Tcap,Ttn
2_Member	GO Biological Processes	GO:0055013	cardiac muscle cell development	-4.35601	-2.14552	7/72	11464,11472,13009,17880,21393,22138,116904	Actc1,Actn2,Csrp3,Myh11,Tcap,Ttn,Alpk3
2_Member	GO Biological Processes	GO:0051146	striated muscle cell differentiation	-4.29284	-2.09995	12/228	11464,11472,12373,13009,17292,17880,21393,21957,22138,22410,59006,116904	Actc1,Actn2,Casq2,Csrp3,Mesp1,Myh11,Tcap,Tnnt3,Ttn,Wnt10b,Myoz2,Alpk3
2_Member	GO Molecular Functions	GO:0031433	telethonin binding	-4.12393	-1.95912	3/7	13009,22138,59006	Csrp3,Ttn,Myoz2
2_Member	GO Biological Processes	GO:0055003	cardiac myofibril assembly	-4.11522	-1.95609	4/18	11464,13009,21393,22138	Actc1,Csrp3,Tcap,Ttn
2_Member	GO Biological Processes	GO:0055007	cardiac muscle cell differentiation	-4.04671	-1.90146	8/108	11464,11472,13009,17292,17880,21393,22138,116904	Actc1,Actn2,Csrp3,Mesp1,Myh11,Tcap,Ttn,Alpk3
2_Member	GO Biological Processes	GO:0003300	cardiac muscle hypertrophy	-3.99472	-1.86026	5/36	13009,16846,21393,22138,230899	Csrp3,Lep,Tcap,Ttn,Nppa
2_Member	GO Biological Processes	GO:0014866	skeletal myofibril assembly	-3.92404	-1.80879	3/8	11464,21393,22138	Actc1,Tcap,Ttn
2_Member	GO Biological Processes	GO:0097435	supramolecular fiber organization	-3.70252	-1.63051	18/522	11464,11472,12373,13009,17762,17880,20257,21393,21957,22138,59006,67971,75785,81877,108075,170758,218194,229474	Actc1,Actn2,Casq2,Csrp3,Mapt,Myh11,Stmn2,Tcap,Tnnt3,Ttn,Myoz2,Tppp3,Klhl24,Tnxb,Ltbp4,Rac3,Phactr1,Fhdc1
2_Member	GO Biological Processes	GO:0035994	response to muscle stretch	-2.60321	-0.831752	3/21	13009,21393,22138	Csrp3,Tcap,Ttn
2_Member	GO Biological Processes	GO:0140694	non-membrane-bounded organelle assembly	-2.11095	-0.484467	10/308	11464,11472,12373,13009,14786,16581,21393,21957,22138,59006	Actc1,Actn2,Casq2,Csrp3,Grb7,Kifc2,Tcap,Tnnt3,Ttn,Myoz2
3_Summary	GO Biological Processes	GO:0044057	regulation of system process	-9.94053	-6.35045	32/645	11450,11554,12161,12373,12953,13009,13048,13618,14681,15464,16846,17130,17896,17897,19062,20312,21924,21954,21957,22138,26875,53419,54352,54615,56188,66402,70008,74166,84506,98660,230899,246133,11472,13835,20301,80880,170758	Adipoq,Adrb1,Bmp6,Casq2,Cry2,Csrp3,Cux2,Ednrb,Gnao1,Hrc,Lep,Smad6,Myl4,Myl3,Inpp5k,Cx3cl1,Tnnc1,Tnni3,Tnnt3,Ttn,Pclo,Corin,Irx5,Npff,Fxyd1,Sln,Ace2,Tmem38a,Hamp,Atp1a2,Nppa,Kcne2,Actn2,Epha1,Ccl27a,Kank3,Rac3
3_Member	GO Biological Processes	GO:0044057	regulation of system process	-9.94053	-6.35045	32/645	11450,11554,12161,12373,12953,13009,13048,13618,14681,15464,16846,17130,17896,17897,19062,20312,21924,21954,21957,22138,26875,53419,54352,54615,56188,66402,70008,74166,84506,98660,230899,246133	Adipoq,Adrb1,Bmp6,Casq2,Cry2,Csrp3,Cux2,Ednrb,Gnao1,Hrc,Lep,Smad6,Myl4,Myl3,Inpp5k,Cx3cl1,Tnnc1,Tnni3,Tnnt3,Ttn,Pclo,Corin,Irx5,Npff,Fxyd1,Sln,Ace2,Tmem38a,Hamp,Atp1a2,Nppa,Kcne2
3_Member	GO Biological Processes	GO:1903522	regulation of blood circulation	-9.49153	-6.14488	20/263	11554,12373,13009,13618,14681,15464,16846,17130,17896,17897,20312,21954,54352,54615,56188,70008,74166,98660,230899,246133	Adrb1,Casq2,Csrp3,Ednrb,Gnao1,Hrc,Lep,Smad6,Myl4,Myl3,Cx3cl1,Tnni3,Irx5,Npff,Fxyd1,Ace2,Tmem38a,Atp1a2,Nppa,Kcne2
3_Member	GO Biological Processes	GO:0008016	regulation of heart contraction	-9.08679	-5.81932	17/194	11554,12373,13009,13618,14681,15464,17896,17897,21954,54352,54615,56188,70008,74166,98660,230899,246133	Adrb1,Casq2,Csrp3,Ednrb,Gnao1,Hrc,Myl4,Myl3,Tnni3,Irx5,Npff,Fxyd1,Ace2,Tmem38a,Atp1a2,Nppa,Kcne2
3_Member	GO Biological Processes	GO:0006942	regulation of striated muscle contraction	-6.62922	-3.75969	10/88	11554,12373,17897,21954,21957,56188,70008,74166,98660,230899	Adrb1,Casq2,Myl3,Tnni3,Tnnt3,Fxyd1,Ace2,Tmem38a,Atp1a2,Nppa
3_Member	GO Biological Processes	GO:0090257	regulation of muscle system process	-5.81958	-3.19292	15/255	11554,12373,15464,17897,21924,21954,21957,22138,56188,66402,70008,74166,84506,98660,230899	Adrb1,Casq2,Hrc,Myl3,Tnnc1,Tnni3,Tnnt3,Ttn,Fxyd1,Sln,Ace2,Tmem38a,Hamp,Atp1a2,Nppa
3_Member	GO Biological Processes	GO:0055117	regulation of cardiac muscle contraction	-5.3851	-2.90768	8/71	11554,12373,21954,56188,70008,74166,98660,230899	Adrb1,Casq2,Tnni3,Fxyd1,Ace2,Tmem38a,Atp1a2,Nppa
3_Member	GO Biological Processes	GO:0006937	regulation of muscle contraction	-4.94691	-2.5545	11/164	11554,12373,17897,21924,21954,21957,56188,70008,74166,98660,230899	Adrb1,Casq2,Myl3,Tnnc1,Tnni3,Tnnt3,Fxyd1,Ace2,Tmem38a,Atp1a2,Nppa
3_Member	GO Biological Processes	GO:0002027	regulation of heart rate	-3.93569	-1.81435	8/112	11554,12373,13618,15464,54352,54615,230899,246133	Adrb1,Casq2,Ednrb,Hrc,Irx5,Npff,Nppa,Kcne2
3_Member	GO Biological Processes	GO:1903115	regulation of actin filament-based movement	-3.48049	-1.48214	5/46	11554,12373,21924,56188,98660	Adrb1,Casq2,Tnnc1,Fxyd1,Atp1a2
3_Member	GO Biological Processes	GO:0086004	regulation of cardiac muscle cell contraction	-2.82222	-0.984777	4/38	11554,12373,56188,98660	Adrb1,Casq2,Fxyd1,Atp1a2
3_Member	GO Biological Processes	GO:0045823	positive regulation of heart contraction	-2.62125	-0.845148	4/43	11554,15464,70008,230899	Adrb1,Hrc,Ace2,Nppa
3_Member	GO Biological Processes	GO:1903524	positive regulation of blood circulation	-2.47905	-0.740926	4/47	11554,15464,70008,230899	Adrb1,Hrc,Ace2,Nppa
3_Member	GO Biological Processes	GO:0032970	regulation of actin filament-based process	-2.4779	-0.740848	13/413	11472,11554,12373,13009,13835,19062,20301,20312,21924,56188,80880,98660,170758	Actn2,Adrb1,Casq2,Csrp3,Epha1,Inpp5k,Ccl27a,Cx3cl1,Tnnc1,Fxyd1,Kank3,Atp1a2,Rac3
3_Member	GO Biological Processes	GO:0010460	positive regulation of heart rate	-2.1162	-0.485553	3/31	11554,15464,230899	Adrb1,Hrc,Nppa
4_Summary	GO Biological Processes	GO:0048738	cardiac muscle tissue development	-9.78002	-6.33647	18/200	11464,11472,13009,14164,14183,17292,17880,17897,17898,19662,21393,21814,21924,21954,22138,24053,54485,116904,20348,22410,59006,217082,11482,14462,16542,17130,17189,21846,57265,106042,11537,12373,13618,21957,64009,15413,16372,23893,13711,14623,22370,53614,54352	Actc1,Actn2,Csrp3,Fgf1,Fgfr2,Mesp1,Myh11,Myl3,Myl7,Rbp4,Tcap,Tgfbr3,Tnnc1,Tnni3,Ttn,Sgcg,Dll4,Alpk3,Sema3c,Wnt10b,Myoz2,Hlf,Acvrl1,Gata3,Kdr,Smad6,Mb,Tie1,Fzd2,Prickle1,Cfd,Casq2,Ednrb,Tnnt3,Syne1,Hoxb5,Irx2,Grem2,Elf5,Gjb6,Vtn,Reck,Irx5
4_Member	GO Biological Processes	GO:0048738	cardiac muscle tissue development	-9.78002	-6.33647	18/200	11464,11472,13009,14164,14183,17292,17880,17897,17898,19662,21393,21814,21924,21954,22138,24053,54485,116904	Actc1,Actn2,Csrp3,Fgf1,Fgfr2,Mesp1,Myh11,Myl3,Myl7,Rbp4,Tcap,Tgfbr3,Tnnc1,Tnni3,Ttn,Sgcg,Dll4,Alpk3
4_Member	GO Biological Processes	GO:0014706	striated muscle tissue development	-9.09898	-5.81932	22/338	11464,11472,13009,14164,14183,17292,17880,17897,17898,19662,20348,21393,21814,21924,21954,22138,22410,24053,54485,59006,116904,217082	Actc1,Actn2,Csrp3,Fgf1,Fgfr2,Mesp1,Myh11,Myl3,Myl7,Rbp4,Sema3c,Tcap,Tgfbr3,Tnnc1,Tnni3,Ttn,Wnt10b,Sgcg,Dll4,Myoz2,Alpk3,Hlf
4_Member	GO Biological Processes	GO:0060537	muscle tissue development	-8.5892	-5.41864	22/360	11464,11472,13009,14164,14183,17292,17880,17897,17898,19662,20348,21393,21814,21924,21954,22138,22410,24053,54485,59006,116904,217082	Actc1,Actn2,Csrp3,Fgf1,Fgfr2,Mesp1,Myh11,Myl3,Myl7,Rbp4,Sema3c,Tcap,Tgfbr3,Tnnc1,Tnni3,Ttn,Wnt10b,Sgcg,Dll4,Myoz2,Alpk3,Hlf
4_Member	GO Biological Processes	GO:0007507	heart development	-7.72155	-4.67593	27/589	11464,11472,11482,13009,14164,14183,14462,16542,17130,17189,17292,17880,17897,17898,19662,20348,21393,21814,21846,21924,21954,22138,24053,54485,57265,106042,116904	Actc1,Actn2,Acvrl1,Csrp3,Fgf1,Fgfr2,Gata3,Kdr,Smad6,Mb,Mesp1,Myh11,Myl3,Myl7,Rbp4,Sema3c,Tcap,Tgfbr3,Tie1,Tnnc1,Tnni3,Ttn,Sgcg,Dll4,Fzd2,Prickle1,Alpk3
4_Member	GO Biological Processes	GO:0061061	muscle structure development	-6.90735	-3.96043	24/524	11464,11472,11537,12373,13009,13618,14183,17130,17292,17880,17897,21393,21814,21924,21954,21957,22138,22410,54485,57265,59006,64009,116904,217082	Actc1,Actn2,Cfd,Casq2,Csrp3,Ednrb,Fgfr2,Smad6,Mesp1,Myh11,Myl3,Tcap,Tgfbr3,Tnnc1,Tnni3,Tnnt3,Ttn,Wnt10b,Dll4,Fzd2,Myoz2,Syne1,Alpk3,Hlf
4_Member	GO Biological Processes	GO:0060415	muscle tissue morphogenesis	-6.77333	-3.87384	10/85	11464,14183,17897,21393,21814,21924,21954,22138,54485,57265	Actc1,Fgfr2,Myl3,Tcap,Tgfbr3,Tnnc1,Tnni3,Ttn,Dll4,Fzd2
4_Member	GO Biological Processes	GO:0055008	cardiac muscle tissue morphogenesis	-6.433	-3.57772	9/71	11464,14183,17897,21393,21814,21924,21954,22138,54485	Actc1,Fgfr2,Myl3,Tcap,Tgfbr3,Tnnc1,Tnni3,Ttn,Dll4
4_Member	GO Biological Processes	GO:0048644	muscle organ morphogenesis	-6.40134	-3.55985	10/93	11464,14183,17897,21393,21814,21924,21954,22138,54485,57265	Actc1,Fgfr2,Myl3,Tcap,Tgfbr3,Tnnc1,Tnni3,Ttn,Dll4,Fzd2
4_Member	GO Biological Processes	GO:0003206	cardiac chamber morphogenesis	-6.12032	-3.38646	12/151	14183,14462,17130,17292,17897,19662,20348,21814,21924,21954,54485,57265	Fgfr2,Gata3,Smad6,Mesp1,Myl3,Rbp4,Sema3c,Tgfbr3,Tnnc1,Tnni3,Dll4,Fzd2
4_Member	GO Biological Processes	GO:0003007	heart morphogenesis	-6.04502	-3.34183	16/278	11464,11482,14183,14462,17130,17292,17897,19662,20348,21393,21814,21924,21954,22138,54485,57265	Actc1,Acvrl1,Fgfr2,Gata3,Smad6,Mesp1,Myl3,Rbp4,Sema3c,Tcap,Tgfbr3,Tnnc1,Tnni3,Ttn,Dll4,Fzd2
4_Member	GO Biological Processes	GO:0003208	cardiac ventricle morphogenesis	-5.93816	-3.26837	9/81	14183,14462,17292,17897,20348,21814,21924,21954,54485	Fgfr2,Gata3,Mesp1,Myl3,Sema3c,Tgfbr3,Tnnc1,Tnni3,Dll4
4_Member	GO Biological Processes	GO:0003231	cardiac ventricle development	-5.31733	-2.84574	11/150	14183,14462,17130,17292,17897,20348,21814,21924,21954,54485,57265	Fgfr2,Gata3,Smad6,Mesp1,Myl3,Sema3c,Tgfbr3,Tnnc1,Tnni3,Dll4,Fzd2
4_Member	GO Biological Processes	GO:0003205	cardiac chamber development	-4.87526	-2.51717	12/199	14183,14462,17130,17292,17897,19662,20348,21814,21924,21954,54485,57265	Fgfr2,Gata3,Smad6,Mesp1,Myl3,Rbp4,Sema3c,Tgfbr3,Tnnc1,Tnni3,Dll4,Fzd2
4_Member	GO Biological Processes	GO:0007517	muscle organ development	-4.46655	-2.22712	14/292	11464,13009,14183,17897,21393,21814,21924,21954,22138,22410,54485,57265,59006,217082	Actc1,Csrp3,Fgfr2,Myl3,Tcap,Tgfbr3,Tnnc1,Tnni3,Ttn,Wnt10b,Dll4,Fzd2,Myoz2,Hlf
4_Member	GO Biological Processes	GO:0055010	ventricular cardiac muscle tissue morphogenesis	-4.08845	-1.93493	6/55	14183,17897,21814,21924,21954,54485	Fgfr2,Myl3,Tgfbr3,Tnnc1,Tnni3,Dll4
4_Member	GO Biological Processes	GO:0003229	ventricular cardiac muscle tissue development	-3.68123	-1.61333	6/65	14183,17897,21814,21924,21954,54485	Fgfr2,Myl3,Tgfbr3,Tnnc1,Tnni3,Dll4
4_Member	GO Biological Processes	GO:0003002	regionalization	-2.09103	-0.471114	11/359	11482,14183,15413,16372,17130,17292,20348,21393,22138,23893,54485	Acvrl1,Fgfr2,Hoxb5,Irx2,Smad6,Mesp1,Sema3c,Tcap,Ttn,Grem2,Dll4
4_Member	GO Biological Processes	GO:0048598	embryonic morphogenesis	-2.00022	-0.405625	16/635	13711,14183,14462,14623,15413,16372,17292,19662,21393,22370,23893,53614,54352,54485,57265,106042	Elf5,Fgfr2,Gata3,Gjb6,Hoxb5,Irx2,Mesp1,Rbp4,Tcap,Vtn,Grem2,Reck,Irx5,Dll4,Fzd2,Prickle1
5_Summary	GO Biological Processes	GO:0071466	cellular response to xenobiotic stimulus	-7.91865	-4.85076	15/176	11450,13106,13479,14261,14262,14263,14858,14859,14862,55990,56448,68458,74519,235674,246133,11670,16542,20617,12953,18984,71724,232223,11529,11684,11754,12583,12862,12865,12869,13120,15446,56050,104086,106648	Adipoq,Cyp2e1,Dpep1,Fmo1,Fmo3,Fmo5,Gsta2,Gsta3,Gstm1,Fmo2,Cyp2d22,Ppp1r14a,Cyp2j9,Acaa1b,Kcne2,Aldh3a1,Kdr,Snca,Cry2,Por,Aox3,Txnrd3,Adh7,Alox12,Aoc3,Cdo1,Cox6a2,Cox7a1,Cox8b,Cyp4b1,Hpgd,Cyp39a1,Cyp27a1,Cyp4f15
5_Member	GO Biological Processes	GO:0071466	cellular response to xenobiotic stimulus	-7.91865	-4.85076	15/176	11450,13106,13479,14261,14262,14263,14858,14859,14862,55990,56448,68458,74519,235674,246133	Adipoq,Cyp2e1,Dpep1,Fmo1,Fmo3,Fmo5,Gsta2,Gsta3,Gstm1,Fmo2,Cyp2d22,Ppp1r14a,Cyp2j9,Acaa1b,Kcne2
5_Member	GO Biological Processes	GO:0009410	response to xenobiotic stimulus	-6.64527	-3.76102	18/317	11450,11670,13106,13479,14261,14262,14263,14858,14859,14862,16542,20617,55990,56448,68458,74519,235674,246133	Adipoq,Aldh3a1,Cyp2e1,Dpep1,Fmo1,Fmo3,Fmo5,Gsta2,Gsta3,Gstm1,Kdr,Snca,Fmo2,Cyp2d22,Ppp1r14a,Cyp2j9,Acaa1b,Kcne2
5_Member	GO Biological Processes	GO:0006805	xenobiotic metabolic process	-6.27498	-3.51867	11/120	13106,14261,14262,14263,14858,14859,14862,55990,56448,74519,235674	Cyp2e1,Fmo1,Fmo3,Fmo5,Gsta2,Gsta3,Gstm1,Fmo2,Cyp2d22,Cyp2j9,Acaa1b
5_Member	GO Molecular Functions	GO:0004499	N,N-dimethylaniline monooxygenase activity	-5.46008	-2.97077	4/9	14261,14262,14263,55990	Fmo1,Fmo3,Fmo5,Fmo2
5_Member	GO Molecular Functions	GO:0050660	flavin adenine dinucleotide binding	-4.79833	-2.46452	8/85	12953,14261,14262,14263,18984,55990,71724,232223	Cry2,Fmo1,Fmo3,Fmo5,Por,Fmo2,Aox3,Txnrd3
5_Member	GO Molecular Functions	GO:0016491	oxidoreductase activity	-4.73151	-2.40935	26/794	11529,11670,11684,11754,12583,12862,12865,12869,13106,13120,14261,14262,14263,14858,15446,18984,20617,55990,56050,56448,71724,74519,104086,106648,232223,235674	Adh7,Aldh3a1,Alox12,Aoc3,Cdo1,Cox6a2,Cox7a1,Cox8b,Cyp2e1,Cyp4b1,Fmo1,Fmo3,Fmo5,Gsta2,Hpgd,Por,Snca,Fmo2,Cyp39a1,Cyp2d22,Aox3,Cyp2j9,Cyp27a1,Cyp4f15,Txnrd3,Acaa1b
5_Member	GO Biological Processes	GO:0070995	NADPH oxidation	-3.75219	-1.66864	3/9	14261,14263,55990	Fmo1,Fmo5,Fmo2
5_Member	GO Molecular Functions	GO:0050661	NADP binding	-3.48049	-1.48214	5/46	14261,14262,14263,18984,55990	Fmo1,Fmo3,Fmo5,Por,Fmo2
5_Member	GO Biological Processes	GO:0009404	toxin metabolic process	-3.23701	-1.2986	3/13	14261,14859,55990	Fmo1,Gsta3,Fmo2
6_Summary	GO Biological Processes	GO:1901615	organic hydroxy compound metabolic process	-7.47901	-4.45458	23/451	11529,11684,13106,13618,13897,14462,15360,16846,18160,18227,18979,19062,19662,20617,53315,56050,56448,67800,79235,104086,106648,234564,235674,11450,12161,12683,12953,14077,217258,18778,20533,75750,272636,217166,11554,58805,14311,57435,12583,15567,246133	Adh7,Alox12,Cyp2e1,Ednrb,Ces1e,Gata3,Hmgcs2,Lep,Npr1,Nr4a2,Pon1,Inpp5k,Rbp4,Snca,Sult1d1,Cyp39a1,Cyp2d22,Dgat2,Lrat,Cyp27a1,Cyp4f15,Ces1f,Acaa1b,Adipoq,Bmp6,Cidea,Cry2,Fabp3,Abca8a,Pla2g1b,Slc4a1,Slc10a6,Esyt3,Nr1d1,Adrb1,Mlxipl,Cidec,Plin4,Cdo1,Slc6a4,Kcne2
6_Member	GO Biological Processes	GO:1901615	organic hydroxy compound metabolic process	-7.47901	-4.45458	23/451	11529,11684,13106,13618,13897,14462,15360,16846,18160,18227,18979,19062,19662,20617,53315,56050,56448,67800,79235,104086,106648,234564,235674	Adh7,Alox12,Cyp2e1,Ednrb,Ces1e,Gata3,Hmgcs2,Lep,Npr1,Nr4a2,Pon1,Inpp5k,Rbp4,Snca,Sult1d1,Cyp39a1,Cyp2d22,Dgat2,Lrat,Cyp27a1,Cyp4f15,Ces1f,Acaa1b
6_Member	GO Biological Processes	GO:1901617	organic hydroxy compound biosynthetic process	-4.84818	-2.49717	11/168	11684,13897,14462,15360,16846,18227,20617,56050,56448,104086,234564	Alox12,Ces1e,Gata3,Hmgcs2,Lep,Nr4a2,Snca,Cyp39a1,Cyp2d22,Cyp27a1,Ces1f
6_Member	GO Biological Processes	GO:1905952	regulation of lipid localization	-4.41628	-2.18607	11/187	11450,12161,12683,12953,13897,14077,16846,18979,79235,217258,234564	Adipoq,Bmp6,Cidea,Cry2,Ces1e,Fabp3,Lep,Pon1,Lrat,Abca8a,Ces1f
6_Member	GO Biological Processes	GO:1905954	positive regulation of lipid localization	-4.41544	-2.18607	9/124	11450,12161,12683,13897,14077,18979,79235,217258,234564	Adipoq,Bmp6,Cidea,Ces1e,Fabp3,Pon1,Lrat,Abca8a,Ces1f
6_Member	GO Biological Processes	GO:0032368	regulation of lipid transport	-4.35544	-2.14552	10/157	11450,12161,12953,13897,14077,16846,18979,79235,217258,234564	Adipoq,Bmp6,Cry2,Ces1e,Fabp3,Lep,Pon1,Lrat,Abca8a,Ces1f
6_Member	GO Biological Processes	GO:0032370	positive regulation of lipid transport	-4.2535	-2.06521	8/101	11450,12161,13897,14077,18979,79235,217258,234564	Adipoq,Bmp6,Ces1e,Fabp3,Pon1,Lrat,Abca8a,Ces1f
6_Member	GO Biological Processes	GO:0010875	positive regulation of cholesterol efflux	-4.24845	-2.06317	5/32	11450,13897,18979,217258,234564	Adipoq,Ces1e,Pon1,Abca8a,Ces1f
6_Member	GO Biological Processes	GO:0006066	alcohol metabolic process	-3.72031	-1.64317	13/302	11529,13618,13897,15360,16846,18979,19062,19662,56050,67800,79235,104086,234564	Adh7,Ednrb,Ces1e,Hmgcs2,Lep,Pon1,Inpp5k,Rbp4,Cyp39a1,Dgat2,Lrat,Cyp27a1,Ces1f
6_Member	GO Biological Processes	GO:0010874	regulation of cholesterol efflux	-3.6201	-1.56348	5/43	11450,13897,18979,217258,234564	Adipoq,Ces1e,Pon1,Abca8a,Ces1f
6_Member	GO Biological Processes	GO:0032373	positive regulation of sterol transport	-3.48049	-1.48214	5/46	11450,13897,18979,217258,234564	Adipoq,Ces1e,Pon1,Abca8a,Ces1f
6_Member	GO Biological Processes	GO:0032376	positive regulation of cholesterol transport	-3.48049	-1.48214	5/46	11450,13897,18979,217258,234564	Adipoq,Ces1e,Pon1,Abca8a,Ces1f
6_Member	GO Biological Processes	GO:0032371	regulation of sterol transport	-3.4376	-1.44946	6/72	11450,13897,16846,18979,217258,234564	Adipoq,Ces1e,Lep,Pon1,Abca8a,Ces1f
6_Member	GO Biological Processes	GO:0032374	regulation of cholesterol transport	-3.4376	-1.44946	6/72	11450,13897,16846,18979,217258,234564	Adipoq,Ces1e,Lep,Pon1,Abca8a,Ces1f
6_Member	GO Biological Processes	GO:0008206	bile acid metabolic process	-3.397	-1.41957	4/27	16846,56050,104086,235674	Lep,Cyp39a1,Cyp27a1,Acaa1b
6_Member	GO Biological Processes	GO:0010876	lipid localization	-3.2171	-1.28685	13/341	12683,12953,13897,14077,16846,18778,19662,20533,67800,75750,217258,234564,272636	Cidea,Cry2,Ces1e,Fabp3,Lep,Pla2g1b,Rbp4,Slc4a1,Dgat2,Slc10a6,Abca8a,Ces1f,Esyt3
6_Member	GO Biological Processes	GO:0008202	steroid metabolic process	-3.10064	-1.1996	11/265	13106,13618,13897,15360,16846,18979,56050,56448,104086,234564,235674	Cyp2e1,Ednrb,Ces1e,Hmgcs2,Lep,Pon1,Cyp39a1,Cyp2d22,Cyp27a1,Ces1f,Acaa1b
6_Member	GO Biological Processes	GO:0070857	regulation of bile acid biosynthetic process	-2.95784	-1.0912	3/16	13897,217166,234564	Ces1e,Nr1d1,Ces1f
6_Member	GO Biological Processes	GO:0008203	cholesterol metabolic process	-2.8778	-1.03077	7/125	13897,15360,16846,18979,56050,104086,234564	Ces1e,Hmgcs2,Lep,Pon1,Cyp39a1,Cyp27a1,Ces1f
6_Member	GO Biological Processes	GO:0042632	cholesterol homeostasis	-2.75465	-0.937224	6/97	13897,14077,56050,67800,217166,234564	Ces1e,Fabp3,Cyp39a1,Dgat2,Nr1d1,Ces1f
6_Member	GO Biological Processes	GO:1904251	regulation of bile acid metabolic process	-2.73233	-0.928187	3/19	13897,217166,234564	Ces1e,Nr1d1,Ces1f
6_Member	GO Biological Processes	GO:0055092	sterol homeostasis	-2.73192	-0.928187	6/98	13897,14077,56050,67800,217166,234564	Ces1e,Fabp3,Cyp39a1,Dgat2,Nr1d1,Ces1f
6_Member	GO Biological Processes	GO:0016125	sterol metabolic process	-2.70446	-0.906816	7/134	13897,15360,16846,18979,56050,104086,234564	Ces1e,Hmgcs2,Lep,Pon1,Cyp39a1,Cyp27a1,Ces1f
6_Member	GO Biological Processes	GO:0055088	lipid homeostasis	-2.6664	-0.876817	8/174	11554,13897,14077,56050,58805,67800,217166,234564	Adrb1,Ces1e,Fabp3,Cyp39a1,Mlxipl,Dgat2,Nr1d1,Ces1f
6_Member	GO Biological Processes	GO:0072329	monocarboxylic acid catabolic process	-2.64379	-0.861813	6/102	11450,16846,56050,106648,234564,235674	Adipoq,Lep,Cyp39a1,Cyp4f15,Ces1f,Acaa1b
6_Member	GO Biological Processes	GO:1902652	secondary alcohol metabolic process	-2.63213	-0.85251	7/138	13897,15360,16846,18979,56050,104086,234564	Ces1e,Hmgcs2,Lep,Pon1,Cyp39a1,Cyp27a1,Ces1f
6_Member	GO Cellular Components	GO:0005811	lipid droplet	-2.51937	-0.766312	6/108	12683,13897,14311,57435,67800,234564	Cidea,Ces1e,Cidec,Plin4,Dgat2,Ces1f
6_Member	GO Biological Processes	GO:0044282	small molecule catabolic process	-2.51857	-0.766312	11/314	11450,11529,12583,16846,18979,19062,56050,104086,106648,234564,235674	Adipoq,Adh7,Cdo1,Lep,Pon1,Inpp5k,Cyp39a1,Cyp27a1,Cyp4f15,Ces1f,Acaa1b
6_Member	GO Biological Processes	GO:0015850	organic hydroxy compound transport	-2.43049	-0.711205	7/150	13897,15567,19662,75750,217258,234564,246133	Ces1e,Slc6a4,Rbp4,Slc10a6,Abca8a,Ces1f,Kcne2
6_Member	GO Biological Processes	GO:0010888	negative regulation of lipid storage	-2.33306	-0.631832	3/26	13897,16846,234564	Ces1e,Lep,Ces1f
6_Member	GO Biological Processes	GO:0046395	carboxylic acid catabolic process	-2.3247	-0.628366	8/198	11450,12583,16846,18979,56050,106648,234564,235674	Adipoq,Cdo1,Lep,Pon1,Cyp39a1,Cyp4f15,Ces1f,Acaa1b
6_Member	GO Biological Processes	GO:0016054	organic acid catabolic process	-2.2988	-0.607005	8/200	11450,12583,16846,18979,56050,106648,234564,235674	Adipoq,Cdo1,Lep,Pon1,Cyp39a1,Cyp4f15,Ces1f,Acaa1b
6_Member	GO Biological Processes	GO:0010883	regulation of lipid storage	-2.26132	-0.577664	4/54	12683,13897,16846,234564	Cidea,Ces1e,Lep,Ces1f
6_Member	GO Biological Processes	GO:1905953	negative regulation of lipid localization	-2.15137	-0.50565	4/58	12953,13897,16846,234564	Cry2,Ces1e,Lep,Ces1f
6_Member	GO Biological Processes	GO:0006869	lipid transport	-2.14901	-0.50565	10/304	13897,14077,16846,18778,19662,20533,75750,217258,234564,272636	Ces1e,Fabp3,Lep,Pla2g1b,Rbp4,Slc4a1,Slc10a6,Abca8a,Ces1f,Esyt3
6_Member	GO Biological Processes	GO:0046165	alcohol biosynthetic process	-2.04259	-0.437093	5/97	13897,15360,16846,104086,234564	Ces1e,Hmgcs2,Lep,Cyp27a1,Ces1f
7_Summary	GO Molecular Functions	GO:0005509	calcium ion binding	-7.05329	-4.04906	27/635	11472,11722,11754,12032,12373,12556,15464,17896,17897,17898,17901,18132,18778,18979,20129,20617,21827,21924,22138,26875,53313,54485,56788,64075,108075,110197,272636	Actn2,Amy1,Aoc3,Bcan,Casq2,Cdh16,Hrc,Myl4,Myl3,Myl7,Myl1,Notch4,Pla2g1b,Pon1,Rptn,Snca,Thbs3,Tnnc1,Ttn,Pclo,Atp2a3,Dll4,Scube2,Smoc1,Ltbp4,Dgkg,Esyt3
7_Member	GO Molecular Functions	GO:0005509	calcium ion binding	-7.05329	-4.04906	27/635	11472,11722,11754,12032,12373,12556,15464,17896,17897,17898,17901,18132,18778,18979,20129,20617,21827,21924,22138,26875,53313,54485,56788,64075,108075,110197,272636	Actn2,Amy1,Aoc3,Bcan,Casq2,Cdh16,Hrc,Myl4,Myl3,Myl7,Myl1,Notch4,Pla2g1b,Pon1,Rptn,Snca,Thbs3,Tnnc1,Ttn,Pclo,Atp2a3,Dll4,Scube2,Smoc1,Ltbp4,Dgkg,Esyt3
8_Summary	GO Biological Processes	GO:0032787	monocarboxylic acid metabolic process	-6.96873	-3.98381	24/520	11450,11529,11684,13106,13808,13897,15446,16846,18778,18984,20617,26464,26897,56012,56050,56448,68738,72361,74519,81877,104086,106648,234564,235674,12583,13479,14711,18979,19062,110197	Adipoq,Adh7,Alox12,Cyp2e1,Eno3,Ces1e,Hpgd,Lep,Pla2g1b,Por,Snca,Vnn3,Acot1,Pgam2,Cyp39a1,Cyp2d22,Acss1,Ces2g,Cyp2j9,Tnxb,Cyp27a1,Cyp4f15,Ces1f,Acaa1b,Cdo1,Dpep1,Gnmt,Pon1,Inpp5k,Dgkg
8_Member	GO Biological Processes	GO:0032787	monocarboxylic acid metabolic process	-6.96873	-3.98381	24/520	11450,11529,11684,13106,13808,13897,15446,16846,18778,18984,20617,26464,26897,56012,56050,56448,68738,72361,74519,81877,104086,106648,234564,235674	Adipoq,Adh7,Alox12,Cyp2e1,Eno3,Ces1e,Hpgd,Lep,Pla2g1b,Por,Snca,Vnn3,Acot1,Pgam2,Cyp39a1,Cyp2d22,Acss1,Ces2g,Cyp2j9,Tnxb,Cyp27a1,Cyp4f15,Ces1f,Acaa1b
8_Member	GO Biological Processes	GO:0006631	fatty acid metabolic process	-6.34864	-3.52702	19/368	11450,11529,11684,13106,13897,15446,16846,18778,18984,20617,26897,56448,68738,72361,74519,81877,106648,234564,235674	Adipoq,Adh7,Alox12,Cyp2e1,Ces1e,Hpgd,Lep,Pla2g1b,Por,Snca,Acot1,Cyp2d22,Acss1,Ces2g,Cyp2j9,Tnxb,Cyp4f15,Ces1f,Acaa1b
8_Member	GO Biological Processes	GO:0019752	carboxylic acid metabolic process	-5.61387	-3.05255	28/799	11450,11529,11684,12583,13106,13479,13808,13897,14711,15446,16846,18778,18979,18984,20617,26464,26897,56012,56050,56448,68738,72361,74519,81877,104086,106648,234564,235674	Adipoq,Adh7,Alox12,Cdo1,Cyp2e1,Dpep1,Eno3,Ces1e,Gnmt,Hpgd,Lep,Pla2g1b,Pon1,Por,Snca,Vnn3,Acot1,Pgam2,Cyp39a1,Cyp2d22,Acss1,Ces2g,Cyp2j9,Tnxb,Cyp27a1,Cyp4f15,Ces1f,Acaa1b
8_Member	GO Biological Processes	GO:0030258	lipid modification	-3.37326	-1.39768	9/170	11450,11529,11684,13106,16846,18984,19062,110197,235674	Adipoq,Adh7,Alox12,Cyp2e1,Lep,Por,Inpp5k,Dgkg,Acaa1b
8_Member	GO Biological Processes	GO:0019395	fatty acid oxidation	-3.19141	-1.26801	6/80	11450,11529,11684,16846,18984,235674	Adipoq,Adh7,Alox12,Lep,Por,Acaa1b
8_Member	GO Biological Processes	GO:0034440	lipid oxidation	-2.99906	-1.11779	6/87	11450,11529,11684,16846,18984,235674	Adipoq,Adh7,Alox12,Lep,Por,Acaa1b
9_Summary	GO Cellular Components	GO:0031012	extracellular matrix	-6.92263	-3.96043	24/523	11601,12032,12643,12821,14164,14183,16012,16424,16427,17388,20348,21814,21827,22370,57764,64075,66864,66873,76477,81877,94216,108075,116847,320712,23893,192199,14711,14858,14862,11450,13009,17880,17901,21393,22138,26875,60363,67801,70031,53614	Angpt2,Bcan,Chad,Col17a1,Fgf1,Fgfr2,Igfbp6,Itih1,Itih4,Mmp15,Sema3c,Tgfbr3,Thbs3,Vtn,Ntn4,Smoc1,Clec14a,Tril,Pcolce2,Tnxb,Col4a6,Ltbp4,Prelp,Abi3bp,Grem2,Rspo1,Gnmt,Gsta2,Gstm1,Adipoq,Csrp3,Myh11,Myl1,Tcap,Ttn,Pclo,Cldn15,Pllp,Cmtm8,Reck
9_Member	GO Cellular Components	GO:0031012	extracellular matrix	-6.92263	-3.96043	24/523	11601,12032,12643,12821,14164,14183,16012,16424,16427,17388,20348,21814,21827,22370,57764,64075,66864,66873,76477,81877,94216,108075,116847,320712	Angpt2,Bcan,Chad,Col17a1,Fgf1,Fgfr2,Igfbp6,Itih1,Itih4,Mmp15,Sema3c,Tgfbr3,Thbs3,Vtn,Ntn4,Smoc1,Clec14a,Tril,Pcolce2,Tnxb,Col4a6,Ltbp4,Prelp,Abi3bp
9_Member	GO Cellular Components	GO:0030312	external encapsulating structure	-6.8921	-3.96043	24/525	11601,12032,12643,12821,14164,14183,16012,16424,16427,17388,20348,21814,21827,22370,57764,64075,66864,66873,76477,81877,94216,108075,116847,320712	Angpt2,Bcan,Chad,Col17a1,Fgf1,Fgfr2,Igfbp6,Itih1,Itih4,Mmp15,Sema3c,Tgfbr3,Thbs3,Vtn,Ntn4,Smoc1,Clec14a,Tril,Pcolce2,Tnxb,Col4a6,Ltbp4,Prelp,Abi3bp
9_Member	GO Cellular Components	GO:0062023	collagen-containing extracellular matrix	-5.90372	-3.24727	19/394	11601,12032,12821,14183,16012,16424,16427,20348,21827,22370,57764,64075,66864,76477,81877,94216,108075,116847,320712	Angpt2,Bcan,Col17a1,Fgfr2,Igfbp6,Itih1,Itih4,Sema3c,Thbs3,Vtn,Ntn4,Smoc1,Clec14a,Pcolce2,Tnxb,Col4a6,Ltbp4,Prelp,Abi3bp
9_Member	GO Molecular Functions	GO:0005539	glycosaminoglycan binding	-5.57637	-3.04888	14/233	12032,14164,14183,16424,21814,21827,22370,23893,64075,76477,81877,116847,192199,320712	Bcan,Fgf1,Fgfr2,Itih1,Tgfbr3,Thbs3,Vtn,Grem2,Smoc1,Pcolce2,Tnxb,Prelp,Rspo1,Abi3bp
9_Member	GO Molecular Functions	GO:0008201	heparin binding	-5.57598	-3.04888	12/170	14164,14183,21814,21827,22370,23893,64075,76477,81877,116847,192199,320712	Fgf1,Fgfr2,Tgfbr3,Thbs3,Vtn,Grem2,Smoc1,Pcolce2,Tnxb,Prelp,Rspo1,Abi3bp
9_Member	GO Molecular Functions	GO:1901681	sulfur compound binding	-5.24585	-2.7857	15/284	14164,14183,14711,14858,14862,21814,21827,22370,23893,64075,76477,81877,116847,192199,320712	Fgf1,Fgfr2,Gnmt,Gsta2,Gstm1,Tgfbr3,Thbs3,Vtn,Grem2,Smoc1,Pcolce2,Tnxb,Prelp,Rspo1,Abi3bp
9_Member	GO Molecular Functions	GO:0005201	extracellular matrix structural constituent	-4.52479	-2.27468	10/150	11450,12821,16012,22370,76477,81877,94216,108075,116847,320712	Adipoq,Col17a1,Igfbp6,Vtn,Pcolce2,Tnxb,Col4a6,Ltbp4,Prelp,Abi3bp
9_Member	GO Molecular Functions	GO:0005198	structural molecule activity	-3.55871	-1.51741	19/584	11450,12821,13009,16012,17880,17901,21393,22138,22370,26875,60363,67801,70031,76477,81877,94216,108075,116847,320712	Adipoq,Col17a1,Csrp3,Igfbp6,Myh11,Myl1,Tcap,Ttn,Vtn,Pclo,Cldn15,Pllp,Cmtm8,Pcolce2,Tnxb,Col4a6,Ltbp4,Prelp,Abi3bp
9_Member	GO Biological Processes	GO:0030198	extracellular matrix organization	-3.54367	-1.50711	12/274	12821,16424,17388,17880,22370,53614,57764,64075,81877,94216,108075,320712	Col17a1,Itih1,Mmp15,Myh11,Vtn,Reck,Ntn4,Smoc1,Tnxb,Col4a6,Ltbp4,Abi3bp
9_Member	GO Biological Processes	GO:0043062	extracellular structure organization	-3.52929	-1.50487	12/275	12821,16424,17388,17880,22370,53614,57764,64075,81877,94216,108075,320712	Col17a1,Itih1,Mmp15,Myh11,Vtn,Reck,Ntn4,Smoc1,Tnxb,Col4a6,Ltbp4,Abi3bp
9_Member	GO Biological Processes	GO:0045229	external encapsulating structure organization	-3.51499	-1.49876	12/276	12821,16424,17388,17880,22370,53614,57764,64075,81877,94216,108075,320712	Col17a1,Itih1,Mmp15,Myh11,Vtn,Reck,Ntn4,Smoc1,Tnxb,Col4a6,Ltbp4,Abi3bp
10_Summary	GO Cellular Components	GO:0016528	sarcoplasm	-6.77333	-3.87384	10/85	11733,11870,12373,14077,15464,20167,20528,53313,66402,74166,11684,24053,56188,98660	Ank1,Art1,Casq2,Fabp3,Hrc,Rtn2,Slc2a4,Atp2a3,Sln,Tmem38a,Alox12,Sgcg,Fxyd1,Atp1a2
10_Member	GO Cellular Components	GO:0016528	sarcoplasm	-6.77333	-3.87384	10/85	11733,11870,12373,14077,15464,20167,20528,53313,66402,74166	Ank1,Art1,Casq2,Fabp3,Hrc,Rtn2,Slc2a4,Atp2a3,Sln,Tmem38a
10_Member	GO Cellular Components	GO:0016529	sarcoplasmic reticulum	-6.1761	-3.43152	9/76	11733,11870,12373,15464,20167,20528,53313,66402,74166	Ank1,Art1,Casq2,Hrc,Rtn2,Slc2a4,Atp2a3,Sln,Tmem38a
10_Member	GO Cellular Components	GO:0042383	sarcolemma	-2.20647	-0.539769	7/165	11684,11733,20167,20528,24053,56188,98660	Alox12,Ank1,Rtn2,Slc2a4,Sgcg,Fxyd1,Atp1a2
11_Summary	GO Biological Processes	GO:0055080	cation homeostasis	-6.09184	-3.36844	28/755	11514,11554,11656,11733,11979,12161,12373,12478,13009,13618,14729,15464,16542,18604,20312,20533,20617,21954,23831,53313,54199,54615,56188,57265,65086,74166,84506,98660,58805,67800,217166,18160,71326,230103,230899,19049	Adcy8,Adrb1,Alas2,Ank1,Atp7b,Bmp6,Casq2,Cd19,Csrp3,Ednrb,Gp5,Hrc,Kdr,Pdk2,Cx3cl1,Slc4a1,Snca,Tnni3,Car14,Atp2a3,Ccrl2,Npff,Fxyd1,Fzd2,Lpar3,Tmem38a,Hamp,Atp1a2,Mlxipl,Dgat2,Nr1d1,Npr1,Treml1,Npr2,Nppa,Ppp1r1b
11_Member	GO Biological Processes	GO:0055080	cation homeostasis	-6.09184	-3.36844	28/755	11514,11554,11656,11733,11979,12161,12373,12478,13009,13618,14729,15464,16542,18604,20312,20533,20617,21954,23831,53313,54199,54615,56188,57265,65086,74166,84506,98660	Adcy8,Adrb1,Alas2,Ank1,Atp7b,Bmp6,Casq2,Cd19,Csrp3,Ednrb,Gp5,Hrc,Kdr,Pdk2,Cx3cl1,Slc4a1,Snca,Tnni3,Car14,Atp2a3,Ccrl2,Npff,Fxyd1,Fzd2,Lpar3,Tmem38a,Hamp,Atp1a2
11_Member	GO Biological Processes	GO:0098771	inorganic ion homeostasis	-5.99073	-3.29729	28/764	11514,11554,11656,11733,11979,12161,12373,12478,13009,13618,14729,15464,16542,18604,20312,20533,20617,21954,23831,53313,54199,54615,56188,57265,65086,74166,84506,98660	Adcy8,Adrb1,Alas2,Ank1,Atp7b,Bmp6,Casq2,Cd19,Csrp3,Ednrb,Gp5,Hrc,Kdr,Pdk2,Cx3cl1,Slc4a1,Snca,Tnni3,Car14,Atp2a3,Ccrl2,Npff,Fxyd1,Fzd2,Lpar3,Tmem38a,Hamp,Atp1a2
11_Member	GO Biological Processes	GO:0006874	cellular calcium ion homeostasis	-5.93377	-3.26837	21/470	11514,11554,11979,12373,12478,13009,13618,14729,15464,16542,20312,20617,21954,53313,54199,54615,56188,57265,65086,74166,98660	Adcy8,Adrb1,Atp7b,Casq2,Cd19,Csrp3,Ednrb,Gp5,Hrc,Kdr,Cx3cl1,Snca,Tnni3,Atp2a3,Ccrl2,Npff,Fxyd1,Fzd2,Lpar3,Tmem38a,Atp1a2
11_Member	GO Biological Processes	GO:0006875	cellular metal ion homeostasis	-5.88986	-3.24218	24/597	11514,11554,11656,11979,12161,12373,12478,13009,13618,14729,15464,16542,20312,20617,21954,53313,54199,54615,56188,57265,65086,74166,84506,98660	Adcy8,Adrb1,Alas2,Atp7b,Bmp6,Casq2,Cd19,Csrp3,Ednrb,Gp5,Hrc,Kdr,Cx3cl1,Snca,Tnni3,Atp2a3,Ccrl2,Npff,Fxyd1,Fzd2,Lpar3,Tmem38a,Hamp,Atp1a2
11_Member	GO Biological Processes	GO:0055082	cellular chemical homeostasis	-5.81529	-3.19292	28/780	11514,11554,11656,11979,12161,12373,12478,13009,13618,14729,15464,16542,20312,20533,20617,21954,53313,54199,54615,56188,57265,58805,65086,67800,74166,84506,98660,217166	Adcy8,Adrb1,Alas2,Atp7b,Bmp6,Casq2,Cd19,Csrp3,Ednrb,Gp5,Hrc,Kdr,Cx3cl1,Slc4a1,Snca,Tnni3,Atp2a3,Ccrl2,Npff,Fxyd1,Fzd2,Mlxipl,Lpar3,Dgat2,Tmem38a,Hamp,Atp1a2,Nr1d1
11_Member	GO Biological Processes	GO:0030003	cellular cation homeostasis	-5.58089	-3.04888	25/666	11514,11554,11656,11979,12161,12373,12478,13009,13618,14729,15464,16542,20312,20533,20617,21954,53313,54199,54615,56188,57265,65086,74166,84506,98660	Adcy8,Adrb1,Alas2,Atp7b,Bmp6,Casq2,Cd19,Csrp3,Ednrb,Gp5,Hrc,Kdr,Cx3cl1,Slc4a1,Snca,Tnni3,Atp2a3,Ccrl2,Npff,Fxyd1,Fzd2,Lpar3,Tmem38a,Hamp,Atp1a2
11_Member	GO Biological Processes	GO:0072503	cellular divalent inorganic cation homeostasis	-5.57815	-3.04888	21/495	11514,11554,11979,12373,12478,13009,13618,14729,15464,16542,20312,20617,21954,53313,54199,54615,56188,57265,65086,74166,98660	Adcy8,Adrb1,Atp7b,Casq2,Cd19,Csrp3,Ednrb,Gp5,Hrc,Kdr,Cx3cl1,Snca,Tnni3,Atp2a3,Ccrl2,Npff,Fxyd1,Fzd2,Lpar3,Tmem38a,Atp1a2
11_Member	GO Biological Processes	GO:0055074	calcium ion homeostasis	-5.53716	-3.02302	21/498	11514,11554,11979,12373,12478,13009,13618,14729,15464,16542,20312,20617,21954,53313,54199,54615,56188,57265,65086,74166,98660	Adcy8,Adrb1,Atp7b,Casq2,Cd19,Csrp3,Ednrb,Gp5,Hrc,Kdr,Cx3cl1,Snca,Tnni3,Atp2a3,Ccrl2,Npff,Fxyd1,Fzd2,Lpar3,Tmem38a,Atp1a2
11_Member	GO Biological Processes	GO:0055065	metal ion homeostasis	-5.46692	-2.97153	25/676	11514,11554,11656,11733,11979,12161,12373,12478,13009,13618,14729,15464,16542,20312,20617,21954,53313,54199,54615,56188,57265,65086,74166,84506,98660	Adcy8,Adrb1,Alas2,Ank1,Atp7b,Bmp6,Casq2,Cd19,Csrp3,Ednrb,Gp5,Hrc,Kdr,Cx3cl1,Snca,Tnni3,Atp2a3,Ccrl2,Npff,Fxyd1,Fzd2,Lpar3,Tmem38a,Hamp,Atp1a2
11_Member	GO Biological Processes	GO:0006873	cellular ion homeostasis	-5.39973	-2.91641	25/682	11514,11554,11656,11979,12161,12373,12478,13009,13618,14729,15464,16542,20312,20533,20617,21954,53313,54199,54615,56188,57265,65086,74166,84506,98660	Adcy8,Adrb1,Alas2,Atp7b,Bmp6,Casq2,Cd19,Csrp3,Ednrb,Gp5,Hrc,Kdr,Cx3cl1,Slc4a1,Snca,Tnni3,Atp2a3,Ccrl2,Npff,Fxyd1,Fzd2,Lpar3,Tmem38a,Hamp,Atp1a2
11_Member	GO Biological Processes	GO:0072507	divalent inorganic cation homeostasis	-5.10812	-2.66995	21/531	11514,11554,11979,12373,12478,13009,13618,14729,15464,16542,20312,20617,21954,53313,54199,54615,56188,57265,65086,74166,98660	Adcy8,Adrb1,Atp7b,Casq2,Cd19,Csrp3,Ednrb,Gp5,Hrc,Kdr,Cx3cl1,Snca,Tnni3,Atp2a3,Ccrl2,Npff,Fxyd1,Fzd2,Lpar3,Tmem38a,Atp1a2
11_Member	GO Biological Processes	GO:0051480	regulation of cytosolic calcium ion concentration	-4.66474	-2.35029	16/357	11514,11554,12478,13618,14729,15464,16542,20312,20617,54199,54615,56188,57265,65086,74166,98660	Adcy8,Adrb1,Cd19,Ednrb,Gp5,Hrc,Kdr,Cx3cl1,Snca,Ccrl2,Npff,Fxyd1,Fzd2,Lpar3,Tmem38a,Atp1a2
11_Member	GO Biological Processes	GO:0019932	second-messenger-mediated signaling	-4.52441	-2.27468	11/182	11514,12373,13618,16542,18160,21954,54199,71326,74166,230103,230899	Adcy8,Casq2,Ednrb,Kdr,Npr1,Tnni3,Ccrl2,Treml1,Tmem38a,Npr2,Nppa
11_Member	GO Biological Processes	GO:0007204	positive regulation of cytosolic calcium ion concentration	-3.58291	-1.53946	13/312	11514,11554,12478,13618,14729,16542,20312,20617,54199,54615,57265,65086,74166	Adcy8,Adrb1,Cd19,Ednrb,Gp5,Kdr,Cx3cl1,Snca,Ccrl2,Npff,Fzd2,Lpar3,Tmem38a
11_Member	GO Biological Processes	GO:0071312	cellular response to alkaloid	-3.21686	-1.28685	4/30	11514,12373,19049,74166	Adcy8,Casq2,Ppp1r1b,Tmem38a
11_Member	GO Biological Processes	GO:0010522	regulation of calcium ion transport into cytosol	-3.18128	-1.25952	7/111	11554,12373,12478,15464,20312,20617,74166	Adrb1,Casq2,Cd19,Hrc,Cx3cl1,Snca,Tmem38a
11_Member	GO Biological Processes	GO:0010882	regulation of cardiac muscle contraction by calcium ion signaling	-3.13649	-1.22601	3/14	12373,21954,74166	Casq2,Tnni3,Tmem38a
11_Member	GO Biological Processes	GO:0051279	regulation of release of sequestered calcium ion into cytosol	-3.13444	-1.22555	6/82	12373,12478,15464,20312,20617,74166	Casq2,Cd19,Hrc,Cx3cl1,Snca,Tmem38a
11_Member	GO Biological Processes	GO:0051282	regulation of sequestering of calcium ion	-2.96	-1.0912	7/121	12373,12478,14729,15464,20312,20617,74166	Casq2,Cd19,Gp5,Hrc,Cx3cl1,Snca,Tmem38a
11_Member	GO Biological Processes	GO:0019722	calcium-mediated signaling	-2.89804	-1.04519	7/124	12373,13618,16542,21954,54199,71326,74166	Casq2,Ednrb,Kdr,Tnni3,Ccrl2,Treml1,Tmem38a
11_Member	GO Biological Processes	GO:0010880	regulation of release of sequestered calcium ion into cytosol by sarcoplasmic reticulum	-2.48724	-0.744819	3/23	12373,15464,74166	Casq2,Hrc,Tmem38a
11_Member	GO Biological Processes	GO:0043279	response to alkaloid	-2.37008	-0.661927	5/81	11514,12373,19049,20617,74166	Adcy8,Casq2,Ppp1r1b,Snca,Tmem38a
12_Summary	GO Biological Processes	GO:0034762	regulation of transmembrane transport	-5.82662	-3.19292	24/602	11450,11472,11554,11754,12373,12478,15464,16846,19062,19739,20167,20312,20617,56188,65962,66402,70008,74166,75785,84506,98660,100647,230899,246133,14681,18626,65086,18979,13897,15567,19339,234564,11684,13048,14799,16526,16542,17762,26875,54615,12953	Adipoq,Actn2,Adrb1,Aoc3,Casq2,Cd19,Hrc,Lep,Inpp5k,Rgs9,Rtn2,Cx3cl1,Snca,Fxyd1,Slc9a3r2,Sln,Ace2,Tmem38a,Klhl24,Hamp,Atp1a2,Upk3b,Nppa,Kcne2,Gnao1,Per1,Lpar3,Pon1,Ces1e,Slc6a4,Rab3a,Ces1f,Alox12,Cux2,Gria1,Kcnk2,Kdr,Mapt,Pclo,Npff,Cry2
12_Member	GO Biological Processes	GO:0034762	regulation of transmembrane transport	-5.82662	-3.19292	24/602	11450,11472,11554,11754,12373,12478,15464,16846,19062,19739,20167,20312,20617,56188,65962,66402,70008,74166,75785,84506,98660,100647,230899,246133	Adipoq,Actn2,Adrb1,Aoc3,Casq2,Cd19,Hrc,Lep,Inpp5k,Rgs9,Rtn2,Cx3cl1,Snca,Fxyd1,Slc9a3r2,Sln,Ace2,Tmem38a,Klhl24,Hamp,Atp1a2,Upk3b,Nppa,Kcne2
12_Member	GO Biological Processes	GO:0010959	regulation of metal ion transport	-5.69993	-3.10147	20/446	11472,11554,12373,12478,14681,15464,18626,19062,19739,20312,20617,56188,65086,66402,74166,75785,84506,98660,230899,246133	Actn2,Adrb1,Casq2,Cd19,Gnao1,Hrc,Per1,Inpp5k,Rgs9,Cx3cl1,Snca,Fxyd1,Lpar3,Sln,Tmem38a,Klhl24,Hamp,Atp1a2,Nppa,Kcne2
12_Member	GO Biological Processes	GO:0032409	regulation of transporter activity	-5.65069	-3.07097	16/298	11450,11472,11554,12373,15464,18979,19739,20617,56188,66402,70008,75785,84506,98660,230899,246133	Adipoq,Actn2,Adrb1,Casq2,Hrc,Pon1,Rgs9,Snca,Fxyd1,Sln,Ace2,Klhl24,Hamp,Atp1a2,Nppa,Kcne2
12_Member	GO Biological Processes	GO:0043269	regulation of ion transport	-5.64676	-3.07097	27/750	11472,11554,12373,12478,13897,14681,15464,15567,16846,18626,19062,19339,19739,20312,20617,56188,65086,65962,66402,70008,74166,75785,84506,98660,230899,234564,246133	Actn2,Adrb1,Casq2,Cd19,Ces1e,Gnao1,Hrc,Slc6a4,Lep,Per1,Inpp5k,Rab3a,Rgs9,Cx3cl1,Snca,Fxyd1,Lpar3,Slc9a3r2,Sln,Ace2,Tmem38a,Klhl24,Hamp,Atp1a2,Nppa,Ces1f,Kcne2
12_Member	GO Biological Processes	GO:1903169	regulation of calcium ion transmembrane transport	-5.47084	-2.97153	12/174	11554,12373,12478,15464,19739,20312,20617,66402,74166,98660,230899,246133	Adrb1,Casq2,Cd19,Hrc,Rgs9,Cx3cl1,Snca,Sln,Tmem38a,Atp1a2,Nppa,Kcne2
12_Member	GO Biological Processes	GO:0051924	regulation of calcium ion transport	-5.19085	-2.7473	15/287	11554,12373,12478,14681,15464,19062,19739,20312,20617,65086,66402,74166,98660,230899,246133	Adrb1,Casq2,Cd19,Gnao1,Hrc,Inpp5k,Rgs9,Cx3cl1,Snca,Lpar3,Sln,Tmem38a,Atp1a2,Nppa,Kcne2
12_Member	GO Biological Processes	GO:1904062	regulation of cation transmembrane transport	-4.92683	-2.53922	17/379	11472,11554,12373,12478,15464,19739,20312,20617,56188,66402,70008,74166,75785,84506,98660,230899,246133	Actn2,Adrb1,Casq2,Cd19,Hrc,Rgs9,Cx3cl1,Snca,Fxyd1,Sln,Ace2,Tmem38a,Klhl24,Hamp,Atp1a2,Nppa,Kcne2
12_Member	GO Biological Processes	GO:0043271	negative regulation of ion transport	-4.63635	-2.3324	11/177	11472,12373,14681,15464,16846,19062,20617,66402,84506,98660,246133	Actn2,Casq2,Gnao1,Hrc,Lep,Inpp5k,Snca,Sln,Hamp,Atp1a2,Kcne2
12_Member	GO Biological Processes	GO:0022898	regulation of transmembrane transporter activity	-4.59901	-2.32109	14/284	11472,11554,12373,15464,19739,20617,56188,66402,70008,75785,84506,98660,230899,246133	Actn2,Adrb1,Casq2,Hrc,Rgs9,Snca,Fxyd1,Sln,Ace2,Klhl24,Hamp,Atp1a2,Nppa,Kcne2
12_Member	GO Biological Processes	GO:0034764	positive regulation of transmembrane transport	-4.49582	-2.24954	13/253	11450,11472,11554,11754,12478,19739,20312,20617,56188,65962,70008,230899,246133	Adipoq,Actn2,Adrb1,Aoc3,Cd19,Rgs9,Cx3cl1,Snca,Fxyd1,Slc9a3r2,Ace2,Nppa,Kcne2
12_Member	GO Biological Processes	GO:0034767	positive regulation of ion transmembrane transport	-4.29126	-2.09995	11/193	11472,11554,12478,19739,20312,20617,56188,65962,70008,230899,246133	Actn2,Adrb1,Cd19,Rgs9,Cx3cl1,Snca,Fxyd1,Slc9a3r2,Ace2,Nppa,Kcne2
12_Member	GO Biological Processes	GO:1904064	positive regulation of cation transmembrane transport	-4.06462	-1.91387	10/170	11472,11554,12478,19739,20312,20617,56188,70008,230899,246133	Actn2,Adrb1,Cd19,Rgs9,Cx3cl1,Snca,Fxyd1,Ace2,Nppa,Kcne2
12_Member	GO Biological Processes	GO:0034763	negative regulation of transmembrane transport	-4.00497	-1.86784	9/140	11472,12373,16846,19062,66402,84506,98660,100647,246133	Actn2,Casq2,Lep,Inpp5k,Sln,Hamp,Atp1a2,Upk3b,Kcne2
12_Member	GO Biological Processes	GO:0034765	regulation of ion transmembrane transport	-3.92244	-1.80879	18/501	11472,11554,12373,12478,15464,19739,20312,20617,56188,65962,66402,70008,74166,75785,84506,98660,230899,246133	Actn2,Adrb1,Casq2,Cd19,Hrc,Rgs9,Cx3cl1,Snca,Fxyd1,Slc9a3r2,Sln,Ace2,Tmem38a,Klhl24,Hamp,Atp1a2,Nppa,Kcne2
12_Member	GO Biological Processes	GO:0043270	positive regulation of ion transport	-3.91211	-1.80099	14/329	11472,11554,12478,15567,16846,19739,20312,20617,56188,65086,65962,70008,230899,246133	Actn2,Adrb1,Cd19,Slc6a4,Lep,Rgs9,Cx3cl1,Snca,Fxyd1,Lpar3,Slc9a3r2,Ace2,Nppa,Kcne2
12_Member	GO Biological Processes	GO:0032410	negative regulation of transporter activity	-3.83006	-1.73869	7/87	11472,12373,20617,66402,84506,98660,246133	Actn2,Casq2,Snca,Sln,Hamp,Atp1a2,Kcne2
12_Member	GO Biological Processes	GO:0032412	regulation of ion transmembrane transporter activity	-3.54367	-1.50711	12/274	11472,11554,12373,15464,19739,56188,66402,75785,84506,98660,230899,246133	Actn2,Adrb1,Casq2,Hrc,Rgs9,Fxyd1,Sln,Klhl24,Hamp,Atp1a2,Nppa,Kcne2
12_Member	GO Biological Processes	GO:0051926	negative regulation of calcium ion transport	-3.53844	-1.50566	6/69	12373,14681,15464,19062,66402,98660	Casq2,Gnao1,Hrc,Inpp5k,Sln,Atp1a2
12_Member	GO Biological Processes	GO:0042391	regulation of membrane potential	-3.32981	-1.36877	16/466	11472,11554,11684,12373,13048,14799,16526,16542,17762,20312,20617,26875,54615,56188,230899,246133	Actn2,Adrb1,Alox12,Casq2,Cux2,Gria1,Kcnk2,Kdr,Mapt,Cx3cl1,Snca,Pclo,Npff,Fxyd1,Nppa,Kcne2
12_Member	GO Biological Processes	GO:0032413	negative regulation of ion transmembrane transporter activity	-3.25011	-1.30487	6/78	11472,12373,66402,84506,98660,246133	Actn2,Casq2,Sln,Hamp,Atp1a2,Kcne2
12_Member	GO Biological Processes	GO:0051051	negative regulation of transport	-2.97732	-1.09902	16/503	11450,11472,12373,12953,14681,15464,16846,17762,19062,20617,54615,66402,84506,98660,100647,246133	Adipoq,Actn2,Casq2,Cry2,Gnao1,Hrc,Lep,Mapt,Inpp5k,Snca,Npff,Sln,Hamp,Atp1a2,Upk3b,Kcne2
12_Member	GO Biological Processes	GO:1901019	regulation of calcium ion transmembrane transporter activity	-2.94751	-1.08374	6/89	12373,15464,66402,98660,230899,246133	Casq2,Hrc,Sln,Atp1a2,Nppa,Kcne2
12_Member	GO Biological Processes	GO:1901016	regulation of potassium ion transmembrane transporter activity	-2.81838	-0.982284	5/64	11472,12373,75785,230899,246133	Actn2,Casq2,Klhl24,Nppa,Kcne2
12_Member	GO Biological Processes	GO:1904063	negative regulation of cation transmembrane transport	-2.73192	-0.928187	6/98	11472,12373,66402,84506,98660,246133	Actn2,Casq2,Sln,Hamp,Atp1a2,Kcne2
12_Member	GO Biological Processes	GO:0032411	positive regulation of transporter activity	-2.70446	-0.906816	7/134	11450,11472,11554,18979,19739,230899,246133	Adipoq,Actn2,Adrb1,Pon1,Rgs9,Nppa,Kcne2
12_Member	GO Biological Processes	GO:2001257	regulation of cation channel activity	-2.56045	-0.79813	8/181	11472,11554,12373,15464,19739,75785,230899,246133	Actn2,Adrb1,Casq2,Hrc,Rgs9,Klhl24,Nppa,Kcne2
12_Member	GO Biological Processes	GO:0034766	negative regulation of ion transmembrane transport	-2.5395	-0.78392	6/107	11472,12373,66402,84506,98660,246133	Actn2,Casq2,Sln,Hamp,Atp1a2,Kcne2
12_Member	GO Biological Processes	GO:1901017	negative regulation of potassium ion transmembrane transporter activity	-2.48724	-0.744819	3/23	11472,12373,246133	Actn2,Casq2,Kcne2
12_Member	GO Biological Processes	GO:2001259	positive regulation of cation channel activity	-2.30286	-0.609427	5/84	11472,11554,19739,230899,246133	Actn2,Adrb1,Rgs9,Nppa,Kcne2
12_Member	GO Biological Processes	GO:1901380	negative regulation of potassium ion transmembrane transport	-2.24105	-0.564909	3/28	11472,12373,246133	Actn2,Casq2,Kcne2
12_Member	GO Biological Processes	GO:1901379	regulation of potassium ion transmembrane transport	-2.1769	-0.523222	5/90	11472,12373,75785,230899,246133	Actn2,Casq2,Klhl24,Nppa,Kcne2
12_Member	GO Biological Processes	GO:0060306	regulation of membrane repolarization	-2.00444	-0.409072	3/34	12373,230899,246133	Casq2,Nppa,Kcne2
12_Member	GO Biological Processes	GO:1901020	negative regulation of calcium ion transmembrane transporter activity	-2.00444	-0.409072	3/34	12373,66402,98660	Casq2,Sln,Atp1a2
13_Summary	GO Biological Processes	GO:0062012	regulation of small molecule metabolic process	-5.67494	-3.08416	18/370	11450,12161,13897,14077,14164,14263,14711,16846,18604,18984,19062,20533,20617,58805,67800,76282,217166,234564,12478,12683,21835,14462	Adipoq,Bmp6,Ces1e,Fabp3,Fgf1,Fmo5,Gnmt,Lep,Pdk2,Por,Inpp5k,Slc4a1,Snca,Mlxipl,Dgat2,Gpt,Nr1d1,Ces1f,Cd19,Cidea,Thrsp,Gata3
13_Member	GO Biological Processes	GO:0062012	regulation of small molecule metabolic process	-5.67494	-3.08416	18/370	11450,12161,13897,14077,14164,14263,14711,16846,18604,18984,19062,20533,20617,58805,67800,76282,217166,234564	Adipoq,Bmp6,Ces1e,Fabp3,Fgf1,Fmo5,Gnmt,Lep,Pdk2,Por,Inpp5k,Slc4a1,Snca,Mlxipl,Dgat2,Gpt,Nr1d1,Ces1f
13_Member	GO Biological Processes	GO:0019216	regulation of lipid metabolic process	-4.89728	-2.52239	17/381	11450,12161,12478,12683,13897,14077,14164,14263,16846,18604,18984,20617,21835,58805,67800,217166,234564	Adipoq,Bmp6,Cd19,Cidea,Ces1e,Fabp3,Fgf1,Fmo5,Lep,Pdk2,Por,Snca,Thrsp,Mlxipl,Dgat2,Nr1d1,Ces1f
13_Member	GO Biological Processes	GO:0062013	positive regulation of small molecule metabolic process	-4.87259	-2.51717	11/167	11450,12161,13897,14164,18984,20617,58805,67800,76282,217166,234564	Adipoq,Bmp6,Ces1e,Fgf1,Por,Snca,Mlxipl,Dgat2,Gpt,Nr1d1,Ces1f
13_Member	GO Biological Processes	GO:0090181	regulation of cholesterol metabolic process	-4.83115	-2.4931	6/41	13897,14164,14263,18984,67800,234564	Ces1e,Fgf1,Fmo5,Por,Dgat2,Ces1f
13_Member	GO Biological Processes	GO:0019218	regulation of steroid metabolic process	-4.61591	-2.32996	9/117	12161,13897,14164,14263,16846,18984,67800,217166,234564	Bmp6,Ces1e,Fgf1,Fmo5,Lep,Por,Dgat2,Nr1d1,Ces1f
13_Member	GO Biological Processes	GO:0045940	positive regulation of steroid metabolic process	-4.59219	-2.32109	6/45	12161,13897,14164,18984,217166,234564	Bmp6,Ces1e,Fgf1,Por,Nr1d1,Ces1f
13_Member	GO Biological Processes	GO:0045834	positive regulation of lipid metabolic process	-4.48071	-2.23787	11/184	11450,12161,12478,13897,14077,14164,18984,58805,67800,217166,234564	Adipoq,Bmp6,Cd19,Ces1e,Fabp3,Fgf1,Por,Mlxipl,Dgat2,Nr1d1,Ces1f
13_Member	GO Biological Processes	GO:0010565	regulation of cellular ketone metabolic process	-4.45103	-2.21498	10/153	11450,12161,13897,14077,18604,20617,58805,67800,217166,234564	Adipoq,Bmp6,Ces1e,Fabp3,Pdk2,Snca,Mlxipl,Dgat2,Nr1d1,Ces1f
13_Member	GO Biological Processes	GO:0090205	positive regulation of cholesterol metabolic process	-4.11522	-1.95609	4/18	13897,14164,18984,234564	Ces1e,Fgf1,Por,Ces1f
13_Member	GO Biological Processes	GO:0046890	regulation of lipid biosynthetic process	-4.09354	-1.93723	11/203	12161,13897,14077,14164,16846,18984,21835,58805,67800,217166,234564	Bmp6,Ces1e,Fabp3,Fgf1,Lep,Por,Thrsp,Mlxipl,Dgat2,Nr1d1,Ces1f
13_Member	GO Biological Processes	GO:0050810	regulation of steroid biosynthetic process	-3.95917	-1.83524	7/83	12161,13897,14164,16846,18984,217166,234564	Bmp6,Ces1e,Fgf1,Lep,Por,Nr1d1,Ces1f
13_Member	GO Biological Processes	GO:0046889	positive regulation of lipid biosynthetic process	-3.27683	-1.32409	7/107	12161,14077,14164,18984,58805,67800,217166	Bmp6,Fabp3,Fgf1,Por,Mlxipl,Dgat2,Nr1d1
13_Member	GO Biological Processes	GO:0010893	positive regulation of steroid biosynthetic process	-3.27453	-1.32409	4/29	12161,14164,18984,217166	Bmp6,Fgf1,Por,Nr1d1
13_Member	GO Biological Processes	GO:1902932	positive regulation of alcohol biosynthetic process	-3.27453	-1.32409	4/29	12161,14164,18984,20617	Bmp6,Fgf1,Por,Snca
13_Member	GO Biological Processes	GO:0032352	positive regulation of hormone metabolic process	-2.43344	-0.713134	3/24	12161,14462,18984	Bmp6,Gata3,Por
13_Member	GO Biological Processes	GO:1902930	regulation of alcohol biosynthetic process	-2.38136	-0.672199	4/50	12161,14164,18984,20617	Bmp6,Fgf1,Por,Snca
14_Summary	GO Molecular Functions	GO:0016709	oxidoreductase activity, acting on paired donors, with incorporation or reduction of molecular oxygen, NAD(P)H as one donor, and incorporation of one atom of oxygen	-5.57795	-3.04888	8/67	13106,14261,14262,14263,55990,56448,104086,106648,13120,56050,74519,18984,11529,11684,13618,19662,79235,17189,217166,13479,15446,72361,26897	Cyp2e1,Fmo1,Fmo3,Fmo5,Fmo2,Cyp2d22,Cyp27a1,Cyp4f15,Cyp4b1,Cyp39a1,Cyp2j9,Por,Adh7,Alox12,Ednrb,Rbp4,Lrat,Mb,Nr1d1,Dpep1,Hpgd,Ces2g,Acot1
14_Member	GO Molecular Functions	GO:0016709	oxidoreductase activity, acting on paired donors, with incorporation or reduction of molecular oxygen, NAD(P)H as one donor, and incorporation of one atom of oxygen	-5.57795	-3.04888	8/67	13106,14261,14262,14263,55990,56448,104086,106648	Cyp2e1,Fmo1,Fmo3,Fmo5,Fmo2,Cyp2d22,Cyp27a1,Cyp4f15
14_Member	GO Molecular Functions	GO:0004497	monooxygenase activity	-5.28949	-2.82365	11/151	13106,13120,14261,14262,14263,55990,56050,56448,74519,104086,106648	Cyp2e1,Cyp4b1,Fmo1,Fmo3,Fmo5,Fmo2,Cyp39a1,Cyp2d22,Cyp2j9,Cyp27a1,Cyp4f15
14_Member	GO Molecular Functions	GO:0016705	oxidoreductase activity, acting on paired donors, with incorporation or reduction of molecular oxygen	-4.32987	-2.12624	12/226	13106,13120,14261,14262,14263,18984,55990,56050,56448,74519,104086,106648	Cyp2e1,Cyp4b1,Fmo1,Fmo3,Fmo5,Por,Fmo2,Cyp39a1,Cyp2d22,Cyp2j9,Cyp27a1,Cyp4f15
14_Member	GO Biological Processes	GO:0120254	olefinic compound metabolic process	-3.86573	-1.76706	9/146	11529,11684,13106,13618,19662,56448,74519,79235,106648	Adh7,Alox12,Cyp2e1,Ednrb,Rbp4,Cyp2d22,Cyp2j9,Lrat,Cyp4f15
14_Member	GO Molecular Functions	GO:0020037	heme binding	-3.52705	-1.50468	9/162	13106,13120,17189,56050,56448,74519,104086,106648,217166	Cyp2e1,Cyp4b1,Mb,Cyp39a1,Cyp2d22,Cyp2j9,Cyp27a1,Cyp4f15,Nr1d1
14_Member	GO Biological Processes	GO:0006690	icosanoid metabolic process	-3.40131	-1.42015	8/134	11684,13106,13479,15446,56448,72361,74519,106648	Alox12,Cyp2e1,Dpep1,Hpgd,Cyp2d22,Ces2g,Cyp2j9,Cyp4f15
14_Member	GO Molecular Functions	GO:0046906	tetrapyrrole binding	-3.35469	-1.3821	9/171	13106,13120,17189,56050,56448,74519,104086,106648,217166	Cyp2e1,Cyp4b1,Mb,Cyp39a1,Cyp2d22,Cyp2j9,Cyp27a1,Cyp4f15,Nr1d1
14_Member	GO Molecular Functions	GO:0016712	oxidoreductase activity, acting on paired donors, with incorporation or reduction of molecular oxygen, reduced flavin or flavoprotein as one donor, and incorporation of one atom of oxygen	-3.22054	-1.28685	6/79	13106,13120,56050,56448,74519,106648	Cyp2e1,Cyp4b1,Cyp39a1,Cyp2d22,Cyp2j9,Cyp4f15
14_Member	GO Biological Processes	GO:0033559	unsaturated fatty acid metabolic process	-2.93913	-1.07678	7/122	11684,13106,15446,56448,72361,74519,106648	Alox12,Cyp2e1,Hpgd,Cyp2d22,Ces2g,Cyp2j9,Cyp4f15
14_Member	GO Molecular Functions	GO:0008395	steroid hydroxylase activity	-2.56532	-0.800733	5/73	13106,56050,56448,74519,104086	Cyp2e1,Cyp39a1,Cyp2d22,Cyp2j9,Cyp27a1
14_Member	GO Biological Processes	GO:0019369	arachidonic acid metabolic process	-2.44043	-0.717034	5/78	11684,13106,56448,74519,106648	Alox12,Cyp2e1,Cyp2d22,Cyp2j9,Cyp4f15
14_Member	GO Molecular Functions	GO:0008391	arachidonic acid monooxygenase activity	-2.35031	-0.644671	4/51	13106,56448,74519,106648	Cyp2e1,Cyp2d22,Cyp2j9,Cyp4f15
14_Member	GO Biological Processes	GO:0001676	long-chain fatty acid metabolic process	-2.22634	-0.55455	6/124	11684,13106,26897,56448,74519,106648	Alox12,Cyp2e1,Acot1,Cyp2d22,Cyp2j9,Cyp4f15
15_Summary	GO Cellular Components	GO:0016460	myosin II complex	-5.55432	-3.03375	5/18	17880,17896,17897,17901,22138,11472,11514,13009,14623,15567,20533,20617,21924,21954,21957,59006,64009,218194,229474,17898,11733,11464,53419,170758	Myh11,Myl4,Myl3,Myl1,Ttn,Actn2,Adcy8,Csrp3,Gjb6,Slc6a4,Slc4a1,Snca,Tnnc1,Tnni3,Tnnt3,Myoz2,Syne1,Phactr1,Fhdc1,Myl7,Ank1,Actc1,Corin,Rac3
15_Member	GO Cellular Components	GO:0016460	myosin II complex	-5.55432	-3.03375	5/18	17880,17896,17897,17901,22138	Myh11,Myl4,Myl3,Myl1,Ttn
15_Member	GO Molecular Functions	GO:0003779	actin binding	-4.59474	-2.32109	18/444	11472,11514,13009,14623,15567,17880,17896,17897,20533,20617,21924,21954,21957,22138,59006,64009,218194,229474	Actn2,Adcy8,Csrp3,Gjb6,Slc6a4,Myh11,Myl4,Myl3,Slc4a1,Snca,Tnnc1,Tnni3,Tnnt3,Ttn,Myoz2,Syne1,Phactr1,Fhdc1
15_Member	GO Cellular Components	GO:0016459	myosin complex	-4.13386	-1.96331	6/54	17880,17896,17897,17898,17901,22138	Myh11,Myl4,Myl3,Myl7,Myl1,Ttn
15_Member	GO Cellular Components	GO:0031672	A band	-3.87969	-1.77563	5/38	11733,17896,17897,17898,22138	Ank1,Myl4,Myl3,Myl7,Ttn
15_Member	GO Cellular Components	GO:0015629	actin cytoskeleton	-3.42621	-1.44129	17/503	11464,11472,11514,14623,17880,17896,17897,17898,17901,20617,21924,21954,21957,22138,53419,59006,170758	Actc1,Actn2,Adcy8,Gjb6,Myh11,Myl4,Myl3,Myl7,Myl1,Snca,Tnnc1,Tnni3,Tnnt3,Ttn,Corin,Myoz2,Rac3
15_Member	GO Molecular Functions	GO:0051015	actin filament binding	-2.61546	-0.841491	9/218	11472,14623,15567,17880,17896,21924,21954,22138,64009	Actn2,Gjb6,Slc6a4,Myh11,Myl4,Tnnc1,Tnni3,Ttn,Syne1
16_Summary	GO Cellular Components	GO:0005865	striated muscle thin filament	-4.98356	-2.56633	5/23	11472,21924,21954,21957,22138,21393,12373,20257,170758,17896,66402	Actn2,Tnnc1,Tnni3,Tnnt3,Ttn,Tcap,Casq2,Stmn2,Rac3,Myl4,Sln
16_Member	GO Cellular Components	GO:0005865	striated muscle thin filament	-4.98356	-2.56633	5/23	11472,21924,21954,21957,22138	Actn2,Tnnc1,Tnni3,Tnnt3,Ttn
16_Member	GO Cellular Components	GO:0036379	myofilament	-4.62214	-2.3324	5/27	11472,21924,21954,21957,22138	Actn2,Tnnc1,Tnni3,Tnnt3,Ttn
16_Member	GO Cellular Components	GO:0005861	troponin complex	-3.92404	-1.80879	3/8	21924,21954,21957	Tnnc1,Tnni3,Tnnt3
16_Member	GO Biological Processes	GO:0003009	skeletal muscle contraction	-3.21686	-1.28685	4/30	21393,21924,21954,21957	Tcap,Tnnc1,Tnni3,Tnnt3
16_Member	GO Molecular Functions	GO:0048306	calcium-dependent protein binding	-2.80099	-0.968889	6/95	12373,20257,21924,21954,21957,170758	Casq2,Stmn2,Tnnc1,Tnni3,Tnnt3,Rac3
16_Member	GO Biological Processes	GO:0043462	regulation of ATP-dependent activity	-2.64532	-0.861813	5/70	17896,21924,21954,21957,66402	Myl4,Tnnc1,Tnni3,Tnnt3,Sln
16_Member	GO Biological Processes	GO:0050879	multicellular organismal movement	-2.47905	-0.740926	4/47	21393,21924,21954,21957	Tcap,Tnnc1,Tnni3,Tnnt3
16_Member	GO Biological Processes	GO:0050881	musculoskeletal movement	-2.47905	-0.740926	4/47	21393,21924,21954,21957	Tcap,Tnnc1,Tnni3,Tnnt3
17_Summary	GO Biological Processes	GO:0035265	organ growth	-4.96205	-2.56273	9/106	11835,14164,14183,16542,16846,17292,21814,21827,22138,11482,13618,15413,18132,21846,54485,11464,14462,16372,17897,20348,21393,21924,21954,57265,106042,12032,16194,16598,17762,20404,22410,107503,12161,15446,17130,19062,20257,108075,319740,217166,13711,13897,234564	Ar,Fgf1,Fgfr2,Kdr,Lep,Mesp1,Tgfbr3,Thbs3,Ttn,Acvrl1,Ednrb,Hoxb5,Notch4,Tie1,Dll4,Actc1,Gata3,Irx2,Myl3,Sema3c,Tcap,Tnnc1,Tnni3,Fzd2,Prickle1,Bcan,Il6ra,Klf2,Mapt,Sh3gl2,Wnt10b,Atf5,Bmp6,Hpgd,Smad6,Inpp5k,Stmn2,Ltbp4,Zfyve27,Nr1d1,Elf5,Ces1e,Ces1f
17_Member	GO Biological Processes	GO:0035265	organ growth	-4.96205	-2.56273	9/106	11835,14164,14183,16542,16846,17292,21814,21827,22138	Ar,Fgf1,Fgfr2,Kdr,Lep,Mesp1,Tgfbr3,Thbs3,Ttn
17_Member	GO Biological Processes	GO:0003158	endothelium development	-4.54614	-2.28228	8/92	11482,13618,15413,16542,17292,18132,21846,54485	Acvrl1,Ednrb,Hoxb5,Kdr,Mesp1,Notch4,Tie1,Dll4
17_Member	GO Biological Processes	GO:0045446	endothelial cell differentiation	-4.02652	-1.884	7/81	11482,13618,15413,16542,17292,18132,21846	Acvrl1,Ednrb,Hoxb5,Kdr,Mesp1,Notch4,Tie1
17_Member	GO Biological Processes	GO:0048729	tissue morphogenesis	-3.97697	-1.8478	21/635	11464,11482,11835,14164,14183,14462,16372,16542,17292,17897,18132,20348,21393,21814,21846,21924,21954,22138,54485,57265,106042	Actc1,Acvrl1,Ar,Fgf1,Fgfr2,Gata3,Irx2,Kdr,Mesp1,Myl3,Notch4,Sema3c,Tcap,Tgfbr3,Tie1,Tnnc1,Tnni3,Ttn,Dll4,Fzd2,Prickle1
17_Member	GO Biological Processes	GO:0048589	developmental growth	-3.67164	-1.60603	17/479	11835,12032,14164,14183,14462,16194,16542,16598,16846,17292,17762,20404,21814,21827,22138,22410,107503	Ar,Bcan,Fgf1,Fgfr2,Gata3,Il6ra,Kdr,Klf2,Lep,Mesp1,Mapt,Sh3gl2,Tgfbr3,Thbs3,Ttn,Wnt10b,Atf5
17_Member	GO Biological Processes	GO:0040007	growth	-3.60857	-1.55639	17/485	11835,12032,14164,14183,14462,16194,16542,16598,16846,17292,17762,20404,21814,21827,22138,22410,107503	Ar,Bcan,Fgf1,Fgfr2,Gata3,Il6ra,Kdr,Klf2,Lep,Mesp1,Mapt,Sh3gl2,Tgfbr3,Thbs3,Ttn,Wnt10b,Atf5
17_Member	GO Biological Processes	GO:0060562	epithelial tube morphogenesis	-3.43799	-1.44946	14/366	11482,11835,14164,14183,14462,16372,16542,17292,18132,21393,21846,54485,57265,106042	Acvrl1,Ar,Fgf1,Fgfr2,Gata3,Irx2,Kdr,Mesp1,Notch4,Tcap,Tie1,Dll4,Fzd2,Prickle1
17_Member	GO Biological Processes	GO:0071363	cellular response to growth factor stimulus	-3.21489	-1.28655	15/431	11482,12161,14164,14183,14462,15446,16542,17130,19062,20257,20404,21814,54485,108075,319740	Acvrl1,Bmp6,Fgf1,Fgfr2,Gata3,Hpgd,Kdr,Smad6,Inpp5k,Stmn2,Sh3gl2,Tgfbr3,Dll4,Ltbp4,Zfyve27
17_Member	GO Biological Processes	GO:0070848	response to growth factor	-3.06397	-1.16603	15/446	11482,12161,14164,14183,14462,15446,16542,17130,19062,20257,20404,21814,54485,108075,319740	Acvrl1,Bmp6,Fgf1,Fgfr2,Gata3,Hpgd,Kdr,Smad6,Inpp5k,Stmn2,Sh3gl2,Tgfbr3,Dll4,Ltbp4,Zfyve27
17_Member	GO Biological Processes	GO:0050678	regulation of epithelial cell proliferation	-3.01803	-1.13228	14/404	11482,11835,12161,13618,14164,14183,14462,16542,16846,21814,21846,22410,54485,217166	Acvrl1,Ar,Bmp6,Ednrb,Fgf1,Fgfr2,Gata3,Kdr,Lep,Tgfbr3,Tie1,Wnt10b,Dll4,Nr1d1
17_Member	GO Biological Processes	GO:0030855	epithelial cell differentiation	-2.44094	-0.717034	16/569	11482,11835,12161,13618,13711,13897,14183,14462,15413,16542,16598,17292,18132,21846,57265,234564	Acvrl1,Ar,Bmp6,Ednrb,Elf5,Ces1e,Fgfr2,Gata3,Hoxb5,Kdr,Klf2,Mesp1,Notch4,Tie1,Fzd2,Ces1f
17_Member	GO Biological Processes	GO:0002009	morphogenesis of an epithelium	-2.38307	-0.672199	15/525	11482,11835,14164,14183,14462,16372,16542,17292,18132,20348,21393,21846,54485,57265,106042	Acvrl1,Ar,Fgf1,Fgfr2,Gata3,Irx2,Kdr,Mesp1,Notch4,Sema3c,Tcap,Tie1,Dll4,Fzd2,Prickle1
17_Member	GO Biological Processes	GO:0061138	morphogenesis of a branching epithelium	-2.3247	-0.628366	8/198	11835,14164,14183,16542,18132,20348,21846,54485	Ar,Fgf1,Fgfr2,Kdr,Notch4,Sema3c,Tie1,Dll4
17_Member	GO Biological Processes	GO:0048754	branching morphogenesis of an epithelial tube	-2.20647	-0.539769	7/165	11835,14164,14183,16542,18132,21846,54485	Ar,Fgf1,Fgfr2,Kdr,Notch4,Tie1,Dll4
17_Member	GO Biological Processes	GO:0001763	morphogenesis of a branching structure	-2.19866	-0.538933	8/208	11835,14164,14183,16542,18132,20348,21846,54485	Ar,Fgf1,Fgfr2,Kdr,Notch4,Sema3c,Tie1,Dll4
17_Member	GO Biological Processes	GO:0050680	negative regulation of epithelial cell proliferation	-2.1111	-0.484467	7/172	11482,11835,14183,14462,21814,22410,54485	Acvrl1,Ar,Fgfr2,Gata3,Tgfbr3,Wnt10b,Dll4
18_Summary	GO Biological Processes	GO:0050873	brown fat cell differentiation	-4.9609	-2.56273	6/39	11450,11554,11556,14077,17189,20528,17130,18227,107503,12683,217166,11515,14799,11514,14681,18162,65086,94226,15567,16526,19662,20348	Adipoq,Adrb1,Adrb3,Fabp3,Mb,Slc2a4,Smad6,Nr4a2,Atf5,Cidea,Nr1d1,Adcy9,Gria1,Adcy8,Gnao1,Npr3,Lpar3,S1pr5,Slc6a4,Kcnk2,Rbp4,Sema3c
18_Member	GO Biological Processes	GO:0050873	brown fat cell differentiation	-4.9609	-2.56273	6/39	11450,11554,11556,14077,17189,20528	Adipoq,Adrb1,Adrb3,Fabp3,Mb,Slc2a4
18_Member	GO Biological Processes	GO:0045444	fat cell differentiation	-4.20256	-2.02324	9/132	11450,11554,11556,14077,17130,17189,18227,20528,107503	Adipoq,Adrb1,Adrb3,Fabp3,Smad6,Mb,Nr4a2,Slc2a4,Atf5
18_Member	GO Biological Processes	GO:0001659	temperature homeostasis	-2.73837	-0.928187	4/40	11554,11556,12683,217166	Adrb1,Adrb3,Cidea,Nr1d1
18_Member	GO Biological Processes	GO:0071880	adenylate cyclase-activating adrenergic receptor signaling pathway	-2.66596	-0.876817	3/20	11515,11554,11556	Adcy9,Adrb1,Adrb3
18_Member	GO Molecular Functions	GO:0031690	adrenergic receptor binding	-2.43344	-0.713134	3/24	11554,11556,14799	Adrb1,Adrb3,Gria1
18_Member	GO Biological Processes	GO:0071875	adrenergic receptor signaling pathway	-2.43344	-0.713134	3/24	11515,11554,11556	Adcy9,Adrb1,Adrb3
18_Member	GO Biological Processes	GO:0007188	adenylate cyclase-modulating G protein-coupled receptor signaling pathway	-2.17447	-0.522425	8/210	11514,11515,11554,11556,14681,18162,65086,94226	Adcy8,Adcy9,Adrb1,Adrb3,Gnao1,Npr3,Lpar3,S1pr5
18_Member	GO Biological Processes	GO:0048640	negative regulation of developmental growth	-2.16061	-0.510322	6/128	11554,11556,15567,16526,19662,20348	Adrb1,Adrb3,Slc6a4,Kcnk2,Rbp4,Sema3c
18_Member	GO Biological Processes	GO:0007189	adenylate cyclase-activating G protein-coupled receptor signaling pathway	-2.05183	-0.443847	6/135	11514,11515,11554,11556,65086,94226	Adcy8,Adcy9,Adrb1,Adrb3,Lpar3,S1pr5
19_Summary	GO Biological Processes	GO:0001944	vasculature development	-4.95998	-2.56273	22/587	11482,11537,11601,13835,14164,14183,15446,16542,16846,17130,17292,18132,20312,20348,21814,21846,21954,53614,54485,66864,71690,106042,11835,14462,16372,21393,57265,11450,13479,15139,106952,16598,11684	Acvrl1,Cfd,Angpt2,Epha1,Fgf1,Fgfr2,Hpgd,Kdr,Lep,Smad6,Mesp1,Notch4,Cx3cl1,Sema3c,Tgfbr3,Tie1,Tnni3,Reck,Dll4,Clec14a,Esm1,Prickle1,Ar,Gata3,Irx2,Tcap,Fzd2,Adipoq,Dpep1,Hc,Arap3,Klf2,Alox12
19_Member	GO Biological Processes	GO:0001944	vasculature development	-4.95998	-2.56273	22/587	11482,11537,11601,13835,14164,14183,15446,16542,16846,17130,17292,18132,20312,20348,21814,21846,21954,53614,54485,66864,71690,106042	Acvrl1,Cfd,Angpt2,Epha1,Fgf1,Fgfr2,Hpgd,Kdr,Lep,Smad6,Mesp1,Notch4,Cx3cl1,Sema3c,Tgfbr3,Tie1,Tnni3,Reck,Dll4,Clec14a,Esm1,Prickle1
19_Member	GO Biological Processes	GO:0001568	blood vessel development	-4.9017	-2.52239	21/548	11482,11601,13835,14164,14183,15446,16542,16846,17130,17292,18132,20312,20348,21814,21846,21954,53614,54485,66864,71690,106042	Acvrl1,Angpt2,Epha1,Fgf1,Fgfr2,Hpgd,Kdr,Lep,Smad6,Mesp1,Notch4,Cx3cl1,Sema3c,Tgfbr3,Tie1,Tnni3,Reck,Dll4,Clec14a,Esm1,Prickle1
19_Member	GO Biological Processes	GO:0035239	tube morphogenesis	-4.79307	-2.46346	25/740	11482,11601,11835,13835,14164,14183,14462,15446,16372,16542,16846,17130,17292,18132,20312,21393,21814,21846,21954,53614,54485,57265,66864,71690,106042	Acvrl1,Angpt2,Ar,Epha1,Fgf1,Fgfr2,Gata3,Hpgd,Irx2,Kdr,Lep,Smad6,Mesp1,Notch4,Cx3cl1,Tcap,Tgfbr3,Tie1,Tnni3,Reck,Dll4,Fzd2,Clec14a,Esm1,Prickle1
19_Member	GO Biological Processes	GO:0048514	blood vessel morphogenesis	-4.59474	-2.32109	18/444	11482,11601,13835,14164,14183,15446,16542,16846,17130,18132,20312,21814,21846,21954,53614,54485,66864,71690	Acvrl1,Angpt2,Epha1,Fgf1,Fgfr2,Hpgd,Kdr,Lep,Smad6,Notch4,Cx3cl1,Tgfbr3,Tie1,Tnni3,Reck,Dll4,Clec14a,Esm1
19_Member	GO Biological Processes	GO:0001525	angiogenesis	-3.98193	-1.85013	14/324	11482,11601,13835,14164,14183,16542,16846,18132,20312,21846,53614,54485,66864,71690	Acvrl1,Angpt2,Epha1,Fgf1,Fgfr2,Kdr,Lep,Notch4,Cx3cl1,Tie1,Reck,Dll4,Clec14a,Esm1
19_Member	GO Biological Processes	GO:0040013	negative regulation of locomotion	-3.72424	-1.64477	14/343	11450,11482,11601,13479,13835,14462,15139,20312,20348,21814,21846,53614,54485,106952	Adipoq,Acvrl1,Angpt2,Dpep1,Epha1,Gata3,Hc,Cx3cl1,Sema3c,Tgfbr3,Tie1,Reck,Dll4,Arap3
19_Member	GO Biological Processes	GO:2000146	negative regulation of cell motility	-3.63712	-1.57603	13/308	11450,11482,11601,13479,13835,14462,15139,20312,21814,21846,53614,54485,106952	Adipoq,Acvrl1,Angpt2,Dpep1,Epha1,Gata3,Hc,Cx3cl1,Tgfbr3,Tie1,Reck,Dll4,Arap3
19_Member	GO Biological Processes	GO:0051271	negative regulation of cellular component movement	-3.51648	-1.49876	13/317	11450,11482,11601,13479,13835,14462,15139,20312,21814,21846,53614,54485,106952	Adipoq,Acvrl1,Angpt2,Dpep1,Epha1,Gata3,Hc,Cx3cl1,Tgfbr3,Tie1,Reck,Dll4,Arap3
19_Member	GO Biological Processes	GO:0001974	blood vessel remodeling	-3.48049	-1.48214	5/46	11482,11601,20348,21814,54485	Acvrl1,Angpt2,Sema3c,Tgfbr3,Dll4
19_Member	GO Biological Processes	GO:0030336	negative regulation of cell migration	-3.25612	-1.30914	12/295	11450,11482,11601,13479,13835,15139,20312,21814,21846,53614,54485,106952	Adipoq,Acvrl1,Angpt2,Dpep1,Epha1,Hc,Cx3cl1,Tgfbr3,Tie1,Reck,Dll4,Arap3
19_Member	GO Biological Processes	GO:0003159	morphogenesis of an endothelium	-3.23701	-1.2986	3/13	11482,16542,54485	Acvrl1,Kdr,Dll4
19_Member	GO Biological Processes	GO:0061154	endothelial tube morphogenesis	-3.23701	-1.2986	3/13	11482,16542,54485	Acvrl1,Kdr,Dll4
19_Member	GO Biological Processes	GO:0045766	positive regulation of angiogenesis	-3.14231	-1.22703	9/183	11482,11601,13835,14164,15139,16542,18132,20312,21846	Acvrl1,Angpt2,Epha1,Fgf1,Hc,Kdr,Notch4,Cx3cl1,Tie1
19_Member	GO Biological Processes	GO:1904018	positive regulation of vasculature development	-3.14231	-1.22703	9/183	11482,11601,13835,14164,15139,16542,18132,20312,21846	Acvrl1,Angpt2,Epha1,Fgf1,Hc,Kdr,Notch4,Cx3cl1,Tie1
19_Member	GO Biological Processes	GO:0045765	regulation of angiogenesis	-3.11666	-1.21092	12/306	11482,11601,13835,14164,15139,16542,16598,16846,18132,20312,21846,53614	Acvrl1,Angpt2,Epha1,Fgf1,Hc,Kdr,Klf2,Lep,Notch4,Cx3cl1,Tie1,Reck
19_Member	GO Biological Processes	GO:1901342	regulation of vasculature development	-3.0677	-1.16821	12/310	11482,11601,13835,14164,15139,16542,16598,16846,18132,20312,21846,53614	Acvrl1,Angpt2,Epha1,Fgf1,Hc,Kdr,Klf2,Lep,Notch4,Cx3cl1,Tie1,Reck
19_Member	GO Biological Processes	GO:0035904	aorta development	-2.75862	-0.939602	5/66	11482,16846,17130,54485,106042	Acvrl1,Lep,Smad6,Dll4,Prickle1
19_Member	GO Biological Processes	GO:0060840	artery development	-2.49948	-0.75053	6/109	11482,15446,16846,17130,54485,106042	Acvrl1,Hpgd,Lep,Smad6,Dll4,Prickle1
19_Member	GO Biological Processes	GO:0048771	tissue remodeling	-2.29487	-0.604318	6/120	11482,11601,20348,21814,21846,54485	Acvrl1,Angpt2,Sema3c,Tgfbr3,Tie1,Dll4
19_Member	GO Biological Processes	GO:0043535	regulation of blood vessel endothelial cell migration	-2.11778	-0.485553	5/93	11482,11601,11684,16542,54485	Acvrl1,Angpt2,Alox12,Kdr,Dll4
19_Member	GO Biological Processes	GO:0010594	regulation of endothelial cell migration	-2.08482	-0.465712	7/174	11482,11601,11684,14164,14462,16542,54485	Acvrl1,Angpt2,Alox12,Fgf1,Gata3,Kdr,Dll4
20_Summary	GO Biological Processes	GO:0009190	cyclic nucleotide biosynthetic process	-4.88677	-2.52239	5/24	11514,11515,18160,230103,230899,18162,13618,13808,14711,15360,26897,56012,67800,68738,107227,11835,98660,12715,18778,18979,19062,20617,76722,110197,217258,170758	Adcy8,Adcy9,Npr1,Npr2,Nppa,Npr3,Ednrb,Eno3,Gnmt,Hmgcs2,Acot1,Pgam2,Dgat2,Acss1,Macrod1,Ar,Atp1a2,Ckm,Pla2g1b,Pon1,Inpp5k,Snca,Ckmt2,Dgkg,Abca8a,Rac3
20_Member	GO Biological Processes	GO:0009190	cyclic nucleotide biosynthetic process	-4.88677	-2.52239	5/24	11514,11515,18160,230103,230899	Adcy8,Adcy9,Npr1,Npr2,Nppa
20_Member	GO Biological Processes	GO:0052652	cyclic purine nucleotide metabolic process	-4.88677	-2.52239	5/24	11514,11515,18160,230103,230899	Adcy8,Adcy9,Npr1,Npr2,Nppa
20_Member	GO Molecular Functions	GO:0016941	natriuretic peptide receptor activity	-4.65951	-2.35029	3/5	18160,18162,230103	Npr1,Npr3,Npr2
20_Member	GO Biological Processes	GO:0009187	cyclic nucleotide metabolic process	-4.18174	-2.00536	5/33	11514,11515,18160,230103,230899	Adcy8,Adcy9,Npr1,Npr2,Nppa
20_Member	GO Biological Processes	GO:0010753	positive regulation of cGMP-mediated signaling	-3.60152	-1.55586	3/10	18160,230103,230899	Npr1,Npr2,Nppa
20_Member	GO Molecular Functions	GO:0009975	cyclase activity	-3.53023	-1.50487	4/25	11514,11515,18160,230103	Adcy8,Adcy9,Npr1,Npr2
20_Member	GO Molecular Functions	GO:0016849	phosphorus-oxygen lyase activity	-3.53023	-1.50487	4/25	11514,11515,18160,230103	Adcy8,Adcy9,Npr1,Npr2
20_Member	GO Biological Processes	GO:0019934	cGMP-mediated signaling	-3.53023	-1.50487	4/25	13618,18160,230103,230899	Ednrb,Npr1,Npr2,Nppa
20_Member	GO Biological Processes	GO:0072521	purine-containing compound metabolic process	-3.51648	-1.49876	13/317	11514,11515,13808,14711,15360,18160,26897,56012,67800,68738,107227,230103,230899	Adcy8,Adcy9,Eno3,Gnmt,Hmgcs2,Npr1,Acot1,Pgam2,Dgat2,Acss1,Macrod1,Npr2,Nppa
20_Member	GO Biological Processes	GO:0019935	cyclic-nucleotide-mediated signaling	-3.43627	-1.44946	5/47	11514,13618,18160,230103,230899	Adcy8,Ednrb,Npr1,Npr2,Nppa
20_Member	GO Biological Processes	GO:0006182	cGMP biosynthetic process	-3.34673	-1.3821	3/12	18160,230103,230899	Npr1,Npr2,Nppa
20_Member	GO Biological Processes	GO:0007168	receptor guanylyl cyclase signaling pathway	-3.34673	-1.3821	3/12	18160,230103,230899	Npr1,Npr2,Nppa
20_Member	GO Molecular Functions	GO:0042562	hormone binding	-2.99906	-1.11779	6/87	11835,13618,18160,18162,98660,230103	Ar,Ednrb,Npr1,Npr3,Atp1a2,Npr2
20_Member	GO Biological Processes	GO:0009150	purine ribonucleotide metabolic process	-2.90711	-1.04901	11/280	11514,11515,13808,15360,18160,26897,56012,67800,68738,230103,230899	Adcy8,Adcy9,Eno3,Hmgcs2,Npr1,Acot1,Pgam2,Dgat2,Acss1,Npr2,Nppa
20_Member	GO Biological Processes	GO:0010752	regulation of cGMP-mediated signaling	-2.87773	-1.03077	3/17	18160,230103,230899	Npr1,Npr2,Nppa
20_Member	GO Biological Processes	GO:0046068	cGMP metabolic process	-2.87773	-1.03077	3/17	18160,230103,230899	Npr1,Npr2,Nppa
20_Member	GO Biological Processes	GO:0006163	purine nucleotide metabolic process	-2.72772	-0.927619	11/295	11514,11515,13808,15360,18160,26897,56012,67800,68738,230103,230899	Adcy8,Adcy9,Eno3,Hmgcs2,Npr1,Acot1,Pgam2,Dgat2,Acss1,Npr2,Nppa
20_Member	GO Biological Processes	GO:0009259	ribonucleotide metabolic process	-2.68208	-0.885667	11/299	11514,11515,13808,15360,18160,26897,56012,67800,68738,230103,230899	Adcy8,Adcy9,Eno3,Hmgcs2,Npr1,Acot1,Pgam2,Dgat2,Acss1,Npr2,Nppa
20_Member	GO Biological Processes	GO:0019693	ribose phosphate metabolic process	-2.55034	-0.789156	11/311	11514,11515,13808,15360,18160,26897,56012,67800,68738,230103,230899	Adcy8,Adcy9,Eno3,Hmgcs2,Npr1,Acot1,Pgam2,Dgat2,Acss1,Npr2,Nppa
20_Member	GO Biological Processes	GO:0055086	nucleobase-containing small molecule metabolic process	-2.29851	-0.607005	13/434	11514,11515,13808,14711,15360,18160,26897,56012,67800,68738,107227,230103,230899	Adcy8,Adcy9,Eno3,Gnmt,Hmgcs2,Npr1,Acot1,Pgam2,Dgat2,Acss1,Macrod1,Npr2,Nppa
20_Member	GO Molecular Functions	GO:0017046	peptide hormone binding	-2.29032	-0.600727	4/53	13618,18160,18162,230103	Ednrb,Npr1,Npr3,Npr2
20_Member	GO Biological Processes	GO:0009152	purine ribonucleotide biosynthetic process	-2.2432	-0.564909	6/123	11514,11515,18160,68738,230103,230899	Adcy8,Adcy9,Npr1,Acss1,Npr2,Nppa
20_Member	GO Biological Processes	GO:0019637	organophosphate metabolic process	-2.21151	-0.541562	19/766	11514,11515,12715,13808,15360,18160,18778,18979,19062,20617,26897,56012,67800,68738,76722,110197,217258,230103,230899	Adcy8,Adcy9,Ckm,Eno3,Hmgcs2,Npr1,Pla2g1b,Pon1,Inpp5k,Snca,Acot1,Pgam2,Dgat2,Acss1,Ckmt2,Dgkg,Abca8a,Npr2,Nppa
20_Member	GO Biological Processes	GO:0006164	purine nucleotide biosynthetic process	-2.09752	-0.475715	6/132	11514,11515,18160,68738,230103,230899	Adcy8,Adcy9,Npr1,Acss1,Npr2,Nppa
20_Member	GO Biological Processes	GO:0009260	ribonucleotide biosynthetic process	-2.05183	-0.443847	6/135	11514,11515,18160,68738,230103,230899	Adcy8,Adcy9,Npr1,Acss1,Npr2,Nppa
20_Member	GO Biological Processes	GO:1903429	regulation of cell maturation	-2.04039	-0.436469	3/33	13618,170758,230103	Ednrb,Rac3,Npr2
20_Member	GO Biological Processes	GO:0072522	purine-containing compound biosynthetic process	-2.00746	-0.409776	6/138	11514,11515,18160,68738,230103,230899	Adcy8,Adcy9,Npr1,Acss1,Npr2,Nppa
