# Supplementary material for: Integrated analysis reveals the protective mechanism and therapeutic potential of hyperbaric oxygen against pulmonary fibrosis
Source: Genes Dis. 2022 Sep 5;10(3):1029–39. doi: 10.1016/j.gendis.2022.08.012 (PMC7614583; doi:10.1016/j.gendis.2022.08.012)
Supplement: Multimedia component 16 [file mmc16.xlsx]

## Sheet:  up regulated gene enrichment
Table S15. GO terms enriched in bleomycin-challenged mice lungs at day 14 post instillation.
Column A contains Summary (the biological process that has the minimal P-value within the cluster) and Members (the other biological processes within the culster).
Columns B-D contain meta-data describing the terms.
Columns E and F contain the enrichment p-values and multi-test-corrected q-values.
Columns H & I enumerate the genes found in each enriched term.
GroupID	Category	Term	Description	LogP	Log(q-value)	InTerm_InList	Genes	Symbols
1_Summary	GO Biological Processes	GO:0006954	inflammatory response	-24.6888	-20.3421	52/485	11501,11625,12061,12310,12475,12774,14127,14129,14131,14825,15368,15945,16181,16414,16420,16644,16889,17084,17242,17329,17918,17948,17969,18173,18405,18605,18807,19224,20210,20293,20295,20296,20302,20305,20306,20307,20308,20344,20716,21825,21857,22163,24088,26362,55985,58861,66824,74748,83433,104759,170744,171285	Adam8,Ahsg,Bdkrb1,Calca,Cd14,Ccr5,Fcer1g,Fcgr1,Fcgr3,Cxcl1,Hmox1,Cxcl10,Il1rn,Itgb2,Itgb6,Kng1,Lipa,Ly86,Mdk,Cxcl9,Myo5a,Naip2,Ncf1,Slc11a1,Orm1,Enpp1,Pld3,Ptgs1,Saa3,Ccl12,Ccl17,Ccl2,Ccl3,Ccl6,Ccl7,Ccl8,Ccl9,Selp,Serpina3n,Thbs1,Timp1,Tnfrsf4,Tlr2,Axl,Cxcl13,Cysltr1,Pycard,Slamf8,Trem2,Pld4,Tlr8,Havcr2
1_Member	GO Biological Processes	GO:0006954	inflammatory response	-24.6888	-20.3421	52/485	11501,11625,12061,12310,12475,12774,14127,14129,14131,14825,15368,15945,16181,16414,16420,16644,16889,17084,17242,17329,17918,17948,17969,18173,18405,18605,18807,19224,20210,20293,20295,20296,20302,20305,20306,20307,20308,20344,20716,21825,21857,22163,24088,26362,55985,58861,66824,74748,83433,104759,170744,171285	Adam8,Ahsg,Bdkrb1,Calca,Cd14,Ccr5,Fcer1g,Fcgr1,Fcgr3,Cxcl1,Hmox1,Cxcl10,Il1rn,Itgb2,Itgb6,Kng1,Lipa,Ly86,Mdk,Cxcl9,Myo5a,Naip2,Ncf1,Slc11a1,Orm1,Enpp1,Pld3,Ptgs1,Saa3,Ccl12,Ccl17,Ccl2,Ccl3,Ccl6,Ccl7,Ccl8,Ccl9,Selp,Serpina3n,Thbs1,Timp1,Tnfrsf4,Tlr2,Axl,Cxcl13,Cysltr1,Pycard,Slamf8,Trem2,Pld4,Tlr8,Havcr2
2_Summary	GO Biological Processes	GO:0050900	leukocyte migration	-20.0392	-15.9936	33/223	11501,12310,12642,13123,14127,14131,14825,15945,16404,16414,16854,17242,17329,18605,20293,20295,20296,20302,20305,20306,20307,20308,20315,20344,20750,26564,55985,66102,67133,68891,74748,98365,105855,12774,20210,11839,14118,14562,16000,16156,16181,16323,16878,18654,20256,20359,21857,22409,22418,22422,23886,27356,52793,54635,57262,93695,14313,11816,12523,14056,14130,15559,17948,18212,21825,21934,23…	Adam8,Calca,Ch25h,Cyp7b1,Fcer1g,Fcgr3,Cxcl1,Cxcl10,Itga7,Itgb2,Lgals3,Mdk,Cxcl9,Enpp1,Ccl12,Ccl17,Ccl2,Ccl3,Ccl6,Ccl7,Ccl8,Ccl9,Cxcl12,Selp,Spp1,Ror2,Cxcl13,Cxcl16,Gp2,Cd177,Slamf8,Slamf9,Nckap1l,Ccr5,Saa3,Areg,Fbn1,Gdf3,Igf1,Il11,Il1rn,Inhba,Lif,Pgf,Clec11a,Sema6b,Timp1,Wnt10a,Wnt5a,Wnt7b,Gdf15,Insl6,Fam3b,Pdgfc,Retnla,Gpnmb,Fst,Apoe,Cd84,Ezh2,Fcgr2b,Htr2b,Naip2,Ntrk2,Thbs1,Tnfrsf11a,Gadd45g,Tlr…
2_Member	GO Biological Processes	GO:0050900	leukocyte migration	-20.0392	-15.9936	33/223	11501,12310,12642,13123,14127,14131,14825,15945,16404,16414,16854,17242,17329,18605,20293,20295,20296,20302,20305,20306,20307,20308,20315,20344,20750,26564,55985,66102,67133,68891,74748,98365,105855	Adam8,Calca,Ch25h,Cyp7b1,Fcer1g,Fcgr3,Cxcl1,Cxcl10,Itga7,Itgb2,Lgals3,Mdk,Cxcl9,Enpp1,Ccl12,Ccl17,Ccl2,Ccl3,Ccl6,Ccl7,Ccl8,Ccl9,Cxcl12,Selp,Spp1,Ror2,Cxcl13,Cxcl16,Gp2,Cd177,Slamf8,Slamf9,Nckap1l
2_Member	GO Biological Processes	GO:0030595	leukocyte chemotaxis	-19.8197	-15.9502	27/137	11501,12310,12642,13123,14127,14131,14825,15945,16414,16854,17242,17329,20293,20295,20296,20302,20305,20306,20307,20308,20315,20750,55985,66102,74748,98365,105855	Adam8,Calca,Ch25h,Cyp7b1,Fcer1g,Fcgr3,Cxcl1,Cxcl10,Itgb2,Lgals3,Mdk,Cxcl9,Ccl12,Ccl17,Ccl2,Ccl3,Ccl6,Ccl7,Ccl8,Ccl9,Cxcl12,Spp1,Cxcl13,Cxcl16,Slamf8,Slamf9,Nckap1l
2_Member	GO Biological Processes	GO:0060326	cell chemotaxis	-16.8755	-13.2278	29/209	11501,12310,12642,12774,13123,14127,14131,14825,15945,16414,16854,17242,17329,20210,20293,20295,20296,20302,20305,20306,20307,20308,20315,20750,55985,66102,74748,98365,105855	Adam8,Calca,Ch25h,Ccr5,Cyp7b1,Fcer1g,Fcgr3,Cxcl1,Cxcl10,Itgb2,Lgals3,Mdk,Cxcl9,Saa3,Ccl12,Ccl17,Ccl2,Ccl3,Ccl6,Ccl7,Ccl8,Ccl9,Cxcl12,Spp1,Cxcl13,Cxcl16,Slamf8,Slamf9,Nckap1l
2_Member	GO Biological Processes	GO:1990266	neutrophil migration	-16.2052	-12.7147	20/87	14127,14131,14825,15945,16414,16854,17329,20293,20295,20296,20302,20305,20306,20307,20308,20750,55985,67133,68891,105855	Fcer1g,Fcgr3,Cxcl1,Cxcl10,Itgb2,Lgals3,Cxcl9,Ccl12,Ccl17,Ccl2,Ccl3,Ccl6,Ccl7,Ccl8,Ccl9,Spp1,Cxcl13,Gp2,Cd177,Nckap1l
2_Member	GO Biological Processes	GO:0097529	myeloid leukocyte migration	-16.0964	-12.7147	23/127	12310,14127,14131,14825,15945,16414,16854,17329,18605,20293,20295,20296,20302,20305,20306,20307,20308,20750,26564,55985,67133,68891,105855	Calca,Fcer1g,Fcgr3,Cxcl1,Cxcl10,Itgb2,Lgals3,Cxcl9,Enpp1,Ccl12,Ccl17,Ccl2,Ccl3,Ccl6,Ccl7,Ccl8,Ccl9,Spp1,Ror2,Cxcl13,Gp2,Cd177,Nckap1l
2_Member	GO Biological Processes	GO:0048247	lymphocyte chemotaxis	-15.6658	-12.4653	15/41	11501,12642,13123,15945,20293,20295,20296,20302,20305,20306,20307,20308,20315,55985,66102	Adam8,Ch25h,Cyp7b1,Cxcl10,Ccl12,Ccl17,Ccl2,Ccl3,Ccl6,Ccl7,Ccl8,Ccl9,Cxcl12,Cxcl13,Cxcl16
2_Member	GO Biological Processes	GO:0097530	granulocyte migration	-15.1251	-11.9963	20/98	14127,14131,14825,15945,16414,16854,17329,20293,20295,20296,20302,20305,20306,20307,20308,20750,55985,67133,68891,105855	Fcer1g,Fcgr3,Cxcl1,Cxcl10,Itgb2,Lgals3,Cxcl9,Ccl12,Ccl17,Ccl2,Ccl3,Ccl6,Ccl7,Ccl8,Ccl9,Spp1,Cxcl13,Gp2,Cd177,Nckap1l
2_Member	GO Biological Processes	GO:0030593	neutrophil chemotaxis	-15.1095	-11.9963	18/74	14127,14131,14825,15945,16414,16854,17329,20293,20295,20296,20302,20305,20306,20307,20308,20750,55985,105855	Fcer1g,Fcgr3,Cxcl1,Cxcl10,Itgb2,Lgals3,Cxcl9,Ccl12,Ccl17,Ccl2,Ccl3,Ccl6,Ccl7,Ccl8,Ccl9,Spp1,Cxcl13,Nckap1l
2_Member	GO Molecular Functions	GO:0048018	receptor ligand activity	-14.5064	-11.4385	40/501	11839,12310,14118,14562,14825,15945,16000,16156,16181,16323,16854,16878,17242,17329,18654,20210,20256,20293,20295,20296,20302,20305,20306,20307,20308,20315,20359,20750,21857,22409,22418,22422,23886,27356,52793,54635,55985,57262,66102,93695	Areg,Calca,Fbn1,Gdf3,Cxcl1,Cxcl10,Igf1,Il11,Il1rn,Inhba,Lgals3,Lif,Mdk,Cxcl9,Pgf,Saa3,Clec11a,Ccl12,Ccl17,Ccl2,Ccl3,Ccl6,Ccl7,Ccl8,Ccl9,Cxcl12,Sema6b,Spp1,Timp1,Wnt10a,Wnt5a,Wnt7b,Gdf15,Insl6,Fam3b,Pdgfc,Cxcl13,Retnla,Cxcl16,Gpnmb
2_Member	GO Biological Processes	GO:0071621	granulocyte chemotaxis	-14.361	-11.3366	18/81	14127,14131,14825,15945,16414,16854,17329,20293,20295,20296,20302,20305,20306,20307,20308,20750,55985,105855	Fcer1g,Fcgr3,Cxcl1,Cxcl10,Itgb2,Lgals3,Cxcl9,Ccl12,Ccl17,Ccl2,Ccl3,Ccl6,Ccl7,Ccl8,Ccl9,Spp1,Cxcl13,Nckap1l
2_Member	GO Molecular Functions	GO:0030546	signaling receptor activator activity	-14.276	-11.2717	40/509	11839,12310,14118,14562,14825,15945,16000,16156,16181,16323,16854,16878,17242,17329,18654,20210,20256,20293,20295,20296,20302,20305,20306,20307,20308,20315,20359,20750,21857,22409,22418,22422,23886,27356,52793,54635,55985,57262,66102,93695	Areg,Calca,Fbn1,Gdf3,Cxcl1,Cxcl10,Igf1,Il11,Il1rn,Inhba,Lgals3,Lif,Mdk,Cxcl9,Pgf,Saa3,Clec11a,Ccl12,Ccl17,Ccl2,Ccl3,Ccl6,Ccl7,Ccl8,Ccl9,Cxcl12,Sema6b,Spp1,Timp1,Wnt10a,Wnt5a,Wnt7b,Gdf15,Insl6,Fam3b,Pdgfc,Cxcl13,Retnla,Cxcl16,Gpnmb
2_Member	GO Molecular Functions	GO:0008009	chemokine activity	-14.1673	-11.2009	14/41	14825,15945,17329,20293,20295,20296,20302,20305,20306,20307,20308,20315,55985,66102	Cxcl1,Cxcl10,Cxcl9,Ccl12,Ccl17,Ccl2,Ccl3,Ccl6,Ccl7,Ccl8,Ccl9,Cxcl12,Cxcl13,Cxcl16
2_Member	GO Molecular Functions	GO:0005125	cytokine activity	-13.9962	-11.0646	27/228	11839,14562,14825,15945,16156,16181,16323,16878,17329,20293,20295,20296,20302,20305,20306,20307,20308,20315,20750,21857,22409,22418,22422,23886,52793,55985,66102	Areg,Gdf3,Cxcl1,Cxcl10,Il11,Il1rn,Inhba,Lif,Cxcl9,Ccl12,Ccl17,Ccl2,Ccl3,Ccl6,Ccl7,Ccl8,Ccl9,Cxcl12,Spp1,Timp1,Wnt10a,Wnt5a,Wnt7b,Gdf15,Fam3b,Cxcl13,Cxcl16
2_Member	GO Molecular Functions	GO:0030545	signaling receptor regulator activity	-13.7686	-10.8692	41/553	11839,12310,14118,14313,14562,14825,15945,16000,16156,16181,16323,16854,16878,17242,17329,18654,20210,20256,20293,20295,20296,20302,20305,20306,20307,20308,20315,20359,20750,21857,22409,22418,22422,23886,27356,52793,54635,55985,57262,66102,93695	Areg,Calca,Fbn1,Fst,Gdf3,Cxcl1,Cxcl10,Igf1,Il11,Il1rn,Inhba,Lgals3,Lif,Mdk,Cxcl9,Pgf,Saa3,Clec11a,Ccl12,Ccl17,Ccl2,Ccl3,Ccl6,Ccl7,Ccl8,Ccl9,Cxcl12,Sema6b,Spp1,Timp1,Wnt10a,Wnt5a,Wnt7b,Gdf15,Insl6,Fam3b,Pdgfc,Cxcl13,Retnla,Cxcl16,Gpnmb
2_Member	GO Biological Processes	GO:0071674	mononuclear cell migration	-13.3301	-10.4606	18/92	11501,12310,12642,13123,15945,16854,20293,20295,20296,20302,20305,20306,20307,20308,20315,55985,66102,98365	Adam8,Calca,Ch25h,Cyp7b1,Cxcl10,Lgals3,Ccl12,Ccl17,Ccl2,Ccl3,Ccl6,Ccl7,Ccl8,Ccl9,Cxcl12,Cxcl13,Cxcl16,Slamf9
2_Member	GO Biological Processes	GO:0043410	positive regulation of MAPK cascade	-13.163	-10.3265	39/524	11501,11816,12523,14056,14130,15559,16000,16156,16181,16878,17948,18212,20293,20295,20296,20302,20305,20306,20307,20308,20315,21825,21934,22418,22422,23882,23886,24088,26564,54635,66824,81799,83433,93695,171285,217203,233571,384009,404710	Adam8,Apoe,Cd84,Ezh2,Fcgr2b,Htr2b,Igf1,Il11,Il1rn,Lif,Naip2,Ntrk2,Ccl12,Ccl17,Ccl2,Ccl3,Ccl6,Ccl7,Ccl8,Ccl9,Cxcl12,Thbs1,Tnfrsf11a,Wnt5a,Wnt7b,Gadd45g,Gdf15,Tlr2,Ror2,Pdgfc,Pycard,C1qtnf3,Trem2,Gpnmb,Havcr2,Tmem106a,P2ry6,Glipr2,Iqgap3
2_Member	GO Biological Processes	GO:0006935	chemotaxis	-12.8214	-10.043	38/511	11501,12310,12642,12774,13123,13654,14127,14131,14825,15945,16414,16772,16782,16854,17242,17329,18612,20210,20293,20295,20296,20302,20305,20306,20307,20308,20315,20359,20750,22418,22422,55985,58861,66102,74748,98365,105855,319504	Adam8,Calca,Ch25h,Ccr5,Cyp7b1,Egr2,Fcer1g,Fcgr3,Cxcl1,Cxcl10,Itgb2,Lama1,Lamc2,Lgals3,Mdk,Cxcl9,Etv4,Saa3,Ccl12,Ccl17,Ccl2,Ccl3,Ccl6,Ccl7,Ccl8,Ccl9,Cxcl12,Sema6b,Spp1,Wnt5a,Wnt7b,Cxcl13,Cysltr1,Cxcl16,Slamf8,Slamf9,Nckap1l,Nrcam
2_Member	GO Biological Processes	GO:0042330	taxis	-12.6898	-9.9342	38/516	11501,12310,12642,12774,13123,13654,14127,14131,14825,15945,16414,16772,16782,16854,17242,17329,18612,20210,20293,20295,20296,20302,20305,20306,20307,20308,20315,20359,20750,22418,22422,55985,58861,66102,74748,98365,105855,319504	Adam8,Calca,Ch25h,Ccr5,Cyp7b1,Egr2,Fcer1g,Fcgr3,Cxcl1,Cxcl10,Itgb2,Lama1,Lamc2,Lgals3,Mdk,Cxcl9,Etv4,Saa3,Ccl12,Ccl17,Ccl2,Ccl3,Ccl6,Ccl7,Ccl8,Ccl9,Cxcl12,Sema6b,Spp1,Wnt5a,Wnt7b,Cxcl13,Cysltr1,Cxcl16,Slamf8,Slamf9,Nckap1l,Nrcam
2_Member	GO Biological Processes	GO:0072676	lymphocyte migration	-12.3218	-9.59837	15/65	11501,12642,13123,15945,20293,20295,20296,20302,20305,20306,20307,20308,20315,55985,66102	Adam8,Ch25h,Cyp7b1,Cxcl10,Ccl12,Ccl17,Ccl2,Ccl3,Ccl6,Ccl7,Ccl8,Ccl9,Cxcl12,Cxcl13,Cxcl16
2_Member	GO Biological Processes	GO:0070098	chemokine-mediated signaling pathway	-12.0569	-9.34372	14/56	14825,15945,17329,20293,20295,20296,20302,20305,20306,20307,20308,20315,55985,83433	Cxcl1,Cxcl10,Cxcl9,Ccl12,Ccl17,Ccl2,Ccl3,Ccl6,Ccl7,Ccl8,Ccl9,Cxcl12,Cxcl13,Trem2
2_Member	GO Biological Processes	GO:0043408	regulation of MAPK cascade	-11.6229	-8.91973	44/730	11501,11816,11910,12523,13449,14056,14130,15559,16000,16156,16181,16878,17948,18212,20293,20295,20296,20302,20305,20306,20307,20308,20315,20377,21825,21934,22418,22422,23882,23886,24088,26564,52033,54635,66824,81799,83433,93695,100952,171285,217203,233571,384009,404710	Adam8,Apoe,Atf3,Cd84,Dok2,Ezh2,Fcgr2b,Htr2b,Igf1,Il11,Il1rn,Lif,Naip2,Ntrk2,Ccl12,Ccl17,Ccl2,Ccl3,Ccl6,Ccl7,Ccl8,Ccl9,Cxcl12,Sfrp1,Thbs1,Tnfrsf11a,Wnt5a,Wnt7b,Gadd45g,Gdf15,Tlr2,Ror2,Pbk,Pdgfc,Pycard,C1qtnf3,Trem2,Gpnmb,Emilin1,Havcr2,Tmem106a,P2ry6,Glipr2,Iqgap3
2_Member	GO Molecular Functions	GO:0042379	chemokine receptor binding	-11.1762	-8.50161	15/77	14825,15945,17329,20293,20295,20296,20302,20305,20306,20307,20308,20315,55985,66102,66166	Cxcl1,Cxcl10,Cxcl9,Ccl12,Ccl17,Ccl2,Ccl3,Ccl6,Ccl7,Ccl8,Ccl9,Cxcl12,Cxcl13,Cxcl16,S100a14
2_Member	GO Biological Processes	GO:1990868	response to chemokine	-11.0027	-8.36096	14/66	14825,15945,17329,20293,20295,20296,20302,20305,20306,20307,20308,20315,55985,83433	Cxcl1,Cxcl10,Cxcl9,Ccl12,Ccl17,Ccl2,Ccl3,Ccl6,Ccl7,Ccl8,Ccl9,Cxcl12,Cxcl13,Trem2
2_Member	GO Biological Processes	GO:1990869	cellular response to chemokine	-11.0027	-8.36096	14/66	14825,15945,17329,20293,20295,20296,20302,20305,20306,20307,20308,20315,55985,83433	Cxcl1,Cxcl10,Cxcl9,Ccl12,Ccl17,Ccl2,Ccl3,Ccl6,Ccl7,Ccl8,Ccl9,Cxcl12,Cxcl13,Trem2
2_Member	GO Biological Processes	GO:0070374	positive regulation of ERK1 and ERK2 cascade	-9.77465	-7.19886	22/227	11816,15559,16000,20293,20295,20296,20302,20305,20306,20307,20308,20315,21934,24088,54635,66824,81799,83433,93695,171285,233571,384009	Apoe,Htr2b,Igf1,Ccl12,Ccl17,Ccl2,Ccl3,Ccl6,Ccl7,Ccl8,Ccl9,Cxcl12,Tnfrsf11a,Tlr2,Pdgfc,Pycard,C1qtnf3,Trem2,Gpnmb,Havcr2,P2ry6,Glipr2
2_Member	GO Biological Processes	GO:0002548	monocyte chemotaxis	-9.54266	-7.00892	10/34	12310,16854,20293,20295,20296,20302,20305,20306,20307,20308	Calca,Lgals3,Ccl12,Ccl17,Ccl2,Ccl3,Ccl6,Ccl7,Ccl8,Ccl9
2_Member	GO Biological Processes	GO:0019221	cytokine-mediated signaling pathway	-9.23088	-6.72933	25/313	12982,12983,12984,14127,14825,15945,17329,20293,20295,20296,20302,20305,20306,20307,20308,20315,21934,23921,54123,55985,66824,83433,231655,246728,246746	Csf2ra,Csf2rb,Csf2rb2,Fcer1g,Cxcl1,Cxcl10,Cxcl9,Ccl12,Ccl17,Ccl2,Ccl3,Ccl6,Ccl7,Ccl8,Ccl9,Cxcl12,Tnfrsf11a,Sh2b2,Irf7,Cxcl13,Pycard,Trem2,Oasl1,Oas2,Cd300lf
2_Member	GO Biological Processes	GO:0070372	regulation of ERK1 and ERK2 cascade	-8.86414	-6.40399	25/326	11816,11910,15559,16000,16878,20293,20295,20296,20302,20305,20306,20307,20308,20315,21934,24088,54635,66824,81799,83433,93695,100952,171285,233571,384009	Apoe,Atf3,Htr2b,Igf1,Lif,Ccl12,Ccl17,Ccl2,Ccl3,Ccl6,Ccl7,Ccl8,Ccl9,Cxcl12,Tnfrsf11a,Tlr2,Pdgfc,Pycard,C1qtnf3,Trem2,Gpnmb,Emilin1,Havcr2,P2ry6,Glipr2
2_Member	GO Biological Processes	GO:0034341	response to interferon-gamma	-8.05872	-5.67112	15/126	12332,17533,18173,20293,20295,20296,20302,20305,20306,20307,20308,24088,24108,66102,70789	Capg,Mrc1,Slc11a1,Ccl12,Ccl17,Ccl2,Ccl3,Ccl6,Ccl7,Ccl8,Ccl9,Tlr2,Ubd,Cxcl16,Kynu
2_Member	GO Molecular Functions	GO:0042056	chemoattractant activity	-7.4153	-5.08568	9/41	15945,16854,18654,20210,20302,20305,20308,22418,22422	Cxcl10,Lgals3,Pgf,Saa3,Ccl3,Ccl6,Ccl9,Wnt5a,Wnt7b
2_Member	GO Molecular Functions	GO:0005126	cytokine receptor binding	-7.14084	-4.83162	22/315	14825,15945,16156,16181,16878,17329,18654,20293,20295,20296,20302,20305,20306,20307,20308,20315,55985,66102,66166,66824,76905,246746	Cxcl1,Cxcl10,Il11,Il1rn,Lif,Cxcl9,Pgf,Ccl12,Ccl17,Ccl2,Ccl3,Ccl6,Ccl7,Ccl8,Ccl9,Cxcl12,Cxcl13,Cxcl16,S100a14,Pycard,Lrg1,Cd300lf
2_Member	GO Molecular Functions	GO:0001664	G protein-coupled receptor binding	-7.02079	-4.73206	22/320	12310,14129,14825,15945,17329,20293,20295,20296,20302,20305,20306,20307,20308,20315,20377,22409,22418,22422,26564,55985,66102,66166	Calca,Fcgr1,Cxcl1,Cxcl10,Cxcl9,Ccl12,Ccl17,Ccl2,Ccl3,Ccl6,Ccl7,Ccl8,Ccl9,Cxcl12,Sfrp1,Wnt10a,Wnt5a,Wnt7b,Ror2,Cxcl13,Cxcl16,S100a14
2_Member	GO Biological Processes	GO:0070555	response to interleukin-1	-7.00886	-4.73206	12/92	20210,20293,20295,20296,20302,20305,20306,20307,20308,21934,26415,66824	Saa3,Ccl12,Ccl17,Ccl2,Ccl3,Ccl6,Ccl7,Ccl8,Ccl9,Tnfrsf11a,Mapk13,Pycard
2_Member	GO Biological Processes	GO:0071347	cellular response to interleukin-1	-7.00706	-4.73206	11/75	20210,20293,20295,20296,20302,20305,20306,20307,20308,26415,66824	Saa3,Ccl12,Ccl17,Ccl2,Ccl3,Ccl6,Ccl7,Ccl8,Ccl9,Mapk13,Pycard
2_Member	GO Biological Processes	GO:0034612	response to tumor necrosis factor	-6.35164	-4.17231	15/169	12475,20293,20295,20296,20302,20305,20306,20307,20308,20377,21934,24108,56320,66102,66824	Cd14,Ccl12,Ccl17,Ccl2,Ccl3,Ccl6,Ccl7,Ccl8,Ccl9,Sfrp1,Tnfrsf11a,Ubd,Dbn1,Cxcl16,Pycard
2_Member	GO Molecular Functions	GO:0008083	growth factor activity	-6.30355	-4.13875	14/148	11839,14562,14825,16000,16156,16323,16878,17242,18654,20256,20315,21857,23886,54635	Areg,Gdf3,Cxcl1,Igf1,Il11,Inhba,Lif,Mdk,Pgf,Clec11a,Cxcl12,Timp1,Gdf15,Pdgfc
2_Member	GO Molecular Functions	GO:0048020	CCR chemokine receptor binding	-6.18383	-4.04131	9/56	20293,20295,20296,20302,20305,20306,20307,20308,55985	Ccl12,Ccl17,Ccl2,Ccl3,Ccl6,Ccl7,Ccl8,Ccl9,Cxcl13
2_Member	GO Biological Processes	GO:0071346	cellular response to interferon-gamma	-5.80829	-3.72102	11/98	12332,17533,20293,20295,20296,20302,20305,20306,20307,20308,24088	Capg,Mrc1,Ccl12,Ccl17,Ccl2,Ccl3,Ccl6,Ccl7,Ccl8,Ccl9,Tlr2
2_Member	GO Molecular Functions	GO:0031726	CCR1 chemokine receptor binding	-5.45785	-3.4187	4/7	20302,20305,20306,20308	Ccl3,Ccl6,Ccl7,Ccl9
2_Member	GO Biological Processes	GO:0071356	cellular response to tumor necrosis factor	-4.82662	-2.89827	12/147	20293,20295,20296,20302,20305,20306,20307,20308,20377,21934,56320,66824	Ccl12,Ccl17,Ccl2,Ccl3,Ccl6,Ccl7,Ccl8,Ccl9,Sfrp1,Tnfrsf11a,Dbn1,Pycard
2_Member	GO Biological Processes	GO:0043547	positive regulation of GTPase activity	-4.16413	-2.36155	15/256	14056,14744,19734,19736,20293,20295,20296,20302,20305,20306,20307,20308,22418,50778,55985	Ezh2,Gpr65,Rgs16,Rgs4,Ccl12,Ccl17,Ccl2,Ccl3,Ccl6,Ccl7,Ccl8,Ccl9,Wnt5a,Rgs1,Cxcl13
2_Member	GO Biological Processes	GO:0043087	regulation of GTPase activity	-3.71867	-1.99677	17/345	14056,14744,18212,19734,19736,20293,20295,20296,20302,20305,20306,20307,20308,22418,50778,55985,66824	Ezh2,Gpr65,Ntrk2,Rgs16,Rgs4,Ccl12,Ccl17,Ccl2,Ccl3,Ccl6,Ccl7,Ccl8,Ccl9,Wnt5a,Rgs1,Cxcl13,Pycard
2_Member	GO Biological Processes	GO:0051345	positive regulation of hydrolase activity	-3.45495	-1.80115	22/540	12018,12740,13033,13036,14056,14744,15559,19141,19734,19736,20293,20295,20296,20302,20305,20306,20307,20308,22418,50778,55985,66824	Bak1,Cldn4,Ctsd,Ctsh,Ezh2,Gpr65,Htr2b,Lgmn,Rgs16,Rgs4,Ccl12,Ccl17,Ccl2,Ccl3,Ccl6,Ccl7,Ccl8,Ccl9,Wnt5a,Rgs1,Cxcl13,Pycard
3_Summary	GO Biological Processes	GO:0001817	regulation of cytokine production	-17.4807	-13.7361	55/780	11501,11629,11846,11847,12051,12310,12475,12523,12759,12774,14056,14127,14130,14131,15368,15559,16000,16420,17022,17242,17381,18173,18807,20296,20302,20539,21825,22163,22177,22418,23845,24088,26362,26415,54123,56619,56620,56644,56722,56807,58185,66824,69810,81799,83433,93695,102657,104759,105855,170744,171285,217203,217305,246728,278180,13040,14068,14118,14129,14825,15945,17084,17390,18654,19141,…	Adam8,Aif1,Arg1,Arg2,Bcl3,Calca,Cd14,Cd84,Clu,Ccr5,Ezh2,Fcer1g,Fcgr2b,Fcgr3,Hmox1,Htr2b,Igf1,Itgb6,Lum,Mdk,Mmp12,Slc11a1,Pld3,Ccl2,Ccl3,Slc7a5,Thbs1,Tnfrsf4,Tyrobp,Wnt5a,Clec5a,Tlr2,Axl,Mapk13,Irf7,Clec4e,Clec4n,Clec7a,Litaf,Scamp5,Rsad2,Pycard,Clec4b1,C1qtnf3,Trem2,Gpnmb,Cd276,Pld4,Nckap1l,Tlr8,Havcr2,Tmem106a,Cd300ld,Oas2,Vsig4,Ctss,F7,Fbn1,Fcgr1,Cxcl1,Cxcl10,Ly86,Mmp2,Pgf,Lgmn,Ccl7,Cxcl12,Tnfr…
3_Member	GO Biological Processes	GO:0001817	regulation of cytokine production	-17.4807	-13.7361	55/780	11501,11629,11846,11847,12051,12310,12475,12523,12759,12774,14056,14127,14130,14131,15368,15559,16000,16420,17022,17242,17381,18173,18807,20296,20302,20539,21825,22163,22177,22418,23845,24088,26362,26415,54123,56619,56620,56644,56722,56807,58185,66824,69810,81799,83433,93695,102657,104759,105855,170744,171285,217203,217305,246728,278180	Adam8,Aif1,Arg1,Arg2,Bcl3,Calca,Cd14,Cd84,Clu,Ccr5,Ezh2,Fcer1g,Fcgr2b,Fcgr3,Hmox1,Htr2b,Igf1,Itgb6,Lum,Mdk,Mmp12,Slc11a1,Pld3,Ccl2,Ccl3,Slc7a5,Thbs1,Tnfrsf4,Tyrobp,Wnt5a,Clec5a,Tlr2,Axl,Mapk13,Irf7,Clec4e,Clec4n,Clec7a,Litaf,Scamp5,Rsad2,Pycard,Clec4b1,C1qtnf3,Trem2,Gpnmb,Cd276,Pld4,Nckap1l,Tlr8,Havcr2,Tmem106a,Cd300ld,Oas2,Vsig4
3_Member	GO Biological Processes	GO:0032103	positive regulation of response to external stimulus	-15.9962	-12.7147	40/453	11501,11629,11846,12774,13040,14068,14118,14127,14129,14131,14825,15945,17084,17242,17381,17390,18654,19141,20296,20302,20306,20315,21825,21934,22177,22418,24088,54123,55985,56620,58203,66166,66824,83433,100952,105855,109820,170744,171285,231655	Adam8,Aif1,Arg1,Ccr5,Ctss,F7,Fbn1,Fcer1g,Fcgr1,Fcgr3,Cxcl1,Cxcl10,Ly86,Mdk,Mmp12,Mmp2,Pgf,Lgmn,Ccl2,Ccl3,Ccl7,Cxcl12,Thbs1,Tnfrsf11a,Tyrobp,Wnt5a,Tlr2,Irf7,Cxcl13,Clec4n,Zbp1,S100a14,Pycard,Trem2,Emilin1,Nckap1l,Pgc,Tlr8,Havcr2,Oasl1
3_Member	GO Biological Processes	GO:1903555	regulation of tumor necrosis factor superfamily cytokine production	-14.1737	-11.2009	25/188	11501,11847,12051,12475,12523,12759,12774,14127,14131,16000,20296,20302,21825,22177,22418,24088,26362,66824,69810,83433,93695,171285,217203,217305,246728	Adam8,Arg2,Bcl3,Cd14,Cd84,Clu,Ccr5,Fcer1g,Fcgr3,Igf1,Ccl2,Ccl3,Thbs1,Tyrobp,Wnt5a,Tlr2,Axl,Pycard,Clec4b1,Trem2,Gpnmb,Havcr2,Tmem106a,Cd300ld,Oas2
3_Member	GO Biological Processes	GO:0032680	regulation of tumor necrosis factor production	-13.3839	-10.4997	24/185	11847,12051,12475,12523,12759,12774,14127,14131,16000,20296,20302,21825,22177,22418,24088,26362,66824,69810,83433,93695,171285,217203,217305,246728	Arg2,Bcl3,Cd14,Cd84,Clu,Ccr5,Fcer1g,Fcgr3,Igf1,Ccl2,Ccl3,Thbs1,Tyrobp,Wnt5a,Tlr2,Axl,Pycard,Clec4b1,Trem2,Gpnmb,Havcr2,Tmem106a,Cd300ld,Oas2
3_Member	GO Biological Processes	GO:0031347	regulation of defense response	-13.1547	-10.3265	43/631	11501,11625,11816,11846,11847,12182,12630,12702,12774,13040,13421,14127,14129,14130,14131,14825,16000,17242,17381,17390,17916,17969,20302,21923,21934,22177,22418,24088,27052,52033,54123,56620,58203,66824,74748,81799,83433,100952,102657,109820,170744,171285,278180	Adam8,Ahsg,Apoe,Arg1,Arg2,Bst1,Cfi,Socs3,Ccr5,Ctss,Dnase1l3,Fcer1g,Fcgr1,Fcgr2b,Fcgr3,Cxcl1,Igf1,Mdk,Mmp12,Mmp2,Myo1f,Ncf1,Ccl3,Tnc,Tnfrsf11a,Tyrobp,Wnt5a,Tlr2,Aoah,Pbk,Irf7,Clec4n,Zbp1,Pycard,Slamf8,C1qtnf3,Trem2,Emilin1,Cd276,Pgc,Tlr8,Havcr2,Vsig4
3_Member	GO Biological Processes	GO:0001819	positive regulation of cytokine production	-13.0356	-10.2204	38/503	11501,11629,12051,12310,12475,12523,12759,12774,14127,14131,15559,17022,17242,17381,18173,20296,20302,20539,21825,22177,22418,23845,24088,26415,54123,56619,56620,56644,56807,58185,66824,81799,83433,102657,170744,171285,217203,246728	Adam8,Aif1,Bcl3,Calca,Cd14,Cd84,Clu,Ccr5,Fcer1g,Fcgr3,Htr2b,Lum,Mdk,Mmp12,Slc11a1,Ccl2,Ccl3,Slc7a5,Thbs1,Tyrobp,Wnt5a,Clec5a,Tlr2,Mapk13,Irf7,Clec4e,Clec4n,Clec7a,Scamp5,Rsad2,Pycard,C1qtnf3,Trem2,Cd276,Tlr8,Havcr2,Tmem106a,Oas2
3_Member	GO Biological Processes	GO:1903557	positive regulation of tumor necrosis factor superfamily cytokine production	-10.7537	-8.13137	17/112	11501,12475,12523,12759,12774,14127,14131,20296,20302,21825,22177,22418,24088,66824,171285,217203,246728	Adam8,Cd14,Cd84,Clu,Ccr5,Fcer1g,Fcgr3,Ccl2,Ccl3,Thbs1,Tyrobp,Wnt5a,Tlr2,Pycard,Havcr2,Tmem106a,Oas2
3_Member	GO Biological Processes	GO:0050727	regulation of inflammatory response	-10.2639	-7.6496	28/351	11501,11625,11816,12182,12702,12774,13040,13421,14127,14129,14130,14131,16000,17242,17969,20302,21923,21934,22418,24088,27052,52033,58203,66824,74748,81799,83433,102657	Adam8,Ahsg,Apoe,Bst1,Socs3,Ccr5,Ctss,Dnase1l3,Fcer1g,Fcgr1,Fcgr2b,Fcgr3,Igf1,Mdk,Ncf1,Ccl3,Tnc,Tnfrsf11a,Wnt5a,Tlr2,Aoah,Pbk,Zbp1,Pycard,Slamf8,C1qtnf3,Trem2,Cd276
3_Member	GO Biological Processes	GO:0032760	positive regulation of tumor necrosis factor production	-9.86943	-7.27866	16/110	12475,12523,12759,12774,14127,14131,20296,20302,21825,22177,22418,24088,66824,171285,217203,246728	Cd14,Cd84,Clu,Ccr5,Fcer1g,Fcgr3,Ccl2,Ccl3,Thbs1,Tyrobp,Wnt5a,Tlr2,Pycard,Havcr2,Tmem106a,Oas2
3_Member	GO Biological Processes	GO:0031349	positive regulation of defense response	-9.71033	-7.15608	25/297	11501,11846,12774,13040,14127,14129,14131,14825,17242,17381,17390,20302,21934,22177,22418,24088,54123,56620,58203,66824,83433,100952,109820,170744,171285	Adam8,Arg1,Ccr5,Ctss,Fcer1g,Fcgr1,Fcgr3,Cxcl1,Mdk,Mmp12,Mmp2,Ccl3,Tnfrsf11a,Tyrobp,Wnt5a,Tlr2,Irf7,Clec4n,Zbp1,Pycard,Trem2,Emilin1,Pgc,Tlr8,Havcr2
3_Member	GO Biological Processes	GO:0002831	regulation of response to biotic stimulus	-9.1845	-6.68912	27/365	11501,11816,11846,11847,12523,12630,14825,17084,17381,17390,17916,17969,22177,22418,24088,54123,56620,58203,66824,74748,83433,100952,109820,170744,171285,231655,278180	Adam8,Apoe,Arg1,Arg2,Cd84,Cfi,Cxcl1,Ly86,Mmp12,Mmp2,Myo1f,Ncf1,Tyrobp,Wnt5a,Tlr2,Irf7,Clec4n,Zbp1,Pycard,Slamf8,Trem2,Emilin1,Pgc,Tlr8,Havcr2,Oasl1,Vsig4
3_Member	GO Biological Processes	GO:0002833	positive regulation of response to biotic stimulus	-8.01868	-5.63582	18/188	11501,11846,14825,17084,17381,17390,22177,22418,24088,54123,56620,58203,66824,100952,109820,170744,171285,231655	Adam8,Arg1,Cxcl1,Ly86,Mmp12,Mmp2,Tyrobp,Wnt5a,Tlr2,Irf7,Clec4n,Zbp1,Pycard,Emilin1,Pgc,Tlr8,Havcr2,Oasl1
3_Member	GO Biological Processes	GO:0045088	regulation of innate immune response	-7.89871	-5.52055	20/237	11501,11816,11846,12630,17381,17390,17916,17969,22177,22418,24088,54123,56620,58203,66824,74748,83433,170744,171285,278180	Adam8,Apoe,Arg1,Cfi,Mmp12,Mmp2,Myo1f,Ncf1,Tyrobp,Wnt5a,Tlr2,Irf7,Clec4n,Zbp1,Pycard,Slamf8,Trem2,Tlr8,Havcr2,Vsig4
3_Member	GO Biological Processes	GO:0032675	regulation of interleukin-6 production	-7.23394	-4.9126	16/166	11629,12523,12774,14127,22177,22418,24088,26415,66824,81799,83433,105855,170744,171285,217203,217305	Aif1,Cd84,Ccr5,Fcer1g,Tyrobp,Wnt5a,Tlr2,Mapk13,Pycard,C1qtnf3,Trem2,Nckap1l,Tlr8,Havcr2,Tmem106a,Cd300ld
3_Member	GO Biological Processes	GO:0032652	regulation of interleukin-1 production	-6.7503	-4.52214	13/116	11847,12310,12774,16000,20302,22177,22418,24088,66824,83433,170744,171285,217203	Arg2,Calca,Ccr5,Igf1,Ccl3,Tyrobp,Wnt5a,Tlr2,Pycard,Trem2,Tlr8,Havcr2,Tmem106a
3_Member	GO Biological Processes	GO:0050729	positive regulation of inflammatory response	-6.48718	-4.28355	14/143	11501,12774,13040,14127,14129,14131,17242,20302,21934,22418,24088,58203,66824,83433	Adam8,Ccr5,Ctss,Fcer1g,Fcgr1,Fcgr3,Mdk,Ccl3,Tnfrsf11a,Wnt5a,Tlr2,Zbp1,Pycard,Trem2
3_Member	GO Biological Processes	GO:0032732	positive regulation of interleukin-1 production	-6.13828	-4.00382	10/73	12310,12774,20302,22177,22418,24088,66824,170744,171285,217203	Calca,Ccr5,Ccl3,Tyrobp,Wnt5a,Tlr2,Pycard,Tlr8,Havcr2,Tmem106a
3_Member	GO Biological Processes	GO:0032651	regulation of interleukin-1 beta production	-5.94419	-3.83559	11/95	11847,12774,16000,20302,22177,22418,24088,66824,83433,170744,217203	Arg2,Ccr5,Igf1,Ccl3,Tyrobp,Wnt5a,Tlr2,Pycard,Trem2,Tlr8,Tmem106a
3_Member	GO Biological Processes	GO:0045089	positive regulation of innate immune response	-4.9482	-2.99425	12/143	11501,17381,17390,22177,22418,24088,54123,56620,58203,66824,170744,171285	Adam8,Mmp12,Mmp2,Tyrobp,Wnt5a,Tlr2,Irf7,Clec4n,Zbp1,Pycard,Tlr8,Havcr2
3_Member	GO Biological Processes	GO:0032731	positive regulation of interleukin-1 beta production	-4.87823	-2.94152	8/61	12774,20302,22177,22418,24088,66824,170744,217203	Ccr5,Ccl3,Tyrobp,Wnt5a,Tlr2,Pycard,Tlr8,Tmem106a
3_Member	GO Biological Processes	GO:0032755	positive regulation of interleukin-6 production	-4.55114	-2.65781	10/109	11629,12774,14127,22177,22418,24088,26415,66824,170744,217203	Aif1,Ccr5,Fcer1g,Tyrobp,Wnt5a,Tlr2,Mapk13,Pycard,Tlr8,Tmem106a
4_Summary	GO Biological Processes	GO:0030335	positive regulation of cell migration	-16.6354	-13.0669	46/577	11501,11629,12061,12740,12822,12842,13036,14068,15117,15368,15945,16000,16411,16782,16819,16854,17242,17387,17390,17392,17916,17918,18654,19141,20293,20296,20306,20315,20344,20359,21825,21936,22418,24088,26564,54635,55985,56644,66102,66166,66824,83433,93695,105855,233571,384009,73710,12182,74748,100952	Adam8,Aif1,Bdkrb1,Cldn4,Col18a1,Col1a1,Ctsh,F7,Has2,Hmox1,Cxcl10,Igf1,Itgax,Lamc2,Lcn2,Lgals3,Mdk,Mmp14,Mmp2,Mmp3,Myo1f,Myo5a,Pgf,Lgmn,Ccl12,Ccl2,Ccl7,Cxcl12,Selp,Sema6b,Thbs1,Tnfrsf18,Wnt5a,Tlr2,Ror2,Pdgfc,Cxcl13,Clec7a,Cxcl16,S100a14,Pycard,Trem2,Gpnmb,Nckap1l,P2ry6,Glipr2,Tubb2b,Bst1,Slamf8,Emilin1
4_Member	GO Biological Processes	GO:0030335	positive regulation of cell migration	-16.6354	-13.0669	46/577	11501,11629,12061,12740,12822,12842,13036,14068,15117,15368,15945,16000,16411,16782,16819,16854,17242,17387,17390,17392,17916,17918,18654,19141,20293,20296,20306,20315,20344,20359,21825,21936,22418,24088,26564,54635,55985,56644,66102,66166,66824,83433,93695,105855,233571,384009	Adam8,Aif1,Bdkrb1,Cldn4,Col18a1,Col1a1,Ctsh,F7,Has2,Hmox1,Cxcl10,Igf1,Itgax,Lamc2,Lcn2,Lgals3,Mdk,Mmp14,Mmp2,Mmp3,Myo1f,Myo5a,Pgf,Lgmn,Ccl12,Ccl2,Ccl7,Cxcl12,Selp,Sema6b,Thbs1,Tnfrsf18,Wnt5a,Tlr2,Ror2,Pdgfc,Cxcl13,Clec7a,Cxcl16,S100a14,Pycard,Trem2,Gpnmb,Nckap1l,P2ry6,Glipr2
4_Member	GO Biological Processes	GO:0051272	positive regulation of cellular component movement	-16.1103	-12.7147	47/621	11501,11629,12061,12740,12822,12842,13036,14068,15117,15368,15945,16000,16411,16782,16819,16854,17242,17387,17390,17392,17916,17918,18654,19141,20293,20296,20306,20315,20344,20359,21825,21936,22418,24088,26564,54635,55985,56644,66102,66166,66824,73710,83433,93695,105855,233571,384009	Adam8,Aif1,Bdkrb1,Cldn4,Col18a1,Col1a1,Ctsh,F7,Has2,Hmox1,Cxcl10,Igf1,Itgax,Lamc2,Lcn2,Lgals3,Mdk,Mmp14,Mmp2,Mmp3,Myo1f,Myo5a,Pgf,Lgmn,Ccl12,Ccl2,Ccl7,Cxcl12,Selp,Sema6b,Thbs1,Tnfrsf18,Wnt5a,Tlr2,Ror2,Pdgfc,Cxcl13,Clec7a,Cxcl16,S100a14,Pycard,Tubb2b,Trem2,Gpnmb,Nckap1l,P2ry6,Glipr2
4_Member	GO Biological Processes	GO:2000147	positive regulation of cell motility	-15.8721	-12.6394	46/604	11501,11629,12061,12740,12822,12842,13036,14068,15117,15368,15945,16000,16411,16782,16819,16854,17242,17387,17390,17392,17916,17918,18654,19141,20293,20296,20306,20315,20344,20359,21825,21936,22418,24088,26564,54635,55985,56644,66102,66166,66824,83433,93695,105855,233571,384009	Adam8,Aif1,Bdkrb1,Cldn4,Col18a1,Col1a1,Ctsh,F7,Has2,Hmox1,Cxcl10,Igf1,Itgax,Lamc2,Lcn2,Lgals3,Mdk,Mmp14,Mmp2,Mmp3,Myo1f,Myo5a,Pgf,Lgmn,Ccl12,Ccl2,Ccl7,Cxcl12,Selp,Sema6b,Thbs1,Tnfrsf18,Wnt5a,Tlr2,Ror2,Pdgfc,Cxcl13,Clec7a,Cxcl16,S100a14,Pycard,Trem2,Gpnmb,Nckap1l,P2ry6,Glipr2
4_Member	GO Biological Processes	GO:0040017	positive regulation of locomotion	-15.3876	-12.217	46/622	11501,11629,12061,12740,12822,12842,13036,14068,15117,15368,15945,16000,16411,16782,16819,16854,17242,17387,17390,17392,17916,17918,18654,19141,20293,20296,20306,20315,20344,20359,21825,21936,22418,24088,26564,54635,55985,56644,66102,66166,66824,83433,93695,105855,233571,384009	Adam8,Aif1,Bdkrb1,Cldn4,Col18a1,Col1a1,Ctsh,F7,Has2,Hmox1,Cxcl10,Igf1,Itgax,Lamc2,Lcn2,Lgals3,Mdk,Mmp14,Mmp2,Mmp3,Myo1f,Myo5a,Pgf,Lgmn,Ccl12,Ccl2,Ccl7,Cxcl12,Selp,Sema6b,Thbs1,Tnfrsf18,Wnt5a,Tlr2,Ror2,Pdgfc,Cxcl13,Clec7a,Cxcl16,S100a14,Pycard,Trem2,Gpnmb,Nckap1l,P2ry6,Glipr2
4_Member	GO Biological Processes	GO:0002687	positive regulation of leukocyte migration	-15.0877	-11.9963	24/156	11501,11629,12061,14068,15945,16854,17242,17387,18654,19141,20293,20296,20306,20315,20344,21825,21936,22418,24088,55985,66166,66824,83433,105855	Adam8,Aif1,Bdkrb1,F7,Cxcl10,Lgals3,Mdk,Mmp14,Pgf,Lgmn,Ccl12,Ccl2,Ccl7,Cxcl12,Selp,Thbs1,Tnfrsf18,Wnt5a,Tlr2,Cxcl13,S100a14,Pycard,Trem2,Nckap1l
4_Member	GO Biological Processes	GO:0002685	regulation of leukocyte migration	-14.1399	-11.1912	27/225	11501,11629,12061,12182,14068,15945,16854,17242,17387,18654,19141,20293,20296,20306,20315,20344,21825,21936,22418,24088,55985,66166,66824,74748,83433,100952,105855	Adam8,Aif1,Bdkrb1,Bst1,F7,Cxcl10,Lgals3,Mdk,Mmp14,Pgf,Lgmn,Ccl12,Ccl2,Ccl7,Cxcl12,Selp,Thbs1,Tnfrsf18,Wnt5a,Tlr2,Cxcl13,S100a14,Pycard,Slamf8,Trem2,Emilin1,Nckap1l
4_Member	GO Biological Processes	GO:0002688	regulation of leukocyte chemotaxis	-9.97488	-7.37642	17/125	11629,12182,14068,15945,17242,18654,19141,20293,20296,20306,20315,21825,22418,55985,66166,74748,105855	Aif1,Bst1,F7,Cxcl10,Mdk,Pgf,Lgmn,Ccl12,Ccl2,Ccl7,Cxcl12,Thbs1,Wnt5a,Cxcl13,S100a14,Slamf8,Nckap1l
4_Member	GO Biological Processes	GO:0071675	regulation of mononuclear cell migration	-9.40305	-6.88892	16/118	11501,11629,15945,16854,17242,19141,20293,20296,20306,20315,21825,22418,55985,66166,66824,74748	Adam8,Aif1,Cxcl10,Lgals3,Mdk,Lgmn,Ccl12,Ccl2,Ccl7,Cxcl12,Thbs1,Wnt5a,Cxcl13,S100a14,Pycard,Slamf8
4_Member	GO Biological Processes	GO:0002690	positive regulation of leukocyte chemotaxis	-8.60442	-6.16626	14/98	11629,14068,15945,17242,18654,19141,20296,20306,20315,21825,22418,55985,66166,105855	Aif1,F7,Cxcl10,Mdk,Pgf,Lgmn,Ccl2,Ccl7,Cxcl12,Thbs1,Wnt5a,Cxcl13,S100a14,Nckap1l
4_Member	GO Biological Processes	GO:0071677	positive regulation of mononuclear cell migration	-8.46176	-6.03419	12/69	11501,11629,15945,16854,19141,20296,20306,20315,22418,55985,66166,66824	Adam8,Aif1,Cxcl10,Lgals3,Lgmn,Ccl2,Ccl7,Cxcl12,Wnt5a,Cxcl13,S100a14,Pycard
4_Member	GO Biological Processes	GO:0050920	regulation of chemotaxis	-8.12049	-5.72809	20/230	11629,12182,14068,15945,17242,18654,19141,20293,20296,20306,20315,20359,21825,22418,55985,66166,73710,74748,83433,105855	Aif1,Bst1,F7,Cxcl10,Mdk,Pgf,Lgmn,Ccl12,Ccl2,Ccl7,Cxcl12,Sema6b,Thbs1,Wnt5a,Cxcl13,S100a14,Tubb2b,Slamf8,Trem2,Nckap1l
4_Member	GO Biological Processes	GO:0050921	positive regulation of chemotaxis	-6.99217	-4.72471	15/151	11629,14068,15945,17242,18654,19141,20296,20306,20315,21825,22418,55985,66166,83433,105855	Aif1,F7,Cxcl10,Mdk,Pgf,Lgmn,Ccl2,Ccl7,Cxcl12,Thbs1,Wnt5a,Cxcl13,S100a14,Trem2,Nckap1l
4_Member	GO Biological Processes	GO:2000401	regulation of lymphocyte migration	-6.7556	-4.5229	10/63	11501,11629,15945,20293,20296,20306,20315,22418,55985,66824	Adam8,Aif1,Cxcl10,Ccl12,Ccl2,Ccl7,Cxcl12,Wnt5a,Cxcl13,Pycard
4_Member	GO Biological Processes	GO:2000403	positive regulation of lymphocyte migration	-6.40826	-4.22107	8/39	11501,11629,15945,20306,20315,22418,55985,66824	Adam8,Aif1,Cxcl10,Ccl7,Cxcl12,Wnt5a,Cxcl13,Pycard
4_Member	GO Biological Processes	GO:0090025	regulation of monocyte chemotaxis	-6.07953	-3.9582	7/30	11629,15945,19141,20296,20315,66166,74748	Aif1,Cxcl10,Lgmn,Ccl2,Cxcl12,S100a14,Slamf8
4_Member	GO Biological Processes	GO:0090026	positive regulation of monocyte chemotaxis	-5.71519	-3.64039	6/22	11629,15945,19141,20296,20315,66166	Aif1,Cxcl10,Lgmn,Ccl2,Cxcl12,S100a14
4_Member	GO Biological Processes	GO:2000406	positive regulation of T cell migration	-5.68448	-3.61429	7/34	11501,11629,15945,20315,22418,55985,66824	Adam8,Aif1,Cxcl10,Cxcl12,Wnt5a,Cxcl13,Pycard
4_Member	GO Biological Processes	GO:1901623	regulation of lymphocyte chemotaxis	-5.59054	-3.53169	6/23	15945,20293,20296,20306,22418,55985	Cxcl10,Ccl12,Ccl2,Ccl7,Wnt5a,Cxcl13
4_Member	GO Biological Processes	GO:2000404	regulation of T cell migration	-4.70409	-2.78154	7/47	11501,11629,15945,20315,22418,55985,66824	Adam8,Aif1,Cxcl10,Cxcl12,Wnt5a,Cxcl13,Pycard
4_Member	GO Biological Processes	GO:0010818	T cell chemotaxis	-3.3465	-1.71166	3/9	15945,20315,66102	Cxcl10,Cxcl12,Cxcl16
4_Member	GO Biological Processes	GO:0072678	T cell migration	-3.01143	-1.43784	4/25	15945,20296,20315,66102	Cxcl10,Ccl2,Cxcl12,Cxcl16
4_Member	GO Biological Processes	GO:0010819	regulation of T cell chemotaxis	-2.56332	-1.09115	3/16	15945,22418,55985	Cxcl10,Wnt5a,Cxcl13
4_Member	GO Biological Processes	GO:0140131	positive regulation of lymphocyte chemotaxis	-2.4114	-0.979635	3/18	20306,22418,55985	Ccl7,Wnt5a,Cxcl13
5_Summary	GO Cellular Components	GO:0031012	extracellular matrix	-16.0425	-12.7147	43/523	11625,11816,12819,12822,12825,12831,12832,12836,12842,12843,13030,13033,13717,14118,14264,16000,16644,16772,16782,16854,16949,17022,17381,17384,17386,17387,17390,17392,18383,19288,20377,21810,21825,21826,21857,21923,22418,50530,53867,64138,67896,100952,240913,12051,13040,14230,15117,67133,12738,12740,15368,17153,20753,54419,67951,73710	Ahsg,Apoe,Col15a1,Col18a1,Col3a1,Col5a1,Col5a2,Col7a1,Col1a1,Col1a2,Ctsb,Ctsd,Eln,Fbn1,Fmod,Igf1,Kng1,Lama1,Lamc2,Lgals3,Loxl1,Lum,Mmp12,Mmp10,Mmp13,Mmp14,Mmp2,Mmp3,Tnfrsf11b,Ptx3,Sfrp1,Tgfbi,Thbs1,Thbs2,Timp1,Tnc,Wnt5a,Mfap5,Col5a3,Ctsz,Ccdc80,Emilin1,Adamts4,Bcl3,Ctss,Fkbp10,Has2,Gp2,Cldn2,Cldn4,Hmox1,Mal,Sprr1a,Cldn6,Tubb6,Tubb2b
5_Member	GO Cellular Components	GO:0031012	extracellular matrix	-16.0425	-12.7147	43/523	11625,11816,12819,12822,12825,12831,12832,12836,12842,12843,13030,13033,13717,14118,14264,16000,16644,16772,16782,16854,16949,17022,17381,17384,17386,17387,17390,17392,18383,19288,20377,21810,21825,21826,21857,21923,22418,50530,53867,64138,67896,100952,240913	Ahsg,Apoe,Col15a1,Col18a1,Col3a1,Col5a1,Col5a2,Col7a1,Col1a1,Col1a2,Ctsb,Ctsd,Eln,Fbn1,Fmod,Igf1,Kng1,Lama1,Lamc2,Lgals3,Loxl1,Lum,Mmp12,Mmp10,Mmp13,Mmp14,Mmp2,Mmp3,Tnfrsf11b,Ptx3,Sfrp1,Tgfbi,Thbs1,Thbs2,Timp1,Tnc,Wnt5a,Mfap5,Col5a3,Ctsz,Ccdc80,Emilin1,Adamts4
5_Member	GO Cellular Components	GO:0030312	external encapsulating structure	-15.9821	-12.7147	43/525	11625,11816,12819,12822,12825,12831,12832,12836,12842,12843,13030,13033,13717,14118,14264,16000,16644,16772,16782,16854,16949,17022,17381,17384,17386,17387,17390,17392,18383,19288,20377,21810,21825,21826,21857,21923,22418,50530,53867,64138,67896,100952,240913	Ahsg,Apoe,Col15a1,Col18a1,Col3a1,Col5a1,Col5a2,Col7a1,Col1a1,Col1a2,Ctsb,Ctsd,Eln,Fbn1,Fmod,Igf1,Kng1,Lama1,Lamc2,Lgals3,Loxl1,Lum,Mmp12,Mmp10,Mmp13,Mmp14,Mmp2,Mmp3,Tnfrsf11b,Ptx3,Sfrp1,Tgfbi,Thbs1,Thbs2,Timp1,Tnc,Wnt5a,Mfap5,Col5a3,Ctsz,Ccdc80,Emilin1,Adamts4
5_Member	GO Biological Processes	GO:0030198	extracellular matrix organization	-12.8683	-10.0657	28/274	12051,12819,12822,12825,12831,12832,12842,12843,13040,13717,14230,15117,16854,16949,17022,17381,17384,17386,17387,17390,17392,18383,19288,21810,53867,67896,100952,240913	Bcl3,Col15a1,Col18a1,Col3a1,Col5a1,Col5a2,Col1a1,Col1a2,Ctss,Eln,Fkbp10,Has2,Lgals3,Loxl1,Lum,Mmp12,Mmp10,Mmp13,Mmp14,Mmp2,Mmp3,Tnfrsf11b,Ptx3,Tgfbi,Col5a3,Ccdc80,Emilin1,Adamts4
5_Member	GO Biological Processes	GO:0043062	extracellular structure organization	-12.8288	-10.043	28/275	12051,12819,12822,12825,12831,12832,12842,12843,13040,13717,14230,15117,16854,16949,17022,17381,17384,17386,17387,17390,17392,18383,19288,21810,53867,67896,100952,240913	Bcl3,Col15a1,Col18a1,Col3a1,Col5a1,Col5a2,Col1a1,Col1a2,Ctss,Eln,Fkbp10,Has2,Lgals3,Loxl1,Lum,Mmp12,Mmp10,Mmp13,Mmp14,Mmp2,Mmp3,Tnfrsf11b,Ptx3,Tgfbi,Col5a3,Ccdc80,Emilin1,Adamts4
5_Member	GO Biological Processes	GO:0045229	external encapsulating structure organization	-12.7894	-10.0225	28/276	12051,12819,12822,12825,12831,12832,12842,12843,13040,13717,14230,15117,16854,16949,17022,17381,17384,17386,17387,17390,17392,18383,19288,21810,53867,67896,100952,240913	Bcl3,Col15a1,Col18a1,Col3a1,Col5a1,Col5a2,Col1a1,Col1a2,Ctss,Eln,Fkbp10,Has2,Lgals3,Loxl1,Lum,Mmp12,Mmp10,Mmp13,Mmp14,Mmp2,Mmp3,Tnfrsf11b,Ptx3,Tgfbi,Col5a3,Ccdc80,Emilin1,Adamts4
5_Member	GO Cellular Components	GO:0062023	collagen-containing extracellular matrix	-12.604	-9.85943	33/394	11625,12819,12822,12825,12831,12832,12836,12842,12843,13030,13033,13717,14118,14264,16000,16644,16772,16782,16854,16949,17022,20377,21810,21825,21826,21857,21923,50530,53867,64138,67896,100952,240913	Ahsg,Col15a1,Col18a1,Col3a1,Col5a1,Col5a2,Col7a1,Col1a1,Col1a2,Ctsb,Ctsd,Eln,Fbn1,Fmod,Igf1,Kng1,Lama1,Lamc2,Lgals3,Loxl1,Lum,Sfrp1,Tgfbi,Thbs1,Thbs2,Timp1,Tnc,Mfap5,Col5a3,Ctsz,Ccdc80,Emilin1,Adamts4
5_Member	GO Molecular Functions	GO:0005201	extracellular matrix structural constituent	-11.4696	-8.7762	20/150	12819,12822,12825,12831,12832,12836,12842,12843,13717,14118,16772,16782,17022,21810,21825,21923,50530,53867,67133,100952	Col15a1,Col18a1,Col3a1,Col5a1,Col5a2,Col7a1,Col1a1,Col1a2,Eln,Fbn1,Lama1,Lamc2,Lum,Tgfbi,Thbs1,Tnc,Mfap5,Col5a3,Gp2,Emilin1
5_Member	GO Cellular Components	GO:0005604	basement membrane	-6.61934	-4.3998	13/119	12819,12822,12831,12836,14118,16772,16782,16949,21810,21826,21857,21923,67896	Col15a1,Col18a1,Col5a1,Col7a1,Fbn1,Lama1,Lamc2,Loxl1,Tgfbi,Thbs2,Timp1,Tnc,Ccdc80
5_Member	GO Molecular Functions	GO:0005198	structural molecule activity	-5.5373	-3.48951	28/584	12738,12740,12819,12822,12825,12831,12832,12836,12842,12843,13717,14118,15368,16772,16782,17022,17153,20753,21810,21825,21923,50530,53867,54419,67133,67951,73710,100952	Cldn2,Cldn4,Col15a1,Col18a1,Col3a1,Col5a1,Col5a2,Col7a1,Col1a1,Col1a2,Eln,Fbn1,Hmox1,Lama1,Lamc2,Lum,Mal,Sprr1a,Tgfbi,Thbs1,Tnc,Mfap5,Col5a3,Cldn6,Gp2,Tubb6,Tubb2b,Emilin1
6_Summary	GO Biological Processes	GO:0001775	cell activation	-14.4535	-11.4079	47/686	11629,12018,12051,12259,12506,12523,12759,13421,14056,14127,14131,15945,16000,16414,16420,16431,17242,17474,17916,18030,18173,18605,20315,21857,22163,22177,23882,24088,24108,26362,26570,51797,56619,56743,58185,66824,69810,74012,74748,75345,83433,98365,102657,171285,217203,246256,381319,11501,21934,80752,246746,14313,16323,20377,21973,22418,23845,50530,55985,68743,70445,104759	Aif1,Bak1,Bcl3,C1qa,Cd48,Cd84,Clu,Dnase1l3,Ezh2,Fcer1g,Fcgr3,Cxcl10,Igf1,Itgb2,Itgb6,Itm2a,Mdk,Clec4d,Myo1f,Nfil3,Slc11a1,Enpp1,Cxcl12,Timp1,Tnfrsf4,Tyrobp,Gadd45g,Tlr2,Ubd,Axl,Slc7a11,Ctps,Clec4e,Lat2,Rsad2,Pycard,Clec4b1,Rap2b,Slamf8,Slamf7,Trem2,Slamf9,Cd276,Havcr2,Tmem106a,Fcgr4,Batf3,Adam8,Tnfrsf11a,Fam20c,Cd300lf,Fst,Inhba,Sfrp1,Top2a,Wnt5a,Clec5a,Mfap5,Cxcl13,Anln,Cd248,Pld4
6_Member	GO Biological Processes	GO:0001775	cell activation	-14.4535	-11.4079	47/686	11629,12018,12051,12259,12506,12523,12759,13421,14056,14127,14131,15945,16000,16414,16420,16431,17242,17474,17916,18030,18173,18605,20315,21857,22163,22177,23882,24088,24108,26362,26570,51797,56619,56743,58185,66824,69810,74012,74748,75345,83433,98365,102657,171285,217203,246256,381319	Aif1,Bak1,Bcl3,C1qa,Cd48,Cd84,Clu,Dnase1l3,Ezh2,Fcer1g,Fcgr3,Cxcl10,Igf1,Itgb2,Itgb6,Itm2a,Mdk,Clec4d,Myo1f,Nfil3,Slc11a1,Enpp1,Cxcl12,Timp1,Tnfrsf4,Tyrobp,Gadd45g,Tlr2,Ubd,Axl,Slc7a11,Ctps,Clec4e,Lat2,Rsad2,Pycard,Clec4b1,Rap2b,Slamf8,Slamf7,Trem2,Slamf9,Cd276,Havcr2,Tmem106a,Fcgr4,Batf3
6_Member	GO Biological Processes	GO:0045321	leukocyte activation	-13.2955	-10.4402	42/598	11629,12018,12051,12259,12506,12523,12759,13421,14056,14127,14131,16414,16420,16431,17242,17474,17916,18030,18173,18605,20315,22163,22177,23882,24088,24108,26362,51797,56619,56743,58185,66824,69810,74748,75345,83433,98365,102657,171285,217203,246256,381319	Aif1,Bak1,Bcl3,C1qa,Cd48,Cd84,Clu,Dnase1l3,Ezh2,Fcer1g,Fcgr3,Itgb2,Itgb6,Itm2a,Mdk,Clec4d,Myo1f,Nfil3,Slc11a1,Enpp1,Cxcl12,Tnfrsf4,Tyrobp,Gadd45g,Tlr2,Ubd,Axl,Ctps,Clec4e,Lat2,Rsad2,Pycard,Clec4b1,Slamf8,Slamf7,Trem2,Slamf9,Cd276,Havcr2,Tmem106a,Fcgr4,Batf3
6_Member	GO Biological Processes	GO:0046649	lymphocyte activation	-6.26883	-4.1097	26/473	12018,12051,12506,12523,14056,14127,16414,16431,17242,17474,18030,18173,18605,20315,22163,23882,26362,51797,56619,56743,58185,69810,74748,75345,98365,102657	Bak1,Bcl3,Cd48,Cd84,Ezh2,Fcer1g,Itgb2,Itm2a,Mdk,Clec4d,Nfil3,Slc11a1,Enpp1,Cxcl12,Tnfrsf4,Gadd45g,Axl,Ctps,Clec4e,Lat2,Rsad2,Clec4b1,Slamf8,Slamf7,Slamf9,Cd276
6_Member	GO Biological Processes	GO:0002521	leukocyte differentiation	-6.1258	-3.99926	24/420	11501,12018,12051,14056,14127,16420,16431,17474,18030,18605,21934,22177,23882,24088,24108,26362,56619,58185,74748,80752,83433,98365,246746,381319	Adam8,Bak1,Bcl3,Ezh2,Fcer1g,Itgb6,Itm2a,Clec4d,Nfil3,Enpp1,Tnfrsf11a,Tyrobp,Gadd45g,Tlr2,Ubd,Axl,Clec4e,Rsad2,Slamf8,Fam20c,Trem2,Slamf9,Cd300lf,Batf3
6_Member	GO Biological Processes	GO:0048534	hematopoietic or lymphoid organ development	-5.94643	-3.83559	35/794	11501,12018,12051,14056,14127,14313,16323,16420,16431,17474,18030,18605,20377,21934,21973,22177,22418,23845,23882,24088,24108,26362,50530,55985,56619,58185,68743,70445,74748,80752,83433,98365,104759,246746,381319	Adam8,Bak1,Bcl3,Ezh2,Fcer1g,Fst,Inhba,Itgb6,Itm2a,Clec4d,Nfil3,Enpp1,Sfrp1,Tnfrsf11a,Top2a,Tyrobp,Wnt5a,Clec5a,Gadd45g,Tlr2,Ubd,Axl,Mfap5,Cxcl13,Clec4e,Rsad2,Anln,Cd248,Slamf8,Fam20c,Trem2,Slamf9,Pld4,Cd300lf,Batf3
6_Member	GO Biological Processes	GO:0030097	hemopoiesis	-5.8315	-3.7377	33/733	11501,12018,12051,14056,14127,14313,16323,16420,16431,17474,18030,18605,20377,21934,21973,22177,22418,23845,23882,24088,24108,26362,50530,56619,58185,68743,74748,80752,83433,98365,104759,246746,381319	Adam8,Bak1,Bcl3,Ezh2,Fcer1g,Fst,Inhba,Itgb6,Itm2a,Clec4d,Nfil3,Enpp1,Sfrp1,Tnfrsf11a,Top2a,Tyrobp,Wnt5a,Clec5a,Gadd45g,Tlr2,Ubd,Axl,Mfap5,Clec4e,Rsad2,Anln,Slamf8,Fam20c,Trem2,Slamf9,Pld4,Cd300lf,Batf3
6_Member	GO Biological Processes	GO:0042110	T cell activation	-5.56804	-3.51159	19/302	12051,12506,12523,14127,16414,17242,17474,18173,18605,20315,22163,23882,51797,56619,58185,69810,75345,98365,102657	Bcl3,Cd48,Cd84,Fcer1g,Itgb2,Mdk,Clec4d,Slc11a1,Enpp1,Cxcl12,Tnfrsf4,Gadd45g,Ctps,Clec4e,Rsad2,Clec4b1,Slamf7,Slamf9,Cd276
6_Member	GO Biological Processes	GO:1903131	mononuclear cell differentiation	-4.10713	-2.31558	18/352	12018,12051,14056,14127,16420,16431,17474,18030,18605,23882,24108,26362,56619,58185,74748,83433,98365,381319	Bak1,Bcl3,Ezh2,Fcer1g,Itgb6,Itm2a,Clec4d,Nfil3,Enpp1,Gadd45g,Ubd,Axl,Clec4e,Rsad2,Slamf8,Trem2,Slamf9,Batf3
6_Member	GO Biological Processes	GO:0030098	lymphocyte differentiation	-2.35229	-0.931474	13/311	12018,12051,14056,14127,16431,17474,18030,18605,23882,26362,56619,58185,74748	Bak1,Bcl3,Ezh2,Fcer1g,Itm2a,Clec4d,Nfil3,Enpp1,Gadd45g,Axl,Clec4e,Rsad2,Slamf8
7_Summary	GO Cellular Components	GO:0009897	external side of plasma membrane	-13.8621	-10.9469	45/656	11816,12475,12477,12506,12519,12523,12774,12982,12983,12984,13030,13038,14127,14129,14130,14131,15945,16404,16407,16411,16414,16420,16854,17329,17474,18669,20315,20344,20539,21825,21934,21936,22163,24088,56619,56620,67133,69810,70445,75345,79202,98365,102657,170744,246256	Apoe,Cd14,Ctla4,Cd48,Cd80,Cd84,Ccr5,Csf2ra,Csf2rb,Csf2rb2,Ctsb,Ctsk,Fcer1g,Fcgr1,Fcgr2b,Fcgr3,Cxcl10,Itga7,Itgae,Itgax,Itgb2,Itgb6,Lgals3,Cxcl9,Clec4d,Abcb1b,Cxcl12,Selp,Slc7a5,Thbs1,Tnfrsf11a,Tnfrsf18,Tnfrsf4,Tlr2,Clec4e,Clec4n,Gp2,Clec4b1,Cd248,Slamf7,Tnfrsf22,Slamf9,Cd276,Tlr8,Fcgr4
7_Member	GO Cellular Components	GO:0009897	external side of plasma membrane	-13.8621	-10.9469	45/656	11816,12475,12477,12506,12519,12523,12774,12982,12983,12984,13030,13038,14127,14129,14130,14131,15945,16404,16407,16411,16414,16420,16854,17329,17474,18669,20315,20344,20539,21825,21934,21936,22163,24088,56619,56620,67133,69810,70445,75345,79202,98365,102657,170744,246256	Apoe,Cd14,Ctla4,Cd48,Cd80,Cd84,Ccr5,Csf2ra,Csf2rb,Csf2rb2,Ctsb,Ctsk,Fcer1g,Fcgr1,Fcgr2b,Fcgr3,Cxcl10,Itga7,Itgae,Itgax,Itgb2,Itgb6,Lgals3,Cxcl9,Clec4d,Abcb1b,Cxcl12,Selp,Slc7a5,Thbs1,Tnfrsf11a,Tnfrsf18,Tnfrsf4,Tlr2,Clec4e,Clec4n,Gp2,Clec4b1,Cd248,Slamf7,Tnfrsf22,Slamf9,Cd276,Tlr8,Fcgr4
8_Summary	GO Biological Processes	GO:0002683	negative regulation of immune system process	-12.4555	-9.72163	35/448	11846,11847,12262,12310,12477,12519,12523,12825,14118,14127,14130,15368,16000,16854,17242,17381,18383,20293,20296,20315,20377,21825,22163,22177,26362,74748,83433,93695,100952,102657,105855,107321,171285,246746,278180,11501,11629,12182,12774,12842,15117,16008,16181,16414,16644,16772,16878,17387,17390,17916,20344,20750,21923,21936,22418,55985,56320,66824,67896,12575,12982,12983,12984,11816,17474,56…	Arg1,Arg2,C1qc,Calca,Ctla4,Cd80,Cd84,Col3a1,Fbn1,Fcer1g,Fcgr2b,Hmox1,Igf1,Lgals3,Mdk,Mmp12,Tnfrsf11b,Ccl12,Ccl2,Cxcl12,Sfrp1,Thbs1,Tnfrsf4,Tyrobp,Axl,Slamf8,Trem2,Gpnmb,Emilin1,Cd276,Nckap1l,Lpxn,Havcr2,Cd300lf,Vsig4,Adam8,Aif1,Bst1,Ccr5,Col1a1,Has2,Igfbp2,Il1rn,Itgb2,Kng1,Lama1,Lif,Mmp14,Mmp2,Myo1f,Selp,Spp1,Tnc,Tnfrsf18,Wnt5a,Cxcl13,Dbn1,Pycard,Ccdc80,Cdkn1a,Csf2ra,Csf2rb,Csf2rb2,Apoe,Clec4d,Cl…
8_Member	GO Biological Processes	GO:0002683	negative regulation of immune system process	-12.4555	-9.72163	35/448	11846,11847,12262,12310,12477,12519,12523,12825,14118,14127,14130,15368,16000,16854,17242,17381,18383,20293,20296,20315,20377,21825,22163,22177,26362,74748,83433,93695,100952,102657,105855,107321,171285,246746,278180	Arg1,Arg2,C1qc,Calca,Ctla4,Cd80,Cd84,Col3a1,Fbn1,Fcer1g,Fcgr2b,Hmox1,Igf1,Lgals3,Mdk,Mmp12,Tnfrsf11b,Ccl12,Ccl2,Cxcl12,Sfrp1,Thbs1,Tnfrsf4,Tyrobp,Axl,Slamf8,Trem2,Gpnmb,Emilin1,Cd276,Nckap1l,Lpxn,Havcr2,Cd300lf,Vsig4
8_Member	GO Biological Processes	GO:0030155	regulation of cell adhesion	-10.0629	-7.45662	43/783	11501,11629,11846,11847,12182,12310,12477,12519,12774,12842,15117,16000,16008,16181,16414,16644,16772,16854,16878,17242,17381,17387,17390,17916,20296,20315,20344,20750,21825,21923,21936,22418,55985,56320,66824,67896,93695,100952,102657,105855,107321,171285,278180	Adam8,Aif1,Arg1,Arg2,Bst1,Calca,Ctla4,Cd80,Ccr5,Col1a1,Has2,Igf1,Igfbp2,Il1rn,Itgb2,Kng1,Lama1,Lgals3,Lif,Mdk,Mmp12,Mmp14,Mmp2,Myo1f,Ccl2,Cxcl12,Selp,Spp1,Thbs1,Tnc,Tnfrsf18,Wnt5a,Cxcl13,Dbn1,Pycard,Ccdc80,Gpnmb,Emilin1,Cd276,Nckap1l,Lpxn,Havcr2,Vsig4
8_Member	GO Biological Processes	GO:0070663	regulation of leukocyte proliferation	-9.10975	-6.62043	23/269	11629,11846,11847,12182,12477,12519,12575,12982,12983,12984,14130,16000,16008,16854,20293,22163,22177,66824,93695,102657,105855,171285,278180	Aif1,Arg1,Arg2,Bst1,Ctla4,Cd80,Cdkn1a,Csf2ra,Csf2rb,Csf2rb2,Fcgr2b,Igf1,Igfbp2,Lgals3,Ccl12,Tnfrsf4,Tyrobp,Pycard,Gpnmb,Cd276,Nckap1l,Havcr2,Vsig4
8_Member	GO Biological Processes	GO:0050866	negative regulation of cell activation	-9.05512	-6.5718	21/225	11816,11846,11847,12477,12519,12523,14130,15368,16854,17242,20377,22177,26362,83433,93695,100952,102657,105855,171285,246746,278180	Apoe,Arg1,Arg2,Ctla4,Cd80,Cd84,Fcgr2b,Hmox1,Lgals3,Mdk,Sfrp1,Tyrobp,Axl,Trem2,Gpnmb,Emilin1,Cd276,Nckap1l,Havcr2,Cd300lf,Vsig4
8_Member	GO Biological Processes	GO:0050865	regulation of cell activation	-8.97764	-6.50606	41/784	11501,11629,11816,11846,11847,12182,12477,12519,12523,12575,14127,14130,15368,16000,16008,16414,16854,17242,17387,17474,20296,20344,20377,21825,22163,22177,22418,26362,56644,66824,68891,74748,75345,83433,93695,100952,102657,105855,171285,246746,278180	Adam8,Aif1,Apoe,Arg1,Arg2,Bst1,Ctla4,Cd80,Cd84,Cdkn1a,Fcer1g,Fcgr2b,Hmox1,Igf1,Igfbp2,Itgb2,Lgals3,Mdk,Mmp14,Clec4d,Ccl2,Selp,Sfrp1,Thbs1,Tnfrsf4,Tyrobp,Wnt5a,Axl,Clec7a,Pycard,Cd177,Slamf8,Slamf7,Trem2,Gpnmb,Emilin1,Cd276,Nckap1l,Havcr2,Cd300lf,Vsig4
8_Member	GO Biological Processes	GO:0002694	regulation of leukocyte activation	-8.24428	-5.83213	38/733	11501,11629,11846,11847,12182,12477,12519,12523,12575,14127,14130,15368,16000,16008,16414,16854,17242,17387,17474,20296,20377,21825,22163,22177,22418,26362,56644,66824,68891,74748,75345,83433,93695,102657,105855,171285,246746,278180	Adam8,Aif1,Arg1,Arg2,Bst1,Ctla4,Cd80,Cd84,Cdkn1a,Fcer1g,Fcgr2b,Hmox1,Igf1,Igfbp2,Itgb2,Lgals3,Mdk,Mmp14,Clec4d,Ccl2,Sfrp1,Thbs1,Tnfrsf4,Tyrobp,Wnt5a,Axl,Clec7a,Pycard,Cd177,Slamf8,Slamf7,Trem2,Gpnmb,Cd276,Nckap1l,Havcr2,Cd300lf,Vsig4
8_Member	GO Biological Processes	GO:0007162	negative regulation of cell adhesion	-7.84949	-5.47597	23/313	11501,11846,11847,12477,12519,12842,16181,16644,16854,17242,17381,17387,17390,17916,20315,21825,21923,93695,102657,105855,107321,171285,278180	Adam8,Arg1,Arg2,Ctla4,Cd80,Col1a1,Il1rn,Kng1,Lgals3,Mdk,Mmp12,Mmp14,Mmp2,Myo1f,Cxcl12,Thbs1,Tnc,Gpnmb,Cd276,Nckap1l,Lpxn,Havcr2,Vsig4
8_Member	GO Biological Processes	GO:0002695	negative regulation of leukocyte activation	-7.53069	-5.18405	18/202	11846,11847,12477,12519,12523,14130,15368,16854,17242,20377,22177,26362,93695,102657,105855,171285,246746,278180	Arg1,Arg2,Ctla4,Cd80,Cd84,Fcgr2b,Hmox1,Lgals3,Mdk,Sfrp1,Tyrobp,Axl,Gpnmb,Cd276,Nckap1l,Havcr2,Cd300lf,Vsig4
8_Member	GO Biological Processes	GO:0050670	regulation of lymphocyte proliferation	-6.94861	-4.68833	19/245	11629,11846,11847,12182,12477,12519,12575,14130,16000,16008,16854,22163,22177,66824,93695,102657,105855,171285,278180	Aif1,Arg1,Arg2,Bst1,Ctla4,Cd80,Cdkn1a,Fcgr2b,Igf1,Igfbp2,Lgals3,Tnfrsf4,Tyrobp,Pycard,Gpnmb,Cd276,Nckap1l,Havcr2,Vsig4
8_Member	GO Biological Processes	GO:0032944	regulation of mononuclear cell proliferation	-6.83831	-4.58509	19/249	11629,11846,11847,12182,12477,12519,12575,14130,16000,16008,16854,22163,22177,66824,93695,102657,105855,171285,278180	Aif1,Arg1,Arg2,Bst1,Ctla4,Cd80,Cdkn1a,Fcgr2b,Igf1,Igfbp2,Lgals3,Tnfrsf4,Tyrobp,Pycard,Gpnmb,Cd276,Nckap1l,Havcr2,Vsig4
8_Member	GO Biological Processes	GO:0051250	negative regulation of lymphocyte activation	-6.31859	-4.14782	15/170	11846,11847,12477,12519,14130,16854,17242,20377,22177,26362,93695,102657,105855,171285,278180	Arg1,Arg2,Ctla4,Cd80,Fcgr2b,Lgals3,Mdk,Sfrp1,Tyrobp,Axl,Gpnmb,Cd276,Nckap1l,Havcr2,Vsig4
8_Member	GO Biological Processes	GO:0045785	positive regulation of cell adhesion	-6.13133	-4.00217	26/481	11501,11629,12310,12519,12774,15117,16000,16008,16414,16878,17242,20296,20315,20344,20750,21825,21936,22418,55985,56320,66824,67896,100952,102657,105855,171285	Adam8,Aif1,Calca,Cd80,Ccr5,Has2,Igf1,Igfbp2,Itgb2,Lif,Mdk,Ccl2,Cxcl12,Selp,Spp1,Thbs1,Tnfrsf18,Wnt5a,Cxcl13,Dbn1,Pycard,Ccdc80,Emilin1,Cd276,Nckap1l,Havcr2
8_Member	GO Biological Processes	GO:1903037	regulation of leukocyte cell-cell adhesion	-5.92376	-3.81766	21/342	11501,11629,11846,11847,12477,12519,15117,16000,16008,16414,16854,17242,20296,20315,20344,66824,93695,102657,105855,171285,278180	Adam8,Aif1,Arg1,Arg2,Ctla4,Cd80,Has2,Igf1,Igfbp2,Itgb2,Lgals3,Mdk,Ccl2,Cxcl12,Selp,Pycard,Gpnmb,Cd276,Nckap1l,Havcr2,Vsig4
8_Member	GO Biological Processes	GO:0022407	regulation of cell-cell adhesion	-5.84049	-3.74427	25/467	11501,11629,11846,11847,12477,12519,12774,15117,16000,16008,16181,16414,16854,17242,20296,20315,20344,22418,55985,66824,93695,102657,105855,171285,278180	Adam8,Aif1,Arg1,Arg2,Ctla4,Cd80,Ccr5,Has2,Igf1,Igfbp2,Il1rn,Itgb2,Lgals3,Mdk,Ccl2,Cxcl12,Selp,Wnt5a,Cxcl13,Pycard,Gpnmb,Cd276,Nckap1l,Havcr2,Vsig4
8_Member	GO Biological Processes	GO:0070664	negative regulation of leukocyte proliferation	-5.80829	-3.72102	11/98	11846,11847,12477,12519,14130,20293,22177,93695,102657,171285,278180	Arg1,Arg2,Ctla4,Cd80,Fcgr2b,Ccl12,Tyrobp,Gpnmb,Cd276,Havcr2,Vsig4
8_Member	GO Biological Processes	GO:0070665	positive regulation of leukocyte proliferation	-5.73314	-3.65366	14/165	11629,12182,12519,12575,12982,12983,12984,16000,16008,22163,66824,102657,105855,171285	Aif1,Bst1,Cd80,Cdkn1a,Csf2ra,Csf2rb,Csf2rb2,Igf1,Igfbp2,Tnfrsf4,Pycard,Cd276,Nckap1l,Havcr2
8_Member	GO Biological Processes	GO:1903038	negative regulation of leukocyte cell-cell adhesion	-5.56535	-3.51159	13/147	11501,11846,11847,12477,12519,16854,17242,20315,93695,102657,105855,171285,278180	Adam8,Arg1,Arg2,Ctla4,Cd80,Lgals3,Mdk,Cxcl12,Gpnmb,Cd276,Nckap1l,Havcr2,Vsig4
8_Member	GO Biological Processes	GO:0050867	positive regulation of cell activation	-5.40148	-3.36871	26/527	11501,11629,12182,12519,12575,14127,16000,16008,16414,17242,17387,17474,20296,20344,21825,22163,22177,22418,26362,56644,66824,68891,83433,102657,105855,171285	Adam8,Aif1,Bst1,Cd80,Cdkn1a,Fcer1g,Igf1,Igfbp2,Itgb2,Mdk,Mmp14,Clec4d,Ccl2,Selp,Thbs1,Tnfrsf4,Tyrobp,Wnt5a,Axl,Clec7a,Pycard,Cd177,Trem2,Cd276,Nckap1l,Havcr2
8_Member	GO Biological Processes	GO:0008285	negative regulation of cell population proliferation	-5.35008	-3.32771	33/772	11629,11816,11846,11847,12018,12477,12519,12575,12774,14130,15368,16000,16323,16854,16878,18612,19228,20259,20293,20296,20315,20377,21825,22177,22418,24088,26564,55948,83433,93695,102657,171285,278180	Aif1,Apoe,Arg1,Arg2,Bak1,Ctla4,Cd80,Cdkn1a,Ccr5,Fcgr2b,Hmox1,Igf1,Inhba,Lgals3,Lif,Etv4,Pth1r,Scin,Ccl12,Ccl2,Cxcl12,Sfrp1,Thbs1,Tyrobp,Wnt5a,Tlr2,Ror2,Sfn,Trem2,Gpnmb,Cd276,Havcr2,Vsig4
8_Member	GO Biological Processes	GO:0050672	negative regulation of lymphocyte proliferation	-5.20533	-3.20504	10/92	11846,11847,12477,12519,14130,22177,93695,102657,171285,278180	Arg1,Arg2,Ctla4,Cd80,Fcgr2b,Tyrobp,Gpnmb,Cd276,Havcr2,Vsig4
8_Member	GO Biological Processes	GO:0002696	positive regulation of leukocyte activation	-5.19582	-3.19748	25/508	11501,11629,12182,12519,12575,14127,16000,16008,16414,17242,17387,17474,20296,21825,22163,22177,22418,26362,56644,66824,68891,83433,102657,105855,171285	Adam8,Aif1,Bst1,Cd80,Cdkn1a,Fcer1g,Igf1,Igfbp2,Itgb2,Mdk,Mmp14,Clec4d,Ccl2,Thbs1,Tnfrsf4,Tyrobp,Wnt5a,Axl,Clec7a,Pycard,Cd177,Trem2,Cd276,Nckap1l,Havcr2
8_Member	GO Biological Processes	GO:0032945	negative regulation of mononuclear cell proliferation	-5.16285	-3.17032	10/93	11846,11847,12477,12519,14130,22177,93695,102657,171285,278180	Arg1,Arg2,Ctla4,Cd80,Fcgr2b,Tyrobp,Gpnmb,Cd276,Havcr2,Vsig4
8_Member	GO Biological Processes	GO:0042129	regulation of T cell proliferation	-5.09742	-3.11627	14/187	11629,11846,11847,12477,12519,16000,16008,16854,66824,93695,102657,105855,171285,278180	Aif1,Arg1,Arg2,Ctla4,Cd80,Igf1,Igfbp2,Lgals3,Pycard,Gpnmb,Cd276,Nckap1l,Havcr2,Vsig4
8_Member	GO Biological Processes	GO:0051249	regulation of lymphocyte activation	-5.08868	-3.11125	28/617	11501,11629,11846,11847,12182,12477,12519,12575,14130,16000,16008,16854,17242,17387,20296,20377,22163,22177,26362,56644,66824,74748,75345,93695,102657,105855,171285,278180	Adam8,Aif1,Arg1,Arg2,Bst1,Ctla4,Cd80,Cdkn1a,Fcgr2b,Igf1,Igfbp2,Lgals3,Mdk,Mmp14,Ccl2,Sfrp1,Tnfrsf4,Tyrobp,Axl,Clec7a,Pycard,Slamf8,Slamf7,Gpnmb,Cd276,Nckap1l,Havcr2,Vsig4
8_Member	GO Biological Processes	GO:0022408	negative regulation of cell-cell adhesion	-4.57572	-2.67623	14/208	11501,11846,11847,12477,12519,16181,16854,17242,20315,93695,102657,105855,171285,278180	Adam8,Arg1,Arg2,Ctla4,Cd80,Il1rn,Lgals3,Mdk,Cxcl12,Gpnmb,Cd276,Nckap1l,Havcr2,Vsig4
8_Member	GO Biological Processes	GO:0050868	negative regulation of T cell activation	-4.52465	-2.6389	11/133	11846,11847,12477,12519,16854,17242,93695,102657,105855,171285,278180	Arg1,Arg2,Ctla4,Cd80,Lgals3,Mdk,Gpnmb,Cd276,Nckap1l,Havcr2,Vsig4
8_Member	GO Biological Processes	GO:0022409	positive regulation of cell-cell adhesion	-4.51403	-2.62978	17/297	11501,11629,12519,12774,15117,16000,16008,16414,17242,20296,20344,22418,55985,66824,102657,105855,171285	Adam8,Aif1,Cd80,Ccr5,Has2,Igf1,Igfbp2,Itgb2,Mdk,Ccl2,Selp,Wnt5a,Cxcl13,Pycard,Cd276,Nckap1l,Havcr2
8_Member	GO Biological Processes	GO:0050671	positive regulation of lymphocyte proliferation	-4.12573	-2.33296	11/147	11629,12182,12519,12575,16000,16008,22163,66824,102657,105855,171285	Aif1,Bst1,Cd80,Cdkn1a,Igf1,Igfbp2,Tnfrsf4,Pycard,Cd276,Nckap1l,Havcr2
8_Member	GO Biological Processes	GO:0032946	positive regulation of mononuclear cell proliferation	-4.07275	-2.2898	11/149	11629,12182,12519,12575,16000,16008,22163,66824,102657,105855,171285	Aif1,Bst1,Cd80,Cdkn1a,Igf1,Igfbp2,Tnfrsf4,Pycard,Cd276,Nckap1l,Havcr2
8_Member	GO Biological Processes	GO:1903039	positive regulation of leukocyte cell-cell adhesion	-3.77347	-2.03749	14/247	11501,11629,12519,15117,16000,16008,16414,17242,20296,20344,66824,102657,105855,171285	Adam8,Aif1,Cd80,Has2,Igf1,Igfbp2,Itgb2,Mdk,Ccl2,Selp,Pycard,Cd276,Nckap1l,Havcr2
8_Member	GO Biological Processes	GO:0050863	regulation of T cell activation	-3.67441	-1.96324	17/348	11501,11629,11846,11847,12477,12519,16000,16008,16854,17242,20296,66824,93695,102657,105855,171285,278180	Adam8,Aif1,Arg1,Arg2,Ctla4,Cd80,Igf1,Igfbp2,Lgals3,Mdk,Ccl2,Pycard,Gpnmb,Cd276,Nckap1l,Havcr2,Vsig4
8_Member	GO Biological Processes	GO:0042130	negative regulation of T cell proliferation	-3.39236	-1.74815	7/75	11846,11847,12519,93695,102657,171285,278180	Arg1,Arg2,Cd80,Gpnmb,Cd276,Havcr2,Vsig4
8_Member	GO Biological Processes	GO:0042102	positive regulation of T cell proliferation	-3.119	-1.52899	8/108	11629,12519,16000,16008,66824,102657,105855,171285	Aif1,Cd80,Igf1,Igfbp2,Pycard,Cd276,Nckap1l,Havcr2
8_Member	GO Biological Processes	GO:0051251	positive regulation of lymphocyte activation	-2.91285	-1.36417	18/443	11501,11629,12182,12519,12575,16000,16008,17242,17387,20296,22163,22177,26362,56644,66824,102657,105855,171285	Adam8,Aif1,Bst1,Cd80,Cdkn1a,Igf1,Igfbp2,Mdk,Mmp14,Ccl2,Tnfrsf4,Tyrobp,Axl,Clec7a,Pycard,Cd276,Nckap1l,Havcr2
8_Member	GO Biological Processes	GO:0050870	positive regulation of T cell activation	-2.60198	-1.12336	11/223	11501,11629,12519,16000,16008,17242,20296,66824,102657,105855,171285	Adam8,Aif1,Cd80,Igf1,Igfbp2,Mdk,Ccl2,Pycard,Cd276,Nckap1l,Havcr2
9_Summary	GO Biological Processes	GO:0000278	mitotic cell cycle	-11.2864	-8.60255	37/546	11799,12236,12427,12450,12534,12575,12615,16319,16551,16571,17215,18669,18817,19361,20873,20878,23834,54141,56150,60411,66442,67052,67849,67951,68298,68743,71819,72119,73710,73804,106795,107995,108907,110033,233406,268697,404710,21973,14056,19366,60530,66570,72155,14793,12332,12338,78785,226778,11816,26564,29870,11629,13036,14457,17916,17918,23921,56320,56743,27356	Birc5,Bub1b,Ccna1,Ccng1,Cdk1,Cdkn1a,Cenpa,Incenp,Kif11,Kif4,Mcm3,Abcb1b,Plk1,Rad51,Plk4,Aurka,Cdc6,Spag5,Mad2l1,Cenpk,Spc25,Ndc80,Cdca5,Tubb6,Ncapd2,Anln,Kif23,Tpx2,Tubb2b,Kif2c,Tcf19,Cdc20,Nusap1,Kif22,Prc1,Ccnb1,Iqgap3,Top2a,Ezh2,Rad54l,Fignl1,Cenpm,Cenpn,Cdca3,Capg,Capn6,Clip4,Mark1,Apoe,Ror2,Gtse1,Aif1,Ctsh,Gas7,Myo1f,Myo5a,Sh2b2,Dbn1,Lat2,Insl6
9_Member	GO Biological Processes	GO:0000278	mitotic cell cycle	-11.2864	-8.60255	37/546	11799,12236,12427,12450,12534,12575,12615,16319,16551,16571,17215,18669,18817,19361,20873,20878,23834,54141,56150,60411,66442,67052,67849,67951,68298,68743,71819,72119,73710,73804,106795,107995,108907,110033,233406,268697,404710	Birc5,Bub1b,Ccna1,Ccng1,Cdk1,Cdkn1a,Cenpa,Incenp,Kif11,Kif4,Mcm3,Abcb1b,Plk1,Rad51,Plk4,Aurka,Cdc6,Spag5,Mad2l1,Cenpk,Spc25,Ndc80,Cdca5,Tubb6,Ncapd2,Anln,Kif23,Tpx2,Tubb2b,Kif2c,Tcf19,Cdc20,Nusap1,Kif22,Prc1,Ccnb1,Iqgap3
9_Member	GO Biological Processes	GO:1903047	mitotic cell cycle process	-11	-8.36096	34/477	11799,12236,12427,12450,12534,12575,12615,16319,16551,16571,17215,18669,18817,19361,20878,23834,54141,56150,60411,66442,67052,67849,68298,68743,71819,72119,73804,106795,107995,108907,110033,233406,268697,404710	Birc5,Bub1b,Ccna1,Ccng1,Cdk1,Cdkn1a,Cenpa,Incenp,Kif11,Kif4,Mcm3,Abcb1b,Plk1,Rad51,Aurka,Cdc6,Spag5,Mad2l1,Cenpk,Spc25,Ndc80,Cdca5,Ncapd2,Anln,Kif23,Tpx2,Kif2c,Tcf19,Cdc20,Nusap1,Kif22,Prc1,Ccnb1,Iqgap3
9_Member	GO Biological Processes	GO:0000819	sister chromatid segregation	-9.59493	-7.04762	17/132	12236,16319,18817,21973,54141,56150,60411,67052,67849,68298,71819,73804,107995,108907,110033,233406,268697	Bub1b,Incenp,Plk1,Top2a,Spag5,Mad2l1,Cenpk,Ndc80,Cdca5,Ncapd2,Kif23,Kif2c,Cdc20,Nusap1,Kif22,Prc1,Ccnb1
9_Member	GO Biological Processes	GO:0140014	mitotic nuclear division	-9.23631	-6.72933	18/158	16319,16551,18817,20878,54141,56150,60411,67052,67849,68298,71819,72119,73804,107995,108907,110033,233406,268697	Incenp,Kif11,Plk1,Aurka,Spag5,Mad2l1,Cenpk,Ndc80,Cdca5,Ncapd2,Kif23,Tpx2,Kif2c,Cdc20,Nusap1,Kif22,Prc1,Ccnb1
9_Member	GO Biological Processes	GO:0000070	mitotic sister chromatid segregation	-8.88742	-6.42158	15/110	16319,18817,54141,56150,60411,67052,67849,68298,71819,73804,107995,108907,110033,233406,268697	Incenp,Plk1,Spag5,Mad2l1,Cenpk,Ndc80,Cdca5,Ncapd2,Kif23,Kif2c,Cdc20,Nusap1,Kif22,Prc1,Ccnb1
9_Member	GO Biological Processes	GO:0022402	cell cycle process	-8.18765	-5.78548	39/769	11799,12236,12427,12450,12534,12575,12615,14056,16319,16551,16571,17215,18669,18817,19361,19366,20873,20878,21973,23834,54141,56150,60411,60530,66442,67052,67849,68298,68743,71819,72119,73804,106795,107995,108907,110033,233406,268697,404710	Birc5,Bub1b,Ccna1,Ccng1,Cdk1,Cdkn1a,Cenpa,Ezh2,Incenp,Kif11,Kif4,Mcm3,Abcb1b,Plk1,Rad51,Rad54l,Plk4,Aurka,Top2a,Cdc6,Spag5,Mad2l1,Cenpk,Fignl1,Spc25,Ndc80,Cdca5,Ncapd2,Anln,Kif23,Tpx2,Kif2c,Tcf19,Cdc20,Nusap1,Kif22,Prc1,Ccnb1,Iqgap3
9_Member	GO Biological Processes	GO:0000280	nuclear division	-8.16918	-5.77193	23/301	12236,16319,16551,18817,19361,19366,20878,21973,54141,56150,60411,60530,67052,67849,68298,71819,72119,73804,107995,108907,110033,233406,268697	Bub1b,Incenp,Kif11,Plk1,Rad51,Rad54l,Aurka,Top2a,Spag5,Mad2l1,Cenpk,Fignl1,Ndc80,Cdca5,Ncapd2,Kif23,Tpx2,Kif2c,Cdc20,Nusap1,Kif22,Prc1,Ccnb1
9_Member	GO Biological Processes	GO:1902850	microtubule cytoskeleton organization involved in mitosis	-7.54194	-5.19093	14/118	12615,16551,16571,18817,20878,56150,66442,67052,71819,72119,107995,108907,233406,268697	Cenpa,Kif11,Kif4,Plk1,Aurka,Mad2l1,Spc25,Ndc80,Kif23,Tpx2,Cdc20,Nusap1,Prc1,Ccnb1
9_Member	GO Biological Processes	GO:0048285	organelle fission	-7.52096	-5.17864	23/326	12236,16319,16551,18817,19361,19366,20878,21973,54141,56150,60411,60530,67052,67849,68298,71819,72119,73804,107995,108907,110033,233406,268697	Bub1b,Incenp,Kif11,Plk1,Rad51,Rad54l,Aurka,Top2a,Spag5,Mad2l1,Cenpk,Fignl1,Ndc80,Cdca5,Ncapd2,Kif23,Tpx2,Kif2c,Cdc20,Nusap1,Kif22,Prc1,Ccnb1
9_Member	GO Biological Processes	GO:0098813	nuclear chromosome segregation	-7.0838	-4.77855	18/216	12236,16319,18817,21973,54141,56150,60411,66442,67052,67849,68298,71819,73804,107995,108907,110033,233406,268697	Bub1b,Incenp,Plk1,Top2a,Spag5,Mad2l1,Cenpk,Spc25,Ndc80,Cdca5,Ncapd2,Kif23,Kif2c,Cdc20,Nusap1,Kif22,Prc1,Ccnb1
9_Member	GO Cellular Components	GO:0000779	condensed chromosome, centromeric region	-6.80501	-4.55874	15/156	11799,12236,12615,16319,18817,54141,56150,60411,66442,66570,67052,68298,72155,73804,268697	Birc5,Bub1b,Cenpa,Incenp,Plk1,Spag5,Mad2l1,Cenpk,Spc25,Cenpm,Ndc80,Ncapd2,Cenpn,Kif2c,Ccnb1
9_Member	GO Biological Processes	GO:0007059	chromosome segregation	-6.80134	-4.5585	20/276	11799,12236,16319,18817,21973,54141,56150,60411,66442,67052,67849,68298,71819,72155,73804,107995,108907,110033,233406,268697	Birc5,Bub1b,Incenp,Plk1,Top2a,Spag5,Mad2l1,Cenpk,Spc25,Ndc80,Cdca5,Ncapd2,Kif23,Cenpn,Kif2c,Cdc20,Nusap1,Kif22,Prc1,Ccnb1
9_Member	GO Biological Processes	GO:0051301	cell division	-6.40635	-4.22107	27/496	11799,12236,12427,12450,12534,12615,14793,16319,16551,18817,20878,21973,23834,54141,56150,66442,67052,67849,68298,68743,71819,72119,73804,107995,108907,233406,268697	Birc5,Bub1b,Ccna1,Ccng1,Cdk1,Cenpa,Cdca3,Incenp,Kif11,Plk1,Aurka,Top2a,Cdc6,Spag5,Mad2l1,Spc25,Ndc80,Cdca5,Ncapd2,Anln,Kif23,Tpx2,Kif2c,Cdc20,Nusap1,Prc1,Ccnb1
9_Member	GO Cellular Components	GO:0000776	kinetochore	-6.37606	-4.19377	14/146	11799,12236,12615,16319,18817,54141,56150,60411,66442,66570,67052,72155,73804,268697	Birc5,Bub1b,Cenpa,Incenp,Plk1,Spag5,Mad2l1,Cenpk,Spc25,Cenpm,Ndc80,Cenpn,Kif2c,Ccnb1
9_Member	GO Cellular Components	GO:0000775	chromosome, centromeric region	-6.06645	-3.94769	17/227	11799,12236,12615,14056,16319,18817,21973,54141,56150,60411,66442,66570,67052,68298,72155,73804,268697	Birc5,Bub1b,Cenpa,Ezh2,Incenp,Plk1,Top2a,Spag5,Mad2l1,Cenpk,Spc25,Cenpm,Ndc80,Ncapd2,Cenpn,Kif2c,Ccnb1
9_Member	GO Biological Processes	GO:0007052	mitotic spindle organization	-5.38108	-3.3504	10/88	16551,16571,20878,66442,67052,71819,72119,107995,233406,268697	Kif11,Kif4,Aurka,Spc25,Ndc80,Kif23,Tpx2,Cdc20,Prc1,Ccnb1
9_Member	GO Cellular Components	GO:0005819	spindle	-5.29169	-3.27748	20/345	11799,12236,12332,12338,12534,16319,16551,18817,20873,20878,23834,54141,56150,71819,72119,73804,108907,110033,233406,268697	Birc5,Bub1b,Capg,Capn6,Cdk1,Incenp,Kif11,Plk1,Plk4,Aurka,Cdc6,Spag5,Mad2l1,Kif23,Tpx2,Kif2c,Nusap1,Kif22,Prc1,Ccnb1
9_Member	GO Cellular Components	GO:0072686	mitotic spindle	-5.09957	-3.11637	13/162	12332,12534,16551,18817,20878,23834,54141,56150,71819,72119,108907,110033,233406	Capg,Cdk1,Kif11,Plk1,Aurka,Cdc6,Spag5,Mad2l1,Kif23,Tpx2,Nusap1,Kif22,Prc1
9_Member	GO Biological Processes	GO:0007051	spindle organization	-4.73818	-2.81314	12/150	16319,16551,16571,20878,54141,66442,67052,71819,72119,107995,233406,268697	Incenp,Kif11,Kif4,Aurka,Spag5,Spc25,Ndc80,Kif23,Tpx2,Cdc20,Prc1,Ccnb1
9_Member	GO Biological Processes	GO:0000226	microtubule cytoskeleton organization	-4.47608	-2.60219	24/526	11799,12338,12615,16319,16551,16571,18817,20873,20878,54141,56150,66442,67052,67951,71819,72119,73710,73804,78785,107995,108907,226778,233406,268697	Birc5,Capn6,Cenpa,Incenp,Kif11,Kif4,Plk1,Plk4,Aurka,Spag5,Mad2l1,Spc25,Ndc80,Tubb6,Kif23,Tpx2,Tubb2b,Kif2c,Clip4,Cdc20,Nusap1,Mark1,Prc1,Ccnb1
9_Member	GO Cellular Components	GO:0098687	chromosomal region	-4.40047	-2.53955	18/334	11799,12236,12615,14056,16319,18817,19361,21973,54141,56150,60411,66442,66570,67052,68298,72155,73804,268697	Birc5,Bub1b,Cenpa,Ezh2,Incenp,Plk1,Rad51,Top2a,Spag5,Mad2l1,Cenpk,Spc25,Cenpm,Ndc80,Ncapd2,Cenpn,Kif2c,Ccnb1
9_Member	GO Cellular Components	GO:0005874	microtubule	-4.28983	-2.45507	21/438	11799,11816,12338,12534,16319,16551,16571,18817,20878,26564,29870,54141,67951,71819,72119,73710,73804,78785,108907,110033,233406	Birc5,Apoe,Capn6,Cdk1,Incenp,Kif11,Kif4,Plk1,Aurka,Ror2,Gtse1,Spag5,Tubb6,Kif23,Tpx2,Tubb2b,Kif2c,Clip4,Nusap1,Kif22,Prc1
9_Member	GO Cellular Components	GO:0000793	condensed chromosome	-4.22929	-2.41027	17/313	11799,12236,12615,16319,18817,19361,21973,54141,56150,60411,66442,66570,67052,68298,72155,73804,268697	Birc5,Bub1b,Cenpa,Incenp,Plk1,Rad51,Top2a,Spag5,Mad2l1,Cenpk,Spc25,Cenpm,Ndc80,Ncapd2,Cenpn,Kif2c,Ccnb1
9_Member	GO Cellular Components	GO:0099513	polymeric cytoskeletal fiber	-4.16669	-2.36287	28/695	11629,11799,11816,12338,12534,13036,14457,16319,16551,16571,17916,17918,18817,20878,23921,26564,29870,54141,56320,67951,71819,72119,73710,73804,78785,108907,110033,233406	Aif1,Birc5,Apoe,Capn6,Cdk1,Ctsh,Gas7,Incenp,Kif11,Kif4,Myo1f,Myo5a,Plk1,Aurka,Sh2b2,Ror2,Gtse1,Spag5,Dbn1,Tubb6,Kif23,Tpx2,Tubb2b,Kif2c,Clip4,Nusap1,Kif22,Prc1
9_Member	GO Biological Processes	GO:0051225	spindle assembly	-3.65466	-1.94849	8/90	16319,16551,20878,67052,71819,72119,107995,233406	Incenp,Kif11,Aurka,Ndc80,Kif23,Tpx2,Cdc20,Prc1
9_Member	GO Molecular Functions	GO:0008017	microtubule binding	-3.41149	-1.76207	14/268	11799,12338,16551,16571,18817,29870,54141,71819,72119,73804,78785,108907,110033,233406	Birc5,Capn6,Kif11,Kif4,Plk1,Gtse1,Spag5,Kif23,Tpx2,Kif2c,Clip4,Nusap1,Kif22,Prc1
9_Member	GO Biological Processes	GO:0051303	establishment of chromosome localization	-3.35707	-1.71804	7/76	11799,16319,67052,67849,73804,110033,268697	Birc5,Incenp,Ndc80,Cdca5,Kif2c,Kif22,Ccnb1
9_Member	GO Biological Processes	GO:0050000	chromosome localization	-3.28817	-1.66168	7/78	11799,16319,67052,67849,73804,110033,268697	Birc5,Incenp,Ndc80,Cdca5,Kif2c,Kif22,Ccnb1
9_Member	GO Biological Processes	GO:0051310	metaphase plate congression	-3.21798	-1.60982	6/58	16319,67052,67849,73804,110033,268697	Incenp,Ndc80,Cdca5,Kif2c,Kif22,Ccnb1
9_Member	GO Biological Processes	GO:0051656	establishment of organelle localization	-3.03526	-1.45873	16/361	11799,12615,16319,17916,17918,18817,54141,56150,56743,67052,67849,73804,108907,110033,226778,268697	Birc5,Cenpa,Incenp,Myo1f,Myo5a,Plk1,Spag5,Mad2l1,Lat2,Ndc80,Cdca5,Kif2c,Nusap1,Kif22,Mark1,Ccnb1
9_Member	GO Cellular Components	GO:0000922	spindle pole	-2.97515	-1.40737	9/141	16551,18817,20873,20878,23834,54141,56150,72119,268697	Kif11,Plk1,Plk4,Aurka,Cdc6,Spag5,Mad2l1,Tpx2,Ccnb1
9_Member	GO Biological Processes	GO:0007017	microtubule-based process	-2.87913	-1.33866	27/796	11799,12338,12615,16319,16551,16571,17918,18817,20873,20878,27356,54141,56150,66442,67052,67951,71819,72119,73710,73804,78785,107995,108907,110033,226778,233406,268697	Birc5,Capn6,Cenpa,Incenp,Kif11,Kif4,Myo5a,Plk1,Plk4,Aurka,Insl6,Spag5,Mad2l1,Spc25,Ndc80,Tubb6,Kif23,Tpx2,Tubb2b,Kif2c,Clip4,Cdc20,Nusap1,Kif22,Mark1,Prc1,Ccnb1
9_Member	GO Biological Processes	GO:0007080	mitotic metaphase plate congression	-2.85869	-1.3216	5/46	67052,67849,73804,110033,268697	Ndc80,Cdca5,Kif2c,Kif22,Ccnb1
9_Member	GO Biological Processes	GO:0090307	mitotic spindle assembly	-2.81622	-1.28581	5/47	16551,71819,72119,107995,233406	Kif11,Kif23,Tpx2,Cdc20,Prc1
9_Member	GO Molecular Functions	GO:0015631	tubulin binding	-2.00501	-0.656819	14/382	11799,12338,16551,16571,18817,29870,54141,71819,72119,73804,78785,108907,110033,233406	Birc5,Capn6,Kif11,Kif4,Plk1,Gtse1,Spag5,Kif23,Tpx2,Kif2c,Clip4,Nusap1,Kif22,Prc1
10_Summary	GO Biological Processes	GO:0002274	myeloid leukocyte activation	-11.0965	-8.4311	20/157	11629,12259,12506,12759,13421,14127,14131,16420,17916,18173,22177,24088,24108,56743,66824,83433,171285,217203,246256,381319,16819	Aif1,C1qa,Cd48,Clu,Dnase1l3,Fcer1g,Fcgr3,Itgb6,Myo1f,Slc11a1,Tyrobp,Tlr2,Ubd,Lat2,Pycard,Trem2,Havcr2,Tmem106a,Fcgr4,Batf3,Lcn2
10_Member	GO Biological Processes	GO:0002274	myeloid leukocyte activation	-11.0965	-8.4311	20/157	11629,12259,12506,12759,13421,14127,14131,16420,17916,18173,22177,24088,24108,56743,66824,83433,171285,217203,246256,381319	Aif1,C1qa,Cd48,Clu,Dnase1l3,Fcer1g,Fcgr3,Itgb6,Myo1f,Slc11a1,Tyrobp,Tlr2,Ubd,Lat2,Pycard,Trem2,Havcr2,Tmem106a,Fcgr4,Batf3
10_Member	GO Biological Processes	GO:0042116	macrophage activation	-6.18383	-4.04131	9/56	11629,12259,12759,18173,22177,24088,83433,171285,217203	Aif1,C1qa,Clu,Slc11a1,Tyrobp,Tlr2,Trem2,Havcr2,Tmem106a
10_Member	GO Biological Processes	GO:0001774	microglial cell activation	-4.95762	-2.99896	6/29	11629,12259,12759,22177,24088,83433	Aif1,C1qa,Clu,Tyrobp,Tlr2,Trem2
10_Member	GO Biological Processes	GO:0110089	regulation of hippocampal neuron apoptotic process	-3.71503	-1.99677	3/7	16819,22177,83433	Lcn2,Tyrobp,Trem2
10_Member	GO Biological Processes	GO:0002281	macrophage activation involved in immune response	-2.21658	-0.825145	3/21	22177,83433,171285	Tyrobp,Trem2,Havcr2
11_Summary	GO Cellular Components	GO:0005581	collagen trimer	-10.8412	-8.21058	15/81	12259,12260,12262,12819,12822,12825,12831,12832,12836,12842,12843,17022,53867,81799,100952,14230,16949,14056,14130,15559,16000,17390,17392,17918,18212,18605,19141,19361,20377,23921,24088,26415,54635,83433,230784,233571,11846,21825,16008,16181,55985	C1qa,C1qb,C1qc,Col15a1,Col18a1,Col3a1,Col5a1,Col5a2,Col7a1,Col1a1,Col1a2,Lum,Col5a3,C1qtnf3,Emilin1,Fkbp10,Loxl1,Ezh2,Fcgr2b,Htr2b,Igf1,Mmp2,Mmp3,Myo5a,Ntrk2,Enpp1,Lgmn,Rad51,Sfrp1,Sh2b2,Tlr2,Mapk13,Pdgfc,Trem2,Sesn2,P2ry6,Arg1,Thbs1,Igfbp2,Il1rn,Cxcl13
11_Member	GO Cellular Components	GO:0005581	collagen trimer	-10.8412	-8.21058	15/81	12259,12260,12262,12819,12822,12825,12831,12832,12836,12842,12843,17022,53867,81799,100952	C1qa,C1qb,C1qc,Col15a1,Col18a1,Col3a1,Col5a1,Col5a2,Col7a1,Col1a1,Col1a2,Lum,Col5a3,C1qtnf3,Emilin1
11_Member	GO Cellular Components	GO:0005583	fibrillar collagen trimer	-9.74137	-7.18005	7/11	12825,12831,12832,12842,12843,17022,53867	Col3a1,Col5a1,Col5a2,Col1a1,Col1a2,Lum,Col5a3
11_Member	GO Cellular Components	GO:0098643	banded collagen fibril	-9.74137	-7.18005	7/11	12825,12831,12832,12842,12843,17022,53867	Col3a1,Col5a1,Col5a2,Col1a1,Col1a2,Lum,Col5a3
11_Member	GO Molecular Functions	GO:0030020	extracellular matrix structural constituent conferring tensile strength	-7.72685	-5.35842	9/38	12819,12822,12825,12831,12832,12836,12842,12843,53867	Col15a1,Col18a1,Col3a1,Col5a1,Col5a2,Col7a1,Col1a1,Col1a2,Col5a3
11_Member	GO Cellular Components	GO:0098644	complex of collagen trimers	-7.61168	-5.25626	7/19	12825,12831,12832,12842,12843,17022,53867	Col3a1,Col5a1,Col5a2,Col1a1,Col1a2,Lum,Col5a3
11_Member	GO Biological Processes	GO:0030199	collagen fibril organization	-5.34523	-3.32696	8/53	12825,12831,12832,12842,12843,14230,16949,17022	Col3a1,Col5a1,Col5a2,Col1a1,Col1a2,Fkbp10,Loxl1,Lum
11_Member	GO Cellular Components	GO:0005588	collagen type V trimer	-4.63948	-2.72899	3/4	12831,12832,53867	Col5a1,Col5a2,Col5a3
11_Member	GO Molecular Functions	GO:0048407	platelet-derived growth factor binding	-4.33843	-2.49558	4/12	12825,12831,12842,12843	Col3a1,Col5a1,Col1a1,Col1a2
11_Member	GO Biological Processes	GO:0071417	cellular response to organonitrogen compound	-3.52807	-1.84128	23/570	12825,12832,12842,12843,14056,14130,15559,16000,17390,17392,17918,18212,18605,19141,19361,20377,23921,24088,26415,54635,83433,230784,233571	Col3a1,Col5a2,Col1a1,Col1a2,Ezh2,Fcgr2b,Htr2b,Igf1,Mmp2,Mmp3,Myo5a,Ntrk2,Enpp1,Lgmn,Rad51,Sfrp1,Sh2b2,Tlr2,Mapk13,Pdgfc,Trem2,Sesn2,P2ry6
11_Member	GO Biological Processes	GO:0032964	collagen biosynthetic process	-3.3465	-1.71166	3/9	11846,12831,12842	Arg1,Col5a1,Col1a1
11_Member	GO Biological Processes	GO:1901699	cellular response to nitrogen compound	-3.12635	-1.53481	24/648	12825,12832,12842,12843,14056,14130,15559,16000,17390,17392,17918,18212,18605,19141,19361,20377,21825,23921,24088,26415,54635,83433,230784,233571	Col3a1,Col5a2,Col1a1,Col1a2,Ezh2,Fcgr2b,Htr2b,Igf1,Mmp2,Mmp3,Myo5a,Ntrk2,Enpp1,Lgmn,Rad51,Sfrp1,Thbs1,Sh2b2,Tlr2,Mapk13,Pdgfc,Trem2,Sesn2,P2ry6
11_Member	GO Molecular Functions	GO:0019838	growth factor binding	-2.7283	-1.21608	9/153	12825,12831,12842,12843,16008,16181,18212,21825,55985	Col3a1,Col5a1,Col1a1,Col1a2,Igfbp2,Il1rn,Ntrk2,Thbs1,Cxcl13
11_Member	GO Biological Processes	GO:0071230	cellular response to amino acid stimulus	-2.37119	-0.944662	9/173	12825,12832,12842,12843,17390,17392,18212,54635,230784	Col3a1,Col5a2,Col1a1,Col1a2,Mmp2,Mmp3,Ntrk2,Pdgfc,Sesn2
11_Member	GO Biological Processes	GO:0043200	response to amino acid	-2.15442	-0.774854	9/187	12825,12832,12842,12843,17390,17392,18212,54635,230784	Col3a1,Col5a2,Col1a1,Col1a2,Mmp2,Mmp3,Ntrk2,Pdgfc,Sesn2
11_Member	GO Biological Processes	GO:0071229	cellular response to acid chemical	-2.15442	-0.774854	9/187	12825,12832,12842,12843,17390,17392,18212,54635,230784	Col3a1,Col5a2,Col1a1,Col1a2,Mmp2,Mmp3,Ntrk2,Pdgfc,Sesn2
12_Summary	GO Biological Processes	GO:0032963	collagen metabolic process	-9.82763	-7.24441	13/66	11846,12831,12842,12843,13030,13038,13040,17381,17384,17386,17387,17390,17392,11501,12630,13033,13034,13036,14058,14068,14962,18675,19141,20377,64138,66824,78593,109820,240913,56264	Arg1,Col5a1,Col1a1,Col1a2,Ctsb,Ctsk,Ctss,Mmp12,Mmp10,Mmp13,Mmp14,Mmp2,Mmp3,Adam8,Cfi,Ctsd,Ctse,Ctsh,F10,F7,Cfb,Phex,Lgmn,Sfrp1,Ctsz,Pycard,Nrip3,Pgc,Adamts4,Cpxm1
12_Member	GO Biological Processes	GO:0032963	collagen metabolic process	-9.82763	-7.24441	13/66	11846,12831,12842,12843,13030,13038,13040,17381,17384,17386,17387,17390,17392	Arg1,Col5a1,Col1a1,Col1a2,Ctsb,Ctsk,Ctss,Mmp12,Mmp10,Mmp13,Mmp14,Mmp2,Mmp3
12_Member	GO Biological Processes	GO:0030574	collagen catabolic process	-7.22238	-4.90512	9/43	13030,13038,13040,17381,17384,17386,17387,17390,17392	Ctsb,Ctsk,Ctss,Mmp12,Mmp10,Mmp13,Mmp14,Mmp2,Mmp3
12_Member	GO Molecular Functions	GO:0004175	endopeptidase activity	-6.15053	-4.01206	25/449	11501,12630,13030,13033,13034,13036,13038,13040,14058,14068,14962,17381,17384,17386,17387,17390,17392,18675,19141,20377,64138,66824,78593,109820,240913	Adam8,Cfi,Ctsb,Ctsd,Ctse,Ctsh,Ctsk,Ctss,F10,F7,Cfb,Mmp12,Mmp10,Mmp13,Mmp14,Mmp2,Mmp3,Phex,Lgmn,Sfrp1,Ctsz,Pycard,Nrip3,Pgc,Adamts4
12_Member	GO Molecular Functions	GO:0008233	peptidase activity	-3.94314	-2.18755	26/642	11501,12630,13030,13033,13034,13036,13038,13040,14058,14068,14962,17381,17384,17386,17387,17390,17392,18675,19141,20377,56264,64138,66824,78593,109820,240913	Adam8,Cfi,Ctsb,Ctsd,Ctse,Ctsh,Ctsk,Ctss,F10,F7,Cfb,Mmp12,Mmp10,Mmp13,Mmp14,Mmp2,Mmp3,Phex,Lgmn,Sfrp1,Cpxm1,Ctsz,Pycard,Nrip3,Pgc,Adamts4
12_Member	GO Molecular Functions	GO:0004222	metalloendopeptidase activity	-3.89018	-2.14232	9/106	11501,17381,17384,17386,17387,17390,17392,18675,240913	Adam8,Mmp12,Mmp10,Mmp13,Mmp14,Mmp2,Mmp3,Phex,Adamts4
12_Member	GO Molecular Functions	GO:0008237	metallopeptidase activity	-2.71603	-1.2057	10/184	11501,17381,17384,17386,17387,17390,17392,18675,56264,240913	Adam8,Mmp12,Mmp10,Mmp13,Mmp14,Mmp2,Mmp3,Phex,Cpxm1,Adamts4
13_Summary	GO Molecular Functions	GO:0008201	heparin binding	-9.57295	-7.03248	19/170	11816,12831,14118,14314,15945,16782,17242,20296,20306,20307,20344,20377,21825,21826,53867,55985,67896,93695,217847,24088,83433,14313	Apoe,Col5a1,Fbn1,Fstl1,Cxcl10,Lamc2,Mdk,Ccl2,Ccl7,Ccl8,Selp,Sfrp1,Thbs1,Thbs2,Col5a3,Cxcl13,Ccdc80,Gpnmb,Serpina10,Tlr2,Trem2,Fst
13_Member	GO Molecular Functions	GO:0008201	heparin binding	-9.57295	-7.03248	19/170	11816,12831,14118,14314,15945,16782,17242,20296,20306,20307,20344,20377,21825,21826,53867,55985,67896,93695,217847	Apoe,Col5a1,Fbn1,Fstl1,Cxcl10,Lamc2,Mdk,Ccl2,Ccl7,Ccl8,Selp,Sfrp1,Thbs1,Thbs2,Col5a3,Cxcl13,Ccdc80,Gpnmb,Serpina10
13_Member	GO Molecular Functions	GO:0005539	glycosaminoglycan binding	-8.77867	-6.32412	21/233	11816,12831,14118,14314,15945,16782,17242,20296,20306,20307,20344,20377,21825,21826,24088,53867,55985,67896,83433,93695,217847	Apoe,Col5a1,Fbn1,Fstl1,Cxcl10,Lamc2,Mdk,Ccl2,Ccl7,Ccl8,Selp,Sfrp1,Thbs1,Thbs2,Tlr2,Col5a3,Cxcl13,Ccdc80,Trem2,Gpnmb,Serpina10
13_Member	GO Molecular Functions	GO:1901681	sulfur compound binding	-6.60127	-4.38496	20/284	11816,12831,14118,14313,14314,15945,16782,17242,20296,20306,20307,20344,20377,21825,21826,53867,55985,67896,93695,217847	Apoe,Col5a1,Fbn1,Fst,Fstl1,Cxcl10,Lamc2,Mdk,Ccl2,Ccl7,Ccl8,Selp,Sfrp1,Thbs1,Thbs2,Col5a3,Cxcl13,Ccdc80,Gpnmb,Serpina10
14_Summary	GO Biological Processes	GO:0010942	positive regulation of cell death	-9.53362	-7.00651	39/689	11501,11816,11910,12018,12259,12477,12575,12759,12822,13033,13036,14130,15368,16323,16819,17153,17390,17392,20259,20293,20296,20302,20377,21825,21933,21973,22177,22401,22418,23882,24108,27279,27280,56644,58203,64138,66824,70445,79202,12051,16000,55948	Adam8,Apoe,Atf3,Bak1,C1qa,Ctla4,Cdkn1a,Clu,Col18a1,Ctsd,Ctsh,Fcgr2b,Hmox1,Inhba,Lcn2,Mal,Mmp2,Mmp3,Scin,Ccl12,Ccl2,Ccl3,Sfrp1,Thbs1,Tnfrsf10b,Top2a,Tyrobp,Zmat3,Wnt5a,Gadd45g,Ubd,Tnfrsf12a,Phlda3,Clec7a,Zbp1,Ctsz,Pycard,Cd248,Tnfrsf22,Bcl3,Igf1,Sfn
14_Member	GO Biological Processes	GO:0010942	positive regulation of cell death	-9.53362	-7.00651	39/689	11501,11816,11910,12018,12259,12477,12575,12759,12822,13033,13036,14130,15368,16323,16819,17153,17390,17392,20259,20293,20296,20302,20377,21825,21933,21973,22177,22401,22418,23882,24108,27279,27280,56644,58203,64138,66824,70445,79202	Adam8,Apoe,Atf3,Bak1,C1qa,Ctla4,Cdkn1a,Clu,Col18a1,Ctsd,Ctsh,Fcgr2b,Hmox1,Inhba,Lcn2,Mal,Mmp2,Mmp3,Scin,Ccl12,Ccl2,Ccl3,Sfrp1,Thbs1,Tnfrsf10b,Top2a,Tyrobp,Zmat3,Wnt5a,Gadd45g,Ubd,Tnfrsf12a,Phlda3,Clec7a,Zbp1,Ctsz,Pycard,Cd248,Tnfrsf22
14_Member	GO Biological Processes	GO:0043068	positive regulation of programmed cell death	-8.61986	-6.1763	35/617	11501,11910,12018,12477,12575,12759,12822,13033,13036,15368,16323,16819,17153,17390,20259,20293,20296,20302,20377,21825,21933,21973,22177,22401,22418,23882,24108,27279,27280,56644,58203,64138,66824,70445,79202	Adam8,Atf3,Bak1,Ctla4,Cdkn1a,Clu,Col18a1,Ctsd,Ctsh,Hmox1,Inhba,Lcn2,Mal,Mmp2,Scin,Ccl12,Ccl2,Ccl3,Sfrp1,Thbs1,Tnfrsf10b,Top2a,Tyrobp,Zmat3,Wnt5a,Gadd45g,Ubd,Tnfrsf12a,Phlda3,Clec7a,Zbp1,Ctsz,Pycard,Cd248,Tnfrsf22
14_Member	GO Biological Processes	GO:0043065	positive regulation of apoptotic process	-7.72279	-5.35842	33/606	11501,11910,12018,12477,12759,12822,13033,13036,15368,16323,16819,17153,17390,20259,20293,20296,20302,20377,21825,21933,21973,22177,22401,22418,23882,24108,27279,27280,58203,64138,66824,70445,79202	Adam8,Atf3,Bak1,Ctla4,Clu,Col18a1,Ctsd,Ctsh,Hmox1,Inhba,Lcn2,Mal,Mmp2,Scin,Ccl12,Ccl2,Ccl3,Sfrp1,Thbs1,Tnfrsf10b,Top2a,Tyrobp,Zmat3,Wnt5a,Gadd45g,Ubd,Tnfrsf12a,Phlda3,Zbp1,Ctsz,Pycard,Cd248,Tnfrsf22
14_Member	GO Biological Processes	GO:0097190	apoptotic signaling pathway	-3.7334	-2.00793	15/280	12018,12051,12575,12759,15368,16000,16323,16819,21933,22177,27279,27280,55948,66824,79202	Bak1,Bcl3,Cdkn1a,Clu,Hmox1,Igf1,Inhba,Lcn2,Tnfrsf10b,Tyrobp,Tnfrsf12a,Phlda3,Sfn,Pycard,Tnfrsf22
14_Member	GO Biological Processes	GO:0097191	extrinsic apoptotic signaling pathway	-2.60309	-1.12336	7/102	12018,16000,16323,16819,21933,27279,79202	Bak1,Igf1,Inhba,Lcn2,Tnfrsf10b,Tnfrsf12a,Tnfrsf22
15_Summary	GO Biological Processes	GO:0002252	immune effector process	-9.50018	-6.97961	33/514	12051,12259,12260,12262,12630,12759,12983,12984,13036,13421,14127,14129,14130,14131,14962,16431,17242,17474,17916,17969,18173,18605,18636,19288,22177,23882,54123,56619,56743,66824,83433,98365,171285,11846,11847,12477,12523,21934,56620,75345	Bcl3,C1qa,C1qb,C1qc,Cfi,Clu,Csf2rb,Csf2rb2,Ctsh,Dnase1l3,Fcer1g,Fcgr1,Fcgr2b,Fcgr3,Cfb,Itm2a,Mdk,Clec4d,Myo1f,Ncf1,Slc11a1,Enpp1,Cfp,Ptx3,Tyrobp,Gadd45g,Irf7,Clec4e,Lat2,Pycard,Trem2,Slamf9,Havcr2,Arg1,Arg2,Ctla4,Cd84,Tnfrsf11a,Clec4n,Slamf7
15_Member	GO Biological Processes	GO:0002252	immune effector process	-9.50018	-6.97961	33/514	12051,12259,12260,12262,12630,12759,12983,12984,13036,13421,14127,14129,14130,14131,14962,16431,17242,17474,17916,17969,18173,18605,18636,19288,22177,23882,54123,56619,56743,66824,83433,98365,171285	Bcl3,C1qa,C1qb,C1qc,Cfi,Clu,Csf2rb,Csf2rb2,Ctsh,Dnase1l3,Fcer1g,Fcgr1,Fcgr2b,Fcgr3,Cfb,Itm2a,Mdk,Clec4d,Myo1f,Ncf1,Slc11a1,Enpp1,Cfp,Ptx3,Tyrobp,Gadd45g,Irf7,Clec4e,Lat2,Pycard,Trem2,Slamf9,Havcr2
15_Member	GO Biological Processes	GO:0002250	adaptive immune response	-6.40974	-4.22107	26/465	11846,11847,12051,12259,12260,12262,12477,12523,12630,12983,12984,13036,14127,14129,14130,14131,17474,18173,18605,21934,23882,54123,56620,56743,75345,171285	Arg1,Arg2,Bcl3,C1qa,C1qb,C1qc,Ctla4,Cd84,Cfi,Csf2rb,Csf2rb2,Ctsh,Fcer1g,Fcgr1,Fcgr2b,Fcgr3,Clec4d,Slc11a1,Enpp1,Tnfrsf11a,Gadd45g,Irf7,Clec4n,Lat2,Slamf7,Havcr2
15_Member	GO Biological Processes	GO:0002443	leukocyte mediated immunity	-4.50566	-2.62736	19/359	12051,12259,12260,12262,12630,12983,12984,13036,14127,14129,14130,14131,17916,17969,18173,18605,54123,56743,98365	Bcl3,C1qa,C1qb,C1qc,Cfi,Csf2rb,Csf2rb2,Ctsh,Fcer1g,Fcgr1,Fcgr2b,Fcgr3,Myo1f,Ncf1,Slc11a1,Enpp1,Irf7,Lat2,Slamf9
15_Member	GO Biological Processes	GO:0002460	adaptive immune response based on somatic recombination of immune receptors built from immunoglobulin superfamily domains	-3.68046	-1.96791	16/315	12051,12259,12260,12262,12630,12983,12984,13036,14127,14129,14130,14131,18173,18605,23882,54123	Bcl3,C1qa,C1qb,C1qc,Cfi,Csf2rb,Csf2rb2,Ctsh,Fcer1g,Fcgr1,Fcgr2b,Fcgr3,Slc11a1,Enpp1,Gadd45g,Irf7
15_Member	GO Biological Processes	GO:0016064	immunoglobulin mediated immune response	-3.46017	-1.8046	13/234	12051,12259,12260,12262,12630,12983,12984,14127,14129,14130,14131,18605,54123	Bcl3,C1qa,C1qb,C1qc,Cfi,Csf2rb,Csf2rb2,Fcer1g,Fcgr1,Fcgr2b,Fcgr3,Enpp1,Irf7
15_Member	GO Biological Processes	GO:0002449	lymphocyte mediated immunity	-3.41324	-1.76295	15/300	12051,12259,12260,12262,12630,12983,12984,13036,14127,14129,14130,14131,18173,18605,54123	Bcl3,C1qa,C1qb,C1qc,Cfi,Csf2rb,Csf2rb2,Ctsh,Fcer1g,Fcgr1,Fcgr2b,Fcgr3,Slc11a1,Enpp1,Irf7
15_Member	GO Biological Processes	GO:0019724	B cell mediated immunity	-3.38986	-1.7465	13/238	12051,12259,12260,12262,12630,12983,12984,14127,14129,14130,14131,18605,54123	Bcl3,C1qa,C1qb,C1qc,Cfi,Csf2rb,Csf2rb2,Fcer1g,Fcgr1,Fcgr2b,Fcgr3,Enpp1,Irf7
16_Summary	GO Biological Processes	GO:0001818	negative regulation of cytokine production	-9.01429	-6.53687	24/296	11846,11847,12051,12523,14056,14130,15368,16000,18173,21825,22163,22177,24088,26362,66824,69810,81799,83433,93695,102657,105855,170744,171285,278180	Arg1,Arg2,Bcl3,Cd84,Ezh2,Fcgr2b,Hmox1,Igf1,Slc11a1,Thbs1,Tnfrsf4,Tyrobp,Tlr2,Axl,Pycard,Clec4b1,C1qtnf3,Trem2,Gpnmb,Cd276,Nckap1l,Tlr8,Havcr2,Vsig4
16_Member	GO Biological Processes	GO:0001818	negative regulation of cytokine production	-9.01429	-6.53687	24/296	11846,11847,12051,12523,14056,14130,15368,16000,18173,21825,22163,22177,24088,26362,66824,69810,81799,83433,93695,102657,105855,170744,171285,278180	Arg1,Arg2,Bcl3,Cd84,Ezh2,Fcgr2b,Hmox1,Igf1,Slc11a1,Thbs1,Tnfrsf4,Tyrobp,Tlr2,Axl,Pycard,Clec4b1,C1qtnf3,Trem2,Gpnmb,Cd276,Nckap1l,Tlr8,Havcr2,Vsig4
16_Member	GO Biological Processes	GO:0032720	negative regulation of tumor necrosis factor production	-4.43349	-2.56685	8/70	11847,12051,16000,26362,69810,83433,93695,171285	Arg2,Bcl3,Igf1,Axl,Clec4b1,Trem2,Gpnmb,Havcr2
16_Member	GO Biological Processes	GO:1903556	negative regulation of tumor necrosis factor superfamily cytokine production	-4.38836	-2.53153	8/71	11847,12051,16000,26362,69810,83433,93695,171285	Arg2,Bcl3,Igf1,Axl,Clec4b1,Trem2,Gpnmb,Havcr2
17_Summary	GO Biological Processes	GO:0009611	response to wounding	-8.75219	-6.30317	27/382	12575,12825,12831,12842,14058,14068,14230,15368,16000,16420,16644,17242,17381,17390,18173,18605,20296,20878,21857,21923,22177,22418,26362,26570,74012,83433,217847,11816,12740,16534,21825,55948,246728	Cdkn1a,Col3a1,Col5a1,Col1a1,F10,F7,Fkbp10,Hmox1,Igf1,Itgb6,Kng1,Mdk,Mmp12,Mmp2,Slc11a1,Enpp1,Ccl2,Aurka,Timp1,Tnc,Tyrobp,Wnt5a,Axl,Slc7a11,Rap2b,Trem2,Serpina10,Apoe,Cldn4,Kcnn4,Thbs1,Sfn,Oas2
17_Member	GO Biological Processes	GO:0009611	response to wounding	-8.75219	-6.30317	27/382	12575,12825,12831,12842,14058,14068,14230,15368,16000,16420,16644,17242,17381,17390,18173,18605,20296,20878,21857,21923,22177,22418,26362,26570,74012,83433,217847	Cdkn1a,Col3a1,Col5a1,Col1a1,F10,F7,Fkbp10,Hmox1,Igf1,Itgb6,Kng1,Mdk,Mmp12,Mmp2,Slc11a1,Enpp1,Ccl2,Aurka,Timp1,Tnc,Tyrobp,Wnt5a,Axl,Slc7a11,Rap2b,Trem2,Serpina10
17_Member	GO Biological Processes	GO:0042060	wound healing	-6.44452	-4.2471	19/264	12575,12825,12831,12842,14058,14068,14230,15368,16000,16420,16644,17381,18173,21857,22418,26362,26570,74012,217847	Cdkn1a,Col3a1,Col5a1,Col1a1,F10,F7,Fkbp10,Hmox1,Igf1,Itgb6,Kng1,Mmp12,Slc11a1,Timp1,Wnt5a,Axl,Slc7a11,Rap2b,Serpina10
17_Member	GO Biological Processes	GO:0050878	regulation of body fluid levels	-2.33554	-0.921367	14/349	11816,12740,14058,14068,16534,16644,18605,21825,26362,26570,55948,74012,217847,246728	Apoe,Cldn4,F10,F7,Kcnn4,Kng1,Enpp1,Thbs1,Axl,Slc7a11,Sfn,Rap2b,Serpina10,Oas2
17_Member	GO Biological Processes	GO:0007596	blood coagulation	-2.27311	-0.86946	7/117	14058,14068,16644,26362,26570,74012,217847	F10,F7,Kng1,Axl,Slc7a11,Rap2b,Serpina10
17_Member	GO Biological Processes	GO:0050817	coagulation	-2.27311	-0.86946	7/117	14058,14068,16644,26362,26570,74012,217847	F10,F7,Kng1,Axl,Slc7a11,Rap2b,Serpina10
17_Member	GO Biological Processes	GO:0007599	hemostasis	-2.23339	-0.836137	7/119	14058,14068,16644,26362,26570,74012,217847	F10,F7,Kng1,Axl,Slc7a11,Rap2b,Serpina10
18_Summary	GO Molecular Functions	GO:0005178	integrin binding	-8.50055	-6.06771	17/155	11501,12825,14118,16000,16404,16407,16411,16414,16420,17387,20315,20750,21810,21825,68891,93695,100952,12477,12519,21923,319504,20377,26362,27279,53867,107321,14127,22177,12475,12982,12983,12984,15559,18212,18383,19228,24088,26564,12310,12738,20344,22422,26570,74012,170677	Adam8,Col3a1,Fbn1,Igf1,Itga7,Itgae,Itgax,Itgb2,Itgb6,Mmp14,Cxcl12,Spp1,Tgfbi,Thbs1,Cd177,Gpnmb,Emilin1,Ctla4,Cd80,Tnc,Nrcam,Sfrp1,Axl,Tnfrsf12a,Col5a3,Lpxn,Fcer1g,Tyrobp,Cd14,Csf2ra,Csf2rb,Csf2rb2,Htr2b,Ntrk2,Tnfrsf11b,Pth1r,Tlr2,Ror2,Calca,Cldn2,Selp,Wnt7b,Slc7a11,Rap2b,Cdhr1
18_Member	GO Molecular Functions	GO:0005178	integrin binding	-8.50055	-6.06771	17/155	11501,12825,14118,16000,16404,16407,16411,16414,16420,17387,20315,20750,21810,21825,68891,93695,100952	Adam8,Col3a1,Fbn1,Igf1,Itga7,Itgae,Itgax,Itgb2,Itgb6,Mmp14,Cxcl12,Spp1,Tgfbi,Thbs1,Cd177,Gpnmb,Emilin1
18_Member	GO Cellular Components	GO:0098636	protein complex involved in cell adhesion	-6.78355	-4.54749	9/48	12477,12519,16404,16407,16411,16414,16420,21923,100952	Ctla4,Cd80,Itga7,Itgae,Itgax,Itgb2,Itgb6,Tnc,Emilin1
18_Member	GO Biological Processes	GO:0033627	cell adhesion mediated by integrin	-4.96762	-3.00542	7/43	14118,16404,16407,16411,16414,16420,100952	Fbn1,Itga7,Itgae,Itgax,Itgb2,Itgb6,Emilin1
18_Member	GO Molecular Functions	GO:0050839	cell adhesion molecule binding	-4.90529	-2.96005	18/306	11501,12825,14118,16000,16404,16407,16411,16414,16420,17387,20315,20750,21810,21825,68891,93695,100952,319504	Adam8,Col3a1,Fbn1,Igf1,Itga7,Itgae,Itgax,Itgb2,Itgb6,Mmp14,Cxcl12,Spp1,Tgfbi,Thbs1,Cd177,Gpnmb,Emilin1,Nrcam
18_Member	GO Cellular Components	GO:0008305	integrin complex	-4.53867	-2.64839	6/34	16404,16407,16411,16414,16420,100952	Itga7,Itgae,Itgax,Itgb2,Itgb6,Emilin1
18_Member	GO Biological Processes	GO:0031589	cell-substrate adhesion	-4.41117	-2.54749	13/188	11501,12825,16404,16407,16411,16414,16420,20377,26362,27279,53867,100952,107321	Adam8,Col3a1,Itga7,Itgae,Itgax,Itgb2,Itgb6,Sfrp1,Axl,Tnfrsf12a,Col5a3,Emilin1,Lpxn
18_Member	GO Biological Processes	GO:0007229	integrin-mediated signaling pathway	-3.93793	-2.18346	8/82	12825,14127,16404,16407,16411,16414,16420,22177	Col3a1,Fcer1g,Itga7,Itgae,Itgax,Itgb2,Itgb6,Tyrobp
18_Member	GO Biological Processes	GO:0007160	cell-matrix adhesion	-3.25194	-1.62957	9/129	11501,12825,16404,16407,16411,16414,16420,53867,100952	Adam8,Col3a1,Itga7,Itgae,Itgax,Itgb2,Itgb6,Col5a3,Emilin1
18_Member	GO Cellular Components	GO:0043235	receptor complex	-2.73096	-1.2181	17/423	12475,12982,12983,12984,15559,16404,16407,16411,16414,16420,18212,18383,19228,24088,26362,26564,100952	Cd14,Csf2ra,Csf2rb,Csf2rb2,Htr2b,Itga7,Itgae,Itgax,Itgb2,Itgb6,Ntrk2,Tnfrsf11b,Pth1r,Tlr2,Axl,Ror2,Emilin1
18_Member	GO Cellular Components	GO:0098802	plasma membrane signaling receptor complex	-2.61417	-1.13085	10/190	12982,12983,12984,16404,16407,16411,16414,16420,24088,100952	Csf2ra,Csf2rb,Csf2rb2,Itga7,Itgae,Itgax,Itgb2,Itgb6,Tlr2,Emilin1
18_Member	GO Biological Processes	GO:0098609	cell-cell adhesion	-2.16883	-0.786439	16/442	11501,12310,12738,16404,16407,16411,16414,20315,20344,21825,22422,26570,68891,74012,170677,319504	Adam8,Calca,Cldn2,Itga7,Itgae,Itgax,Itgb2,Cxcl12,Selp,Thbs1,Wnt7b,Slc7a11,Cd177,Rap2b,Cdhr1,Nrcam
19_Summary	GO Biological Processes	GO:0050764	regulation of phagocytosis	-8.40461	-5.98224	15/119	11625,14127,14129,14130,14131,18173,19288,20296,20778,24088,56644,66824,83433,105855,246746,246256,13034,13040,69810,11816,12475,12523,12759,15368,16414,16854,17918,22418,26362,56807,68891,93692,171180,11501,12774,13421,21934,67844,11846,12506,54123,56620,58185,171285,12982,12983,12984,13036,11629,21825,22177,104759,233571,16181,18605,58861,17916,17969,56743	Ahsg,Fcer1g,Fcgr1,Fcgr2b,Fcgr3,Slc11a1,Ptx3,Ccl2,Scarb1,Tlr2,Clec7a,Pycard,Trem2,Nckap1l,Cd300lf,Fcgr4,Ctse,Ctss,Clec4b1,Apoe,Cd14,Cd84,Clu,Hmox1,Itgb2,Lgals3,Myo5a,Wnt5a,Axl,Scamp5,Cd177,Glrx,Syt12,Adam8,Ccr5,Dnase1l3,Tnfrsf11a,Rab32,Arg1,Cd48,Irf7,Clec4n,Rsad2,Havcr2,Csf2ra,Csf2rb,Csf2rb2,Ctsh,Aif1,Thbs1,Tyrobp,Pld4,P2ry6,Il1rn,Enpp1,Cysltr1,Myo1f,Ncf1,Lat2
19_Member	GO Biological Processes	GO:0050764	regulation of phagocytosis	-8.40461	-5.98224	15/119	11625,14127,14129,14130,14131,18173,19288,20296,20778,24088,56644,66824,83433,105855,246746	Ahsg,Fcer1g,Fcgr1,Fcgr2b,Fcgr3,Slc11a1,Ptx3,Ccl2,Scarb1,Tlr2,Clec7a,Pycard,Trem2,Nckap1l,Cd300lf
19_Member	GO Biological Processes	GO:0050766	positive regulation of phagocytosis	-8.21413	-5.807	13/88	11625,14127,14129,14130,14131,18173,19288,20296,56644,66824,83433,105855,246746	Ahsg,Fcer1g,Fcgr1,Fcgr2b,Fcgr3,Slc11a1,Ptx3,Ccl2,Clec7a,Pycard,Trem2,Nckap1l,Cd300lf
19_Member	GO Molecular Functions	GO:0019763	immunoglobulin receptor activity	-7.00316	-4.73206	5/8	14127,14129,14130,14131,246256	Fcer1g,Fcgr1,Fcgr2b,Fcgr3,Fcgr4
19_Member	GO Molecular Functions	GO:0019864	IgG binding	-7.00316	-4.73206	5/8	14127,14129,14130,14131,246256	Fcer1g,Fcgr1,Fcgr2b,Fcgr3,Fcgr4
19_Member	GO Molecular Functions	GO:0019770	IgG receptor activity	-6.98321	-4.71934	4/4	14129,14130,14131,246256	Fcgr1,Fcgr2b,Fcgr3,Fcgr4
19_Member	GO Biological Processes	GO:0002478	antigen processing and presentation of exogenous peptide antigen	-5.77786	-3.69366	7/33	13034,13040,14127,14129,14130,14131,69810	Ctse,Ctss,Fcer1g,Fcgr1,Fcgr2b,Fcgr3,Clec4b1
19_Member	GO Biological Processes	GO:0060627	regulation of vesicle-mediated transport	-5.56054	-3.51056	29/616	11625,11816,12475,12523,12759,14127,14129,14130,14131,15368,16414,16854,17918,18173,19288,20296,20778,22418,24088,26362,56644,56807,66824,68891,83433,93692,105855,171180,246746	Ahsg,Apoe,Cd14,Cd84,Clu,Fcer1g,Fcgr1,Fcgr2b,Fcgr3,Hmox1,Itgb2,Lgals3,Myo5a,Slc11a1,Ptx3,Ccl2,Scarb1,Wnt5a,Tlr2,Axl,Clec7a,Scamp5,Pycard,Cd177,Trem2,Glrx,Nckap1l,Syt12,Cd300lf
19_Member	GO Molecular Functions	GO:0019865	immunoglobulin binding	-5.35965	-3.33523	6/25	14127,14129,14130,14131,16854,246256	Fcer1g,Fcgr1,Fcgr2b,Fcgr3,Lgals3,Fcgr4
19_Member	GO Biological Processes	GO:0002673	regulation of acute inflammatory response	-5.28241	-3.27021	8/54	11501,12774,13421,14127,14129,14130,14131,21934	Adam8,Ccr5,Dnase1l3,Fcer1g,Fcgr1,Fcgr2b,Fcgr3,Tnfrsf11a
19_Member	GO Biological Processes	GO:0001803	regulation of type III hypersensitivity	-5.23567	-3.23302	3/3	14127,14129,14131	Fcer1g,Fcgr1,Fcgr3
19_Member	GO Biological Processes	GO:0001805	positive regulation of type III hypersensitivity	-5.23567	-3.23302	3/3	14127,14129,14131	Fcer1g,Fcgr1,Fcgr3
19_Member	GO Biological Processes	GO:0019884	antigen processing and presentation of exogenous antigen	-5.18509	-3.19063	7/40	13034,13040,14127,14129,14130,14131,69810	Ctse,Ctss,Fcer1g,Fcgr1,Fcgr2b,Fcgr3,Clec4b1
19_Member	GO Biological Processes	GO:0002675	positive regulation of acute inflammatory response	-4.61639	-2.70908	6/33	11501,12774,14127,14129,14131,21934	Adam8,Ccr5,Fcer1g,Fcgr1,Fcgr3,Tnfrsf11a
19_Member	GO Biological Processes	GO:0019882	antigen processing and presentation	-4.38255	-2.52867	10/114	13034,13040,14127,14129,14130,14131,18173,67844,69810,246256	Ctse,Ctss,Fcer1g,Fcgr1,Fcgr2b,Fcgr3,Slc11a1,Rab32,Clec4b1,Fcgr4
19_Member	GO Biological Processes	GO:0042590	antigen processing and presentation of exogenous peptide antigen via MHC class I	-4.18495	-2.37486	4/13	14127,14129,14131,69810	Fcer1g,Fcgr1,Fcgr3,Clec4b1
19_Member	GO Biological Processes	GO:0048002	antigen processing and presentation of peptide antigen	-4.17376	-2.36744	8/76	13034,13040,14127,14129,14130,14131,18173,69810	Ctse,Ctss,Fcer1g,Fcgr1,Fcgr2b,Fcgr3,Slc11a1,Clec4b1
19_Member	GO Biological Processes	GO:0002819	regulation of adaptive immune response	-3.98104	-2.21303	14/236	11846,12506,14127,14129,14130,14131,18173,54123,56620,58185,66824,83433,105855,171285	Arg1,Cd48,Fcer1g,Fcgr1,Fcgr2b,Fcgr3,Slc11a1,Irf7,Clec4n,Rsad2,Pycard,Trem2,Nckap1l,Havcr2
19_Member	GO Biological Processes	GO:0002883	regulation of hypersensitivity	-3.7978	-2.05861	4/16	14127,14129,14130,14131	Fcer1g,Fcgr1,Fcgr2b,Fcgr3
19_Member	GO Molecular Functions	GO:0140375	immune receptor activity	-3.73866	-2.00964	10/136	12774,12982,12983,12984,13036,14127,14129,14130,14131,246256	Ccr5,Csf2ra,Csf2rb,Csf2rb2,Ctsh,Fcer1g,Fcgr1,Fcgr2b,Fcgr3,Fcgr4
19_Member	GO Biological Processes	GO:0001796	regulation of type IIa hypersensitivity	-3.51675	-1.84128	3/8	14127,14129,14131	Fcer1g,Fcgr1,Fcgr3
19_Member	GO Biological Processes	GO:0001798	positive regulation of type IIa hypersensitivity	-3.51675	-1.84128	3/8	14127,14129,14131	Fcer1g,Fcgr1,Fcgr3
19_Member	GO Biological Processes	GO:0001810	regulation of type I hypersensitivity	-3.51675	-1.84128	3/8	14127,14130,14131	Fcer1g,Fcgr2b,Fcgr3
19_Member	GO Biological Processes	GO:0002892	regulation of type II hypersensitivity	-3.51675	-1.84128	3/8	14127,14129,14131	Fcer1g,Fcgr1,Fcgr3
19_Member	GO Biological Processes	GO:0002894	positive regulation of type II hypersensitivity	-3.51675	-1.84128	3/8	14127,14129,14131	Fcer1g,Fcgr1,Fcgr3
19_Member	GO Biological Processes	GO:0006909	phagocytosis	-3.44383	-1.79179	15/298	11629,14127,14129,14130,14131,16414,18173,20778,21825,22177,26362,56644,83433,104759,233571	Aif1,Fcer1g,Fcgr1,Fcgr2b,Fcgr3,Itgb2,Slc11a1,Scarb1,Thbs1,Tyrobp,Axl,Clec7a,Trem2,Pld4,P2ry6
19_Member	GO Biological Processes	GO:0019886	antigen processing and presentation of exogenous peptide antigen via MHC class II	-3.39735	-1.75227	4/20	13034,13040,14127,14130	Ctse,Ctss,Fcer1g,Fcgr2b
19_Member	GO Biological Processes	GO:0002495	antigen processing and presentation of peptide antigen via MHC class II	-3.23079	-1.61654	4/22	13034,13040,14127,14130	Ctse,Ctss,Fcer1g,Fcgr2b
19_Member	GO Biological Processes	GO:0002504	antigen processing and presentation of peptide or polysaccharide antigen via MHC class II	-3.15399	-1.55862	4/23	13034,13040,14127,14130	Ctse,Ctss,Fcer1g,Fcgr2b
19_Member	GO Biological Processes	GO:0002864	regulation of acute inflammatory response to antigenic stimulus	-3.15399	-1.55862	4/23	14127,14129,14130,14131	Fcer1g,Fcgr1,Fcgr2b,Fcgr3
19_Member	GO Biological Processes	GO:0002861	regulation of inflammatory response to antigenic stimulus	-3.13911	-1.54451	5/40	14127,14129,14130,14131,83433	Fcer1g,Fcgr1,Fcgr2b,Fcgr3,Trem2
19_Member	GO Biological Processes	GO:0002885	positive regulation of hypersensitivity	-2.94584	-1.39008	3/12	14127,14129,14131	Fcer1g,Fcgr1,Fcgr3
19_Member	GO Biological Processes	GO:0002437	inflammatory response to antigenic stimulus	-2.90229	-1.35773	5/45	14129,14131,16181,18605,58861	Fcgr1,Fcgr3,Il1rn,Enpp1,Cysltr1
19_Member	GO Biological Processes	GO:0002866	positive regulation of acute inflammatory response to antigenic stimulus	-2.7388	-1.22338	3/14	14127,14129,14131	Fcer1g,Fcgr1,Fcgr3
19_Member	GO Biological Processes	GO:0002822	regulation of adaptive immune response based on somatic recombination of immune receptors built from immunoglobulin superfamily domains	-2.64758	-1.16128	11/220	11846,14127,14129,14130,14131,18173,56620,58185,83433,105855,171285	Arg1,Fcer1g,Fcgr1,Fcgr2b,Fcgr3,Slc11a1,Clec4n,Rsad2,Trem2,Nckap1l,Havcr2
19_Member	GO Biological Processes	GO:0002863	positive regulation of inflammatory response to antigenic stimulus	-2.27776	-0.873118	3/20	14127,14129,14131	Fcer1g,Fcgr1,Fcgr3
19_Member	GO Biological Processes	GO:0002444	myeloid leukocyte mediated immunity	-2.11716	-0.743175	5/68	14129,14131,17916,17969,56743	Fcgr1,Fcgr3,Myo1f,Ncf1,Lat2
19_Member	GO Biological Processes	GO:0045576	mast cell activation	-2.09724	-0.730598	4/44	12506,14127,14131,56743	Cd48,Fcer1g,Fcgr3,Lat2
19_Member	GO Biological Processes	GO:0002821	positive regulation of adaptive immune response	-2.07919	-0.714367	8/159	14127,14129,14131,18173,56620,58185,66824,83433	Fcer1g,Fcgr1,Fcgr3,Slc11a1,Clec4n,Rsad2,Pycard,Trem2
20_Summary	GO Biological Processes	GO:0010564	regulation of cell cycle process	-8.34346	-5.92623	37/695	11629,11799,12236,12450,12534,12575,14056,16000,16319,16323,16551,16878,18817,20133,20135,20293,20296,20377,20873,20878,22418,23834,24108,26425,27214,54141,56150,67052,67849,68298,71819,72119,93695,107995,108907,233406,268697,19141,12427,18669,106795,404710,55948,12338,66824,230784	Aif1,Birc5,Bub1b,Ccng1,Cdk1,Cdkn1a,Ezh2,Igf1,Incenp,Inhba,Kif11,Lif,Plk1,Rrm1,Rrm2,Ccl12,Ccl2,Sfrp1,Plk4,Aurka,Wnt5a,Cdc6,Ubd,Nubp1,Dbf4,Spag5,Mad2l1,Ndc80,Cdca5,Ncapd2,Kif23,Tpx2,Gpnmb,Cdc20,Nusap1,Prc1,Ccnb1,Lgmn,Ccna1,Abcb1b,Tcf19,Iqgap3,Sfn,Capn6,Pycard,Sesn2
20_Member	GO Biological Processes	GO:0010564	regulation of cell cycle process	-8.34346	-5.92623	37/695	11629,11799,12236,12450,12534,12575,14056,16000,16319,16323,16551,16878,18817,20133,20135,20293,20296,20377,20873,20878,22418,23834,24108,26425,27214,54141,56150,67052,67849,68298,71819,72119,93695,107995,108907,233406,268697	Aif1,Birc5,Bub1b,Ccng1,Cdk1,Cdkn1a,Ezh2,Igf1,Incenp,Inhba,Kif11,Lif,Plk1,Rrm1,Rrm2,Ccl12,Ccl2,Sfrp1,Plk4,Aurka,Wnt5a,Cdc6,Ubd,Nubp1,Dbf4,Spag5,Mad2l1,Ndc80,Cdca5,Ncapd2,Kif23,Tpx2,Gpnmb,Cdc20,Nusap1,Prc1,Ccnb1
20_Member	GO Biological Processes	GO:1901990	regulation of mitotic cell cycle phase transition	-6.59732	-4.38422	21/311	11629,11799,12236,12450,12534,12575,14056,16323,18817,20133,20135,20293,20296,23834,24108,27214,56150,67052,67849,93695,268697	Aif1,Birc5,Bub1b,Ccng1,Cdk1,Cdkn1a,Ezh2,Inhba,Plk1,Rrm1,Rrm2,Ccl12,Ccl2,Cdc6,Ubd,Dbf4,Mad2l1,Ndc80,Cdca5,Gpnmb,Ccnb1
20_Member	GO Biological Processes	GO:1901987	regulation of cell cycle phase transition	-5.37597	-3.34872	22/401	11629,11799,12236,12450,12534,12575,14056,16323,18817,20133,20135,20293,20296,20878,23834,24108,27214,56150,67052,67849,93695,268697	Aif1,Birc5,Bub1b,Ccng1,Cdk1,Cdkn1a,Ezh2,Inhba,Plk1,Rrm1,Rrm2,Ccl12,Ccl2,Aurka,Cdc6,Ubd,Dbf4,Mad2l1,Ndc80,Cdca5,Gpnmb,Ccnb1
20_Member	GO Biological Processes	GO:1901991	negative regulation of mitotic cell cycle phase transition	-5.1882	-3.1918	13/159	11799,12236,12450,12534,12575,14056,16323,18817,20293,20296,23834,56150,93695	Birc5,Bub1b,Ccng1,Cdk1,Cdkn1a,Ezh2,Inhba,Plk1,Ccl12,Ccl2,Cdc6,Mad2l1,Gpnmb
20_Member	GO Biological Processes	GO:0007346	regulation of mitotic cell cycle	-5.15504	-3.16442	24/478	11629,11799,12236,12450,12534,12575,14056,16000,16323,18817,19141,20133,20135,20293,20296,23834,24108,27214,56150,67052,67849,93695,108907,268697	Aif1,Birc5,Bub1b,Ccng1,Cdk1,Cdkn1a,Ezh2,Igf1,Inhba,Plk1,Lgmn,Rrm1,Rrm2,Ccl12,Ccl2,Cdc6,Ubd,Dbf4,Mad2l1,Ndc80,Cdca5,Gpnmb,Nusap1,Ccnb1
20_Member	GO Biological Processes	GO:0010948	negative regulation of cell cycle process	-4.58104	-2.68	16/264	11799,12236,12450,12534,12575,14056,16323,16878,18817,20293,20296,23834,26425,56150,67052,93695	Birc5,Bub1b,Ccng1,Cdk1,Cdkn1a,Ezh2,Inhba,Lif,Plk1,Ccl12,Ccl2,Cdc6,Nubp1,Mad2l1,Ndc80,Gpnmb
20_Member	GO Biological Processes	GO:0045930	negative regulation of mitotic cell cycle	-4.37321	-2.52211	14/217	11799,12236,12450,12534,12575,14056,16323,18817,20293,20296,23834,56150,67052,93695	Birc5,Bub1b,Ccng1,Cdk1,Cdkn1a,Ezh2,Inhba,Plk1,Ccl12,Ccl2,Cdc6,Mad2l1,Ndc80,Gpnmb
20_Member	GO Biological Processes	GO:1901988	negative regulation of cell cycle phase transition	-4.30822	-2.46943	14/220	11799,12236,12450,12534,12575,14056,16323,18817,20293,20296,23834,56150,67052,93695	Birc5,Bub1b,Ccng1,Cdk1,Cdkn1a,Ezh2,Inhba,Plk1,Ccl12,Ccl2,Cdc6,Mad2l1,Ndc80,Gpnmb
20_Member	GO Biological Processes	GO:0044770	cell cycle phase transition	-3.94429	-2.18759	11/154	11799,12236,12427,12450,12534,18669,18817,67052,106795,268697,404710	Birc5,Bub1b,Ccna1,Ccng1,Cdk1,Abcb1b,Plk1,Ndc80,Tcf19,Ccnb1,Iqgap3
20_Member	GO Biological Processes	GO:0044772	mitotic cell cycle phase transition	-3.5371	-1.84751	10/144	11799,12236,12427,12450,12534,18669,18817,106795,268697,404710	Birc5,Bub1b,Ccna1,Ccng1,Cdk1,Abcb1b,Plk1,Tcf19,Ccnb1,Iqgap3
20_Member	GO Biological Processes	GO:2000045	regulation of G1/S transition of mitotic cell cycle	-3.489	-1.82266	10/146	11629,12575,14056,16323,20133,20135,20293,20296,27214,93695	Aif1,Cdkn1a,Ezh2,Inhba,Rrm1,Rrm2,Ccl12,Ccl2,Dbf4,Gpnmb
20_Member	GO Biological Processes	GO:0000079	regulation of cyclin-dependent protein serine/threonine kinase activity	-3.46473	-1.80828	7/73	12427,12450,12575,18817,23834,55948,268697	Ccna1,Ccng1,Cdkn1a,Plk1,Cdc6,Sfn,Ccnb1
20_Member	GO Biological Processes	GO:0007093	mitotic cell cycle checkpoint signaling	-3.40341	-1.75486	9/123	11799,12236,12450,12534,12575,18817,23834,56150,67052	Birc5,Bub1b,Ccng1,Cdk1,Cdkn1a,Plk1,Cdc6,Mad2l1,Ndc80
20_Member	GO Biological Processes	GO:1904029	regulation of cyclin-dependent protein kinase activity	-3.35707	-1.71804	7/76	12427,12450,12575,18817,23834,55948,268697	Ccna1,Ccng1,Cdkn1a,Plk1,Cdc6,Sfn,Ccnb1
20_Member	GO Biological Processes	GO:0045786	negative regulation of cell cycle	-3.21769	-1.60982	16/347	11799,12236,12450,12534,12575,14056,16323,16878,18817,20293,20296,23834,26425,56150,67052,93695	Birc5,Bub1b,Ccng1,Cdk1,Cdkn1a,Ezh2,Inhba,Lif,Plk1,Ccl12,Ccl2,Cdc6,Nubp1,Mad2l1,Ndc80,Gpnmb
20_Member	GO Biological Processes	GO:1902806	regulation of cell cycle G1/S phase transition	-2.9537	-1.39008	10/171	11629,12575,14056,16323,20133,20135,20293,20296,27214,93695	Aif1,Cdkn1a,Ezh2,Inhba,Rrm1,Rrm2,Ccl12,Ccl2,Dbf4,Gpnmb
20_Member	GO Biological Processes	GO:0000075	cell cycle checkpoint signaling	-2.82784	-1.29544	9/148	11799,12236,12450,12534,12575,18817,23834,56150,67052	Birc5,Bub1b,Ccng1,Cdk1,Cdkn1a,Plk1,Cdc6,Mad2l1,Ndc80
20_Member	GO Biological Processes	GO:0044839	cell cycle G2/M phase transition	-2.77482	-1.24705	5/48	11799,12534,18669,18817,67052	Birc5,Cdk1,Abcb1b,Plk1,Ndc80
20_Member	GO Biological Processes	GO:2000134	negative regulation of G1/S transition of mitotic cell cycle	-2.75412	-1.23355	6/71	12575,14056,16323,20293,20296,93695	Cdkn1a,Ezh2,Inhba,Ccl12,Ccl2,Gpnmb
20_Member	GO Cellular Components	GO:0000307	cyclin-dependent protein kinase holoenzyme complex	-2.6566	-1.16191	5/51	12427,12450,12534,12575,268697	Ccna1,Ccng1,Cdk1,Cdkn1a,Ccnb1
20_Member	GO Biological Processes	GO:0044818	mitotic G2/M transition checkpoint	-2.6566	-1.16191	5/51	12450,12534,12575,18817,23834	Ccng1,Cdk1,Cdkn1a,Plk1,Cdc6
20_Member	GO Biological Processes	GO:0010389	regulation of G2/M transition of mitotic cell cycle	-2.65192	-1.16191	7/100	12450,12534,12575,18817,20133,23834,268697	Ccng1,Cdk1,Cdkn1a,Plk1,Rrm1,Cdc6,Ccnb1
20_Member	GO Cellular Components	GO:0005876	spindle microtubule	-2.51822	-1.0541	6/79	11799,12338,12534,16551,18817,20878	Birc5,Capn6,Cdk1,Kif11,Plk1,Aurka
20_Member	GO Biological Processes	GO:1902807	negative regulation of cell cycle G1/S phase transition	-2.46393	-1.01315	6/81	12575,14056,16323,20293,20296,93695	Cdkn1a,Ezh2,Inhba,Ccl12,Ccl2,Gpnmb
20_Member	GO Cellular Components	GO:1902554	serine/threonine protein kinase complex	-2.4416	-1.00075	7/109	12427,12450,12534,12575,66824,230784,268697	Ccna1,Ccng1,Cdk1,Cdkn1a,Pycard,Sesn2,Ccnb1
20_Member	GO Biological Processes	GO:1902749	regulation of cell cycle G2/M phase transition	-2.39796	-0.967766	7/111	12450,12534,12575,18817,20133,23834,268697	Ccng1,Cdk1,Cdkn1a,Plk1,Rrm1,Cdc6,Ccnb1
20_Member	GO Biological Processes	GO:0007095	mitotic G2 DNA damage checkpoint signaling	-2.3674	-0.94348	4/37	12450,12534,12575,18817	Ccng1,Cdk1,Cdkn1a,Plk1
20_Member	GO Biological Processes	GO:0010972	negative regulation of G2/M transition of mitotic cell cycle	-2.28631	-0.876682	5/62	12450,12534,12575,18817,23834	Ccng1,Cdk1,Cdkn1a,Plk1,Cdc6
20_Member	GO Biological Processes	GO:1902750	negative regulation of cell cycle G2/M phase transition	-2.22772	-0.831927	5/64	12450,12534,12575,18817,23834	Ccng1,Cdk1,Cdkn1a,Plk1,Cdc6
20_Member	GO Cellular Components	GO:1902911	protein kinase complex	-2.10126	-0.733247	7/126	12427,12450,12534,12575,66824,230784,268697	Ccna1,Ccng1,Cdk1,Cdkn1a,Pycard,Sesn2,Ccnb1
20_Member	GO Biological Processes	GO:0000086	G2/M transition of mitotic cell cycle	-2.09724	-0.730598	4/44	11799,12534,18669,18817	Birc5,Cdk1,Abcb1b,Plk1

## Sheet: down regulated gene enrichment
Table S15. GO terms enriched in bleomycin-challenged mice lungs at day 14 post instillation.
Column A contains Summary (the biological process that has the minimal P-value within the cluster) and Members (the other biological processes within the culster).
Columns B-D contain meta-data describing the terms.
Columns E and F contain the enrichment p-values and multi-test-corrected q-values.
Columns H & I enumerate the genes found in each enriched term.
GroupID	Category	Term	Description	LogP	Log(q-value)	InTerm_InList	Genes	Symbols
1_Summary	GO Biological Processes	GO:0003013	circulatory system process	-14.057	-9.78976	26/466	11450,11464,11556,11835,12161,12373,13009,13618,16542,16598,17130,17896,17898,17901,18162,18821,18979,20404,21393,21814,21924,21954,22138,70008,98660,230899,11472,17762,19092,26875,65086	Adipoq,Actc1,Adrb3,Ar,Bmp6,Casq2,Csrp3,Ednrb,Kdr,Klf2,Smad6,Myl4,Myl7,Myl1,Npr3,Pln,Pon1,Sh3gl2,Tcap,Tgfbr3,Tnnc1,Tnni3,Ttn,Ace2,Atp1a2,Nppa,Actn2,Mapt,Prkg2,Pclo,Lpar3
1_Member	GO Biological Processes	GO:0003013	circulatory system process	-14.057	-9.78976	26/466	11450,11464,11556,11835,12161,12373,13009,13618,16542,16598,17130,17896,17898,17901,18162,18821,18979,20404,21393,21814,21924,21954,22138,70008,98660,230899	Adipoq,Actc1,Adrb3,Ar,Bmp6,Casq2,Csrp3,Ednrb,Kdr,Klf2,Smad6,Myl4,Myl7,Myl1,Npr3,Pln,Pon1,Sh3gl2,Tcap,Tgfbr3,Tnnc1,Tnni3,Ttn,Ace2,Atp1a2,Nppa
1_Member	GO Biological Processes	GO:0008015	blood circulation	-13.8354	-9.78976	25/434	11450,11464,11556,11835,12161,12373,13009,13618,16542,16598,17130,17896,17898,17901,18162,18979,20404,21393,21814,21924,21954,22138,70008,98660,230899	Adipoq,Actc1,Adrb3,Ar,Bmp6,Casq2,Csrp3,Ednrb,Kdr,Klf2,Smad6,Myl4,Myl7,Myl1,Npr3,Pon1,Sh3gl2,Tcap,Tgfbr3,Tnnc1,Tnni3,Ttn,Ace2,Atp1a2,Nppa
1_Member	GO Biological Processes	GO:0003018	vascular process in circulatory system	-5.46144	-2.86298	11/234	11556,12161,13618,16542,16598,17130,18162,20404,21814,98660,230899	Adrb3,Bmp6,Ednrb,Kdr,Klf2,Smad6,Npr3,Sh3gl2,Tgfbr3,Atp1a2,Nppa
1_Member	GO Biological Processes	GO:0042311	vasodilation	-5.1279	-2.62635	6/58	11556,13618,16542,16598,18162,230899	Adrb3,Ednrb,Kdr,Klf2,Npr3,Nppa
1_Member	GO Biological Processes	GO:0035296	regulation of tube diameter	-4.91309	-2.50094	9/173	11556,13618,16542,16598,17130,18162,21814,98660,230899	Adrb3,Ednrb,Kdr,Klf2,Smad6,Npr3,Tgfbr3,Atp1a2,Nppa
1_Member	GO Biological Processes	GO:0097746	blood vessel diameter maintenance	-4.91309	-2.50094	9/173	11556,13618,16542,16598,17130,18162,21814,98660,230899	Adrb3,Ednrb,Kdr,Klf2,Smad6,Npr3,Tgfbr3,Atp1a2,Nppa
1_Member	GO Biological Processes	GO:0035150	regulation of tube size	-4.89302	-2.49732	9/174	11556,13618,16542,16598,17130,18162,21814,98660,230899	Adrb3,Ednrb,Kdr,Klf2,Smad6,Npr3,Tgfbr3,Atp1a2,Nppa
1_Member	GO Biological Processes	GO:0008217	regulation of blood pressure	-4.8851	-2.49732	10/220	11450,11556,11835,13618,16542,18162,21954,70008,98660,230899	Adipoq,Adrb3,Ar,Ednrb,Kdr,Npr3,Tnni3,Ace2,Atp1a2,Nppa
1_Member	GO Biological Processes	GO:0003073	regulation of systemic arterial blood pressure	-4.0932	-1.8801	7/127	11556,11835,13618,16542,21954,70008,230899	Adrb3,Ar,Ednrb,Kdr,Tnni3,Ace2,Nppa
1_Member	GO Biological Processes	GO:0090066	regulation of anatomical structure size	-3.72841	-1.58859	14/557	11472,11556,13618,16542,16598,17130,17762,18162,19092,21814,26875,65086,98660,230899	Actn2,Adrb3,Ednrb,Kdr,Klf2,Smad6,Mapt,Npr3,Prkg2,Tgfbr3,Pclo,Lpar3,Atp1a2,Nppa
1_Member	GO Biological Processes	GO:0003085	negative regulation of systemic arterial blood pressure	-2.69978	-0.748532	3/31	11556,16542,230899	Adrb3,Kdr,Nppa
1_Member	GO Biological Processes	GO:0045776	negative regulation of blood pressure	-2.6907	-0.745454	4/66	11450,11556,16542,230899	Adipoq,Adrb3,Kdr,Nppa
2_Summary	GO Biological Processes	GO:0003012	muscle system process	-9.66994	-5.80042	16/249	11464,11472,11835,12373,13009,13618,17896,17901,21393,21924,21954,21957,22138,56012,59006,230899,17898,18821,15464,229474,21814,22413,17130,217082,11537,16542,17189,17395,17762,67971,81877,108075,20202,236920,20404,65254	Actc1,Actn2,Ar,Casq2,Csrp3,Ednrb,Myl4,Myl1,Tcap,Tnnc1,Tnni3,Tnnt3,Ttn,Pgam2,Myoz2,Nppa,Myl7,Pln,Hrc,Fhdc1,Tgfbr3,Wnt2,Smad6,Hlf,Cfd,Kdr,Mb,Mmp9,Mapt,Tppp3,Tnxb,Ltbp4,S100a9,Stard8,Sh3gl2,Dpysl5
2_Member	GO Biological Processes	GO:0003012	muscle system process	-9.66994	-5.80042	16/249	11464,11472,11835,12373,13009,13618,17896,17901,21393,21924,21954,21957,22138,56012,59006,230899	Actc1,Actn2,Ar,Casq2,Csrp3,Ednrb,Myl4,Myl1,Tcap,Tnnc1,Tnni3,Tnnt3,Ttn,Pgam2,Myoz2,Nppa
2_Member	GO Biological Processes	GO:0003015	heart process	-9.03126	-5.46276	11/105	11464,12373,13009,17896,17898,17901,18821,21393,21924,21954,22138	Actc1,Casq2,Csrp3,Myl4,Myl7,Myl1,Pln,Tcap,Tnnc1,Tnni3,Ttn
2_Member	GO Biological Processes	GO:0006941	striated muscle contraction	-8.899	-5.39745	11/108	11464,12373,13009,17896,17901,21393,21924,21954,21957,22138,56012	Actc1,Casq2,Csrp3,Myl4,Myl1,Tcap,Tnnc1,Tnni3,Tnnt3,Ttn,Pgam2
2_Member	GO Biological Processes	GO:0060047	heart contraction	-8.46243	-5.11579	10/91	11464,12373,13009,17896,17898,17901,21393,21924,21954,22138	Actc1,Casq2,Csrp3,Myl4,Myl7,Myl1,Tcap,Tnnc1,Tnni3,Ttn
2_Member	GO Cellular Components	GO:0030016	myofibril	-8.38989	-5.08464	14/223	11464,11472,12373,13009,15464,17896,17898,17901,21393,21924,21954,21957,22138,59006	Actc1,Actn2,Casq2,Csrp3,Hrc,Myl4,Myl7,Myl1,Tcap,Tnnc1,Tnni3,Tnnt3,Ttn,Myoz2
2_Member	GO Biological Processes	GO:0006936	muscle contraction	-8.19319	-4.92572	13/193	11464,11472,12373,13009,13618,17896,17901,21393,21924,21954,21957,22138,56012	Actc1,Actn2,Casq2,Csrp3,Ednrb,Myl4,Myl1,Tcap,Tnnc1,Tnni3,Tnnt3,Ttn,Pgam2
2_Member	GO Cellular Components	GO:0043292	contractile fiber	-8.07466	-4.8588	14/236	11464,11472,12373,13009,15464,17896,17898,17901,21393,21924,21954,21957,22138,59006	Actc1,Actn2,Casq2,Csrp3,Hrc,Myl4,Myl7,Myl1,Tcap,Tnnc1,Tnni3,Tnnt3,Ttn,Myoz2
2_Member	GO Cellular Components	GO:0030017	sarcomere	-8.05932	-4.8588	13/198	11464,11472,12373,13009,15464,17896,17898,21393,21924,21954,21957,22138,59006	Actc1,Actn2,Casq2,Csrp3,Hrc,Myl4,Myl7,Tcap,Tnnc1,Tnni3,Tnnt3,Ttn,Myoz2
2_Member	GO Biological Processes	GO:0060048	cardiac muscle contraction	-8.01072	-4.84017	9/75	11464,12373,13009,17896,17901,21393,21924,21954,22138	Actc1,Casq2,Csrp3,Myl4,Myl1,Tcap,Tnnc1,Tnni3,Ttn
2_Member	GO Biological Processes	GO:0030239	myofibril assembly	-7.3756	-4.29476	8/63	11464,11472,12373,13009,21393,21957,22138,59006	Actc1,Actn2,Casq2,Csrp3,Tcap,Tnnt3,Ttn,Myoz2
2_Member	GO Biological Processes	GO:0055002	striated muscle cell development	-7.3756	-4.29476	8/63	11464,11472,12373,13009,21393,21957,22138,59006	Actc1,Actn2,Casq2,Csrp3,Tcap,Tnnt3,Ttn,Myoz2
2_Member	GO Biological Processes	GO:0045214	sarcomere organization	-7.36265	-4.29476	7/42	11472,12373,13009,21393,21957,22138,59006	Actn2,Casq2,Csrp3,Tcap,Tnnt3,Ttn,Myoz2
2_Member	GO Biological Processes	GO:0031032	actomyosin structure organization	-6.4479	-3.56366	9/113	11464,11472,12373,13009,21393,21957,22138,59006,229474	Actc1,Actn2,Casq2,Csrp3,Tcap,Tnnt3,Ttn,Myoz2,Fhdc1
2_Member	GO Biological Processes	GO:0048738	cardiac muscle tissue development	-6.12662	-3.33076	11/200	11464,11472,13009,17898,18821,21393,21814,21924,21954,22138,22413	Actc1,Actn2,Csrp3,Myl7,Pln,Tcap,Tgfbr3,Tnnc1,Tnni3,Ttn,Wnt2
2_Member	GO Biological Processes	GO:0055008	cardiac muscle tissue morphogenesis	-5.75556	-3.04238	7/71	11464,21393,21814,21924,21954,22138,22413	Actc1,Tcap,Tgfbr3,Tnnc1,Tnni3,Ttn,Wnt2
2_Member	GO Biological Processes	GO:0035995	detection of muscle stretch	-5.68051	-3.00596	3/4	13009,21393,22138	Csrp3,Tcap,Ttn
2_Member	GO Biological Processes	GO:0010927	cellular component assembly involved in morphogenesis	-5.49136	-2.86386	8/110	11464,11472,12373,13009,21393,21957,22138,59006	Actc1,Actn2,Casq2,Csrp3,Tcap,Tnnt3,Ttn,Myoz2
2_Member	GO Biological Processes	GO:0055006	cardiac cell development	-5.47812	-2.86386	7/78	11464,11472,13009,17130,21393,21814,22138	Actc1,Actn2,Csrp3,Smad6,Tcap,Tgfbr3,Ttn
2_Member	GO Biological Processes	GO:0014706	striated muscle tissue development	-5.39143	-2.81564	13/338	11464,11472,13009,17898,18821,21393,21814,21924,21954,22138,22413,59006,217082	Actc1,Actn2,Csrp3,Myl7,Pln,Tcap,Tgfbr3,Tnnc1,Tnni3,Ttn,Wnt2,Myoz2,Hlf
2_Member	GO Biological Processes	GO:0060415	muscle tissue morphogenesis	-5.22732	-2.70675	7/85	11464,21393,21814,21924,21954,22138,22413	Actc1,Tcap,Tgfbr3,Tnnc1,Tnni3,Ttn,Wnt2
2_Member	GO Biological Processes	GO:0061061	muscle structure development	-5.22011	-2.70597	16/524	11464,11472,11537,12373,13009,13618,17130,21393,21814,21924,21954,21957,22138,22413,59006,217082	Actc1,Actn2,Cfd,Casq2,Csrp3,Ednrb,Smad6,Tcap,Tgfbr3,Tnnc1,Tnni3,Tnnt3,Ttn,Wnt2,Myoz2,Hlf
2_Member	GO Biological Processes	GO:0060537	muscle tissue development	-5.09587	-2.61254	13/360	11464,11472,13009,17898,18821,21393,21814,21924,21954,22138,22413,59006,217082	Actc1,Actn2,Csrp3,Myl7,Pln,Tcap,Tgfbr3,Tnnc1,Tnni3,Ttn,Wnt2,Myoz2,Hlf
2_Member	GO Biological Processes	GO:0030240	skeletal muscle thin filament assembly	-4.98674	-2.53772	3/6	11464,21393,22138	Actc1,Tcap,Ttn
2_Member	GO Biological Processes	GO:0048644	muscle organ morphogenesis	-4.96775	-2.52959	7/93	11464,21393,21814,21924,21954,22138,22413	Actc1,Tcap,Tgfbr3,Tnnc1,Tnni3,Ttn,Wnt2
2_Member	GO Biological Processes	GO:0055003	cardiac myofibril assembly	-4.93138	-2.50901	4/18	11464,13009,21393,22138	Actc1,Csrp3,Tcap,Ttn
2_Member	GO Biological Processes	GO:0014897	striated muscle hypertrophy	-4.87314	-2.49028	5/38	11835,13009,21393,22138,230899	Ar,Csrp3,Tcap,Ttn,Nppa
2_Member	GO Biological Processes	GO:0014896	muscle hypertrophy	-4.76125	-2.40583	5/40	11835,13009,21393,22138,230899	Ar,Csrp3,Tcap,Ttn,Nppa
2_Member	GO Molecular Functions	GO:0031433	telethonin binding	-4.74631	-2.40398	3/7	13009,22138,59006	Csrp3,Ttn,Myoz2
2_Member	GO Biological Processes	GO:0055001	muscle cell development	-4.68085	-2.35124	9/185	11464,11472,12373,13009,17130,21393,21957,22138,59006	Actc1,Actn2,Casq2,Csrp3,Smad6,Tcap,Tnnt3,Ttn,Myoz2
2_Member	GO Molecular Functions	GO:0008307	structural constituent of muscle	-4.64829	-2.32695	4/21	13009,17901,21393,22138	Csrp3,Myl1,Tcap,Ttn
2_Member	GO Cellular Components	GO:0031674	I band	-4.6296	-2.31363	8/144	11464,11472,12373,13009,15464,21393,22138,59006	Actc1,Actn2,Casq2,Csrp3,Hrc,Tcap,Ttn,Myoz2
2_Member	GO Biological Processes	GO:0014866	skeletal myofibril assembly	-4.54479	-2.25081	3/8	11464,21393,22138	Actc1,Tcap,Ttn
2_Member	GO Biological Processes	GO:0042692	muscle cell differentiation	-4.37268	-2.11807	11/306	11464,11472,11537,12373,13009,13618,17130,21393,21957,22138,59006	Actc1,Actn2,Cfd,Casq2,Csrp3,Ednrb,Smad6,Tcap,Tnnt3,Ttn,Myoz2
2_Member	GO Biological Processes	GO:0007507	heart development	-4.02278	-1.82226	15/589	11464,11472,13009,16542,17130,17189,17395,17898,18821,21393,21814,21924,21954,22138,22413	Actc1,Actn2,Csrp3,Kdr,Smad6,Mb,Mmp9,Myl7,Pln,Tcap,Tgfbr3,Tnnc1,Tnni3,Ttn,Wnt2
2_Member	GO Cellular Components	GO:0030018	Z disc	-4.00841	-1.8171	7/131	11472,12373,13009,15464,21393,22138,59006	Actn2,Casq2,Csrp3,Hrc,Tcap,Ttn,Myoz2
2_Member	GO Biological Processes	GO:0007517	muscle organ development	-3.84952	-1.68471	10/292	11464,13009,21393,21814,21924,21954,22138,22413,59006,217082	Actc1,Csrp3,Tcap,Tgfbr3,Tnnc1,Tnni3,Ttn,Wnt2,Myoz2,Hlf
2_Member	GO Biological Processes	GO:0035051	cardiocyte differentiation	-3.79002	-1.64204	7/142	11464,11472,13009,17130,21393,21814,22138	Actc1,Actn2,Csrp3,Smad6,Tcap,Tgfbr3,Ttn
2_Member	GO Biological Processes	GO:0003300	cardiac muscle hypertrophy	-3.69639	-1.56459	4/36	13009,21393,22138,230899	Csrp3,Tcap,Ttn,Nppa
2_Member	GO Biological Processes	GO:0055013	cardiac muscle cell development	-3.52439	-1.42078	5/72	11464,11472,13009,21393,22138	Actc1,Actn2,Csrp3,Tcap,Ttn
2_Member	GO Biological Processes	GO:0097435	supramolecular fiber organization	-3.45927	-1.3703	13/522	11464,11472,12373,13009,17762,21393,21957,22138,59006,67971,81877,108075,229474	Actc1,Actn2,Casq2,Csrp3,Mapt,Tcap,Tnnt3,Ttn,Myoz2,Tppp3,Tnxb,Ltbp4,Fhdc1
2_Member	GO Biological Processes	GO:0051146	striated muscle cell differentiation	-3.25008	-1.21467	8/228	11464,11472,12373,13009,21393,21957,22138,59006	Actc1,Actn2,Casq2,Csrp3,Tcap,Tnnt3,Ttn,Myoz2
2_Member	GO Biological Processes	GO:0035994	response to muscle stretch	-3.20284	-1.18047	3/21	13009,21393,22138	Csrp3,Tcap,Ttn
2_Member	GO Biological Processes	GO:0055007	cardiac muscle cell differentiation	-2.72463	-0.76537	5/108	11464,11472,13009,21393,22138	Actc1,Actn2,Csrp3,Tcap,Ttn
2_Member	GO Biological Processes	GO:0003007	heart morphogenesis	-2.69898	-0.748532	8/278	11464,17130,21393,21814,21924,21954,22138,22413	Actc1,Smad6,Tcap,Tgfbr3,Tnnc1,Tnni3,Ttn,Wnt2
2_Member	GO Biological Processes	GO:0140694	non-membrane-bounded organelle assembly	-2.42685	-0.528873	8/308	11464,11472,12373,13009,21393,21957,22138,59006	Actc1,Actn2,Casq2,Csrp3,Tcap,Tnnt3,Ttn,Myoz2
2_Member	GO Biological Processes	GO:0030036	actin cytoskeleton organization	-2.35249	-0.471227	11/536	11464,11472,12373,13009,20202,21393,21957,22138,59006,229474,236920	Actc1,Actn2,Casq2,Csrp3,S100a9,Tcap,Tnnt3,Ttn,Myoz2,Fhdc1,Stard8
2_Member	GO Biological Processes	GO:0032989	cellular component morphogenesis	-2.19805	-0.351089	12/643	11464,11472,12373,13009,16542,17762,20404,21393,21957,22138,59006,65254	Actc1,Actn2,Casq2,Csrp3,Kdr,Mapt,Sh3gl2,Tcap,Tnnt3,Ttn,Myoz2,Dpysl5
2_Member	GO Biological Processes	GO:0003206	cardiac chamber morphogenesis	-2.10553	-0.287797	5/151	17130,21814,21924,21954,22413	Smad6,Tgfbr3,Tnnc1,Tnni3,Wnt2
2_Member	GO Biological Processes	GO:0030029	actin filament-based process	-2.04099	-0.242614	11/592	11464,11472,12373,13009,20202,21393,21957,22138,59006,229474,236920	Actc1,Actn2,Casq2,Csrp3,S100a9,Tcap,Tnnt3,Ttn,Myoz2,Fhdc1,Stard8
3_Summary	GO Biological Processes	GO:0032409	regulation of transporter activity	-9.44321	-5.69862	17/298	11450,11472,12373,14419,15464,17395,18821,18979,19739,20617,56188,66402,70008,84506,98660,227618,230899,12478,13897,14681,19092,58187,65086,234564,11684,14799,16542,17762,26875	Adipoq,Actn2,Casq2,Gal,Hrc,Mmp9,Pln,Pon1,Rgs9,Snca,Fxyd1,Sln,Ace2,Hamp,Atp1a2,Lrrc26,Nppa,Cd19,Ces1e,Gnao1,Prkg2,Cldn10,Lpar3,Ces1f,Alox12,Gria1,Kdr,Mapt,Pclo
3_Member	GO Biological Processes	GO:0032409	regulation of transporter activity	-9.44321	-5.69862	17/298	11450,11472,12373,14419,15464,17395,18821,18979,19739,20617,56188,66402,70008,84506,98660,227618,230899	Adipoq,Actn2,Casq2,Gal,Hrc,Mmp9,Pln,Pon1,Rgs9,Snca,Fxyd1,Sln,Ace2,Hamp,Atp1a2,Lrrc26,Nppa
3_Member	GO Biological Processes	GO:0022898	regulation of transmembrane transporter activity	-7.93423	-4.79171	15/284	11472,12373,14419,15464,17395,18821,19739,20617,56188,66402,70008,84506,98660,227618,230899	Actn2,Casq2,Gal,Hrc,Mmp9,Pln,Rgs9,Snca,Fxyd1,Sln,Ace2,Hamp,Atp1a2,Lrrc26,Nppa
3_Member	GO Biological Processes	GO:1904062	regulation of cation transmembrane transport	-7.07025	-4.08533	16/379	11472,12373,12478,14419,15464,17395,18821,19739,20617,56188,66402,70008,84506,98660,227618,230899	Actn2,Casq2,Cd19,Gal,Hrc,Mmp9,Pln,Rgs9,Snca,Fxyd1,Sln,Ace2,Hamp,Atp1a2,Lrrc26,Nppa
3_Member	GO Biological Processes	GO:0043269	regulation of ion transport	-6.71911	-3.78743	22/750	11472,12373,12478,13897,14419,14681,15464,17395,18821,19092,19739,20617,56188,58187,65086,66402,70008,84506,98660,227618,230899,234564	Actn2,Casq2,Cd19,Ces1e,Gal,Gnao1,Hrc,Mmp9,Pln,Prkg2,Rgs9,Snca,Fxyd1,Cldn10,Lpar3,Sln,Ace2,Hamp,Atp1a2,Lrrc26,Nppa,Ces1f
3_Member	GO Biological Processes	GO:0032412	regulation of ion transmembrane transporter activity	-6.40652	-3.537	13/274	11472,12373,14419,15464,17395,18821,19739,56188,66402,84506,98660,227618,230899	Actn2,Casq2,Gal,Hrc,Mmp9,Pln,Rgs9,Fxyd1,Sln,Hamp,Atp1a2,Lrrc26,Nppa
3_Member	GO Biological Processes	GO:0010959	regulation of metal ion transport	-6.1211	-3.33076	16/446	11472,12373,12478,14419,14681,15464,18821,19739,20617,56188,65086,66402,84506,98660,227618,230899	Actn2,Casq2,Cd19,Gal,Gnao1,Hrc,Pln,Rgs9,Snca,Fxyd1,Lpar3,Sln,Hamp,Atp1a2,Lrrc26,Nppa
3_Member	GO Biological Processes	GO:0034765	regulation of ion transmembrane transport	-5.46685	-2.86298	16/501	11472,12373,12478,14419,15464,17395,18821,19739,20617,56188,66402,70008,84506,98660,227618,230899	Actn2,Casq2,Cd19,Gal,Hrc,Mmp9,Pln,Rgs9,Snca,Fxyd1,Sln,Ace2,Hamp,Atp1a2,Lrrc26,Nppa
3_Member	GO Biological Processes	GO:0034762	regulation of transmembrane transport	-5.06957	-2.59798	17/602	11450,11472,12373,12478,14419,15464,17395,18821,19739,20617,56188,66402,70008,84506,98660,227618,230899	Adipoq,Actn2,Casq2,Cd19,Gal,Hrc,Mmp9,Pln,Rgs9,Snca,Fxyd1,Sln,Ace2,Hamp,Atp1a2,Lrrc26,Nppa
3_Member	GO Biological Processes	GO:1904064	positive regulation of cation transmembrane transport	-4.97413	-2.53057	9/170	11472,12478,14419,19739,20617,56188,70008,227618,230899	Actn2,Cd19,Gal,Rgs9,Snca,Fxyd1,Ace2,Lrrc26,Nppa
3_Member	GO Biological Processes	GO:2001257	regulation of cation channel activity	-4.75624	-2.40523	9/181	11472,12373,14419,15464,17395,18821,19739,227618,230899	Actn2,Casq2,Gal,Hrc,Mmp9,Pln,Rgs9,Lrrc26,Nppa
3_Member	GO Biological Processes	GO:0034767	positive regulation of ion transmembrane transport	-4.53572	-2.24598	9/193	11472,12478,14419,19739,20617,56188,70008,227618,230899	Actn2,Cd19,Gal,Rgs9,Snca,Fxyd1,Ace2,Lrrc26,Nppa
3_Member	GO Biological Processes	GO:0034764	positive regulation of transmembrane transport	-4.3655	-2.11781	10/253	11450,11472,12478,14419,19739,20617,56188,70008,227618,230899	Adipoq,Actn2,Cd19,Gal,Rgs9,Snca,Fxyd1,Ace2,Lrrc26,Nppa
3_Member	GO Biological Processes	GO:1901018	positive regulation of potassium ion transmembrane transporter activity	-4.26446	-2.03176	4/26	11472,14419,227618,230899	Actn2,Gal,Lrrc26,Nppa
3_Member	GO Biological Processes	GO:0032411	positive regulation of transporter activity	-3.94678	-1.7704	7/134	11450,11472,14419,18979,19739,227618,230899	Adipoq,Actn2,Gal,Pon1,Rgs9,Lrrc26,Nppa
3_Member	GO Biological Processes	GO:1901016	regulation of potassium ion transmembrane transporter activity	-3.76539	-1.62014	5/64	11472,12373,14419,227618,230899	Actn2,Casq2,Gal,Lrrc26,Nppa
3_Member	GO Biological Processes	GO:1901381	positive regulation of potassium ion transmembrane transport	-3.47476	-1.38338	4/41	11472,14419,227618,230899	Actn2,Gal,Lrrc26,Nppa
3_Member	GO Biological Processes	GO:0043270	positive regulation of ion transport	-3.43474	-1.35291	10/329	11472,12478,14419,19739,20617,56188,65086,70008,227618,230899	Actn2,Cd19,Gal,Rgs9,Snca,Fxyd1,Lpar3,Ace2,Lrrc26,Nppa
3_Member	GO Biological Processes	GO:2001259	positive regulation of cation channel activity	-3.2146	-1.19017	5/84	11472,14419,19739,227618,230899	Actn2,Gal,Rgs9,Lrrc26,Nppa
3_Member	GO Biological Processes	GO:0043268	positive regulation of potassium ion transport	-3.10981	-1.10162	4/51	11472,14419,227618,230899	Actn2,Gal,Lrrc26,Nppa
3_Member	GO Biological Processes	GO:1901379	regulation of potassium ion transmembrane transport	-3.07815	-1.07785	5/90	11472,12373,14419,227618,230899	Actn2,Casq2,Gal,Lrrc26,Nppa
3_Member	GO Biological Processes	GO:0043266	regulation of potassium ion transport	-2.65542	-0.718706	5/112	11472,12373,14419,227618,230899	Actn2,Casq2,Gal,Lrrc26,Nppa
3_Member	GO Biological Processes	GO:0032414	positive regulation of ion transmembrane transporter activity	-2.43451	-0.533472	5/126	11472,14419,19739,227618,230899	Actn2,Gal,Rgs9,Lrrc26,Nppa
3_Member	GO Biological Processes	GO:0042391	regulation of membrane potential	-2.31462	-0.436317	10/466	11472,11684,12373,14799,16542,17762,20617,26875,56188,230899	Actn2,Alox12,Casq2,Gria1,Kdr,Mapt,Snca,Pclo,Fxyd1,Nppa
4_Summary	GO Biological Processes	GO:0009410	response to xenobiotic stimulus	-9.03197	-5.46276	17/317	11450,11670,13106,13479,14261,14262,14263,14858,14859,14862,16542,17395,20617,55990,56448,68458,235674,106648,11529,11684,12862,12865,12869,13113,13120,18984,71724,232223	Adipoq,Aldh3a1,Cyp2e1,Dpep1,Fmo1,Fmo3,Fmo5,Gsta2,Gsta3,Gstm1,Kdr,Mmp9,Snca,Fmo2,Cyp2d22,Ppp1r14a,Acaa1b,Cyp4f15,Adh7,Alox12,Cox6a2,Cox7a1,Cox8b,Cyp3a13,Cyp4b1,Por,Aox3,Txnrd3
4_Member	GO Biological Processes	GO:0009410	response to xenobiotic stimulus	-9.03197	-5.46276	17/317	11450,11670,13106,13479,14261,14262,14263,14858,14859,14862,16542,17395,20617,55990,56448,68458,235674	Adipoq,Aldh3a1,Cyp2e1,Dpep1,Fmo1,Fmo3,Fmo5,Gsta2,Gsta3,Gstm1,Kdr,Mmp9,Snca,Fmo2,Cyp2d22,Ppp1r14a,Acaa1b
4_Member	GO Biological Processes	GO:0071466	cellular response to xenobiotic stimulus	-8.67996	-5.2364	13/176	11450,13106,13479,14261,14262,14263,14858,14859,14862,55990,56448,68458,235674	Adipoq,Cyp2e1,Dpep1,Fmo1,Fmo3,Fmo5,Gsta2,Gsta3,Gstm1,Fmo2,Cyp2d22,Ppp1r14a,Acaa1b
4_Member	GO Biological Processes	GO:0006805	xenobiotic metabolic process	-7.29327	-4.24765	10/120	13106,14261,14262,14263,14858,14859,14862,55990,56448,235674	Cyp2e1,Fmo1,Fmo3,Fmo5,Gsta2,Gsta3,Gstm1,Fmo2,Cyp2d22,Acaa1b
4_Member	GO Molecular Functions	GO:0004499	N,N-dimethylaniline monooxygenase activity	-6.29193	-3.44048	4/9	14261,14262,14263,55990	Fmo1,Fmo3,Fmo5,Fmo2
4_Member	GO Molecular Functions	GO:0016709	oxidoreductase activity, acting on paired donors, with incorporation or reduction of molecular oxygen, NAD(P)H as one donor, and incorporation of one atom of oxygen	-5.92822	-3.17307	7/67	13106,14261,14262,14263,55990,56448,106648	Cyp2e1,Fmo1,Fmo3,Fmo5,Fmo2,Cyp2d22,Cyp4f15
4_Member	GO Molecular Functions	GO:0016491	oxidoreductase activity	-5.70872	-3.02483	21/794	11529,11670,11684,12862,12865,12869,13106,13113,13120,14261,14262,14263,14858,18984,20617,55990,56448,71724,106648,232223,235674	Adh7,Aldh3a1,Alox12,Cox6a2,Cox7a1,Cox8b,Cyp2e1,Cyp3a13,Cyp4b1,Fmo1,Fmo3,Fmo5,Gsta2,Por,Snca,Fmo2,Cyp2d22,Aox3,Cyp4f15,Txnrd3,Acaa1b
4_Member	GO Molecular Functions	GO:0004497	monooxygenase activity	-5.39242	-2.81564	9/151	13106,13113,13120,14261,14262,14263,55990,56448,106648	Cyp2e1,Cyp3a13,Cyp4b1,Fmo1,Fmo3,Fmo5,Fmo2,Cyp2d22,Cyp4f15
4_Member	GO Molecular Functions	GO:0050660	flavin adenine dinucleotide binding	-5.22732	-2.70675	7/85	14261,14262,14263,18984,55990,71724,232223	Fmo1,Fmo3,Fmo5,Por,Fmo2,Aox3,Txnrd3
4_Member	GO Molecular Functions	GO:0016705	oxidoreductase activity, acting on paired donors, with incorporation or reduction of molecular oxygen	-4.78388	-2.424	10/226	13106,13113,13120,14261,14262,14263,18984,55990,56448,106648	Cyp2e1,Cyp3a13,Cyp4b1,Fmo1,Fmo3,Fmo5,Por,Fmo2,Cyp2d22,Cyp4f15
4_Member	GO Molecular Functions	GO:0050661	NADP binding	-4.45958	-2.19929	5/46	14261,14262,14263,18984,55990	Fmo1,Fmo3,Fmo5,Por,Fmo2
4_Member	GO Biological Processes	GO:0070995	NADPH oxidation	-4.37129	-2.11807	3/9	14261,14263,55990	Fmo1,Fmo5,Fmo2
4_Member	GO Biological Processes	GO:0009404	toxin metabolic process	-3.84959	-1.68471	3/13	14261,14859,55990	Fmo1,Gsta3,Fmo2
4_Member	GO Biological Processes	GO:0006739	NADP metabolic process	-2.5469	-0.620209	3/35	14261,14263,55990	Fmo1,Fmo5,Fmo2
4_Member	GO Biological Processes	GO:0019748	secondary metabolic process	-2.10904	-0.289171	3/50	14261,14859,55990	Fmo1,Gsta3,Fmo2
5_Summary	GO Biological Processes	GO:0044057	regulation of system process	-8.57469	-5.18229	23/645	11450,12161,12373,13009,13618,14419,14681,15464,17130,17896,18821,21785,21924,21954,21957,22138,26875,56188,66402,70008,84506,98660,230899,11472,17395,19092,20617,11514,11656,11979,12478,14729,16542,58805,65086,67800,217166,19739,17762,14077,20528,53896,67473,68775,227618	Adipoq,Bmp6,Casq2,Csrp3,Ednrb,Gal,Gnao1,Hrc,Smad6,Myl4,Pln,Tff2,Tnnc1,Tnni3,Tnnt3,Ttn,Pclo,Fxyd1,Sln,Ace2,Hamp,Atp1a2,Nppa,Actn2,Mmp9,Prkg2,Snca,Adcy8,Alas2,Atp7b,Cd19,Gp5,Kdr,Mlxipl,Lpar3,Dgat2,Nr1d1,Rgs9,Mapt,Fabp3,Slc2a4,Slc7a10,Slc47a1,Atp6v1c2,Lrrc26
5_Member	GO Biological Processes	GO:0044057	regulation of system process	-8.57469	-5.18229	23/645	11450,12161,12373,13009,13618,14419,14681,15464,17130,17896,18821,21785,21924,21954,21957,22138,26875,56188,66402,70008,84506,98660,230899	Adipoq,Bmp6,Casq2,Csrp3,Ednrb,Gal,Gnao1,Hrc,Smad6,Myl4,Pln,Tff2,Tnnc1,Tnni3,Tnnt3,Ttn,Pclo,Fxyd1,Sln,Ace2,Hamp,Atp1a2,Nppa
5_Member	GO Biological Processes	GO:0008016	regulation of heart contraction	-7.19234	-4.16791	12/194	12373,13009,13618,14681,15464,17896,18821,21954,56188,70008,98660,230899	Casq2,Csrp3,Ednrb,Gnao1,Hrc,Myl4,Pln,Tnni3,Fxyd1,Ace2,Atp1a2,Nppa
5_Member	GO Biological Processes	GO:0090257	regulation of muscle system process	-6.76413	-3.81542	13/255	12373,15464,18821,21924,21954,21957,22138,56188,66402,70008,84506,98660,230899	Casq2,Hrc,Pln,Tnnc1,Tnni3,Tnnt3,Ttn,Fxyd1,Sln,Ace2,Hamp,Atp1a2,Nppa
5_Member	GO Biological Processes	GO:0043271	negative regulation of ion transport	-6.65679	-3.74151	11/177	11472,12373,14681,15464,17395,18821,19092,20617,66402,84506,98660	Actn2,Casq2,Gnao1,Hrc,Mmp9,Pln,Prkg2,Snca,Sln,Hamp,Atp1a2
5_Member	GO Biological Processes	GO:1903522	regulation of blood circulation	-6.60982	-3.71033	13/263	12373,13009,13618,14681,15464,17130,17896,18821,21954,56188,70008,98660,230899	Casq2,Csrp3,Ednrb,Gnao1,Hrc,Smad6,Myl4,Pln,Tnni3,Fxyd1,Ace2,Atp1a2,Nppa
5_Member	GO Biological Processes	GO:0032410	negative regulation of transporter activity	-6.26861	-3.44048	8/87	11472,12373,17395,18821,20617,66402,84506,98660	Actn2,Casq2,Mmp9,Pln,Snca,Sln,Hamp,Atp1a2
5_Member	GO Biological Processes	GO:0006942	regulation of striated muscle contraction	-6.2302	-3.41503	8/88	12373,18821,21954,21957,56188,70008,98660,230899	Casq2,Pln,Tnni3,Tnnt3,Fxyd1,Ace2,Atp1a2,Nppa
5_Member	GO Biological Processes	GO:0055082	cellular chemical homeostasis	-5.83081	-3.09694	21/780	11514,11656,11979,12161,12373,12478,13009,13618,14729,15464,16542,18821,20617,21954,56188,58805,65086,67800,84506,98660,217166	Adcy8,Alas2,Atp7b,Bmp6,Casq2,Cd19,Csrp3,Ednrb,Gp5,Hrc,Kdr,Pln,Snca,Tnni3,Fxyd1,Mlxipl,Lpar3,Dgat2,Hamp,Atp1a2,Nr1d1
5_Member	GO Biological Processes	GO:0055117	regulation of cardiac muscle contraction	-5.75556	-3.04238	7/71	12373,18821,21954,56188,70008,98660,230899	Casq2,Pln,Tnni3,Fxyd1,Ace2,Atp1a2,Nppa
5_Member	GO Biological Processes	GO:0006875	cellular metal ion homeostasis	-5.73791	-3.03472	18/597	11514,11656,11979,12161,12373,12478,13009,13618,14729,15464,16542,18821,20617,21954,56188,65086,84506,98660	Adcy8,Alas2,Atp7b,Bmp6,Casq2,Cd19,Csrp3,Ednrb,Gp5,Hrc,Kdr,Pln,Snca,Tnni3,Fxyd1,Lpar3,Hamp,Atp1a2
5_Member	GO Biological Processes	GO:0032413	negative regulation of ion transmembrane transporter activity	-5.47812	-2.86386	7/78	11472,12373,17395,18821,66402,84506,98660	Actn2,Casq2,Mmp9,Pln,Sln,Hamp,Atp1a2
5_Member	GO Biological Processes	GO:0006874	cellular calcium ion homeostasis	-5.15162	-2.64383	15/470	11514,11979,12373,12478,13009,13618,14729,15464,16542,18821,20617,21954,56188,65086,98660	Adcy8,Atp7b,Casq2,Cd19,Csrp3,Ednrb,Gp5,Hrc,Kdr,Pln,Snca,Tnni3,Fxyd1,Lpar3,Atp1a2
5_Member	GO Biological Processes	GO:0006937	regulation of muscle contraction	-5.10008	-2.61254	9/164	12373,18821,21924,21954,21957,56188,70008,98660,230899	Casq2,Pln,Tnnc1,Tnni3,Tnnt3,Fxyd1,Ace2,Atp1a2,Nppa
5_Member	GO Biological Processes	GO:0030003	cellular cation homeostasis	-5.08036	-2.60295	18/666	11514,11656,11979,12161,12373,12478,13009,13618,14729,15464,16542,18821,20617,21954,56188,65086,84506,98660	Adcy8,Alas2,Atp7b,Bmp6,Casq2,Cd19,Csrp3,Ednrb,Gp5,Hrc,Kdr,Pln,Snca,Tnni3,Fxyd1,Lpar3,Hamp,Atp1a2
5_Member	GO Biological Processes	GO:0055065	metal ion homeostasis	-4.99269	-2.53772	18/676	11514,11656,11979,12161,12373,12478,13009,13618,14729,15464,16542,18821,20617,21954,56188,65086,84506,98660	Adcy8,Alas2,Atp7b,Bmp6,Casq2,Cd19,Csrp3,Ednrb,Gp5,Hrc,Kdr,Pln,Snca,Tnni3,Fxyd1,Lpar3,Hamp,Atp1a2
5_Member	GO Biological Processes	GO:0006873	cellular ion homeostasis	-4.94094	-2.50901	18/682	11514,11656,11979,12161,12373,12478,13009,13618,14729,15464,16542,18821,20617,21954,56188,65086,84506,98660	Adcy8,Alas2,Atp7b,Bmp6,Casq2,Cd19,Csrp3,Ednrb,Gp5,Hrc,Kdr,Pln,Snca,Tnni3,Fxyd1,Lpar3,Hamp,Atp1a2
5_Member	GO Biological Processes	GO:1901077	regulation of relaxation of muscle	-4.93138	-2.50901	4/18	15464,18821,22138,66402	Hrc,Pln,Ttn,Sln
5_Member	GO Biological Processes	GO:1903169	regulation of calcium ion transmembrane transport	-4.89302	-2.49732	9/174	12373,12478,15464,18821,19739,20617,66402,98660,230899	Casq2,Cd19,Hrc,Pln,Rgs9,Snca,Sln,Atp1a2,Nppa
5_Member	GO Biological Processes	GO:0072503	cellular divalent inorganic cation homeostasis	-4.88493	-2.49732	15/495	11514,11979,12373,12478,13009,13618,14729,15464,16542,18821,20617,21954,56188,65086,98660	Adcy8,Atp7b,Casq2,Cd19,Csrp3,Ednrb,Gp5,Hrc,Kdr,Pln,Snca,Tnni3,Fxyd1,Lpar3,Atp1a2
5_Member	GO Biological Processes	GO:0055074	calcium ion homeostasis	-4.85411	-2.47595	15/498	11514,11979,12373,12478,13009,13618,14729,15464,16542,18821,20617,21954,56188,65086,98660	Adcy8,Atp7b,Casq2,Cd19,Csrp3,Ednrb,Gp5,Hrc,Kdr,Pln,Snca,Tnni3,Fxyd1,Lpar3,Atp1a2
5_Member	GO Biological Processes	GO:1904063	negative regulation of cation transmembrane transport	-4.81804	-2.45202	7/98	11472,12373,17395,18821,66402,84506,98660	Actn2,Casq2,Mmp9,Pln,Sln,Hamp,Atp1a2
5_Member	GO Biological Processes	GO:0051926	negative regulation of calcium ion transport	-4.68832	-2.35451	6/69	12373,14681,15464,18821,66402,98660	Casq2,Gnao1,Hrc,Pln,Sln,Atp1a2
5_Member	GO Biological Processes	GO:0051924	regulation of calcium ion transport	-4.62685	-2.31363	11/287	12373,12478,14681,15464,18821,19739,20617,65086,66402,98660,230899	Casq2,Cd19,Gnao1,Hrc,Pln,Rgs9,Snca,Lpar3,Sln,Atp1a2,Nppa
5_Member	GO Biological Processes	GO:0034766	negative regulation of ion transmembrane transport	-4.56926	-2.26401	7/107	11472,12373,17395,18821,66402,84506,98660	Actn2,Casq2,Mmp9,Pln,Sln,Hamp,Atp1a2
5_Member	GO Biological Processes	GO:0072507	divalent inorganic cation homeostasis	-4.53055	-2.2446	15/531	11514,11979,12373,12478,13009,13618,14729,15464,16542,18821,20617,21954,56188,65086,98660	Adcy8,Atp7b,Casq2,Cd19,Csrp3,Ednrb,Gp5,Hrc,Kdr,Pln,Snca,Tnni3,Fxyd1,Lpar3,Atp1a2
5_Member	GO Biological Processes	GO:1903115	regulation of actin filament-based movement	-4.45958	-2.19929	5/46	12373,18821,21924,56188,98660	Casq2,Pln,Tnnc1,Fxyd1,Atp1a2
5_Member	GO Biological Processes	GO:0055080	cation homeostasis	-4.35802	-2.11518	18/755	11514,11656,11979,12161,12373,12478,13009,13618,14729,15464,16542,18821,20617,21954,56188,65086,84506,98660	Adcy8,Alas2,Atp7b,Bmp6,Casq2,Cd19,Csrp3,Ednrb,Gp5,Hrc,Kdr,Pln,Snca,Tnni3,Fxyd1,Lpar3,Hamp,Atp1a2
5_Member	GO Biological Processes	GO:0098771	inorganic ion homeostasis	-4.29167	-2.05223	18/764	11514,11656,11979,12161,12373,12478,13009,13618,14729,15464,16542,18821,20617,21954,56188,65086,84506,98660	Adcy8,Alas2,Atp7b,Bmp6,Casq2,Cd19,Csrp3,Ednrb,Gp5,Hrc,Kdr,Pln,Snca,Tnni3,Fxyd1,Lpar3,Hamp,Atp1a2
5_Member	GO Biological Processes	GO:0051051	negative regulation of transport	-4.19233	-1.96953	14/503	11450,11472,12373,14681,15464,17395,17762,18821,19092,20617,21785,66402,84506,98660	Adipoq,Actn2,Casq2,Gnao1,Hrc,Mmp9,Mapt,Pln,Prkg2,Snca,Tff2,Sln,Hamp,Atp1a2
5_Member	GO Cellular Components	GO:0016528	sarcoplasm	-4.17264	-1.9531	6/85	12373,14077,15464,18821,20528,66402	Casq2,Fabp3,Hrc,Pln,Slc2a4,Sln
5_Member	GO Biological Processes	GO:1901019	regulation of calcium ion transmembrane transporter activity	-4.0608	-1.85717	6/89	12373,15464,18821,66402,98660,230899	Casq2,Hrc,Pln,Sln,Atp1a2,Nppa
5_Member	GO Biological Processes	GO:0034763	negative regulation of transmembrane transport	-3.82822	-1.6691	7/140	11472,12373,17395,18821,66402,84506,98660	Actn2,Casq2,Mmp9,Pln,Sln,Hamp,Atp1a2
5_Member	GO Biological Processes	GO:1901020	negative regulation of calcium ion transmembrane transporter activity	-3.79477	-1.64402	4/34	12373,18821,66402,98660	Casq2,Pln,Sln,Atp1a2
5_Member	GO Biological Processes	GO:0086004	regulation of cardiac muscle cell contraction	-3.60388	-1.48254	4/38	12373,18821,56188,98660	Casq2,Pln,Fxyd1,Atp1a2
5_Member	GO Cellular Components	GO:0016529	sarcoplasmic reticulum	-3.41498	-1.33934	5/76	12373,15464,18821,20528,66402	Casq2,Hrc,Pln,Slc2a4,Sln
5_Member	GO Biological Processes	GO:0051282	regulation of sequestering of calcium ion	-3.33288	-1.27627	6/121	12373,12478,14729,15464,18821,20617	Casq2,Cd19,Gp5,Hrc,Pln,Snca
5_Member	GO Biological Processes	GO:1903170	negative regulation of calcium ion transmembrane transport	-3.28124	-1.23562	4/46	12373,18821,66402,98660	Casq2,Pln,Sln,Atp1a2
5_Member	GO Biological Processes	GO:0060314	regulation of ryanodine-sensitive calcium-release channel activity	-3.26719	-1.22374	3/20	12373,15464,18821	Casq2,Hrc,Pln
5_Member	GO Biological Processes	GO:0051279	regulation of release of sequestered calcium ion into cytosol	-3.26259	-1.22129	5/82	12373,12478,15464,18821,20617	Casq2,Cd19,Hrc,Pln,Snca
5_Member	GO Biological Processes	GO:0051480	regulation of cytosolic calcium ion concentration	-3.15918	-1.14091	10/357	11514,12478,13618,14729,15464,16542,20617,56188,65086,98660	Adcy8,Cd19,Ednrb,Gp5,Hrc,Kdr,Snca,Fxyd1,Lpar3,Atp1a2
5_Member	GO Biological Processes	GO:0010880	regulation of release of sequestered calcium ion into cytosol by sarcoplasmic reticulum	-3.08364	-1.08139	3/23	12373,15464,18821	Casq2,Hrc,Pln
5_Member	GO Cellular Components	GO:0033017	sarcoplasmic reticulum membrane	-3.08364	-1.08139	3/23	15464,18821,66402	Hrc,Pln,Sln
5_Member	GO Biological Processes	GO:0032387	negative regulation of intracellular transport	-2.6907	-0.745454	4/66	11450,15464,17762,18821	Adipoq,Hrc,Mapt,Pln
5_Member	GO Biological Processes	GO:0010522	regulation of calcium ion transport into cytosol	-2.67244	-0.730632	5/111	12373,12478,15464,18821,20617	Casq2,Cd19,Hrc,Pln,Snca
5_Member	GO Biological Processes	GO:0002027	regulation of heart rate	-2.65542	-0.718706	5/112	12373,13618,15464,18821,230899	Casq2,Ednrb,Hrc,Pln,Nppa
5_Member	GO Biological Processes	GO:0006812	cation transport	-2.05461	-0.251085	13/756	11979,13618,14729,18821,53896,56188,66402,67473,68775,70008,98660,227618,230899	Atp7b,Ednrb,Gp5,Pln,Slc7a10,Fxyd1,Sln,Slc47a1,Atp6v1c2,Ace2,Atp1a2,Lrrc26,Nppa
6_Summary	GO Biological Processes	GO:1905954	positive regulation of lipid localization	-7.15739	-4.15317	10/124	11450,12161,12683,13897,14077,14419,18979,79235,217258,234564,12478,14263,18984,20617,21835,58805,67800,217166,11529,11684,13106,13618,15360,53315,56448,106648,235674,14711,14311,57435,13113,18778,272636	Adipoq,Bmp6,Cidea,Ces1e,Fabp3,Gal,Pon1,Lrat,Abca8a,Ces1f,Cd19,Fmo5,Por,Snca,Thrsp,Mlxipl,Dgat2,Nr1d1,Adh7,Alox12,Cyp2e1,Ednrb,Hmgcs2,Sult1d1,Cyp2d22,Cyp4f15,Acaa1b,Gnmt,Cidec,Plin4,Cyp3a13,Pla2g1b,Esyt3
6_Member	GO Biological Processes	GO:1905954	positive regulation of lipid localization	-7.15739	-4.15317	10/124	11450,12161,12683,13897,14077,14419,18979,79235,217258,234564	Adipoq,Bmp6,Cidea,Ces1e,Fabp3,Gal,Pon1,Lrat,Abca8a,Ces1f
6_Member	GO Biological Processes	GO:0032370	positive regulation of lipid transport	-6.86804	-3.90161	9/101	11450,12161,13897,14077,14419,18979,79235,217258,234564	Adipoq,Bmp6,Ces1e,Fabp3,Gal,Pon1,Lrat,Abca8a,Ces1f
6_Member	GO Biological Processes	GO:0019216	regulation of lipid metabolic process	-6.27224	-3.44048	15/381	11450,12161,12478,12683,13897,14077,14263,14419,18984,20617,21835,58805,67800,217166,234564	Adipoq,Bmp6,Cd19,Cidea,Ces1e,Fabp3,Fmo5,Gal,Por,Snca,Thrsp,Mlxipl,Dgat2,Nr1d1,Ces1f
6_Member	GO Biological Processes	GO:0045834	positive regulation of lipid metabolic process	-5.57067	-2.923	10/184	11450,12161,12478,13897,14077,18984,58805,67800,217166,234564	Adipoq,Bmp6,Cd19,Ces1e,Fabp3,Por,Mlxipl,Dgat2,Nr1d1,Ces1f
6_Member	GO Biological Processes	GO:1905952	regulation of lipid localization	-5.50771	-2.86863	10/187	11450,12161,12683,13897,14077,14419,18979,79235,217258,234564	Adipoq,Bmp6,Cidea,Ces1e,Fabp3,Gal,Pon1,Lrat,Abca8a,Ces1f
6_Member	GO Biological Processes	GO:1901615	organic hydroxy compound metabolic process	-5.36693	-2.79843	15/451	11529,11684,13106,13618,13897,15360,18979,20617,53315,56448,67800,79235,106648,234564,235674	Adh7,Alox12,Cyp2e1,Ednrb,Ces1e,Hmgcs2,Pon1,Snca,Sult1d1,Cyp2d22,Dgat2,Lrat,Cyp4f15,Ces1f,Acaa1b
6_Member	GO Biological Processes	GO:0010565	regulation of cellular ketone metabolic process	-5.34558	-2.78427	9/153	11450,12161,13897,14077,20617,58805,67800,217166,234564	Adipoq,Bmp6,Ces1e,Fabp3,Snca,Mlxipl,Dgat2,Nr1d1,Ces1f
6_Member	GO Biological Processes	GO:0019218	regulation of steroid metabolic process	-5.29095	-2.73787	8/117	12161,13897,14263,14419,18984,67800,217166,234564	Bmp6,Ces1e,Fmo5,Gal,Por,Dgat2,Nr1d1,Ces1f
6_Member	GO Biological Processes	GO:0032368	regulation of lipid transport	-5.254	-2.71898	9/157	11450,12161,13897,14077,14419,18979,79235,217258,234564	Adipoq,Bmp6,Ces1e,Fabp3,Gal,Pon1,Lrat,Abca8a,Ces1f
6_Member	GO Biological Processes	GO:0010875	positive regulation of cholesterol efflux	-5.25271	-2.71898	5/32	11450,13897,18979,217258,234564	Adipoq,Ces1e,Pon1,Abca8a,Ces1f
6_Member	GO Biological Processes	GO:0062013	positive regulation of small molecule metabolic process	-5.03644	-2.57061	9/167	11450,12161,13897,18984,20617,58805,67800,217166,234564	Adipoq,Bmp6,Ces1e,Por,Snca,Mlxipl,Dgat2,Nr1d1,Ces1f
6_Member	GO Biological Processes	GO:0090181	regulation of cholesterol metabolic process	-4.70761	-2.36957	5/41	13897,14263,18984,67800,234564	Ces1e,Fmo5,Por,Dgat2,Ces1f
6_Member	GO Biological Processes	GO:0010874	regulation of cholesterol efflux	-4.60457	-2.29535	5/43	11450,13897,18979,217258,234564	Adipoq,Ces1e,Pon1,Abca8a,Ces1f
6_Member	GO Biological Processes	GO:0045940	positive regulation of steroid metabolic process	-4.50671	-2.22825	5/45	12161,13897,18984,217166,234564	Bmp6,Ces1e,Por,Nr1d1,Ces1f
6_Member	GO Biological Processes	GO:0032373	positive regulation of sterol transport	-4.45958	-2.19929	5/46	11450,13897,18979,217258,234564	Adipoq,Ces1e,Pon1,Abca8a,Ces1f
6_Member	GO Biological Processes	GO:0032376	positive regulation of cholesterol transport	-4.45958	-2.19929	5/46	11450,13897,18979,217258,234564	Adipoq,Ces1e,Pon1,Abca8a,Ces1f
6_Member	GO Biological Processes	GO:0046890	regulation of lipid biosynthetic process	-4.36409	-2.11781	9/203	12161,13897,14077,18984,21835,58805,67800,217166,234564	Bmp6,Ces1e,Fabp3,Por,Thrsp,Mlxipl,Dgat2,Nr1d1,Ces1f
6_Member	GO Biological Processes	GO:0062012	regulation of small molecule metabolic process	-4.28816	-2.0521	12/370	11450,12161,13897,14077,14263,14711,18984,20617,58805,67800,217166,234564	Adipoq,Bmp6,Ces1e,Fabp3,Fmo5,Gnmt,Por,Snca,Mlxipl,Dgat2,Nr1d1,Ces1f
6_Member	GO Biological Processes	GO:0046889	positive regulation of lipid biosynthetic process	-3.62013	-1.49359	6/107	12161,14077,18984,58805,67800,217166	Bmp6,Fabp3,Por,Mlxipl,Dgat2,Nr1d1
6_Member	GO Cellular Components	GO:0005811	lipid droplet	-3.5982	-1.47944	6/108	12683,13897,14311,57435,67800,234564	Cidea,Ces1e,Cidec,Plin4,Dgat2,Ces1f
6_Member	GO Biological Processes	GO:0070857	regulation of bile acid biosynthetic process	-3.56555	-1.4519	3/16	13897,217166,234564	Ces1e,Nr1d1,Ces1f
6_Member	GO Biological Processes	GO:0032371	regulation of sterol transport	-3.52439	-1.42078	5/72	11450,13897,18979,217258,234564	Adipoq,Ces1e,Pon1,Abca8a,Ces1f
6_Member	GO Biological Processes	GO:0032374	regulation of cholesterol transport	-3.52439	-1.42078	5/72	11450,13897,18979,217258,234564	Adipoq,Ces1e,Pon1,Abca8a,Ces1f
6_Member	GO Biological Processes	GO:0008202	steroid metabolic process	-3.48909	-1.39286	9/265	13106,13113,13618,13897,15360,18979,56448,234564,235674	Cyp2e1,Cyp3a13,Ednrb,Ces1e,Hmgcs2,Pon1,Cyp2d22,Ces1f,Acaa1b
6_Member	GO Biological Processes	GO:0090205	positive regulation of cholesterol metabolic process	-3.40723	-1.33934	3/18	13897,18984,234564	Ces1e,Por,Ces1f
6_Member	GO Biological Processes	GO:1904251	regulation of bile acid metabolic process	-3.33519	-1.27634	3/19	13897,217166,234564	Ces1e,Nr1d1,Ces1f
6_Member	GO Biological Processes	GO:0050810	regulation of steroid biosynthetic process	-3.23843	-1.20985	5/83	12161,13897,18984,217166,234564	Bmp6,Ces1e,Por,Nr1d1,Ces1f
6_Member	GO Biological Processes	GO:0042632	cholesterol homeostasis	-2.93163	-0.94101	5/97	13897,14077,67800,217166,234564	Ces1e,Fabp3,Dgat2,Nr1d1,Ces1f
6_Member	GO Biological Processes	GO:0055092	sterol homeostasis	-2.9117	-0.926786	5/98	13897,14077,67800,217166,234564	Ces1e,Fabp3,Dgat2,Nr1d1,Ces1f
6_Member	GO Biological Processes	GO:1901617	organic hydroxy compound biosynthetic process	-2.59749	-0.66535	6/168	11684,13897,15360,20617,56448,234564	Alox12,Ces1e,Hmgcs2,Snca,Cyp2d22,Ces1f
6_Member	GO Biological Processes	GO:0055088	lipid homeostasis	-2.52188	-0.598482	6/174	13897,14077,58805,67800,217166,234564	Ces1e,Fabp3,Mlxipl,Dgat2,Nr1d1,Ces1f
6_Member	GO Biological Processes	GO:0006066	alcohol metabolic process	-2.47837	-0.560639	8/302	11529,13618,13897,15360,18979,67800,79235,234564	Adh7,Ednrb,Ces1e,Hmgcs2,Pon1,Dgat2,Lrat,Ces1f
6_Member	GO Biological Processes	GO:0006695	cholesterol biosynthetic process	-2.38091	-0.494244	3/40	13897,15360,234564	Ces1e,Hmgcs2,Ces1f
6_Member	GO Biological Processes	GO:1902653	secondary alcohol biosynthetic process	-2.38091	-0.494244	3/40	13897,15360,234564	Ces1e,Hmgcs2,Ces1f
6_Member	GO Biological Processes	GO:0016126	sterol biosynthetic process	-2.20978	-0.361447	3/46	13897,15360,234564	Ces1e,Hmgcs2,Ces1f
6_Member	GO Biological Processes	GO:0010876	lipid localization	-2.16616	-0.326017	8/341	12683,13897,14077,18778,67800,217258,234564,272636	Cidea,Ces1e,Fabp3,Pla2g1b,Dgat2,Abca8a,Ces1f,Esyt3
6_Member	GO Biological Processes	GO:0010883	regulation of lipid storage	-2.017	-0.230338	3/54	12683,13897,234564	Cidea,Ces1e,Ces1f
7_Summary	GO Cellular Components	GO:0005865	striated muscle thin filament	-6.0041	-3.22566	5/23	11472,21924,21954,21957,22138,17896,18821,66402,21393,12373,20201,20202,11464,11514,14623,17898,17901,20617,59006,13009,229474	Actn2,Tnnc1,Tnni3,Tnnt3,Ttn,Myl4,Pln,Sln,Tcap,Casq2,S100a8,S100a9,Actc1,Adcy8,Gjb6,Myl7,Myl1,Snca,Myoz2,Csrp3,Fhdc1
7_Member	GO Cellular Components	GO:0005865	striated muscle thin filament	-6.0041	-3.22566	5/23	11472,21924,21954,21957,22138	Actn2,Tnnc1,Tnni3,Tnnt3,Ttn
7_Member	GO Cellular Components	GO:0036379	myofilament	-5.63544	-2.97003	5/27	11472,21924,21954,21957,22138	Actn2,Tnnc1,Tnni3,Tnnt3,Ttn
7_Member	GO Biological Processes	GO:0043462	regulation of ATP-dependent activity	-4.6523	-2.32695	6/70	17896,18821,21924,21954,21957,66402	Myl4,Pln,Tnnc1,Tnni3,Tnnt3,Sln
7_Member	GO Cellular Components	GO:0005861	troponin complex	-4.54479	-2.25081	3/8	21924,21954,21957	Tnnc1,Tnni3,Tnnt3
7_Member	GO Biological Processes	GO:0003009	skeletal muscle contraction	-4.01226	-1.8179	4/30	21393,21924,21954,21957	Tcap,Tnnc1,Tnni3,Tnnt3
7_Member	GO Molecular Functions	GO:0048306	calcium-dependent protein binding	-3.90336	-1.7299	6/95	12373,20201,20202,21924,21954,21957	Casq2,S100a8,S100a9,Tnnc1,Tnni3,Tnnt3
7_Member	GO Cellular Components	GO:0015629	actin cytoskeleton	-3.61356	-1.48963	13/503	11464,11472,11514,14623,17896,17898,17901,20617,21924,21954,21957,22138,59006	Actc1,Actn2,Adcy8,Gjb6,Myl4,Myl7,Myl1,Snca,Tnnc1,Tnni3,Tnnt3,Ttn,Myoz2
7_Member	GO Molecular Functions	GO:0003779	actin binding	-3.54858	-1.43746	12/444	11472,11514,13009,14623,17896,20617,21924,21954,21957,22138,59006,229474	Actn2,Adcy8,Csrp3,Gjb6,Myl4,Snca,Tnnc1,Tnni3,Tnnt3,Ttn,Myoz2,Fhdc1
7_Member	GO Biological Processes	GO:0050879	multicellular organismal movement	-3.24534	-1.21467	4/47	21393,21924,21954,21957	Tcap,Tnnc1,Tnni3,Tnnt3
7_Member	GO Biological Processes	GO:0050881	musculoskeletal movement	-3.24534	-1.21467	4/47	21393,21924,21954,21957	Tcap,Tnnc1,Tnni3,Tnnt3
7_Member	GO Molecular Functions	GO:0051015	actin filament binding	-2.05242	-0.251085	6/218	11472,14623,17896,21924,21954,22138	Actn2,Gjb6,Myl4,Tnnc1,Tnni3,Ttn
8_Summary	GO Molecular Functions	GO:0005509	calcium ion binding	-5.98345	-3.21658	19/635	11472,12373,12556,15464,17896,17898,17901,18778,18979,20201,20202,20617,21924,22138,26875,56788,108075,110197,272636	Actn2,Casq2,Cdh16,Hrc,Myl4,Myl7,Myl1,Pla2g1b,Pon1,S100a8,S100a9,Snca,Tnnc1,Ttn,Pclo,Scube2,Ltbp4,Dgkg,Esyt3
8_Member	GO Molecular Functions	GO:0005509	calcium ion binding	-5.98345	-3.21658	19/635	11472,12373,12556,15464,17896,17898,17901,18778,18979,20201,20202,20617,21924,22138,26875,56788,108075,110197,272636	Actn2,Casq2,Cdh16,Hrc,Myl4,Myl7,Myl1,Pla2g1b,Pon1,S100a8,S100a9,Snca,Tnnc1,Ttn,Pclo,Scube2,Ltbp4,Dgkg,Esyt3
9_Summary	GO Biological Processes	GO:0032787	monocarboxylic acid metabolic process	-5.91766	-3.17307	17/520	11450,11529,11684,13106,13808,13897,18778,18984,20617,26464,26897,56012,56448,81877,106648,234564,235674,13479,14711,18979,110197	Adipoq,Adh7,Alox12,Cyp2e1,Eno3,Ces1e,Pla2g1b,Por,Snca,Vnn3,Acot1,Pgam2,Cyp2d22,Tnxb,Cyp4f15,Ces1f,Acaa1b,Dpep1,Gnmt,Pon1,Dgkg
9_Member	GO Biological Processes	GO:0032787	monocarboxylic acid metabolic process	-5.91766	-3.17307	17/520	11450,11529,11684,13106,13808,13897,18778,18984,20617,26464,26897,56012,56448,81877,106648,234564,235674	Adipoq,Adh7,Alox12,Cyp2e1,Eno3,Ces1e,Pla2g1b,Por,Snca,Vnn3,Acot1,Pgam2,Cyp2d22,Tnxb,Cyp4f15,Ces1f,Acaa1b
9_Member	GO Biological Processes	GO:0006631	fatty acid metabolic process	-5.7121	-3.02483	14/368	11450,11529,11684,13106,13897,18778,18984,20617,26897,56448,81877,106648,234564,235674	Adipoq,Adh7,Alox12,Cyp2e1,Ces1e,Pla2g1b,Por,Snca,Acot1,Cyp2d22,Tnxb,Cyp4f15,Ces1f,Acaa1b
9_Member	GO Biological Processes	GO:0019752	carboxylic acid metabolic process	-5.10115	-2.61254	20/799	11450,11529,11684,13106,13479,13808,13897,14711,18778,18979,18984,20617,26464,26897,56012,56448,81877,106648,234564,235674	Adipoq,Adh7,Alox12,Cyp2e1,Dpep1,Eno3,Ces1e,Gnmt,Pla2g1b,Pon1,Por,Snca,Vnn3,Acot1,Pgam2,Cyp2d22,Tnxb,Cyp4f15,Ces1f,Acaa1b
9_Member	GO Biological Processes	GO:0030258	lipid modification	-3.31409	-1.26195	7/170	11450,11529,11684,13106,18984,110197,235674	Adipoq,Adh7,Alox12,Cyp2e1,Por,Dgkg,Acaa1b
9_Member	GO Biological Processes	GO:0019395	fatty acid oxidation	-3.31193	-1.26195	5/80	11450,11529,11684,18984,235674	Adipoq,Adh7,Alox12,Por,Acaa1b
9_Member	GO Biological Processes	GO:0034440	lipid oxidation	-3.14502	-1.12956	5/87	11450,11529,11684,18984,235674	Adipoq,Adh7,Alox12,Por,Acaa1b
9_Member	GO Biological Processes	GO:0072329	monocarboxylic acid catabolic process	-2.0176	-0.230338	4/102	11450,106648,234564,235674	Adipoq,Cyp4f15,Ces1f,Acaa1b
10_Summary	GO Biological Processes	GO:0019932	second-messenger-mediated signaling	-5.61332	-2.95687	10/182	11514,12373,13618,14419,16542,18821,21785,21954,210198,230899,66402,17130,84506	Adcy8,Casq2,Ednrb,Gal,Kdr,Pln,Tff2,Tnni3,Gprc6a,Nppa,Sln,Smad6,Hamp
10_Member	GO Biological Processes	GO:0019932	second-messenger-mediated signaling	-5.61332	-2.95687	10/182	11514,12373,13618,14419,16542,18821,21785,21954,210198,230899	Adcy8,Casq2,Ednrb,Gal,Kdr,Pln,Tff2,Tnni3,Gprc6a,Nppa
10_Member	GO Biological Processes	GO:0019722	calcium-mediated signaling	-4.15886	-1.94255	7/124	12373,13618,16542,18821,21785,21954,210198	Casq2,Ednrb,Kdr,Pln,Tff2,Tnni3,Gprc6a
10_Member	GO Biological Processes	GO:0010882	regulation of cardiac muscle contraction by calcium ion signaling	-3.74745	-1.60493	3/14	12373,18821,21954	Casq2,Pln,Tnni3
10_Member	GO Biological Processes	GO:0032780	negative regulation of ATP-dependent activity	-3.02823	-1.03183	3/24	18821,21954,66402	Pln,Tnni3,Sln
10_Member	GO Molecular Functions	GO:0140678	molecular function inhibitor activity	-2.8173	-0.84357	4/61	17130,18821,21954,84506	Smad6,Pln,Tnni3,Hamp
11_Summary	GO Biological Processes	GO:0010035	response to inorganic substance	-5.43384	-2.84306	16/504	11514,11979,12161,13618,14799,16542,17189,17395,17762,18821,18979,20617,21924,22138,56012,84506	Adcy8,Atp7b,Bmp6,Ednrb,Gria1,Kdr,Mb,Mmp9,Mapt,Pln,Pon1,Snca,Tnnc1,Ttn,Pgam2,Hamp
11_Member	GO Biological Processes	GO:0010035	response to inorganic substance	-5.43384	-2.84306	16/504	11514,11979,12161,13618,14799,16542,17189,17395,17762,18821,18979,20617,21924,22138,56012,84506	Adcy8,Atp7b,Bmp6,Ednrb,Gria1,Kdr,Mb,Mmp9,Mapt,Pln,Pon1,Snca,Tnnc1,Ttn,Pgam2,Hamp
11_Member	GO Biological Processes	GO:0010038	response to metal ion	-4.54438	-2.25081	11/293	11514,11979,12161,17395,17762,18821,20617,21924,22138,56012,84506	Adcy8,Atp7b,Bmp6,Mmp9,Mapt,Pln,Snca,Tnnc1,Ttn,Pgam2,Hamp
12_Summary	GO Molecular Functions	GO:0051373	FATZ binding	-5.28517	-2.73787	3/5	11472,21393,59006,11835,230899	Actn2,Tcap,Myoz2,Ar,Nppa
12_Member	GO Molecular Functions	GO:0051373	FATZ binding	-5.28517	-2.73787	3/5	11472,21393,59006	Actn2,Tcap,Myoz2
12_Member	GO Biological Processes	GO:0014888	striated muscle adaptation	-4.07166	-1.86173	4/29	11835,21393,59006,230899	Ar,Tcap,Myoz2,Nppa
12_Member	GO Biological Processes	GO:0043500	muscle adaptation	-3.79477	-1.64402	4/34	11835,21393,59006,230899	Ar,Tcap,Myoz2,Nppa
13_Summary	GO Molecular Functions	GO:0004031	aldehyde oxidase activity	-4.98674	-2.53772	3/6	11529,14263,71724,11670	Adh7,Fmo5,Aox3,Aldh3a1
13_Member	GO Molecular Functions	GO:0004031	aldehyde oxidase activity	-4.98674	-2.53772	3/6	11529,14263,71724	Adh7,Fmo5,Aox3
13_Member	GO Molecular Functions	GO:0016623	oxidoreductase activity, acting on the aldehyde or oxo group of donors, oxygen as acceptor	-4.74631	-2.40398	3/7	11529,14263,71724	Adh7,Fmo5,Aox3
13_Member	GO Molecular Functions	GO:0016903	oxidoreductase activity, acting on the aldehyde or oxo group of donors	-2.66669	-0.726579	4/67	11529,11670,14263,71724	Adh7,Aldh3a1,Fmo5,Aox3
14_Summary	GO Molecular Functions	GO:0001664	G protein-coupled receptor binding	-4.90582	-2.4987	12/320	11556,13618,14419,14681,14799,19049,21785,22413,57349,192199,230899,235636,11514	Adrb3,Ednrb,Gal,Gnao1,Gria1,Ppp1r1b,Tff2,Wnt2,Ppbp,Rspo1,Nppa,Rtp3,Adcy8
14_Member	GO Molecular Functions	GO:0001664	G protein-coupled receptor binding	-4.90582	-2.4987	12/320	11556,13618,14419,14681,14799,19049,21785,22413,57349,192199,230899,235636	Adrb3,Ednrb,Gal,Gnao1,Gria1,Ppp1r1b,Tff2,Wnt2,Ppbp,Rspo1,Nppa,Rtp3
14_Member	GO Biological Processes	GO:0019935	cyclic-nucleotide-mediated signaling	-3.24534	-1.21467	4/47	11514,13618,14419,230899	Adcy8,Ednrb,Gal,Nppa
14_Member	GO Molecular Functions	GO:0071855	neuropeptide receptor binding	-2.47753	-0.560639	3/37	14419,14681,230899	Gal,Gnao1,Nppa
15_Summary	GO Molecular Functions	GO:0016675	oxidoreductase activity, acting on a heme group of donors	-4.83147	-2.45795	4/19	12862,12865,12869,18984,71724,11979,68775,98660,217258,20528,67473,216867	Cox6a2,Cox7a1,Cox8b,Por,Aox3,Atp7b,Atp6v1c2,Atp1a2,Abca8a,Slc2a4,Slc47a1,Slc16a11
15_Member	GO Molecular Functions	GO:0016675	oxidoreductase activity, acting on a heme group of donors	-4.83147	-2.45795	4/19	12862,12865,12869,18984	Cox6a2,Cox7a1,Cox8b,Por
15_Member	GO Molecular Functions	GO:0009055	electron transfer activity	-3.5817	-1.4655	5/70	12862,12865,12869,18984,71724	Cox6a2,Cox7a1,Cox8b,Por,Aox3
15_Member	GO Molecular Functions	GO:0004129	cytochrome-c oxidase activity	-3.40723	-1.33934	3/18	12862,12865,12869	Cox6a2,Cox7a1,Cox8b
15_Member	GO Molecular Functions	GO:0015399	primary active transmembrane transporter activity	-3.34487	-1.27926	7/168	11979,12862,12865,12869,68775,98660,217258	Atp7b,Cox6a2,Cox7a1,Cox8b,Atp6v1c2,Atp1a2,Abca8a
15_Member	GO Molecular Functions	GO:0022804	active transmembrane transporter activity	-2.82825	-0.852676	10/395	11979,12862,12865,12869,20528,67473,68775,98660,216867,217258	Atp7b,Cox6a2,Cox7a1,Cox8b,Slc2a4,Slc47a1,Atp6v1c2,Atp1a2,Slc16a11,Abca8a
15_Member	GO Molecular Functions	GO:0015078	proton transmembrane transporter activity	-2.67244	-0.730632	5/111	12862,12865,12869,20528,68775	Cox6a2,Cox7a1,Cox8b,Slc2a4,Atp6v1c2
15_Member	GO Molecular Functions	GO:0022853	active ion transmembrane transporter activity	-2.38582	-0.494244	7/247	11979,12862,12865,12869,20528,68775,98660	Atp7b,Cox6a2,Cox7a1,Cox8b,Slc2a4,Atp6v1c2,Atp1a2
15_Member	GO Molecular Functions	GO:0015453	oxidoreduction-driven active transmembrane transporter activity	-2.10904	-0.289171	3/50	12862,12865,12869	Cox6a2,Cox7a1,Cox8b
16_Summary	GO Biological Processes	GO:0050873	brown fat cell differentiation	-4.8164	-2.45202	5/39	11450,11556,14077,17189,20528,17130	Adipoq,Adrb3,Fabp3,Mb,Slc2a4,Smad6
16_Member	GO Biological Processes	GO:0050873	brown fat cell differentiation	-4.8164	-2.45202	5/39	11450,11556,14077,17189,20528	Adipoq,Adrb3,Fabp3,Mb,Slc2a4
16_Member	GO Biological Processes	GO:0045444	fat cell differentiation	-3.13325	-1.12306	6/132	11450,11556,14077,17130,17189,20528	Adipoq,Adrb3,Fabp3,Smad6,Mb,Slc2a4
17_Summary	GO Biological Processes	GO:0006575	cellular modified amino acid metabolic process	-4.51808	-2.23589	9/194	12715,13479,14711,14858,14859,14862,26464,76722,232223,13618,15360,26897,53315,67800,235674,83671	Ckm,Dpep1,Gnmt,Gsta2,Gsta3,Gstm1,Vnn3,Ckmt2,Txnrd3,Ednrb,Hmgcs2,Acot1,Sult1d1,Dgat2,Acaa1b,Sytl2
17_Member	GO Biological Processes	GO:0006575	cellular modified amino acid metabolic process	-4.51808	-2.23589	9/194	12715,13479,14711,14858,14859,14862,26464,76722,232223	Ckm,Dpep1,Gnmt,Gsta2,Gsta3,Gstm1,Vnn3,Ckmt2,Txnrd3
17_Member	GO Biological Processes	GO:0006790	sulfur compound metabolic process	-4.22212	-1.99292	11/318	13479,13618,14711,14858,14859,14862,15360,26897,53315,67800,232223	Dpep1,Ednrb,Gnmt,Gsta2,Gsta3,Gstm1,Hmgcs2,Acot1,Sult1d1,Dgat2,Txnrd3
17_Member	GO Biological Processes	GO:0006749	glutathione metabolic process	-3.33714	-1.27634	5/79	13479,14858,14859,14862,232223	Dpep1,Gsta2,Gsta3,Gstm1,Txnrd3
17_Member	GO Biological Processes	GO:0042178	xenobiotic catabolic process	-2.82943	-0.852676	3/28	14858,14862,235674	Gsta2,Gstm1,Acaa1b
17_Member	GO Molecular Functions	GO:0072341	modified amino acid binding	-2.70704	-0.751333	5/109	13479,14711,14858,14862,83671	Dpep1,Gnmt,Gsta2,Gstm1,Sytl2
17_Member	GO Molecular Functions	GO:0004364	glutathione transferase activity	-2.69978	-0.748532	3/31	14858,14859,14862	Gsta2,Gsta3,Gstm1
18_Summary	GO Molecular Functions	GO:0005201	extracellular matrix structural constituent	-4.50211	-2.22734	8/150	11450,12821,16012,22370,76477,81877,108075,320712,13009,17901,21393,22138,26875,58187,67801,12643,16427,17395,21814,22413,66864,66873,14711,14858,14862,23893,192199,14729,53614	Adipoq,Col17a1,Igfbp6,Vtn,Pcolce2,Tnxb,Ltbp4,Abi3bp,Csrp3,Myl1,Tcap,Ttn,Pclo,Cldn10,Pllp,Chad,Itih4,Mmp9,Tgfbr3,Wnt2,Clec14a,Tril,Gnmt,Gsta2,Gstm1,Grem2,Rspo1,Gp5,Reck
18_Member	GO Molecular Functions	GO:0005201	extracellular matrix structural constituent	-4.50211	-2.22734	8/150	11450,12821,16012,22370,76477,81877,108075,320712	Adipoq,Col17a1,Igfbp6,Vtn,Pcolce2,Tnxb,Ltbp4,Abi3bp
18_Member	GO Molecular Functions	GO:0005198	structural molecule activity	-4.0638	-1.85717	15/584	11450,12821,13009,16012,17901,21393,22138,22370,26875,58187,67801,76477,81877,108075,320712	Adipoq,Col17a1,Csrp3,Igfbp6,Myl1,Tcap,Ttn,Vtn,Pclo,Cldn10,Pllp,Pcolce2,Tnxb,Ltbp4,Abi3bp
18_Member	GO Cellular Components	GO:0031012	extracellular matrix	-4.01289	-1.8179	14/523	12643,12821,16012,16427,17395,21814,22370,22413,66864,66873,76477,81877,108075,320712	Chad,Col17a1,Igfbp6,Itih4,Mmp9,Tgfbr3,Vtn,Wnt2,Clec14a,Tril,Pcolce2,Tnxb,Ltbp4,Abi3bp
18_Member	GO Cellular Components	GO:0030312	external encapsulating structure	-3.99546	-1.80717	14/525	12643,12821,16012,16427,17395,21814,22370,22413,66864,66873,76477,81877,108075,320712	Chad,Col17a1,Igfbp6,Itih4,Mmp9,Tgfbr3,Vtn,Wnt2,Clec14a,Tril,Pcolce2,Tnxb,Ltbp4,Abi3bp
18_Member	GO Molecular Functions	GO:1901681	sulfur compound binding	-3.94806	-1.7704	10/284	14711,14858,14862,21814,22370,23893,76477,81877,192199,320712	Gnmt,Gsta2,Gstm1,Tgfbr3,Vtn,Grem2,Pcolce2,Tnxb,Rspo1,Abi3bp
18_Member	GO Cellular Components	GO:0062023	collagen-containing extracellular matrix	-3.41266	-1.33934	11/394	12821,16012,16427,17395,22370,22413,66864,76477,81877,108075,320712	Col17a1,Igfbp6,Itih4,Mmp9,Vtn,Wnt2,Clec14a,Pcolce2,Tnxb,Ltbp4,Abi3bp
18_Member	GO Molecular Functions	GO:0008201	heparin binding	-3.31409	-1.26195	7/170	21814,22370,23893,76477,81877,192199,320712	Tgfbr3,Vtn,Grem2,Pcolce2,Tnxb,Rspo1,Abi3bp
18_Member	GO Molecular Functions	GO:0005539	glycosaminoglycan binding	-2.52477	-0.599726	7/233	21814,22370,23893,76477,81877,192199,320712	Tgfbr3,Vtn,Grem2,Pcolce2,Tnxb,Rspo1,Abi3bp
18_Member	GO Molecular Functions	GO:0005518	collagen binding	-2.38739	-0.494244	4/80	14729,76477,81877,320712	Gp5,Pcolce2,Tnxb,Abi3bp
18_Member	GO Biological Processes	GO:0030198	extracellular matrix organization	-2.14504	-0.31028	7/274	12821,17395,22370,53614,81877,108075,320712	Col17a1,Mmp9,Vtn,Reck,Tnxb,Ltbp4,Abi3bp
18_Member	GO Biological Processes	GO:0043062	extracellular structure organization	-2.13674	-0.304642	7/275	12821,17395,22370,53614,81877,108075,320712	Col17a1,Mmp9,Vtn,Reck,Tnxb,Ltbp4,Abi3bp
18_Member	GO Biological Processes	GO:0045229	external encapsulating structure organization	-2.12848	-0.300041	7/276	12821,17395,22370,53614,81877,108075,320712	Col17a1,Mmp9,Vtn,Reck,Tnxb,Ltbp4,Abi3bp
19_Summary	GO Molecular Functions	GO:0050543	icosatetraenoic acid binding	-4.21899	-1.99292	3/10	14077,20201,20617,14858,79235,106648,11450,14711,14262	Fabp3,S100a8,Snca,Gsta2,Lrat,Cyp4f15,Adipoq,Gnmt,Fmo3
19_Member	GO Molecular Functions	GO:0050543	icosatetraenoic acid binding	-4.21899	-1.99292	3/10	14077,20201,20617	Fabp3,S100a8,Snca
19_Member	GO Molecular Functions	GO:0033293	monocarboxylic acid binding	-3.95455	-1.77226	6/93	14077,14858,20201,20617,79235,106648	Fabp3,Gsta2,S100a8,Snca,Lrat,Cyp4f15
19_Member	GO Molecular Functions	GO:0031406	carboxylic acid binding	-3.8778	-1.70724	8/184	11450,14077,14711,14858,20201,20617,79235,106648	Adipoq,Fabp3,Gnmt,Gsta2,S100a8,Snca,Lrat,Cyp4f15
19_Member	GO Molecular Functions	GO:0005504	fatty acid binding	-3.83097	-1.6691	5/62	14077,14858,20201,20617,106648	Fabp3,Gsta2,S100a8,Snca,Cyp4f15
19_Member	GO Molecular Functions	GO:0036041	long-chain fatty acid binding	-3.48382	-1.39003	3/17	14077,20201,20617	Fabp3,S100a8,Snca
19_Member	GO Molecular Functions	GO:0043177	organic acid binding	-2.7592	-0.796374	6/156	14077,14262,14711,20201,20617,79235	Fabp3,Fmo3,Gnmt,S100a8,Snca,Lrat
20_Summary	GO Biological Processes	GO:0002026	regulation of the force of heart contraction	-3.955	-1.77226	4/31	13009,17896,18821,98660	Csrp3,Myl4,Pln,Atp1a2
20_Member	GO Biological Processes	GO:0002026	regulation of the force of heart contraction	-3.955	-1.77226	4/31	13009,17896,18821,98660	Csrp3,Myl4,Pln,Atp1a2
