# Supplementary material for: Integrated analysis reveals the protective mechanism and therapeutic potential of hyperbaric oxygen against pulmonary fibrosis
Source: Genes Dis. 2022 Sep 5;10(3):1029–39. doi: 10.1016/j.gendis.2022.08.012 (PMC7614583; doi:10.1016/j.gendis.2022.08.012)
Supplement: Multimedia component 17 [file mmc17.xlsx]

## Sheet:  up regulated gene enrichment
Table S16. GO terms enriched in bleomycin-challenged mice lungs at day 21 post instillation.
Column A contains Summary (the biological process that has the minimal P-value within the cluster) and Members (the other biological processes within the culster).
Columns B-D contain meta-data describing the terms.
Columns E and F contain the enrichment p-values and multi-test-corrected q-values.
Columns H & I enumerate the genes found in each enriched term.
GroupID	Category	Term	Description	LogP	Log(q-value)	InTerm_InList	Genes	Symbols
1_Summary	GO Biological Processes	GO:0006954	inflammatory response	-21.3279	-16.9812	45/485	11501,12310,12774,13057,14127,14129,14131,14825,15368,15945,16181,16414,16420,16644,16889,17084,17242,17329,17948,17969,18173,18405,18605,18807,19222,19224,20210,20293,20295,20296,20302,20305,20306,20307,20308,20716,21825,21857,24088,55985,74748,83433,170743,170744,171285,12642,13123,16854,20315,20750,66102,98365,16404,67133,68891,11839,14118,14562,16000,16323,16878,20256,20319,20359,21950,22422,…	Adam8,Calca,Ccr5,Cyba,Fcer1g,Fcgr1,Fcgr3,Cxcl1,Hmox1,Cxcl10,Il1rn,Itgb2,Itgb6,Kng1,Lipa,Ly86,Mdk,Cxcl9,Naip2,Ncf1,Slc11a1,Orm1,Enpp1,Pld3,Ptgir,Ptgs1,Saa3,Ccl12,Ccl17,Ccl2,Ccl3,Ccl6,Ccl7,Ccl8,Ccl9,Serpina3n,Thbs1,Timp1,Tlr2,Cxcl13,Slamf8,Trem2,Tlr7,Tlr8,Havcr2,Ch25h,Cyp7b1,Lgals3,Cxcl12,Spp1,Cxcl16,Slamf9,Itga7,Gp2,Cd177,Areg,Fbn1,Gdf3,Igf1,Inhba,Lif,Clec11a,Sfrp2,Sema6b,Tnfsf9,Wnt7b,Gdf15,Insl6,…
1_Member	GO Biological Processes	GO:0006954	inflammatory response	-21.3279	-16.9812	45/485	11501,12310,12774,13057,14127,14129,14131,14825,15368,15945,16181,16414,16420,16644,16889,17084,17242,17329,17948,17969,18173,18405,18605,18807,19222,19224,20210,20293,20295,20296,20302,20305,20306,20307,20308,20716,21825,21857,24088,55985,74748,83433,170743,170744,171285	Adam8,Calca,Ccr5,Cyba,Fcer1g,Fcgr1,Fcgr3,Cxcl1,Hmox1,Cxcl10,Il1rn,Itgb2,Itgb6,Kng1,Lipa,Ly86,Mdk,Cxcl9,Naip2,Ncf1,Slc11a1,Orm1,Enpp1,Pld3,Ptgir,Ptgs1,Saa3,Ccl12,Ccl17,Ccl2,Ccl3,Ccl6,Ccl7,Ccl8,Ccl9,Serpina3n,Thbs1,Timp1,Tlr2,Cxcl13,Slamf8,Trem2,Tlr7,Tlr8,Havcr2
1_Member	GO Biological Processes	GO:0030595	leukocyte chemotaxis	-20.2148	-16.1692	26/137	11501,12310,12642,13123,14127,14131,14825,15945,16414,16854,17242,17329,20293,20295,20296,20302,20305,20306,20307,20308,20315,20750,55985,66102,74748,98365	Adam8,Calca,Ch25h,Cyp7b1,Fcer1g,Fcgr3,Cxcl1,Cxcl10,Itgb2,Lgals3,Mdk,Cxcl9,Ccl12,Ccl17,Ccl2,Ccl3,Ccl6,Ccl7,Ccl8,Ccl9,Cxcl12,Spp1,Cxcl13,Cxcl16,Slamf8,Slamf9
1_Member	GO Biological Processes	GO:0050900	leukocyte migration	-18.7899	-14.9203	30/223	11501,12310,12642,13123,14127,14131,14825,15945,16404,16414,16854,17242,17329,18605,20293,20295,20296,20302,20305,20306,20307,20308,20315,20750,55985,66102,67133,68891,74748,98365	Adam8,Calca,Ch25h,Cyp7b1,Fcer1g,Fcgr3,Cxcl1,Cxcl10,Itga7,Itgb2,Lgals3,Mdk,Cxcl9,Enpp1,Ccl12,Ccl17,Ccl2,Ccl3,Ccl6,Ccl7,Ccl8,Ccl9,Cxcl12,Spp1,Cxcl13,Cxcl16,Gp2,Cd177,Slamf8,Slamf9
1_Member	GO Biological Processes	GO:0060326	cell chemotaxis	-17.5121	-13.7676	28/209	11501,12310,12642,12774,13123,14127,14131,14825,15945,16414,16854,17242,17329,20210,20293,20295,20296,20302,20305,20306,20307,20308,20315,20750,55985,66102,74748,98365	Adam8,Calca,Ch25h,Ccr5,Cyp7b1,Fcer1g,Fcgr3,Cxcl1,Cxcl10,Itgb2,Lgals3,Mdk,Cxcl9,Saa3,Ccl12,Ccl17,Ccl2,Ccl3,Ccl6,Ccl7,Ccl8,Ccl9,Cxcl12,Spp1,Cxcl13,Cxcl16,Slamf8,Slamf9
1_Member	GO Biological Processes	GO:0048247	lymphocyte chemotaxis	-16.5822	-12.9346	15/41	11501,12642,13123,15945,20293,20295,20296,20302,20305,20306,20307,20308,20315,55985,66102	Adam8,Ch25h,Cyp7b1,Cxcl10,Ccl12,Ccl17,Ccl2,Ccl3,Ccl6,Ccl7,Ccl8,Ccl9,Cxcl12,Cxcl13,Cxcl16
1_Member	GO Biological Processes	GO:1990266	neutrophil migration	-16.11	-12.5415	19/87	14127,14131,14825,15945,16414,16854,17329,20293,20295,20296,20302,20305,20306,20307,20308,20750,55985,67133,68891	Fcer1g,Fcgr3,Cxcl1,Cxcl10,Itgb2,Lgals3,Cxcl9,Ccl12,Ccl17,Ccl2,Ccl3,Ccl6,Ccl7,Ccl8,Ccl9,Spp1,Cxcl13,Gp2,Cd177
1_Member	GO Biological Processes	GO:0097529	myeloid leukocyte migration	-15.1395	-11.7374	21/127	12310,14127,14131,14825,15945,16414,16854,17329,18605,20293,20295,20296,20302,20305,20306,20307,20308,20750,55985,67133,68891	Calca,Fcer1g,Fcgr3,Cxcl1,Cxcl10,Itgb2,Lgals3,Cxcl9,Enpp1,Ccl12,Ccl17,Ccl2,Ccl3,Ccl6,Ccl7,Ccl8,Ccl9,Spp1,Cxcl13,Gp2,Cd177
1_Member	GO Molecular Functions	GO:0048018	receptor ligand activity	-15.0857	-11.7374	38/501	11839,12310,14118,14562,14825,15945,16000,16181,16323,16854,16878,17242,17329,20210,20256,20293,20295,20296,20302,20305,20306,20307,20308,20315,20319,20359,20750,21857,21950,22422,23886,27356,52793,54635,55985,57262,66102,93695	Areg,Calca,Fbn1,Gdf3,Cxcl1,Cxcl10,Igf1,Il1rn,Inhba,Lgals3,Lif,Mdk,Cxcl9,Saa3,Clec11a,Ccl12,Ccl17,Ccl2,Ccl3,Ccl6,Ccl7,Ccl8,Ccl9,Cxcl12,Sfrp2,Sema6b,Spp1,Timp1,Tnfsf9,Wnt7b,Gdf15,Insl6,Fam3b,Pdgfc,Cxcl13,Retnla,Cxcl16,Gpnmb
1_Member	GO Biological Processes	GO:0097530	granulocyte migration	-15.084	-11.7374	19/98	14127,14131,14825,15945,16414,16854,17329,20293,20295,20296,20302,20305,20306,20307,20308,20750,55985,67133,68891	Fcer1g,Fcgr3,Cxcl1,Cxcl10,Itgb2,Lgals3,Cxcl9,Ccl12,Ccl17,Ccl2,Ccl3,Ccl6,Ccl7,Ccl8,Ccl9,Spp1,Cxcl13,Gp2,Cd177
1_Member	GO Molecular Functions	GO:0008009	chemokine activity	-15.0188	-11.7135	14/41	14825,15945,17329,20293,20295,20296,20302,20305,20306,20307,20308,20315,55985,66102	Cxcl1,Cxcl10,Cxcl9,Ccl12,Ccl17,Ccl2,Ccl3,Ccl6,Ccl7,Ccl8,Ccl9,Cxcl12,Cxcl13,Cxcl16
1_Member	GO Biological Processes	GO:0030593	neutrophil chemotaxis	-14.8673	-11.6295	17/74	14127,14131,14825,15945,16414,16854,17329,20293,20295,20296,20302,20305,20306,20307,20308,20750,55985	Fcer1g,Fcgr3,Cxcl1,Cxcl10,Itgb2,Lgals3,Cxcl9,Ccl12,Ccl17,Ccl2,Ccl3,Ccl6,Ccl7,Ccl8,Ccl9,Spp1,Cxcl13
1_Member	GO Molecular Functions	GO:0030546	signaling receptor activator activity	-14.8622	-11.6295	38/509	11839,12310,14118,14562,14825,15945,16000,16181,16323,16854,16878,17242,17329,20210,20256,20293,20295,20296,20302,20305,20306,20307,20308,20315,20319,20359,20750,21857,21950,22422,23886,27356,52793,54635,55985,57262,66102,93695	Areg,Calca,Fbn1,Gdf3,Cxcl1,Cxcl10,Igf1,Il1rn,Inhba,Lgals3,Lif,Mdk,Cxcl9,Saa3,Clec11a,Ccl12,Ccl17,Ccl2,Ccl3,Ccl6,Ccl7,Ccl8,Ccl9,Cxcl12,Sfrp2,Sema6b,Spp1,Timp1,Tnfsf9,Wnt7b,Gdf15,Insl6,Fam3b,Pdgfc,Cxcl13,Retnla,Cxcl16,Gpnmb
1_Member	GO Molecular Functions	GO:0030545	signaling receptor regulator activity	-14.4321	-11.2316	39/553	11839,12310,14118,14313,14562,14825,15945,16000,16181,16323,16854,16878,17242,17329,20210,20256,20293,20295,20296,20302,20305,20306,20307,20308,20315,20319,20359,20750,21857,21950,22422,23886,27356,52793,54635,55985,57262,66102,93695	Areg,Calca,Fbn1,Fst,Gdf3,Cxcl1,Cxcl10,Igf1,Il1rn,Inhba,Lgals3,Lif,Mdk,Cxcl9,Saa3,Clec11a,Ccl12,Ccl17,Ccl2,Ccl3,Ccl6,Ccl7,Ccl8,Ccl9,Cxcl12,Sfrp2,Sema6b,Spp1,Timp1,Tnfsf9,Wnt7b,Gdf15,Insl6,Fam3b,Pdgfc,Cxcl13,Retnla,Cxcl16,Gpnmb
1_Member	GO Biological Processes	GO:0071674	mononuclear cell migration	-14.3921	-11.2216	18/92	11501,12310,12642,13123,15945,16854,20293,20295,20296,20302,20305,20306,20307,20308,20315,55985,66102,98365	Adam8,Calca,Ch25h,Cyp7b1,Cxcl10,Lgals3,Ccl12,Ccl17,Ccl2,Ccl3,Ccl6,Ccl7,Ccl8,Ccl9,Cxcl12,Cxcl13,Cxcl16,Slamf9
1_Member	GO Biological Processes	GO:0071621	granulocyte chemotaxis	-14.1622	-11.0197	17/81	14127,14131,14825,15945,16414,16854,17329,20293,20295,20296,20302,20305,20306,20307,20308,20750,55985	Fcer1g,Fcgr3,Cxcl1,Cxcl10,Itgb2,Lgals3,Cxcl9,Ccl12,Ccl17,Ccl2,Ccl3,Ccl6,Ccl7,Ccl8,Ccl9,Spp1,Cxcl13
1_Member	GO Molecular Functions	GO:0005125	cytokine activity	-13.6206	-10.505	25/228	11839,14562,14825,15945,16181,16323,16878,17329,20293,20295,20296,20302,20305,20306,20307,20308,20315,20750,21857,21950,22422,23886,52793,55985,66102	Areg,Gdf3,Cxcl1,Cxcl10,Il1rn,Inhba,Lif,Cxcl9,Ccl12,Ccl17,Ccl2,Ccl3,Ccl6,Ccl7,Ccl8,Ccl9,Cxcl12,Spp1,Timp1,Tnfsf9,Wnt7b,Gdf15,Fam3b,Cxcl13,Cxcl16
1_Member	GO Biological Processes	GO:0072676	lymphocyte migration	-13.2146	-10.1902	15/65	11501,12642,13123,15945,20293,20295,20296,20302,20305,20306,20307,20308,20315,55985,66102	Adam8,Ch25h,Cyp7b1,Cxcl10,Ccl12,Ccl17,Ccl2,Ccl3,Ccl6,Ccl7,Ccl8,Ccl9,Cxcl12,Cxcl13,Cxcl16
1_Member	GO Biological Processes	GO:0070098	chemokine-mediated signaling pathway	-12.8937	-9.88947	14/56	14825,15945,17329,20293,20295,20296,20302,20305,20306,20307,20308,20315,55985,83433	Cxcl1,Cxcl10,Cxcl9,Ccl12,Ccl17,Ccl2,Ccl3,Ccl6,Ccl7,Ccl8,Ccl9,Cxcl12,Cxcl13,Trem2
1_Member	GO Biological Processes	GO:0006935	chemotaxis	-12.6037	-9.65803	35/511	11501,12310,12642,12774,13123,13654,14127,14131,14825,15945,16414,16772,16782,16854,17242,17329,18612,20210,20293,20295,20296,20302,20305,20306,20307,20308,20315,20359,20750,22422,55985,66102,74748,98365,319504	Adam8,Calca,Ch25h,Ccr5,Cyp7b1,Egr2,Fcer1g,Fcgr3,Cxcl1,Cxcl10,Itgb2,Lama1,Lamc2,Lgals3,Mdk,Cxcl9,Etv4,Saa3,Ccl12,Ccl17,Ccl2,Ccl3,Ccl6,Ccl7,Ccl8,Ccl9,Cxcl12,Sema6b,Spp1,Wnt7b,Cxcl13,Cxcl16,Slamf8,Slamf9,Nrcam
1_Member	GO Biological Processes	GO:0042330	taxis	-12.4807	-9.56544	35/516	11501,12310,12642,12774,13123,13654,14127,14131,14825,15945,16414,16772,16782,16854,17242,17329,18612,20210,20293,20295,20296,20302,20305,20306,20307,20308,20315,20359,20750,22422,55985,66102,74748,98365,319504	Adam8,Calca,Ch25h,Ccr5,Cyp7b1,Egr2,Fcer1g,Fcgr3,Cxcl1,Cxcl10,Itgb2,Lama1,Lamc2,Lgals3,Mdk,Cxcl9,Etv4,Saa3,Ccl12,Ccl17,Ccl2,Ccl3,Ccl6,Ccl7,Ccl8,Ccl9,Cxcl12,Sema6b,Spp1,Wnt7b,Cxcl13,Cxcl16,Slamf8,Slamf9,Nrcam
1_Member	GO Molecular Functions	GO:0042379	chemokine receptor binding	-12.0573	-9.17301	15/77	14825,15945,17329,20293,20295,20296,20302,20305,20306,20307,20308,20315,55985,66102,66166	Cxcl1,Cxcl10,Cxcl9,Ccl12,Ccl17,Ccl2,Ccl3,Ccl6,Ccl7,Ccl8,Ccl9,Cxcl12,Cxcl13,Cxcl16,S100a14
1_Member	GO Biological Processes	GO:1990868	response to chemokine	-11.8297	-8.97445	14/66	14825,15945,17329,20293,20295,20296,20302,20305,20306,20307,20308,20315,55985,83433	Cxcl1,Cxcl10,Cxcl9,Ccl12,Ccl17,Ccl2,Ccl3,Ccl6,Ccl7,Ccl8,Ccl9,Cxcl12,Cxcl13,Trem2
1_Member	GO Biological Processes	GO:1990869	cellular response to chemokine	-11.8297	-8.97445	14/66	14825,15945,17329,20293,20295,20296,20302,20305,20306,20307,20308,20315,55985,83433	Cxcl1,Cxcl10,Cxcl9,Ccl12,Ccl17,Ccl2,Ccl3,Ccl6,Ccl7,Ccl8,Ccl9,Cxcl12,Cxcl13,Trem2
1_Member	GO Biological Processes	GO:0043410	positive regulation of MAPK cascade	-11.5931	-8.76499	34/524	11501,11816,12523,14130,16000,16181,16878,17948,18212,20293,20295,20296,20302,20305,20306,20307,20308,20315,21825,21934,22422,23882,23886,24088,54635,73167,81799,83433,93695,171285,217203,233571,384009,404710	Adam8,Apoe,Cd84,Fcgr2b,Igf1,Il1rn,Lif,Naip2,Ntrk2,Ccl12,Ccl17,Ccl2,Ccl3,Ccl6,Ccl7,Ccl8,Ccl9,Cxcl12,Thbs1,Tnfrsf11a,Wnt7b,Gadd45g,Gdf15,Tlr2,Pdgfc,Arhgap8,C1qtnf3,Trem2,Gpnmb,Havcr2,Tmem106a,P2ry6,Glipr2,Iqgap3
1_Member	GO Biological Processes	GO:0043408	regulation of MAPK cascade	-10.6448	-7.9002	39/730	11501,11816,11910,12523,14130,16000,16181,16878,17948,18212,20293,20295,20296,20302,20305,20306,20307,20308,20315,20319,20377,21825,21934,22422,23882,23886,24088,52033,54635,72373,73167,81799,83433,93695,171285,217203,233571,384009,404710	Adam8,Apoe,Atf3,Cd84,Fcgr2b,Igf1,Il1rn,Lif,Naip2,Ntrk2,Ccl12,Ccl17,Ccl2,Ccl3,Ccl6,Ccl7,Ccl8,Ccl9,Cxcl12,Sfrp2,Sfrp1,Thbs1,Tnfrsf11a,Wnt7b,Gadd45g,Gdf15,Tlr2,Pbk,Pdgfc,Psca,Arhgap8,C1qtnf3,Trem2,Gpnmb,Havcr2,Tmem106a,P2ry6,Glipr2,Iqgap3
1_Member	GO Biological Processes	GO:0002548	monocyte chemotaxis	-10.1431	-7.42997	10/34	12310,16854,20293,20295,20296,20302,20305,20306,20307,20308	Calca,Lgals3,Ccl12,Ccl17,Ccl2,Ccl3,Ccl6,Ccl7,Ccl8,Ccl9
1_Member	GO Biological Processes	GO:0070374	positive regulation of ERK1 and ERK2 cascade	-10.1096	-7.40643	21/227	11816,16000,20293,20295,20296,20302,20305,20306,20307,20308,20315,21934,24088,54635,73167,81799,83433,93695,171285,233571,384009	Apoe,Igf1,Ccl12,Ccl17,Ccl2,Ccl3,Ccl6,Ccl7,Ccl8,Ccl9,Cxcl12,Tnfrsf11a,Tlr2,Pdgfc,Arhgap8,C1qtnf3,Trem2,Gpnmb,Havcr2,P2ry6,Glipr2
1_Member	GO Biological Processes	GO:0070372	regulation of ERK1 and ERK2 cascade	-9.4064	-6.72251	24/326	11816,11910,16000,16878,20293,20295,20296,20302,20305,20306,20307,20308,20315,21934,24088,54635,72373,73167,81799,83433,93695,171285,233571,384009	Apoe,Atf3,Igf1,Lif,Ccl12,Ccl17,Ccl2,Ccl3,Ccl6,Ccl7,Ccl8,Ccl9,Cxcl12,Tnfrsf11a,Tlr2,Pdgfc,Psca,Arhgap8,C1qtnf3,Trem2,Gpnmb,Havcr2,P2ry6,Glipr2
1_Member	GO Biological Processes	GO:0034341	response to interferon-gamma	-8.89194	-6.25286	15/126	12332,17533,18173,20293,20295,20296,20302,20305,20306,20307,20308,24088,24108,66102,70789	Capg,Mrc1,Slc11a1,Ccl12,Ccl17,Ccl2,Ccl3,Ccl6,Ccl7,Ccl8,Ccl9,Tlr2,Ubd,Cxcl16,Kynu
1_Member	GO Biological Processes	GO:0019221	cytokine-mediated signaling pathway	-8.29444	-5.79289	22/313	12982,12983,12984,14127,14825,15945,17329,20293,20295,20296,20302,20305,20306,20307,20308,20315,21934,23921,55985,83433,246728,246746	Csf2ra,Csf2rb,Csf2rb2,Fcer1g,Cxcl1,Cxcl10,Cxcl9,Ccl12,Ccl17,Ccl2,Ccl3,Ccl6,Ccl7,Ccl8,Ccl9,Cxcl12,Tnfrsf11a,Sh2b2,Cxcl13,Trem2,Oas2,Cd300lf
1_Member	GO Molecular Functions	GO:0001664	G protein-coupled receptor binding	-7.42498	-4.99215	21/320	12310,14129,14676,14825,15945,17329,20293,20295,20296,20302,20305,20306,20307,20308,20315,20377,22422,55985,66102,66166,193740	Calca,Fcgr1,Gna15,Cxcl1,Cxcl10,Cxcl9,Ccl12,Ccl17,Ccl2,Ccl3,Ccl6,Ccl7,Ccl8,Ccl9,Cxcl12,Sfrp1,Wnt7b,Cxcl13,Cxcl16,S100a14,Hspa1a
1_Member	GO Molecular Functions	GO:0005126	cytokine receptor binding	-6.86424	-4.50882	20/315	14825,15945,16181,16878,17329,20293,20295,20296,20302,20305,20306,20307,20308,20315,21950,55985,66102,66166,76905,246746	Cxcl1,Cxcl10,Il1rn,Lif,Cxcl9,Ccl12,Ccl17,Ccl2,Ccl3,Ccl6,Ccl7,Ccl8,Ccl9,Cxcl12,Tnfsf9,Cxcl13,Cxcl16,S100a14,Lrg1,Cd300lf
1_Member	GO Molecular Functions	GO:0048020	CCR chemokine receptor binding	-6.69989	-4.36184	9/56	20293,20295,20296,20302,20305,20306,20307,20308,55985	Ccl12,Ccl17,Ccl2,Ccl3,Ccl6,Ccl7,Ccl8,Ccl9,Cxcl13
1_Member	GO Biological Processes	GO:0070555	response to interleukin-1	-6.69473	-4.36092	11/92	20210,20293,20295,20296,20302,20305,20306,20307,20308,21934,26415	Saa3,Ccl12,Ccl17,Ccl2,Ccl3,Ccl6,Ccl7,Ccl8,Ccl9,Tnfrsf11a,Mapk13
1_Member	GO Biological Processes	GO:0071347	cellular response to interleukin-1	-6.5887	-4.26736	10/75	20210,20293,20295,20296,20302,20305,20306,20307,20308,26415	Saa3,Ccl12,Ccl17,Ccl2,Ccl3,Ccl6,Ccl7,Ccl8,Ccl9,Mapk13
1_Member	GO Biological Processes	GO:0071346	cellular response to interferon-gamma	-6.41191	-4.13319	11/98	12332,17533,20293,20295,20296,20302,20305,20306,20307,20308,24088	Capg,Mrc1,Ccl12,Ccl17,Ccl2,Ccl3,Ccl6,Ccl7,Ccl8,Ccl9,Tlr2
1_Member	GO Molecular Functions	GO:0031726	CCR1 chemokine receptor binding	-5.70249	-3.54053	4/7	20302,20305,20306,20308	Ccl3,Ccl6,Ccl7,Ccl9
1_Member	GO Biological Processes	GO:0034612	response to tumor necrosis factor	-5.56419	-3.42706	13/169	20293,20295,20296,20302,20305,20306,20307,20308,20377,21934,24108,56320,66102	Ccl12,Ccl17,Ccl2,Ccl3,Ccl6,Ccl7,Ccl8,Ccl9,Sfrp1,Tnfrsf11a,Ubd,Dbn1,Cxcl16
1_Member	GO Molecular Functions	GO:0042056	chemoattractant activity	-5.51394	-3.38345	7/41	15945,16854,20210,20302,20305,20308,22422	Cxcl10,Lgals3,Saa3,Ccl3,Ccl6,Ccl9,Wnt7b
1_Member	GO Biological Processes	GO:0071356	cellular response to tumor necrosis factor	-4.6833	-2.71686	11/147	20293,20295,20296,20302,20305,20306,20307,20308,20377,21934,56320	Ccl12,Ccl17,Ccl2,Ccl3,Ccl6,Ccl7,Ccl8,Ccl9,Sfrp1,Tnfrsf11a,Dbn1
1_Member	GO Biological Processes	GO:0043547	positive regulation of GTPase activity	-3.67481	-1.90219	13/256	14744,19734,19736,20293,20295,20296,20302,20305,20306,20307,20308,50778,55985	Gpr65,Rgs16,Rgs4,Ccl12,Ccl17,Ccl2,Ccl3,Ccl6,Ccl7,Ccl8,Ccl9,Rgs1,Cxcl13
1_Member	GO Biological Processes	GO:0051345	positive regulation of hydrolase activity	-3.03621	-1.392	19/540	12489,12740,13033,13036,14744,19141,19734,19736,20293,20295,20296,20302,20305,20306,20307,20308,20319,50778,55985	Cd33,Cldn4,Ctsd,Ctsh,Gpr65,Lgmn,Rgs16,Rgs4,Ccl12,Ccl17,Ccl2,Ccl3,Ccl6,Ccl7,Ccl8,Ccl9,Sfrp2,Rgs1,Cxcl13
1_Member	GO Biological Processes	GO:0043087	regulation of GTPase activity	-2.94043	-1.31642	14/345	14744,18212,19734,19736,20293,20295,20296,20302,20305,20306,20307,20308,50778,55985	Gpr65,Ntrk2,Rgs16,Rgs4,Ccl12,Ccl17,Ccl2,Ccl3,Ccl6,Ccl7,Ccl8,Ccl9,Rgs1,Cxcl13
2_Summary	GO Biological Processes	GO:0001817	regulation of cytokine production	-15.4093	-11.9077	48/780	11501,11541,11629,11846,11847,12051,12310,12489,12523,12774,13057,14127,14130,14131,15368,16000,16420,17002,17022,17242,17381,18173,18807,19074,20296,20302,21825,21950,22177,23845,24088,26415,56619,56620,56644,56807,58185,69810,81799,83433,93695,102657,170743,170744,171285,217203,217305,246728	Adam8,Adora2b,Aif1,Arg1,Arg2,Bcl3,Calca,Cd33,Cd84,Ccr5,Cyba,Fcer1g,Fcgr2b,Fcgr3,Hmox1,Igf1,Itgb6,Ltf,Lum,Mdk,Mmp12,Slc11a1,Pld3,Prg2,Ccl2,Ccl3,Thbs1,Tnfsf9,Tyrobp,Clec5a,Tlr2,Mapk13,Clec4e,Clec4n,Clec7a,Scamp5,Rsad2,Clec4b1,C1qtnf3,Trem2,Gpnmb,Cd276,Tlr7,Tlr8,Havcr2,Tmem106a,Cd300ld,Oas2
2_Member	GO Biological Processes	GO:0001817	regulation of cytokine production	-15.4093	-11.9077	48/780	11501,11541,11629,11846,11847,12051,12310,12489,12523,12774,13057,14127,14130,14131,15368,16000,16420,17002,17022,17242,17381,18173,18807,19074,20296,20302,21825,21950,22177,23845,24088,26415,56619,56620,56644,56807,58185,69810,81799,83433,93695,102657,170743,170744,171285,217203,217305,246728	Adam8,Adora2b,Aif1,Arg1,Arg2,Bcl3,Calca,Cd33,Cd84,Ccr5,Cyba,Fcer1g,Fcgr2b,Fcgr3,Hmox1,Igf1,Itgb6,Ltf,Lum,Mdk,Mmp12,Slc11a1,Pld3,Prg2,Ccl2,Ccl3,Thbs1,Tnfsf9,Tyrobp,Clec5a,Tlr2,Mapk13,Clec4e,Clec4n,Clec7a,Scamp5,Rsad2,Clec4b1,C1qtnf3,Trem2,Gpnmb,Cd276,Tlr7,Tlr8,Havcr2,Tmem106a,Cd300ld,Oas2
2_Member	GO Biological Processes	GO:1903555	regulation of tumor necrosis factor superfamily cytokine production	-13.5964	-10.505	23/188	11501,11847,12051,12489,12523,12774,13057,14127,14131,16000,17002,20296,20302,21825,22177,24088,69810,83433,93695,171285,217203,217305,246728	Adam8,Arg2,Bcl3,Cd33,Cd84,Ccr5,Cyba,Fcer1g,Fcgr3,Igf1,Ltf,Ccl2,Ccl3,Thbs1,Tyrobp,Tlr2,Clec4b1,Trem2,Gpnmb,Havcr2,Tmem106a,Cd300ld,Oas2
2_Member	GO Biological Processes	GO:0001819	positive regulation of cytokine production	-13.5315	-10.4636	36/503	11501,11541,11629,12051,12310,12523,12774,13057,14127,14131,17022,17242,17381,18173,19074,20296,20302,21825,21950,22177,23845,24088,26415,56619,56620,56644,56807,58185,81799,83433,102657,170743,170744,171285,217203,246728	Adam8,Adora2b,Aif1,Bcl3,Calca,Cd84,Ccr5,Cyba,Fcer1g,Fcgr3,Lum,Mdk,Mmp12,Slc11a1,Prg2,Ccl2,Ccl3,Thbs1,Tnfsf9,Tyrobp,Clec5a,Tlr2,Mapk13,Clec4e,Clec4n,Clec7a,Scamp5,Rsad2,C1qtnf3,Trem2,Cd276,Tlr7,Tlr8,Havcr2,Tmem106a,Oas2
2_Member	GO Biological Processes	GO:0032680	regulation of tumor necrosis factor production	-12.7709	-9.78603	22/185	11847,12051,12489,12523,12774,13057,14127,14131,16000,17002,20296,20302,21825,22177,24088,69810,83433,93695,171285,217203,217305,246728	Arg2,Bcl3,Cd33,Cd84,Ccr5,Cyba,Fcer1g,Fcgr3,Igf1,Ltf,Ccl2,Ccl3,Thbs1,Tyrobp,Tlr2,Clec4b1,Trem2,Gpnmb,Havcr2,Tmem106a,Cd300ld,Oas2
2_Member	GO Biological Processes	GO:0032675	regulation of interleukin-6 production	-8.96904	-6.31259	17/166	11541,11629,12523,12774,13057,14127,21950,22177,24088,26415,81799,83433,170743,170744,171285,217203,217305	Adora2b,Aif1,Cd84,Ccr5,Cyba,Fcer1g,Tnfsf9,Tyrobp,Tlr2,Mapk13,C1qtnf3,Trem2,Tlr7,Tlr8,Havcr2,Tmem106a,Cd300ld
2_Member	GO Biological Processes	GO:1903557	positive regulation of tumor necrosis factor superfamily cytokine production	-8.61861	-6.03925	14/112	11501,12523,12774,13057,14127,14131,20296,20302,21825,22177,24088,171285,217203,246728	Adam8,Cd84,Ccr5,Cyba,Fcer1g,Fcgr3,Ccl2,Ccl3,Thbs1,Tyrobp,Tlr2,Havcr2,Tmem106a,Oas2
2_Member	GO Biological Processes	GO:0032760	positive regulation of tumor necrosis factor production	-7.74505	-5.2905	13/110	12523,12774,13057,14127,14131,20296,20302,21825,22177,24088,171285,217203,246728	Cd84,Ccr5,Cyba,Fcer1g,Fcgr3,Ccl2,Ccl3,Thbs1,Tyrobp,Tlr2,Havcr2,Tmem106a,Oas2
2_Member	GO Biological Processes	GO:0032755	positive regulation of interleukin-6 production	-6.84867	-4.49766	12/109	11541,11629,12774,13057,14127,21950,22177,24088,26415,170743,170744,217203	Adora2b,Aif1,Ccr5,Cyba,Fcer1g,Tnfsf9,Tyrobp,Tlr2,Mapk13,Tlr7,Tlr8,Tmem106a
2_Member	GO Biological Processes	GO:0032652	regulation of interleukin-1 production	-6.54964	-4.23238	12/116	11847,12310,12489,12774,16000,20302,22177,24088,83433,170744,171285,217203	Arg2,Calca,Cd33,Ccr5,Igf1,Ccl3,Tyrobp,Tlr2,Trem2,Tlr8,Havcr2,Tmem106a
2_Member	GO Biological Processes	GO:0032651	regulation of interleukin-1 beta production	-5.62255	-3.47452	10/95	11847,12489,12774,16000,20302,22177,24088,83433,170744,217203	Arg2,Cd33,Ccr5,Igf1,Ccl3,Tyrobp,Tlr2,Trem2,Tlr8,Tmem106a
2_Member	GO Biological Processes	GO:0032732	positive regulation of interleukin-1 production	-4.73763	-2.75834	8/73	12310,12774,20302,22177,24088,170744,171285,217203	Calca,Ccr5,Ccl3,Tyrobp,Tlr2,Tlr8,Havcr2,Tmem106a
2_Member	GO Biological Processes	GO:0032731	positive regulation of interleukin-1 beta production	-3.42348	-1.70112	6/61	12774,20302,22177,24088,170744,217203	Ccr5,Ccl3,Tyrobp,Tlr2,Tlr8,Tmem106a
3_Summary	GO Biological Processes	GO:0032103	positive regulation of response to external stimulus	-13.3901	-10.3445	34/453	11501,11541,11629,11846,12774,13040,13057,14068,14118,14127,14129,14131,14825,15945,17084,17242,17381,17390,19141,20296,20302,20306,20315,21825,21934,22177,24088,55985,56620,66166,83433,109820,170744,171285,11816,11847,12182,12630,12702,13421,14130,16000,17916,17969,21923,27052,52033,74748,80782,81799,102657,12523,17002,140474	Adam8,Adora2b,Aif1,Arg1,Ccr5,Ctss,Cyba,F7,Fbn1,Fcer1g,Fcgr1,Fcgr3,Cxcl1,Cxcl10,Ly86,Mdk,Mmp12,Mmp2,Lgmn,Ccl2,Ccl3,Ccl7,Cxcl12,Thbs1,Tnfrsf11a,Tyrobp,Tlr2,Cxcl13,Clec4n,S100a14,Trem2,Pgc,Tlr8,Havcr2,Apoe,Arg2,Bst1,Cfi,Socs3,Dnase1l3,Fcgr2b,Igf1,Myo1f,Ncf1,Tnc,Aoah,Pbk,Slamf8,Klrb1b,C1qtnf3,Cd276,Cd84,Ltf,Muc4
3_Member	GO Biological Processes	GO:0032103	positive regulation of response to external stimulus	-13.3901	-10.3445	34/453	11501,11541,11629,11846,12774,13040,13057,14068,14118,14127,14129,14131,14825,15945,17084,17242,17381,17390,19141,20296,20302,20306,20315,21825,21934,22177,24088,55985,56620,66166,83433,109820,170744,171285	Adam8,Adora2b,Aif1,Arg1,Ccr5,Ctss,Cyba,F7,Fbn1,Fcer1g,Fcgr1,Fcgr3,Cxcl1,Cxcl10,Ly86,Mdk,Mmp12,Mmp2,Lgmn,Ccl2,Ccl3,Ccl7,Cxcl12,Thbs1,Tnfrsf11a,Tyrobp,Tlr2,Cxcl13,Clec4n,S100a14,Trem2,Pgc,Tlr8,Havcr2
3_Member	GO Biological Processes	GO:0031347	regulation of defense response	-12.5897	-9.65803	39/631	11501,11541,11816,11846,11847,12182,12630,12702,12774,13040,13057,13421,14127,14129,14130,14131,14825,16000,17242,17381,17390,17916,17969,20302,21923,21934,22177,24088,27052,52033,56620,74748,80782,81799,83433,102657,109820,170744,171285	Adam8,Adora2b,Apoe,Arg1,Arg2,Bst1,Cfi,Socs3,Ccr5,Ctss,Cyba,Dnase1l3,Fcer1g,Fcgr1,Fcgr2b,Fcgr3,Cxcl1,Igf1,Mdk,Mmp12,Mmp2,Myo1f,Ncf1,Ccl3,Tnc,Tnfrsf11a,Tyrobp,Tlr2,Aoah,Pbk,Clec4n,Slamf8,Klrb1b,C1qtnf3,Trem2,Cd276,Pgc,Tlr8,Havcr2
3_Member	GO Biological Processes	GO:0050727	regulation of inflammatory response	-9.47515	-6.78172	25/351	11501,11541,11816,12182,12702,12774,13040,13421,14127,14129,14130,14131,16000,17242,17969,20302,21923,21934,24088,27052,52033,74748,81799,83433,102657	Adam8,Adora2b,Apoe,Bst1,Socs3,Ccr5,Ctss,Dnase1l3,Fcer1g,Fcgr1,Fcgr2b,Fcgr3,Igf1,Mdk,Ncf1,Ccl3,Tnc,Tnfrsf11a,Tlr2,Aoah,Pbk,Slamf8,C1qtnf3,Trem2,Cd276
3_Member	GO Biological Processes	GO:0031349	positive regulation of defense response	-8.71582	-6.10953	22/297	11501,11541,11846,12774,13040,13057,14127,14129,14131,14825,17242,17381,17390,20302,21934,22177,24088,56620,83433,109820,170744,171285	Adam8,Adora2b,Arg1,Ccr5,Ctss,Cyba,Fcer1g,Fcgr1,Fcgr3,Cxcl1,Mdk,Mmp12,Mmp2,Ccl3,Tnfrsf11a,Tyrobp,Tlr2,Clec4n,Trem2,Pgc,Tlr8,Havcr2
3_Member	GO Biological Processes	GO:0002831	regulation of response to biotic stimulus	-8.42628	-5.89918	24/365	11501,11816,11846,11847,12523,12630,13057,14825,17002,17084,17381,17390,17916,17969,22177,24088,56620,74748,80782,83433,109820,140474,170744,171285	Adam8,Apoe,Arg1,Arg2,Cd84,Cfi,Cyba,Cxcl1,Ltf,Ly86,Mmp12,Mmp2,Myo1f,Ncf1,Tyrobp,Tlr2,Clec4n,Slamf8,Klrb1b,Trem2,Pgc,Muc4,Tlr8,Havcr2
3_Member	GO Biological Processes	GO:0045088	regulation of innate immune response	-5.95313	-3.7432	16/237	11501,11816,11846,12630,17381,17390,17916,17969,22177,24088,56620,74748,80782,83433,170744,171285	Adam8,Apoe,Arg1,Cfi,Mmp12,Mmp2,Myo1f,Ncf1,Tyrobp,Tlr2,Clec4n,Slamf8,Klrb1b,Trem2,Tlr8,Havcr2
3_Member	GO Biological Processes	GO:0002833	positive regulation of response to biotic stimulus	-5.05657	-3.01095	13/188	11501,11846,13057,14825,17084,17381,17390,22177,24088,56620,109820,170744,171285	Adam8,Arg1,Cyba,Cxcl1,Ly86,Mmp12,Mmp2,Tyrobp,Tlr2,Clec4n,Pgc,Tlr8,Havcr2
3_Member	GO Biological Processes	GO:0045089	positive regulation of innate immune response	-2.72448	-1.15671	8/143	11501,17381,17390,22177,24088,56620,170744,171285	Adam8,Mmp12,Mmp2,Tyrobp,Tlr2,Clec4n,Tlr8,Havcr2
4_Summary	GO Cellular Components	GO:0009897	external side of plasma membrane	-12.7182	-9.75181	40/656	11816,12477,12489,12506,12519,12523,12774,12982,12983,12984,13038,14127,14129,14130,14131,15945,16404,16407,16411,16414,16420,16854,17329,17474,18669,20315,21825,21934,24088,56619,56620,67133,69810,75345,79202,80782,98365,102657,170744,246256	Apoe,Ctla4,Cd33,Cd48,Cd80,Cd84,Ccr5,Csf2ra,Csf2rb,Csf2rb2,Ctsk,Fcer1g,Fcgr1,Fcgr2b,Fcgr3,Cxcl10,Itga7,Itgae,Itgax,Itgb2,Itgb6,Lgals3,Cxcl9,Clec4d,Abcb1b,Cxcl12,Thbs1,Tnfrsf11a,Tlr2,Clec4e,Clec4n,Gp2,Clec4b1,Slamf7,Tnfrsf22,Klrb1b,Slamf9,Cd276,Tlr8,Fcgr4
4_Member	GO Cellular Components	GO:0009897	external side of plasma membrane	-12.7182	-9.75181	40/656	11816,12477,12489,12506,12519,12523,12774,12982,12983,12984,13038,14127,14129,14130,14131,15945,16404,16407,16411,16414,16420,16854,17329,17474,18669,20315,21825,21934,24088,56619,56620,67133,69810,75345,79202,80782,98365,102657,170744,246256	Apoe,Ctla4,Cd33,Cd48,Cd80,Cd84,Ccr5,Csf2ra,Csf2rb,Csf2rb2,Ctsk,Fcer1g,Fcgr1,Fcgr2b,Fcgr3,Cxcl10,Itga7,Itgae,Itgax,Itgb2,Itgb6,Lgals3,Cxcl9,Clec4d,Abcb1b,Cxcl12,Thbs1,Tnfrsf11a,Tlr2,Clec4e,Clec4n,Gp2,Clec4b1,Slamf7,Tnfrsf22,Klrb1b,Slamf9,Cd276,Tlr8,Fcgr4
5_Summary	GO Biological Processes	GO:0001775	cell activation	-12.0979	-9.19837	40/686	11629,12051,12259,12506,12523,13421,14127,14131,15945,16000,16414,16420,16431,17242,17474,17916,18030,18173,18605,20315,21857,21950,22177,23882,24088,24108,26570,51797,56619,58185,69810,74748,75345,83433,98365,102657,171285,217203,246256,381319,14129,16819,17002,17948,17969,19074,55985,192200,240913,246728	Aif1,Bcl3,C1qa,Cd48,Cd84,Dnase1l3,Fcer1g,Fcgr3,Cxcl10,Igf1,Itgb2,Itgb6,Itm2a,Mdk,Clec4d,Myo1f,Nfil3,Slc11a1,Enpp1,Cxcl12,Timp1,Tnfsf9,Tyrobp,Gadd45g,Tlr2,Ubd,Slc7a11,Ctps,Clec4e,Rsad2,Clec4b1,Slamf8,Slamf7,Trem2,Slamf9,Cd276,Havcr2,Tmem106a,Fcgr4,Batf3,Fcgr1,Lcn2,Ltf,Naip2,Ncf1,Prg2,Cxcl13,Wfdc12,Adamts4,Oas2
5_Member	GO Biological Processes	GO:0001775	cell activation	-12.0979	-9.19837	40/686	11629,12051,12259,12506,12523,13421,14127,14131,15945,16000,16414,16420,16431,17242,17474,17916,18030,18173,18605,20315,21857,21950,22177,23882,24088,24108,26570,51797,56619,58185,69810,74748,75345,83433,98365,102657,171285,217203,246256,381319	Aif1,Bcl3,C1qa,Cd48,Cd84,Dnase1l3,Fcer1g,Fcgr3,Cxcl10,Igf1,Itgb2,Itgb6,Itm2a,Mdk,Clec4d,Myo1f,Nfil3,Slc11a1,Enpp1,Cxcl12,Timp1,Tnfsf9,Tyrobp,Gadd45g,Tlr2,Ubd,Slc7a11,Ctps,Clec4e,Rsad2,Clec4b1,Slamf8,Slamf7,Trem2,Slamf9,Cd276,Havcr2,Tmem106a,Fcgr4,Batf3
5_Member	GO Biological Processes	GO:0045321	leukocyte activation	-11.3093	-8.49417	36/598	11629,12051,12259,12506,12523,13421,14127,14131,16414,16420,16431,17242,17474,17916,18030,18173,18605,20315,21950,22177,23882,24088,24108,51797,56619,58185,69810,74748,75345,83433,98365,102657,171285,217203,246256,381319	Aif1,Bcl3,C1qa,Cd48,Cd84,Dnase1l3,Fcer1g,Fcgr3,Itgb2,Itgb6,Itm2a,Mdk,Clec4d,Myo1f,Nfil3,Slc11a1,Enpp1,Cxcl12,Tnfsf9,Tyrobp,Gadd45g,Tlr2,Ubd,Ctps,Clec4e,Rsad2,Clec4b1,Slamf8,Slamf7,Trem2,Slamf9,Cd276,Havcr2,Tmem106a,Fcgr4,Batf3
5_Member	GO Biological Processes	GO:0042110	T cell activation	-5.83809	-3.64373	18/302	12051,12506,12523,14127,16414,17242,17474,18173,18605,20315,23882,51797,56619,58185,69810,75345,98365,102657	Bcl3,Cd48,Cd84,Fcer1g,Itgb2,Mdk,Clec4d,Slc11a1,Enpp1,Cxcl12,Gadd45g,Ctps,Clec4e,Rsad2,Clec4b1,Slamf7,Slamf9,Cd276
5_Member	GO Biological Processes	GO:0002366	leukocyte activation involved in immune response	-5.33863	-3.24966	14/205	12051,13421,14127,16431,17242,17474,17916,18173,18605,22177,23882,56619,83433,171285	Bcl3,Dnase1l3,Fcer1g,Itm2a,Mdk,Clec4d,Myo1f,Slc11a1,Enpp1,Tyrobp,Gadd45g,Clec4e,Trem2,Havcr2
5_Member	GO Biological Processes	GO:0002263	cell activation involved in immune response	-5.24159	-3.16678	14/209	12051,13421,14127,16431,17242,17474,17916,18173,18605,22177,23882,56619,83433,171285	Bcl3,Dnase1l3,Fcer1g,Itm2a,Mdk,Clec4d,Myo1f,Slc11a1,Enpp1,Tyrobp,Gadd45g,Clec4e,Trem2,Havcr2
5_Member	GO Biological Processes	GO:0042742	defense response to bacterium	-4.84135	-2.84105	21/463	12051,14127,14129,16819,17002,17474,17916,17948,17969,18173,19074,24088,55985,56619,74748,83433,98365,171285,192200,240913,246728	Bcl3,Fcer1g,Fcgr1,Lcn2,Ltf,Clec4d,Myo1f,Naip2,Ncf1,Slc11a1,Prg2,Tlr2,Cxcl13,Clec4e,Slamf8,Trem2,Slamf9,Havcr2,Wfdc12,Adamts4,Oas2
5_Member	GO Biological Processes	GO:0046649	lymphocyte activation	-4.70346	-2.73339	21/473	12051,12506,12523,14127,16414,16431,17242,17474,18030,18173,18605,20315,23882,51797,56619,58185,69810,74748,75345,98365,102657	Bcl3,Cd48,Cd84,Fcer1g,Itgb2,Itm2a,Mdk,Clec4d,Nfil3,Slc11a1,Enpp1,Cxcl12,Gadd45g,Ctps,Clec4e,Rsad2,Clec4b1,Slamf8,Slamf7,Slamf9,Cd276
5_Member	GO Biological Processes	GO:0038094	Fc-gamma receptor signaling pathway	-4.43092	-2.50118	3/5	14127,17474,56619	Fcer1g,Clec4d,Clec4e
5_Member	GO Biological Processes	GO:0002285	lymphocyte activation involved in immune response	-3.48206	-1.74501	9/138	12051,14127,16431,17242,17474,18173,18605,23882,56619	Bcl3,Fcer1g,Itm2a,Mdk,Clec4d,Slc11a1,Enpp1,Gadd45g,Clec4e
5_Member	GO Biological Processes	GO:0002286	T cell activation involved in immune response	-3.45899	-1.73143	7/84	12051,14127,17242,17474,18173,23882,56619	Bcl3,Fcer1g,Mdk,Clec4d,Slc11a1,Gadd45g,Clec4e
5_Member	GO Biological Processes	GO:0038093	Fc receptor signaling pathway	-3.37705	-1.6689	3/10	14127,17474,56619	Fcer1g,Clec4d,Clec4e
5_Member	GO Biological Processes	GO:0002292	T cell differentiation involved in immune response	-3.31789	-1.61764	5/42	12051,14127,17474,23882,56619	Bcl3,Fcer1g,Clec4d,Gadd45g,Clec4e
6_Summary	GO Biological Processes	GO:0030335	positive regulation of cell migration	-11.7588	-8.9173	36/577	11501,11541,11629,12740,12842,13036,14068,15117,15368,15945,16000,16411,16782,16819,16854,17242,17387,17390,17916,19141,20293,20296,20306,20315,20359,21825,24088,54635,55985,56644,66102,66166,83433,93695,233571,384009,12182,74748	Adam8,Adora2b,Aif1,Cldn4,Col1a1,Ctsh,F7,Has2,Hmox1,Cxcl10,Igf1,Itgax,Lamc2,Lcn2,Lgals3,Mdk,Mmp14,Mmp2,Myo1f,Lgmn,Ccl12,Ccl2,Ccl7,Cxcl12,Sema6b,Thbs1,Tlr2,Pdgfc,Cxcl13,Clec7a,Cxcl16,S100a14,Trem2,Gpnmb,P2ry6,Glipr2,Bst1,Slamf8
6_Member	GO Biological Processes	GO:0030335	positive regulation of cell migration	-11.7588	-8.9173	36/577	11501,11541,11629,12740,12842,13036,14068,15117,15368,15945,16000,16411,16782,16819,16854,17242,17387,17390,17916,19141,20293,20296,20306,20315,20359,21825,24088,54635,55985,56644,66102,66166,83433,93695,233571,384009	Adam8,Adora2b,Aif1,Cldn4,Col1a1,Ctsh,F7,Has2,Hmox1,Cxcl10,Igf1,Itgax,Lamc2,Lcn2,Lgals3,Mdk,Mmp14,Mmp2,Myo1f,Lgmn,Ccl12,Ccl2,Ccl7,Cxcl12,Sema6b,Thbs1,Tlr2,Pdgfc,Cxcl13,Clec7a,Cxcl16,S100a14,Trem2,Gpnmb,P2ry6,Glipr2
6_Member	GO Biological Processes	GO:2000147	positive regulation of cell motility	-11.1848	-8.38218	36/604	11501,11541,11629,12740,12842,13036,14068,15117,15368,15945,16000,16411,16782,16819,16854,17242,17387,17390,17916,19141,20293,20296,20306,20315,20359,21825,24088,54635,55985,56644,66102,66166,83433,93695,233571,384009	Adam8,Adora2b,Aif1,Cldn4,Col1a1,Ctsh,F7,Has2,Hmox1,Cxcl10,Igf1,Itgax,Lamc2,Lcn2,Lgals3,Mdk,Mmp14,Mmp2,Myo1f,Lgmn,Ccl12,Ccl2,Ccl7,Cxcl12,Sema6b,Thbs1,Tlr2,Pdgfc,Cxcl13,Clec7a,Cxcl16,S100a14,Trem2,Gpnmb,P2ry6,Glipr2
6_Member	GO Biological Processes	GO:0051272	positive regulation of cellular component movement	-10.8406	-8.07377	36/621	11501,11541,11629,12740,12842,13036,14068,15117,15368,15945,16000,16411,16782,16819,16854,17242,17387,17390,17916,19141,20293,20296,20306,20315,20359,21825,24088,54635,55985,56644,66102,66166,83433,93695,233571,384009	Adam8,Adora2b,Aif1,Cldn4,Col1a1,Ctsh,F7,Has2,Hmox1,Cxcl10,Igf1,Itgax,Lamc2,Lcn2,Lgals3,Mdk,Mmp14,Mmp2,Myo1f,Lgmn,Ccl12,Ccl2,Ccl7,Cxcl12,Sema6b,Thbs1,Tlr2,Pdgfc,Cxcl13,Clec7a,Cxcl16,S100a14,Trem2,Gpnmb,P2ry6,Glipr2
6_Member	GO Biological Processes	GO:0040017	positive regulation of locomotion	-10.8208	-8.0652	36/622	11501,11541,11629,12740,12842,13036,14068,15117,15368,15945,16000,16411,16782,16819,16854,17242,17387,17390,17916,19141,20293,20296,20306,20315,20359,21825,24088,54635,55985,56644,66102,66166,83433,93695,233571,384009	Adam8,Adora2b,Aif1,Cldn4,Col1a1,Ctsh,F7,Has2,Hmox1,Cxcl10,Igf1,Itgax,Lamc2,Lcn2,Lgals3,Mdk,Mmp14,Mmp2,Myo1f,Lgmn,Ccl12,Ccl2,Ccl7,Cxcl12,Sema6b,Thbs1,Tlr2,Pdgfc,Cxcl13,Clec7a,Cxcl16,S100a14,Trem2,Gpnmb,P2ry6,Glipr2
6_Member	GO Biological Processes	GO:0002687	positive regulation of leukocyte migration	-9.39102	-6.71647	17/156	11501,11629,14068,15945,16854,17242,17387,19141,20293,20296,20306,20315,21825,24088,55985,66166,83433	Adam8,Aif1,F7,Cxcl10,Lgals3,Mdk,Mmp14,Lgmn,Ccl12,Ccl2,Ccl7,Cxcl12,Thbs1,Tlr2,Cxcl13,S100a14,Trem2
6_Member	GO Biological Processes	GO:0002685	regulation of leukocyte migration	-8.53315	-5.99942	19/225	11501,11629,12182,14068,15945,16854,17242,17387,19141,20293,20296,20306,20315,21825,24088,55985,66166,74748,83433	Adam8,Aif1,Bst1,F7,Cxcl10,Lgals3,Mdk,Mmp14,Lgmn,Ccl12,Ccl2,Ccl7,Cxcl12,Thbs1,Tlr2,Cxcl13,S100a14,Slamf8,Trem2
6_Member	GO Biological Processes	GO:0071675	regulation of mononuclear cell migration	-8.31842	-5.80429	14/118	11501,11629,15945,16854,17242,19141,20293,20296,20306,20315,21825,55985,66166,74748	Adam8,Aif1,Cxcl10,Lgals3,Mdk,Lgmn,Ccl12,Ccl2,Ccl7,Cxcl12,Thbs1,Cxcl13,S100a14,Slamf8
6_Member	GO Biological Processes	GO:0002688	regulation of leukocyte chemotaxis	-7.99044	-5.51886	14/125	11629,12182,14068,15945,17242,19141,20293,20296,20306,20315,21825,55985,66166,74748	Aif1,Bst1,F7,Cxcl10,Mdk,Lgmn,Ccl12,Ccl2,Ccl7,Cxcl12,Thbs1,Cxcl13,S100a14,Slamf8
6_Member	GO Biological Processes	GO:0071677	positive regulation of mononuclear cell migration	-6.9397	-4.56618	10/69	11501,11629,15945,16854,19141,20296,20306,20315,55985,66166	Adam8,Aif1,Cxcl10,Lgals3,Lgmn,Ccl2,Ccl7,Cxcl12,Cxcl13,S100a14
6_Member	GO Biological Processes	GO:0090025	regulation of monocyte chemotaxis	-6.49293	-4.18672	7/30	11629,15945,19141,20296,20315,66166,74748	Aif1,Cxcl10,Lgmn,Ccl2,Cxcl12,S100a14,Slamf8
6_Member	GO Biological Processes	GO:0002690	positive regulation of leukocyte chemotaxis	-6.41191	-4.13319	11/98	11629,14068,15945,17242,19141,20296,20306,20315,21825,55985,66166	Aif1,F7,Cxcl10,Mdk,Lgmn,Ccl2,Ccl7,Cxcl12,Thbs1,Cxcl13,S100a14
6_Member	GO Biological Processes	GO:0050920	regulation of chemotaxis	-6.12571	-3.88627	16/230	11629,12182,14068,15945,17242,19141,20293,20296,20306,20315,20359,21825,55985,66166,74748,83433	Aif1,Bst1,F7,Cxcl10,Mdk,Lgmn,Ccl12,Ccl2,Ccl7,Cxcl12,Sema6b,Thbs1,Cxcl13,S100a14,Slamf8,Trem2
6_Member	GO Biological Processes	GO:0090026	positive regulation of monocyte chemotaxis	-6.07267	-3.84114	6/22	11629,15945,19141,20296,20315,66166	Aif1,Cxcl10,Lgmn,Ccl2,Cxcl12,S100a14
6_Member	GO Biological Processes	GO:0050921	positive regulation of chemotaxis	-5.32622	-3.23965	12/151	11629,14068,15945,17242,19141,20296,20306,20315,21825,55985,66166,83433	Aif1,F7,Cxcl10,Mdk,Lgmn,Ccl2,Ccl7,Cxcl12,Thbs1,Cxcl13,S100a14,Trem2
6_Member	GO Biological Processes	GO:2000401	regulation of lymphocyte migration	-5.21924	-3.15135	8/63	11501,11629,15945,20293,20296,20306,20315,55985	Adam8,Aif1,Cxcl10,Ccl12,Ccl2,Ccl7,Cxcl12,Cxcl13
6_Member	GO Biological Processes	GO:2000403	positive regulation of lymphocyte migration	-4.52919	-2.58394	6/39	11501,11629,15945,20306,20315,55985	Adam8,Aif1,Cxcl10,Ccl7,Cxcl12,Cxcl13
6_Member	GO Biological Processes	GO:2000406	positive regulation of T cell migration	-3.75881	-1.9624	5/34	11501,11629,15945,20315,55985	Adam8,Aif1,Cxcl10,Cxcl12,Cxcl13
6_Member	GO Biological Processes	GO:0010818	T cell chemotaxis	-3.5269	-1.78034	3/9	15945,20315,66102	Cxcl10,Cxcl12,Cxcl16
6_Member	GO Biological Processes	GO:0072678	T cell migration	-3.24117	-1.55822	4/25	15945,20296,20315,66102	Cxcl10,Ccl2,Cxcl12,Cxcl16
6_Member	GO Biological Processes	GO:2000404	regulation of T cell migration	-3.08951	-1.43571	5/47	11501,11629,15945,20315,55985	Adam8,Aif1,Cxcl10,Cxcl12,Cxcl13
7_Summary	GO Cellular Components	GO:0031012	extracellular matrix	-10.936	-8.14568	33/523	11816,12819,12825,12832,12842,13033,13717,14118,14264,16000,16644,16772,16780,16782,16854,17022,17381,17384,17386,17387,17390,19074,19288,20377,21825,21826,21857,21923,50530,53867,67896,140474,240913,67133,12051,13040,15117,20319,12259,12260,12262,81799,12738,12740,15368,16664,16667,17153,20753,67951	Apoe,Col15a1,Col3a1,Col5a2,Col1a1,Ctsd,Eln,Fbn1,Fmod,Igf1,Kng1,Lama1,Lamb3,Lamc2,Lgals3,Lum,Mmp12,Mmp10,Mmp13,Mmp14,Mmp2,Prg2,Ptx3,Sfrp1,Thbs1,Thbs2,Timp1,Tnc,Mfap5,Col5a3,Ccdc80,Muc4,Adamts4,Gp2,Bcl3,Ctss,Has2,Sfrp2,C1qa,C1qb,C1qc,C1qtnf3,Cldn2,Cldn4,Hmox1,Krt14,Krt17,Mal,Sprr1a,Tubb6
7_Member	GO Cellular Components	GO:0031012	extracellular matrix	-10.936	-8.14568	33/523	11816,12819,12825,12832,12842,13033,13717,14118,14264,16000,16644,16772,16780,16782,16854,17022,17381,17384,17386,17387,17390,19074,19288,20377,21825,21826,21857,21923,50530,53867,67896,140474,240913	Apoe,Col15a1,Col3a1,Col5a2,Col1a1,Ctsd,Eln,Fbn1,Fmod,Igf1,Kng1,Lama1,Lamb3,Lamc2,Lgals3,Lum,Mmp12,Mmp10,Mmp13,Mmp14,Mmp2,Prg2,Ptx3,Sfrp1,Thbs1,Thbs2,Timp1,Tnc,Mfap5,Col5a3,Ccdc80,Muc4,Adamts4
7_Member	GO Cellular Components	GO:0030312	external encapsulating structure	-10.8917	-8.11327	33/525	11816,12819,12825,12832,12842,13033,13717,14118,14264,16000,16644,16772,16780,16782,16854,17022,17381,17384,17386,17387,17390,19074,19288,20377,21825,21826,21857,21923,50530,53867,67896,140474,240913	Apoe,Col15a1,Col3a1,Col5a2,Col1a1,Ctsd,Eln,Fbn1,Fmod,Igf1,Kng1,Lama1,Lamb3,Lamc2,Lgals3,Lum,Mmp12,Mmp10,Mmp13,Mmp14,Mmp2,Prg2,Ptx3,Sfrp1,Thbs1,Thbs2,Timp1,Tnc,Mfap5,Col5a3,Ccdc80,Muc4,Adamts4
7_Member	GO Cellular Components	GO:0062023	collagen-containing extracellular matrix	-9.1199	-6.4545	26/394	12819,12825,12832,12842,13033,13717,14118,14264,16000,16644,16772,16780,16782,16854,17022,19074,20377,21825,21826,21857,21923,50530,53867,67896,140474,240913	Col15a1,Col3a1,Col5a2,Col1a1,Ctsd,Eln,Fbn1,Fmod,Igf1,Kng1,Lama1,Lamb3,Lamc2,Lgals3,Lum,Prg2,Sfrp1,Thbs1,Thbs2,Timp1,Tnc,Mfap5,Col5a3,Ccdc80,Muc4,Adamts4
7_Member	GO Molecular Functions	GO:0005201	extracellular matrix structural constituent	-8.73503	-6.11266	16/150	12819,12825,12832,12842,13717,14118,16772,16780,16782,17022,19074,21825,21923,50530,53867,67133	Col15a1,Col3a1,Col5a2,Col1a1,Eln,Fbn1,Lama1,Lamb3,Lamc2,Lum,Prg2,Thbs1,Tnc,Mfap5,Col5a3,Gp2
7_Member	GO Biological Processes	GO:0030198	extracellular matrix organization	-8.60853	-6.03925	21/274	12051,12819,12825,12832,12842,13040,13717,15117,16780,16854,17022,17381,17384,17386,17387,17390,19288,20319,53867,67896,240913	Bcl3,Col15a1,Col3a1,Col5a2,Col1a1,Ctss,Eln,Has2,Lamb3,Lgals3,Lum,Mmp12,Mmp10,Mmp13,Mmp14,Mmp2,Ptx3,Sfrp2,Col5a3,Ccdc80,Adamts4
7_Member	GO Biological Processes	GO:0043062	extracellular structure organization	-8.58016	-6.01884	21/275	12051,12819,12825,12832,12842,13040,13717,15117,16780,16854,17022,17381,17384,17386,17387,17390,19288,20319,53867,67896,240913	Bcl3,Col15a1,Col3a1,Col5a2,Col1a1,Ctss,Eln,Has2,Lamb3,Lgals3,Lum,Mmp12,Mmp10,Mmp13,Mmp14,Mmp2,Ptx3,Sfrp2,Col5a3,Ccdc80,Adamts4
7_Member	GO Biological Processes	GO:0045229	external encapsulating structure organization	-8.55192	-6.00409	21/276	12051,12819,12825,12832,12842,13040,13717,15117,16780,16854,17022,17381,17384,17386,17387,17390,19288,20319,53867,67896,240913	Bcl3,Col15a1,Col3a1,Col5a2,Col1a1,Ctss,Eln,Has2,Lamb3,Lgals3,Lum,Mmp12,Mmp10,Mmp13,Mmp14,Mmp2,Ptx3,Sfrp2,Col5a3,Ccdc80,Adamts4
7_Member	GO Cellular Components	GO:0005583	fibrillar collagen trimer	-6.41029	-4.13319	5/11	12825,12832,12842,17022,53867	Col3a1,Col5a2,Col1a1,Lum,Col5a3
7_Member	GO Cellular Components	GO:0098643	banded collagen fibril	-6.41029	-4.13319	5/11	12825,12832,12842,17022,53867	Col3a1,Col5a2,Col1a1,Lum,Col5a3
7_Member	GO Cellular Components	GO:0005581	collagen trimer	-6.26942	-4.01268	10/81	12259,12260,12262,12819,12825,12832,12842,17022,53867,81799	C1qa,C1qb,C1qc,Col15a1,Col3a1,Col5a2,Col1a1,Lum,Col5a3,C1qtnf3
7_Member	GO Cellular Components	GO:0098644	complex of collagen trimers	-5.05418	-3.01073	5/19	12825,12832,12842,17022,53867	Col3a1,Col5a2,Col1a1,Lum,Col5a3
7_Member	GO Molecular Functions	GO:0005198	structural molecule activity	-4.74272	-2.76156	24/584	12738,12740,12819,12825,12832,12842,13717,14118,15368,16664,16667,16772,16780,16782,17022,17153,19074,20753,21825,21923,50530,53867,67133,67951	Cldn2,Cldn4,Col15a1,Col3a1,Col5a2,Col1a1,Eln,Fbn1,Hmox1,Krt14,Krt17,Lama1,Lamb3,Lamc2,Lum,Mal,Prg2,Sprr1a,Thbs1,Tnc,Mfap5,Col5a3,Gp2,Tubb6
7_Member	GO Molecular Functions	GO:0030020	extracellular matrix structural constituent conferring tensile strength	-3.52482	-1.78034	5/38	12819,12825,12832,12842,53867	Col15a1,Col3a1,Col5a2,Col1a1,Col5a3
7_Member	GO Biological Processes	GO:0030199	collagen fibril organization	-2.85063	-1.25526	5/53	12825,12832,12842,17022,20319	Col3a1,Col5a2,Col1a1,Lum,Sfrp2
8_Summary	GO Biological Processes	GO:0002683	negative regulation of immune system process	-10.6104	-7.87649	30/448	11846,11847,12262,12310,12477,12519,12523,12825,14118,14127,14130,15368,16000,16854,17242,17381,20293,20296,20315,20377,21825,22177,74748,80782,83433,93695,102657,140474,171285,246746,11501,11629,12182,12774,12842,15117,16008,16181,16414,16644,16772,16878,17387,17390,17916,20750,21923,21950,55985,56320,67896,11541,12489,12575,17474,56644,68891,75345,11816,12982,12983,12984,16323,18612,19222,20259…	Arg1,Arg2,C1qc,Calca,Ctla4,Cd80,Cd84,Col3a1,Fbn1,Fcer1g,Fcgr2b,Hmox1,Igf1,Lgals3,Mdk,Mmp12,Ccl12,Ccl2,Cxcl12,Sfrp1,Thbs1,Tyrobp,Slamf8,Klrb1b,Trem2,Gpnmb,Cd276,Muc4,Havcr2,Cd300lf,Adam8,Aif1,Bst1,Ccr5,Col1a1,Has2,Igfbp2,Il1rn,Itgb2,Kng1,Lama1,Lif,Mmp14,Mmp2,Myo1f,Spp1,Tnc,Tnfsf9,Cxcl13,Dbn1,Ccdc80,Adora2b,Cd33,Cdkn1a,Clec4d,Clec7a,Cd177,Slamf7,Apoe,Csf2ra,Csf2rb,Csf2rb2,Inhba,Etv4,Ptgir,Scin,Sfrp…
8_Member	GO Biological Processes	GO:0002683	negative regulation of immune system process	-10.6104	-7.87649	30/448	11846,11847,12262,12310,12477,12519,12523,12825,14118,14127,14130,15368,16000,16854,17242,17381,20293,20296,20315,20377,21825,22177,74748,80782,83433,93695,102657,140474,171285,246746	Arg1,Arg2,C1qc,Calca,Ctla4,Cd80,Cd84,Col3a1,Fbn1,Fcer1g,Fcgr2b,Hmox1,Igf1,Lgals3,Mdk,Mmp12,Ccl12,Ccl2,Cxcl12,Sfrp1,Thbs1,Tyrobp,Slamf8,Klrb1b,Trem2,Gpnmb,Cd276,Muc4,Havcr2,Cd300lf
8_Member	GO Biological Processes	GO:0030155	regulation of cell adhesion	-8.63805	-6.04727	37/783	11501,11629,11846,11847,12182,12310,12477,12519,12774,12842,15117,16000,16008,16181,16414,16644,16772,16854,16878,17242,17381,17387,17390,17916,20296,20315,20750,21825,21923,21950,55985,56320,67896,93695,102657,140474,171285	Adam8,Aif1,Arg1,Arg2,Bst1,Calca,Ctla4,Cd80,Ccr5,Col1a1,Has2,Igf1,Igfbp2,Il1rn,Itgb2,Kng1,Lama1,Lgals3,Lif,Mdk,Mmp12,Mmp14,Mmp2,Myo1f,Ccl2,Cxcl12,Spp1,Thbs1,Tnc,Tnfsf9,Cxcl13,Dbn1,Ccdc80,Gpnmb,Cd276,Muc4,Havcr2
8_Member	GO Biological Processes	GO:0002694	regulation of leukocyte activation	-8.3054	-5.7976	35/733	11501,11541,11629,11846,11847,12182,12477,12489,12519,12523,12575,14127,14130,15368,16000,16008,16414,16854,17242,17387,17474,20296,20377,21825,21950,22177,56644,68891,74748,75345,83433,93695,102657,171285,246746	Adam8,Adora2b,Aif1,Arg1,Arg2,Bst1,Ctla4,Cd33,Cd80,Cd84,Cdkn1a,Fcer1g,Fcgr2b,Hmox1,Igf1,Igfbp2,Itgb2,Lgals3,Mdk,Mmp14,Clec4d,Ccl2,Sfrp1,Thbs1,Tnfsf9,Tyrobp,Clec7a,Cd177,Slamf8,Slamf7,Trem2,Gpnmb,Cd276,Havcr2,Cd300lf
8_Member	GO Biological Processes	GO:0050865	regulation of cell activation	-8.08948	-5.60616	36/784	11501,11541,11629,11816,11846,11847,12182,12477,12489,12519,12523,12575,14127,14130,15368,16000,16008,16414,16854,17242,17387,17474,20296,20377,21825,21950,22177,56644,68891,74748,75345,83433,93695,102657,171285,246746	Adam8,Adora2b,Aif1,Apoe,Arg1,Arg2,Bst1,Ctla4,Cd33,Cd80,Cd84,Cdkn1a,Fcer1g,Fcgr2b,Hmox1,Igf1,Igfbp2,Itgb2,Lgals3,Mdk,Mmp14,Clec4d,Ccl2,Sfrp1,Thbs1,Tnfsf9,Tyrobp,Clec7a,Cd177,Slamf8,Slamf7,Trem2,Gpnmb,Cd276,Havcr2,Cd300lf
8_Member	GO Biological Processes	GO:0070663	regulation of leukocyte proliferation	-8.00031	-5.5229	20/269	11629,11846,11847,12182,12477,12519,12575,12982,12983,12984,14130,16000,16008,16854,20293,21950,22177,93695,102657,171285	Aif1,Arg1,Arg2,Bst1,Ctla4,Cd80,Cdkn1a,Csf2ra,Csf2rb,Csf2rb2,Fcgr2b,Igf1,Igfbp2,Lgals3,Ccl12,Tnfsf9,Tyrobp,Gpnmb,Cd276,Havcr2
8_Member	GO Biological Processes	GO:0007162	negative regulation of cell adhesion	-7.59044	-5.15228	21/313	11501,11846,11847,12477,12519,12842,16181,16644,16854,17242,17381,17387,17390,17916,20315,21825,21923,93695,102657,140474,171285	Adam8,Arg1,Arg2,Ctla4,Cd80,Col1a1,Il1rn,Kng1,Lgals3,Mdk,Mmp12,Mmp14,Mmp2,Myo1f,Cxcl12,Thbs1,Tnc,Gpnmb,Cd276,Muc4,Havcr2
8_Member	GO Biological Processes	GO:0050866	negative regulation of cell activation	-6.9859	-4.60305	17/225	11816,11846,11847,12477,12519,12523,14130,15368,16854,17242,20377,22177,83433,93695,102657,171285,246746	Apoe,Arg1,Arg2,Ctla4,Cd80,Cd84,Fcgr2b,Hmox1,Lgals3,Mdk,Sfrp1,Tyrobp,Trem2,Gpnmb,Cd276,Havcr2,Cd300lf
8_Member	GO Biological Processes	GO:0002695	negative regulation of leukocyte activation	-6.13588	-3.89304	15/202	11846,11847,12477,12519,12523,14130,15368,16854,17242,20377,22177,93695,102657,171285,246746	Arg1,Arg2,Ctla4,Cd80,Cd84,Fcgr2b,Hmox1,Lgals3,Mdk,Sfrp1,Tyrobp,Gpnmb,Cd276,Havcr2,Cd300lf
8_Member	GO Biological Processes	GO:0008285	negative regulation of cell population proliferation	-5.77053	-3.5933	31/772	11541,11629,11816,11846,11847,12477,12519,12575,12774,14130,15368,16000,16323,16854,16878,18612,19222,20259,20293,20296,20315,20319,20377,21825,22177,24088,55948,83433,93695,102657,171285	Adora2b,Aif1,Apoe,Arg1,Arg2,Ctla4,Cd80,Cdkn1a,Ccr5,Fcgr2b,Hmox1,Igf1,Inhba,Lgals3,Lif,Etv4,Ptgir,Scin,Ccl12,Ccl2,Cxcl12,Sfrp2,Sfrp1,Thbs1,Tyrobp,Tlr2,Sfn,Trem2,Gpnmb,Cd276,Havcr2
8_Member	GO Biological Processes	GO:0050670	regulation of lymphocyte proliferation	-5.76379	-3.59033	16/245	11629,11846,11847,12182,12477,12519,12575,14130,16000,16008,16854,21950,22177,93695,102657,171285	Aif1,Arg1,Arg2,Bst1,Ctla4,Cd80,Cdkn1a,Fcgr2b,Igf1,Igfbp2,Lgals3,Tnfsf9,Tyrobp,Gpnmb,Cd276,Havcr2
8_Member	GO Biological Processes	GO:0032944	regulation of mononuclear cell proliferation	-5.67211	-3.5158	16/249	11629,11846,11847,12182,12477,12519,12575,14130,16000,16008,16854,21950,22177,93695,102657,171285	Aif1,Arg1,Arg2,Bst1,Ctla4,Cd80,Cdkn1a,Fcgr2b,Igf1,Igfbp2,Lgals3,Tnfsf9,Tyrobp,Gpnmb,Cd276,Havcr2
8_Member	GO Biological Processes	GO:0070664	negative regulation of leukocyte proliferation	-5.49874	-3.37481	10/98	11846,11847,12477,12519,14130,20293,22177,93695,102657,171285	Arg1,Arg2,Ctla4,Cd80,Fcgr2b,Ccl12,Tyrobp,Gpnmb,Cd276,Havcr2
8_Member	GO Biological Processes	GO:0022407	regulation of cell-cell adhesion	-5.30588	-3.22641	22/467	11501,11629,11846,11847,12477,12519,12774,15117,16000,16008,16181,16414,16854,17242,20296,20315,21950,55985,93695,102657,140474,171285	Adam8,Aif1,Arg1,Arg2,Ctla4,Cd80,Ccr5,Has2,Igf1,Igfbp2,Il1rn,Itgb2,Lgals3,Mdk,Ccl2,Cxcl12,Tnfsf9,Cxcl13,Gpnmb,Cd276,Muc4,Havcr2
8_Member	GO Biological Processes	GO:1903037	regulation of leukocyte cell-cell adhesion	-5.08378	-3.0338	18/342	11501,11629,11846,11847,12477,12519,15117,16000,16008,16414,16854,17242,20296,20315,21950,93695,102657,171285	Adam8,Aif1,Arg1,Arg2,Ctla4,Cd80,Has2,Igf1,Igfbp2,Itgb2,Lgals3,Mdk,Ccl2,Cxcl12,Tnfsf9,Gpnmb,Cd276,Havcr2
8_Member	GO Biological Processes	GO:0070665	positive regulation of leukocyte proliferation	-4.93174	-2.91143	12/165	11629,12182,12519,12575,12982,12983,12984,16000,16008,21950,102657,171285	Aif1,Bst1,Cd80,Cdkn1a,Csf2ra,Csf2rb,Csf2rb2,Igf1,Igfbp2,Tnfsf9,Cd276,Havcr2
8_Member	GO Biological Processes	GO:0050672	negative regulation of lymphocyte proliferation	-4.85451	-2.84976	9/92	11846,11847,12477,12519,14130,22177,93695,102657,171285	Arg1,Arg2,Ctla4,Cd80,Fcgr2b,Tyrobp,Gpnmb,Cd276,Havcr2
8_Member	GO Biological Processes	GO:0032945	negative regulation of mononuclear cell proliferation	-4.81624	-2.8237	9/93	11846,11847,12477,12519,14130,22177,93695,102657,171285	Arg1,Arg2,Ctla4,Cd80,Fcgr2b,Tyrobp,Gpnmb,Cd276,Havcr2
8_Member	GO Biological Processes	GO:0051250	negative regulation of lymphocyte activation	-4.80098	-2.81036	12/170	11846,11847,12477,12519,14130,16854,17242,20377,22177,93695,102657,171285	Arg1,Arg2,Ctla4,Cd80,Fcgr2b,Lgals3,Mdk,Sfrp1,Tyrobp,Gpnmb,Cd276,Havcr2
8_Member	GO Biological Processes	GO:0002696	positive regulation of leukocyte activation	-4.73541	-2.75798	22/508	11501,11541,11629,12182,12519,12575,14127,16000,16008,16414,17242,17387,17474,20296,21825,21950,22177,56644,68891,83433,102657,171285	Adam8,Adora2b,Aif1,Bst1,Cd80,Cdkn1a,Fcer1g,Igf1,Igfbp2,Itgb2,Mdk,Mmp14,Clec4d,Ccl2,Thbs1,Tnfsf9,Tyrobp,Clec7a,Cd177,Trem2,Cd276,Havcr2
8_Member	GO Biological Processes	GO:1903038	negative regulation of leukocyte cell-cell adhesion	-4.6833	-2.71686	11/147	11501,11846,11847,12477,12519,16854,17242,20315,93695,102657,171285	Adam8,Arg1,Arg2,Ctla4,Cd80,Lgals3,Mdk,Cxcl12,Gpnmb,Cd276,Havcr2
8_Member	GO Biological Processes	GO:0045785	positive regulation of cell adhesion	-4.59622	-2.64032	21/481	11501,11629,12310,12519,12774,15117,16000,16008,16414,16878,17242,20296,20315,20750,21825,21950,55985,56320,67896,102657,171285	Adam8,Aif1,Calca,Cd80,Ccr5,Has2,Igf1,Igfbp2,Itgb2,Lif,Mdk,Ccl2,Cxcl12,Spp1,Thbs1,Tnfsf9,Cxcl13,Dbn1,Ccdc80,Cd276,Havcr2
8_Member	GO Biological Processes	GO:0022408	negative regulation of cell-cell adhesion	-4.5888	-2.63485	13/208	11501,11846,11847,12477,12519,16181,16854,17242,20315,93695,102657,140474,171285	Adam8,Arg1,Arg2,Ctla4,Cd80,Il1rn,Lgals3,Mdk,Cxcl12,Gpnmb,Cd276,Muc4,Havcr2
8_Member	GO Biological Processes	GO:0050867	positive regulation of cell activation	-4.49375	-2.55194	22/527	11501,11541,11629,12182,12519,12575,14127,16000,16008,16414,17242,17387,17474,20296,21825,21950,22177,56644,68891,83433,102657,171285	Adam8,Adora2b,Aif1,Bst1,Cd80,Cdkn1a,Fcer1g,Igf1,Igfbp2,Itgb2,Mdk,Mmp14,Clec4d,Ccl2,Thbs1,Tnfsf9,Tyrobp,Clec7a,Cd177,Trem2,Cd276,Havcr2
8_Member	GO Biological Processes	GO:0042129	regulation of T cell proliferation	-4.39074	-2.47085	12/187	11629,11846,11847,12477,12519,16000,16008,16854,21950,93695,102657,171285	Aif1,Arg1,Arg2,Ctla4,Cd80,Igf1,Igfbp2,Lgals3,Tnfsf9,Gpnmb,Cd276,Havcr2
8_Member	GO Biological Processes	GO:0051249	regulation of lymphocyte activation	-4.36098	-2.45037	24/617	11501,11629,11846,11847,12182,12477,12519,12575,14130,16000,16008,16854,17242,17387,20296,20377,21950,22177,56644,74748,75345,93695,102657,171285	Adam8,Aif1,Arg1,Arg2,Bst1,Ctla4,Cd80,Cdkn1a,Fcgr2b,Igf1,Igfbp2,Lgals3,Mdk,Mmp14,Ccl2,Sfrp1,Tnfsf9,Tyrobp,Clec7a,Slamf8,Slamf7,Gpnmb,Cd276,Havcr2
8_Member	GO Biological Processes	GO:0050868	negative regulation of T cell activation	-3.60126	-1.83781	9/133	11846,11847,12477,12519,16854,17242,93695,102657,171285	Arg1,Arg2,Ctla4,Cd80,Lgals3,Mdk,Gpnmb,Cd276,Havcr2
8_Member	GO Biological Processes	GO:0022409	positive regulation of cell-cell adhesion	-3.58048	-1.82042	14/297	11501,11629,12519,12774,15117,16000,16008,16414,17242,20296,21950,55985,102657,171285	Adam8,Aif1,Cd80,Ccr5,Has2,Igf1,Igfbp2,Itgb2,Mdk,Ccl2,Tnfsf9,Cxcl13,Cd276,Havcr2
8_Member	GO Biological Processes	GO:0050863	regulation of T cell activation	-3.38183	-1.67167	15/348	11501,11629,11846,11847,12477,12519,16000,16008,16854,17242,20296,21950,93695,102657,171285	Adam8,Aif1,Arg1,Arg2,Ctla4,Cd80,Igf1,Igfbp2,Lgals3,Mdk,Ccl2,Tnfsf9,Gpnmb,Cd276,Havcr2
8_Member	GO Biological Processes	GO:0050671	positive regulation of lymphocyte proliferation	-3.28092	-1.58845	9/147	11629,12182,12519,12575,16000,16008,21950,102657,171285	Aif1,Bst1,Cd80,Cdkn1a,Igf1,Igfbp2,Tnfsf9,Cd276,Havcr2
8_Member	GO Biological Processes	GO:1903039	positive regulation of leukocyte cell-cell adhesion	-3.26252	-1.57484	12/247	11501,11629,12519,15117,16000,16008,16414,17242,20296,21950,102657,171285	Adam8,Aif1,Cd80,Has2,Igf1,Igfbp2,Itgb2,Mdk,Ccl2,Tnfsf9,Cd276,Havcr2
8_Member	GO Biological Processes	GO:0032946	positive regulation of mononuclear cell proliferation	-3.23839	-1.5569	9/149	11629,12182,12519,12575,16000,16008,21950,102657,171285	Aif1,Bst1,Cd80,Cdkn1a,Igf1,Igfbp2,Tnfsf9,Cd276,Havcr2
8_Member	GO Biological Processes	GO:0042130	negative regulation of T cell proliferation	-2.94329	-1.31845	6/75	11846,11847,12519,93695,102657,171285	Arg1,Arg2,Cd80,Gpnmb,Cd276,Havcr2
8_Member	GO Biological Processes	GO:0042102	positive regulation of T cell proliferation	-2.80778	-1.22205	7/108	11629,12519,16000,16008,21950,102657,171285	Aif1,Cd80,Igf1,Igfbp2,Tnfsf9,Cd276,Havcr2
8_Member	GO Biological Processes	GO:0050870	positive regulation of T cell activation	-2.55364	-1.01588	10/223	11501,11629,12519,16000,16008,17242,20296,21950,102657,171285	Adam8,Aif1,Cd80,Igf1,Igfbp2,Mdk,Ccl2,Tnfsf9,Cd276,Havcr2
8_Member	GO Biological Processes	GO:0051251	positive regulation of lymphocyte activation	-2.35465	-0.868937	15/443	11501,11629,12182,12519,12575,16000,16008,17242,17387,20296,21950,22177,56644,102657,171285	Adam8,Aif1,Bst1,Cd80,Cdkn1a,Igf1,Igfbp2,Mdk,Mmp14,Ccl2,Tnfsf9,Tyrobp,Clec7a,Cd276,Havcr2
9_Summary	GO Biological Processes	GO:0002274	myeloid leukocyte activation	-10.2794	-7.55596	18/157	11629,12259,12506,13421,14127,14131,16420,17916,18173,21950,22177,24088,24108,83433,171285,217203,246256,381319,16819	Aif1,C1qa,Cd48,Dnase1l3,Fcer1g,Fcgr3,Itgb6,Myo1f,Slc11a1,Tnfsf9,Tyrobp,Tlr2,Ubd,Trem2,Havcr2,Tmem106a,Fcgr4,Batf3,Lcn2
9_Member	GO Biological Processes	GO:0002274	myeloid leukocyte activation	-10.2794	-7.55596	18/157	11629,12259,12506,13421,14127,14131,16420,17916,18173,21950,22177,24088,24108,83433,171285,217203,246256,381319	Aif1,C1qa,Cd48,Dnase1l3,Fcer1g,Fcgr3,Itgb6,Myo1f,Slc11a1,Tnfsf9,Tyrobp,Tlr2,Ubd,Trem2,Havcr2,Tmem106a,Fcgr4,Batf3
9_Member	GO Biological Processes	GO:0042116	macrophage activation	-5.61361	-3.47108	8/56	11629,12259,18173,22177,24088,83433,171285,217203	Aif1,C1qa,Slc11a1,Tyrobp,Tlr2,Trem2,Havcr2,Tmem106a
9_Member	GO Biological Processes	GO:0001774	microglial cell activation	-4.1008	-2.2497	5/29	11629,12259,22177,24088,83433	Aif1,C1qa,Tyrobp,Tlr2,Trem2
9_Member	GO Biological Processes	GO:0110089	regulation of hippocampal neuron apoptotic process	-3.89699	-2.07797	3/7	16819,22177,83433	Lcn2,Tyrobp,Trem2
9_Member	GO Biological Processes	GO:0002281	macrophage activation involved in immune response	-2.38774	-0.893081	3/21	22177,83433,171285	Tyrobp,Trem2,Havcr2
10_Summary	GO Biological Processes	GO:0032102	negative regulation of response to external stimulus	-8.93442	-6.28674	26/402	11629,11816,11846,11847,12297,12702,14130,16000,16644,17002,17242,17381,20293,20296,20359,21825,27052,52033,55985,56320,74748,80782,81799,83433,102657,171285	Aif1,Apoe,Arg1,Arg2,Cacnb3,Socs3,Fcgr2b,Igf1,Kng1,Ltf,Mdk,Mmp12,Ccl12,Ccl2,Sema6b,Thbs1,Aoah,Pbk,Cxcl13,Dbn1,Slamf8,Klrb1b,C1qtnf3,Trem2,Cd276,Havcr2
10_Member	GO Biological Processes	GO:0032102	negative regulation of response to external stimulus	-8.93442	-6.28674	26/402	11629,11816,11846,11847,12297,12702,14130,16000,16644,17002,17242,17381,20293,20296,20359,21825,27052,52033,55985,56320,74748,80782,81799,83433,102657,171285	Aif1,Apoe,Arg1,Arg2,Cacnb3,Socs3,Fcgr2b,Igf1,Kng1,Ltf,Mdk,Mmp12,Ccl12,Ccl2,Sema6b,Thbs1,Aoah,Pbk,Cxcl13,Dbn1,Slamf8,Klrb1b,C1qtnf3,Trem2,Cd276,Havcr2
10_Member	GO Biological Processes	GO:0031348	negative regulation of defense response	-5.88117	-3.68065	16/240	11816,11846,11847,12702,14130,16000,17242,17381,27052,52033,74748,80782,81799,83433,102657,171285	Apoe,Arg1,Arg2,Socs3,Fcgr2b,Igf1,Mdk,Mmp12,Aoah,Pbk,Slamf8,Klrb1b,C1qtnf3,Trem2,Cd276,Havcr2
10_Member	GO Biological Processes	GO:0050728	negative regulation of inflammatory response	-4.76734	-2.78053	11/144	11816,12702,14130,16000,17242,27052,52033,74748,81799,83433,102657	Apoe,Socs3,Fcgr2b,Igf1,Mdk,Aoah,Pbk,Slamf8,C1qtnf3,Trem2,Cd276
11_Summary	GO Molecular Functions	GO:0008201	heparin binding	-8.80878	-6.17813	17/170	11816,14118,15945,16782,17002,17242,20296,20306,20307,20377,21825,21826,53867,55985,67896,93695,217847,24088,83433,14313,17001	Apoe,Fbn1,Cxcl10,Lamc2,Ltf,Mdk,Ccl2,Ccl7,Ccl8,Sfrp1,Thbs1,Thbs2,Col5a3,Cxcl13,Ccdc80,Gpnmb,Serpina10,Tlr2,Trem2,Fst,Ltc4s
11_Member	GO Molecular Functions	GO:0008201	heparin binding	-8.80878	-6.17813	17/170	11816,14118,15945,16782,17002,17242,20296,20306,20307,20377,21825,21826,53867,55985,67896,93695,217847	Apoe,Fbn1,Cxcl10,Lamc2,Ltf,Mdk,Ccl2,Ccl7,Ccl8,Sfrp1,Thbs1,Thbs2,Col5a3,Cxcl13,Ccdc80,Gpnmb,Serpina10
11_Member	GO Molecular Functions	GO:0005539	glycosaminoglycan binding	-8.28191	-5.78652	19/233	11816,14118,15945,16782,17002,17242,20296,20306,20307,20377,21825,21826,24088,53867,55985,67896,83433,93695,217847	Apoe,Fbn1,Cxcl10,Lamc2,Ltf,Mdk,Ccl2,Ccl7,Ccl8,Sfrp1,Thbs1,Thbs2,Tlr2,Col5a3,Cxcl13,Ccdc80,Trem2,Gpnmb,Serpina10
11_Member	GO Molecular Functions	GO:1901681	sulfur compound binding	-6.90103	-4.53211	19/284	11816,14118,14313,15945,16782,17001,17002,17242,20296,20306,20307,20377,21825,21826,53867,55985,67896,93695,217847	Apoe,Fbn1,Fst,Cxcl10,Lamc2,Ltc4s,Ltf,Mdk,Ccl2,Ccl7,Ccl8,Sfrp1,Thbs1,Thbs2,Col5a3,Cxcl13,Ccdc80,Gpnmb,Serpina10
12_Summary	GO Biological Processes	GO:0002886	regulation of myeloid leukocyte mediated immunity	-8.72156	-6.10953	12/75	11541,11846,12523,13421,14127,14129,14131,14825,15368,16414,22177,68891,12051,12259,12260,12262,12630,12983,12984,13036,14130,14962,16431,17242,17474,17916,17969,18173,18605,18636,19288,23882,56619,83433,98365,171285,16854,20296,24088,58185,74748,80782,109820,140474,246256,13057,56644,246746,11847,12477,21934,56620,75345,11501,12774,13040,20302,69810,12982,67844,11816,20964,56807,93692,171180,125…	Adora2b,Arg1,Cd84,Dnase1l3,Fcer1g,Fcgr1,Fcgr3,Cxcl1,Hmox1,Itgb2,Tyrobp,Cd177,Bcl3,C1qa,C1qb,C1qc,Cfi,Csf2rb,Csf2rb2,Ctsh,Fcgr2b,Cfb,Itm2a,Mdk,Clec4d,Myo1f,Ncf1,Slc11a1,Enpp1,Cfp,Ptx3,Gadd45g,Clec4e,Trem2,Slamf9,Havcr2,Lgals3,Ccl2,Tlr2,Rsad2,Slamf8,Klrb1b,Pgc,Muc4,Fcgr4,Cyba,Clec7a,Cd300lf,Arg2,Ctla4,Tnfrsf11a,Clec4n,Slamf7,Adam8,Ccr5,Ctss,Ccl3,Clec4b1,Csf2ra,Rab32,Apoe,Syn1,Scamp5,Glrx,Syt12,Cd48…
12_Member	GO Biological Processes	GO:0002886	regulation of myeloid leukocyte mediated immunity	-8.72156	-6.10953	12/75	11541,11846,12523,13421,14127,14129,14131,14825,15368,16414,22177,68891	Adora2b,Arg1,Cd84,Dnase1l3,Fcer1g,Fcgr1,Fcgr3,Cxcl1,Hmox1,Itgb2,Tyrobp,Cd177
12_Member	GO Biological Processes	GO:0002252	immune effector process	-8.53991	-5.99945	29/514	12051,12259,12260,12262,12630,12983,12984,13036,13421,14127,14129,14130,14131,14962,16431,17242,17474,17916,17969,18173,18605,18636,19288,22177,23882,56619,83433,98365,171285	Bcl3,C1qa,C1qb,C1qc,Cfi,Csf2rb,Csf2rb2,Ctsh,Dnase1l3,Fcer1g,Fcgr1,Fcgr2b,Fcgr3,Cfb,Itm2a,Mdk,Clec4d,Myo1f,Ncf1,Slc11a1,Enpp1,Cfp,Ptx3,Tyrobp,Gadd45g,Clec4e,Trem2,Slamf9,Havcr2
12_Member	GO Biological Processes	GO:0002888	positive regulation of myeloid leukocyte mediated immunity	-7.97393	-5.5081	8/29	11846,14127,14129,14131,14825,16414,22177,68891	Arg1,Fcer1g,Fcgr1,Fcgr3,Cxcl1,Itgb2,Tyrobp,Cd177
12_Member	GO Biological Processes	GO:0002697	regulation of immune effector process	-7.66379	-5.21477	25/431	11541,11846,12523,12630,13421,14127,14129,14130,14131,14825,15368,16414,16854,17969,20296,22177,24088,58185,68891,74748,80782,83433,109820,140474,171285	Adora2b,Arg1,Cd84,Cfi,Dnase1l3,Fcer1g,Fcgr1,Fcgr2b,Fcgr3,Cxcl1,Hmox1,Itgb2,Lgals3,Ncf1,Ccl2,Tyrobp,Tlr2,Rsad2,Cd177,Slamf8,Klrb1b,Trem2,Pgc,Muc4,Havcr2
12_Member	GO Molecular Functions	GO:0019763	immunoglobulin receptor activity	-7.30993	-4.89356	5/8	14127,14129,14130,14131,246256	Fcer1g,Fcgr1,Fcgr2b,Fcgr3,Fcgr4
12_Member	GO Molecular Functions	GO:0019864	IgG binding	-7.30993	-4.89356	5/8	14127,14129,14130,14131,246256	Fcer1g,Fcgr1,Fcgr2b,Fcgr3,Fcgr4
12_Member	GO Biological Processes	GO:0002703	regulation of leukocyte mediated immunity	-7.23359	-4.8331	20/299	11541,11846,12523,13421,14127,14129,14130,14131,14825,15368,16414,20296,22177,24088,58185,68891,80782,83433,140474,171285	Adora2b,Arg1,Cd84,Dnase1l3,Fcer1g,Fcgr1,Fcgr2b,Fcgr3,Cxcl1,Hmox1,Itgb2,Ccl2,Tyrobp,Tlr2,Rsad2,Cd177,Klrb1b,Trem2,Muc4,Havcr2
12_Member	GO Molecular Functions	GO:0019770	IgG receptor activity	-7.23035	-4.8331	4/4	14129,14130,14131,246256	Fcgr1,Fcgr2b,Fcgr3,Fcgr4
12_Member	GO Biological Processes	GO:0050766	positive regulation of phagocytosis	-6.89577	-4.53139	11/88	13057,14127,14129,14130,14131,18173,19288,20296,56644,83433,246746	Cyba,Fcer1g,Fcgr1,Fcgr2b,Fcgr3,Slc11a1,Ptx3,Ccl2,Clec7a,Trem2,Cd300lf
12_Member	GO Biological Processes	GO:0002250	adaptive immune response	-6.44194	-4.14451	24/465	11846,11847,12051,12259,12260,12262,12477,12523,12630,12983,12984,13036,14127,14129,14130,14131,17474,18173,18605,21934,23882,56620,75345,171285	Arg1,Arg2,Bcl3,C1qa,C1qb,C1qc,Ctla4,Cd84,Cfi,Csf2rb,Csf2rb2,Ctsh,Fcer1g,Fcgr1,Fcgr2b,Fcgr3,Clec4d,Slc11a1,Enpp1,Tnfrsf11a,Gadd45g,Clec4n,Slamf7,Havcr2
12_Member	GO Biological Processes	GO:0050764	regulation of phagocytosis	-6.42806	-4.1345	12/119	13057,14127,14129,14130,14131,18173,19288,20296,24088,56644,83433,246746	Cyba,Fcer1g,Fcgr1,Fcgr2b,Fcgr3,Slc11a1,Ptx3,Ccl2,Tlr2,Clec7a,Trem2,Cd300lf
12_Member	GO Biological Processes	GO:0002673	regulation of acute inflammatory response	-5.73703	-3.56647	8/54	11501,12774,13421,14127,14129,14130,14131,21934	Adam8,Ccr5,Dnase1l3,Fcer1g,Fcgr1,Fcgr2b,Fcgr3,Tnfrsf11a
12_Member	GO Molecular Functions	GO:0019865	immunoglobulin binding	-5.71447	-3.5468	6/25	14127,14129,14130,14131,16854,246256	Fcer1g,Fcgr1,Fcgr2b,Fcgr3,Lgals3,Fcgr4
12_Member	GO Biological Processes	GO:0050729	positive regulation of inflammatory response	-5.57278	-3.43296	12/143	11501,11541,12774,13040,14127,14129,14131,17242,20302,21934,24088,83433	Adam8,Adora2b,Ccr5,Ctss,Fcer1g,Fcgr1,Fcgr3,Mdk,Ccl3,Tnfrsf11a,Tlr2,Trem2
12_Member	GO Biological Processes	GO:0001803	regulation of type III hypersensitivity	-5.42076	-3.31715	3/3	14127,14129,14131	Fcer1g,Fcgr1,Fcgr3
12_Member	GO Biological Processes	GO:0001805	positive regulation of type III hypersensitivity	-5.42076	-3.31715	3/3	14127,14129,14131	Fcer1g,Fcgr1,Fcgr3
12_Member	GO Biological Processes	GO:0002478	antigen processing and presentation of exogenous peptide antigen	-4.9641	-2.93552	6/33	13040,14127,14129,14130,14131,69810	Ctss,Fcer1g,Fcgr1,Fcgr2b,Fcgr3,Clec4b1
12_Member	GO Biological Processes	GO:0002675	positive regulation of acute inflammatory response	-4.9641	-2.93552	6/33	11501,12774,14127,14129,14131,21934	Adam8,Ccr5,Fcer1g,Fcgr1,Fcgr3,Tnfrsf11a
12_Member	GO Biological Processes	GO:0002699	positive regulation of immune effector process	-4.58147	-2.62928	16/304	11541,11846,12523,14127,14129,14131,14825,15368,16414,20296,22177,24088,58185,68891,83433,109820	Adora2b,Arg1,Cd84,Fcer1g,Fcgr1,Fcgr3,Cxcl1,Hmox1,Itgb2,Ccl2,Tyrobp,Tlr2,Rsad2,Cd177,Trem2,Pgc
12_Member	GO Biological Processes	GO:0019884	antigen processing and presentation of exogenous antigen	-4.46431	-2.5276	6/40	13040,14127,14129,14130,14131,69810	Ctss,Fcer1g,Fcgr1,Fcgr2b,Fcgr3,Clec4b1
12_Member	GO Biological Processes	GO:0042590	antigen processing and presentation of exogenous peptide antigen via MHC class I	-4.42458	-2.50118	4/13	14127,14129,14131,69810	Fcer1g,Fcgr1,Fcgr3,Clec4b1
12_Member	GO Biological Processes	GO:0002443	leukocyte mediated immunity	-4.25321	-2.37046	17/359	12051,12259,12260,12262,12630,12983,12984,13036,14127,14129,14130,14131,17916,17969,18173,18605,98365	Bcl3,C1qa,C1qb,C1qc,Cfi,Csf2rb,Csf2rb2,Ctsh,Fcer1g,Fcgr1,Fcgr2b,Fcgr3,Myo1f,Ncf1,Slc11a1,Enpp1,Slamf9
12_Member	GO Molecular Functions	GO:0140375	immune receptor activity	-4.2436	-2.36382	10/136	12774,12982,12983,12984,13036,14127,14129,14130,14131,246256	Ccr5,Csf2ra,Csf2rb,Csf2rb2,Ctsh,Fcer1g,Fcgr1,Fcgr2b,Fcgr3,Fcgr4
12_Member	GO Biological Processes	GO:0019882	antigen processing and presentation	-4.11207	-2.2544	9/114	13040,14127,14129,14130,14131,18173,67844,69810,246256	Ctss,Fcer1g,Fcgr1,Fcgr2b,Fcgr3,Slc11a1,Rab32,Clec4b1,Fcgr4
12_Member	GO Biological Processes	GO:0002883	regulation of hypersensitivity	-4.03494	-2.18936	4/16	14127,14129,14130,14131	Fcer1g,Fcgr1,Fcgr2b,Fcgr3
12_Member	GO Biological Processes	GO:0060627	regulation of vesicle-mediated transport	-3.93626	-2.10416	23/616	11541,11816,12523,13057,14127,14129,14130,14131,15368,16414,16854,18173,19288,20296,20964,24088,56644,56807,68891,83433,93692,171180,246746	Adora2b,Apoe,Cd84,Cyba,Fcer1g,Fcgr1,Fcgr2b,Fcgr3,Hmox1,Itgb2,Lgals3,Slc11a1,Ptx3,Ccl2,Syn1,Tlr2,Clec7a,Scamp5,Cd177,Trem2,Glrx,Syt12,Cd300lf
12_Member	GO Biological Processes	GO:0002460	adaptive immune response based on somatic recombination of immune receptors built from immunoglobulin superfamily domains	-3.84484	-2.03349	15/315	12051,12259,12260,12262,12630,12983,12984,13036,14127,14129,14130,14131,18173,18605,23882	Bcl3,C1qa,C1qb,C1qc,Cfi,Csf2rb,Csf2rb2,Ctsh,Fcer1g,Fcgr1,Fcgr2b,Fcgr3,Slc11a1,Enpp1,Gadd45g
12_Member	GO Biological Processes	GO:0002705	positive regulation of leukocyte mediated immunity	-3.77781	-1.97771	11/185	11846,14127,14129,14131,14825,16414,20296,22177,58185,68891,83433	Arg1,Fcer1g,Fcgr1,Fcgr3,Cxcl1,Itgb2,Ccl2,Tyrobp,Rsad2,Cd177,Trem2
12_Member	GO Biological Processes	GO:0048002	antigen processing and presentation of peptide antigen	-3.72913	-1.93879	7/76	13040,14127,14129,14130,14131,18173,69810	Ctss,Fcer1g,Fcgr1,Fcgr2b,Fcgr3,Slc11a1,Clec4b1
12_Member	GO Biological Processes	GO:0001796	regulation of type IIa hypersensitivity	-3.69793	-1.92066	3/8	14127,14129,14131	Fcer1g,Fcgr1,Fcgr3
12_Member	GO Biological Processes	GO:0001798	positive regulation of type IIa hypersensitivity	-3.69793	-1.92066	3/8	14127,14129,14131	Fcer1g,Fcgr1,Fcgr3
12_Member	GO Biological Processes	GO:0001810	regulation of type I hypersensitivity	-3.69793	-1.92066	3/8	14127,14130,14131	Fcer1g,Fcgr2b,Fcgr3
12_Member	GO Biological Processes	GO:0002892	regulation of type II hypersensitivity	-3.69793	-1.92066	3/8	14127,14129,14131	Fcer1g,Fcgr1,Fcgr3
12_Member	GO Biological Processes	GO:0002894	positive regulation of type II hypersensitivity	-3.69793	-1.92066	3/8	14127,14129,14131	Fcer1g,Fcgr1,Fcgr3
12_Member	GO Biological Processes	GO:0002449	lymphocyte mediated immunity	-3.53614	-1.78719	14/300	12051,12259,12260,12262,12630,12983,12984,13036,14127,14129,14130,14131,18173,18605	Bcl3,C1qa,C1qb,C1qc,Cfi,Csf2rb,Csf2rb2,Ctsh,Fcer1g,Fcgr1,Fcgr2b,Fcgr3,Slc11a1,Enpp1
12_Member	GO Biological Processes	GO:0016064	immunoglobulin mediated immune response	-3.47296	-1.73764	12/234	12051,12259,12260,12262,12630,12983,12984,14127,14129,14130,14131,18605	Bcl3,C1qa,C1qb,C1qc,Cfi,Csf2rb,Csf2rb2,Fcer1g,Fcgr1,Fcgr2b,Fcgr3,Enpp1
12_Member	GO Biological Processes	GO:0002819	regulation of adaptive immune response	-3.43954	-1.71511	12/236	11846,12506,14127,14129,14130,14131,18173,56620,58185,83433,140474,171285	Arg1,Cd48,Fcer1g,Fcgr1,Fcgr2b,Fcgr3,Slc11a1,Clec4n,Rsad2,Trem2,Muc4,Havcr2
12_Member	GO Biological Processes	GO:0002861	regulation of inflammatory response to antigenic stimulus	-3.41833	-1.69817	5/40	14127,14129,14130,14131,83433	Fcer1g,Fcgr1,Fcgr2b,Fcgr3,Trem2
12_Member	GO Biological Processes	GO:0019724	B cell mediated immunity	-3.40651	-1.69029	12/238	12051,12259,12260,12262,12630,12983,12984,14127,14129,14130,14131,18605	Bcl3,C1qa,C1qb,C1qc,Cfi,Csf2rb,Csf2rb2,Fcer1g,Fcgr1,Fcgr2b,Fcgr3,Enpp1
12_Member	GO Biological Processes	GO:0002864	regulation of acute inflammatory response to antigenic stimulus	-3.38537	-1.6742	4/23	14127,14129,14130,14131	Fcer1g,Fcgr1,Fcgr2b,Fcgr3
12_Member	GO Biological Processes	GO:0002822	regulation of adaptive immune response based on somatic recombination of immune receptors built from immunoglobulin superfamily domains	-3.13782	-1.47512	11/220	11846,14127,14129,14130,14131,18173,56620,58185,83433,140474,171285	Arg1,Fcer1g,Fcgr1,Fcgr2b,Fcgr3,Slc11a1,Clec4n,Rsad2,Trem2,Muc4,Havcr2
12_Member	GO Biological Processes	GO:0002885	positive regulation of hypersensitivity	-3.12391	-1.4648	3/12	14127,14129,14131	Fcer1g,Fcgr1,Fcgr3
12_Member	GO Biological Processes	GO:0002866	positive regulation of acute inflammatory response to antigenic stimulus	-2.91532	-1.30694	3/14	14127,14129,14131	Fcer1g,Fcgr1,Fcgr3
12_Member	GO Biological Processes	GO:0006909	phagocytosis	-2.56887	-1.02909	12/298	11629,14127,14129,14130,14131,16414,18173,21825,22177,56644,83433,233571	Aif1,Fcer1g,Fcgr1,Fcgr2b,Fcgr3,Itgb2,Slc11a1,Thbs1,Tyrobp,Clec7a,Trem2,P2ry6
12_Member	GO Biological Processes	GO:0002706	regulation of lymphocyte mediated immunity	-2.49842	-0.98043	10/227	11846,14127,14129,14130,14131,58185,80782,83433,140474,171285	Arg1,Fcer1g,Fcgr1,Fcgr2b,Fcgr3,Rsad2,Klrb1b,Trem2,Muc4,Havcr2
12_Member	GO Biological Processes	GO:0002863	positive regulation of inflammatory response to antigenic stimulus	-2.44968	-0.94188	3/20	14127,14129,14131	Fcer1g,Fcgr1,Fcgr3
12_Member	GO Biological Processes	GO:0006898	receptor-mediated endocytosis	-2.39081	-0.893081	8/162	11816,12310,14127,14129,14130,16414,17533,66102	Apoe,Calca,Fcer1g,Fcgr1,Fcgr2b,Itgb2,Mrc1,Cxcl16
12_Member	GO Biological Processes	GO:0002437	inflammatory response to antigenic stimulus	-2.27647	-0.808923	4/45	14129,14131,16181,18605	Fcgr1,Fcgr3,Il1rn,Enpp1
12_Member	GO Biological Processes	GO:0002712	regulation of B cell mediated immunity	-2.16818	-0.728949	5/76	14127,14129,14130,14131,83433	Fcer1g,Fcgr1,Fcgr2b,Fcgr3,Trem2
12_Member	GO Biological Processes	GO:0002889	regulation of immunoglobulin mediated immune response	-2.16818	-0.728949	5/76	14127,14129,14130,14131,83433	Fcer1g,Fcgr1,Fcgr2b,Fcgr3,Trem2
12_Member	GO Biological Processes	GO:0006911	phagocytosis, engulfment	-2.12089	-0.690698	8/180	11629,14127,14129,14130,14131,16414,21825,83433	Aif1,Fcer1g,Fcgr1,Fcgr2b,Fcgr3,Itgb2,Thbs1,Trem2
13_Summary	GO Biological Processes	GO:1903047	mitotic cell cycle process	-8.63909	-6.04727	28/477	11799,12236,12450,12534,12575,16551,18669,18817,19361,20878,23834,54141,56150,60411,66442,67052,67849,68743,69581,71819,72119,73804,107995,108907,110033,233406,268697,404710,21973,20873,67951,60530,72155,12332,12338,66570,14793,20964,78785,226778,11629,11816,13036,16664,16667,17916,23921,29870,56320,27356	Birc5,Bub1b,Ccng1,Cdk1,Cdkn1a,Kif11,Abcb1b,Plk1,Rad51,Aurka,Cdc6,Spag5,Mad2l1,Cenpk,Spc25,Ndc80,Cdca5,Anln,Rhou,Kif23,Tpx2,Kif2c,Cdc20,Nusap1,Kif22,Prc1,Ccnb1,Iqgap3,Top2a,Plk4,Tubb6,Fignl1,Cenpn,Capg,Capn6,Cenpm,Cdca3,Syn1,Clip4,Mark1,Aif1,Apoe,Ctsh,Krt14,Krt17,Myo1f,Sh2b2,Gtse1,Dbn1,Insl6
13_Member	GO Biological Processes	GO:1903047	mitotic cell cycle process	-8.63909	-6.04727	28/477	11799,12236,12450,12534,12575,16551,18669,18817,19361,20878,23834,54141,56150,60411,66442,67052,67849,68743,69581,71819,72119,73804,107995,108907,110033,233406,268697,404710	Birc5,Bub1b,Ccng1,Cdk1,Cdkn1a,Kif11,Abcb1b,Plk1,Rad51,Aurka,Cdc6,Spag5,Mad2l1,Cenpk,Spc25,Ndc80,Cdca5,Anln,Rhou,Kif23,Tpx2,Kif2c,Cdc20,Nusap1,Kif22,Prc1,Ccnb1,Iqgap3
13_Member	GO Biological Processes	GO:0000819	sister chromatid segregation	-8.60775	-6.03925	15/132	12236,18817,21973,54141,56150,60411,67052,67849,71819,73804,107995,108907,110033,233406,268697	Bub1b,Plk1,Top2a,Spag5,Mad2l1,Cenpk,Ndc80,Cdca5,Kif23,Kif2c,Cdc20,Nusap1,Kif22,Prc1,Ccnb1
13_Member	GO Biological Processes	GO:0000278	mitotic cell cycle	-8.5514	-6.00409	30/546	11799,12236,12450,12534,12575,16551,18669,18817,19361,20873,20878,23834,54141,56150,60411,66442,67052,67849,67951,68743,69581,71819,72119,73804,107995,108907,110033,233406,268697,404710	Birc5,Bub1b,Ccng1,Cdk1,Cdkn1a,Kif11,Abcb1b,Plk1,Rad51,Plk4,Aurka,Cdc6,Spag5,Mad2l1,Cenpk,Spc25,Ndc80,Cdca5,Tubb6,Anln,Rhou,Kif23,Tpx2,Kif2c,Cdc20,Nusap1,Kif22,Prc1,Ccnb1,Iqgap3
13_Member	GO Biological Processes	GO:0140014	mitotic nuclear division	-8.40405	-5.88348	16/158	16551,18817,20878,54141,56150,60411,67052,67849,71819,72119,73804,107995,108907,110033,233406,268697	Kif11,Plk1,Aurka,Spag5,Mad2l1,Cenpk,Ndc80,Cdca5,Kif23,Tpx2,Kif2c,Cdc20,Nusap1,Kif22,Prc1,Ccnb1
13_Member	GO Biological Processes	GO:0000070	mitotic sister chromatid segregation	-7.74505	-5.2905	13/110	18817,54141,56150,60411,67052,67849,71819,73804,107995,108907,110033,233406,268697	Plk1,Spag5,Mad2l1,Cenpk,Ndc80,Cdca5,Kif23,Kif2c,Cdc20,Nusap1,Kif22,Prc1,Ccnb1
13_Member	GO Biological Processes	GO:0000280	nuclear division	-7.18602	-4.79362	20/301	12236,16551,18817,19361,20878,21973,54141,56150,60411,60530,67052,67849,71819,72119,73804,107995,108907,110033,233406,268697	Bub1b,Kif11,Plk1,Rad51,Aurka,Top2a,Spag5,Mad2l1,Cenpk,Fignl1,Ndc80,Cdca5,Kif23,Tpx2,Kif2c,Cdc20,Nusap1,Kif22,Prc1,Ccnb1
13_Member	GO Biological Processes	GO:0048285	organelle fission	-6.62432	-4.29471	20/326	12236,16551,18817,19361,20878,21973,54141,56150,60411,60530,67052,67849,71819,72119,73804,107995,108907,110033,233406,268697	Bub1b,Kif11,Plk1,Rad51,Aurka,Top2a,Spag5,Mad2l1,Cenpk,Fignl1,Ndc80,Cdca5,Kif23,Tpx2,Kif2c,Cdc20,Nusap1,Kif22,Prc1,Ccnb1
13_Member	GO Biological Processes	GO:0098813	nuclear chromosome segregation	-6.49197	-4.18672	16/216	12236,18817,21973,54141,56150,60411,66442,67052,67849,71819,73804,107995,108907,110033,233406,268697	Bub1b,Plk1,Top2a,Spag5,Mad2l1,Cenpk,Spc25,Ndc80,Cdca5,Kif23,Kif2c,Cdc20,Nusap1,Kif22,Prc1,Ccnb1
13_Member	GO Biological Processes	GO:1902850	microtubule cytoskeleton organization involved in mitosis	-6.46817	-4.16685	12/118	16551,18817,20878,56150,66442,67052,71819,72119,107995,108907,233406,268697	Kif11,Plk1,Aurka,Mad2l1,Spc25,Ndc80,Kif23,Tpx2,Cdc20,Nusap1,Prc1,Ccnb1
13_Member	GO Biological Processes	GO:0007059	chromosome segregation	-6.40429	-4.13319	18/276	11799,12236,18817,21973,54141,56150,60411,66442,67052,67849,71819,72155,73804,107995,108907,110033,233406,268697	Birc5,Bub1b,Plk1,Top2a,Spag5,Mad2l1,Cenpk,Spc25,Ndc80,Cdca5,Kif23,Cenpn,Kif2c,Cdc20,Nusap1,Kif22,Prc1,Ccnb1
13_Member	GO Biological Processes	GO:0022402	cell cycle process	-5.80563	-3.62035	31/769	11799,12236,12450,12534,12575,16551,18669,18817,19361,20873,20878,21973,23834,54141,56150,60411,60530,66442,67052,67849,68743,69581,71819,72119,73804,107995,108907,110033,233406,268697,404710	Birc5,Bub1b,Ccng1,Cdk1,Cdkn1a,Kif11,Abcb1b,Plk1,Rad51,Plk4,Aurka,Top2a,Cdc6,Spag5,Mad2l1,Cenpk,Fignl1,Spc25,Ndc80,Cdca5,Anln,Rhou,Kif23,Tpx2,Kif2c,Cdc20,Nusap1,Kif22,Prc1,Ccnb1,Iqgap3
13_Member	GO Cellular Components	GO:0072686	mitotic spindle	-5.76969	-3.5933	13/162	12332,12534,16551,18817,20878,23834,54141,56150,71819,72119,108907,110033,233406	Capg,Cdk1,Kif11,Plk1,Aurka,Cdc6,Spag5,Mad2l1,Kif23,Tpx2,Nusap1,Kif22,Prc1
13_Member	GO Cellular Components	GO:0005819	spindle	-5.62108	-3.47452	19/345	11799,12236,12332,12338,12534,16551,18817,20873,20878,23834,54141,56150,71819,72119,73804,108907,110033,233406,268697	Birc5,Bub1b,Capg,Capn6,Cdk1,Kif11,Plk1,Plk4,Aurka,Cdc6,Spag5,Mad2l1,Kif23,Tpx2,Kif2c,Nusap1,Kif22,Prc1,Ccnb1
13_Member	GO Cellular Components	GO:0000776	kinetochore	-5.47836	-3.35702	12/146	11799,12236,18817,54141,56150,60411,66442,66570,67052,72155,73804,268697	Birc5,Bub1b,Plk1,Spag5,Mad2l1,Cenpk,Spc25,Cenpm,Ndc80,Cenpn,Kif2c,Ccnb1
13_Member	GO Biological Processes	GO:0051301	cell division	-5.4089	-3.31022	23/496	11799,12236,12450,12534,14793,16551,18817,20878,21973,23834,54141,56150,66442,67052,67849,68743,71819,72119,73804,107995,108907,233406,268697	Birc5,Bub1b,Ccng1,Cdk1,Cdca3,Kif11,Plk1,Aurka,Top2a,Cdc6,Spag5,Mad2l1,Spc25,Ndc80,Cdca5,Anln,Kif23,Tpx2,Kif2c,Cdc20,Nusap1,Prc1,Ccnb1
13_Member	GO Cellular Components	GO:0000779	condensed chromosome, centromeric region	-5.18025	-3.1169	12/156	11799,12236,18817,54141,56150,60411,66442,66570,67052,72155,73804,268697	Birc5,Bub1b,Plk1,Spag5,Mad2l1,Cenpk,Spc25,Cenpm,Ndc80,Cenpn,Kif2c,Ccnb1
13_Member	GO Biological Processes	GO:0007052	mitotic spindle organization	-5.01276	-2.97999	9/88	16551,20878,66442,67052,71819,72119,107995,233406,268697	Kif11,Aurka,Spc25,Ndc80,Kif23,Tpx2,Cdc20,Prc1,Ccnb1
13_Member	GO Cellular Components	GO:0000775	chromosome, centromeric region	-4.19601	-2.31918	13/227	11799,12236,18817,21973,54141,56150,60411,66442,66570,67052,72155,73804,268697	Birc5,Bub1b,Plk1,Top2a,Spag5,Mad2l1,Cenpk,Spc25,Cenpm,Ndc80,Cenpn,Kif2c,Ccnb1
13_Member	GO Biological Processes	GO:0007051	spindle organization	-3.88744	-2.07227	10/150	16551,20878,54141,66442,67052,71819,72119,107995,233406,268697	Kif11,Aurka,Spag5,Spc25,Ndc80,Kif23,Tpx2,Cdc20,Prc1,Ccnb1
13_Member	GO Cellular Components	GO:0000793	condensed chromosome	-3.87515	-2.06126	15/313	11799,12236,18817,19361,20964,21973,54141,56150,60411,66442,66570,67052,72155,73804,268697	Birc5,Bub1b,Plk1,Rad51,Syn1,Top2a,Spag5,Mad2l1,Cenpk,Spc25,Cenpm,Ndc80,Cenpn,Kif2c,Ccnb1
13_Member	GO Biological Processes	GO:0000226	microtubule cytoskeleton organization	-3.5944	-1.83208	20/526	11799,12338,16551,18817,20873,20878,54141,56150,66442,67052,67951,71819,72119,73804,78785,107995,108907,226778,233406,268697	Birc5,Capn6,Kif11,Plk1,Plk4,Aurka,Spag5,Mad2l1,Spc25,Ndc80,Tubb6,Kif23,Tpx2,Kif2c,Clip4,Cdc20,Nusap1,Mark1,Prc1,Ccnb1
13_Member	GO Cellular Components	GO:0099513	polymeric cytoskeletal fiber	-3.57631	-1.81783	24/695	11629,11799,11816,12338,12534,13036,16551,16664,16667,17916,18817,20878,23921,29870,54141,56320,67951,71819,72119,73804,78785,108907,110033,233406	Aif1,Birc5,Apoe,Capn6,Cdk1,Ctsh,Kif11,Krt14,Krt17,Myo1f,Plk1,Aurka,Sh2b2,Gtse1,Spag5,Dbn1,Tubb6,Kif23,Tpx2,Kif2c,Clip4,Nusap1,Kif22,Prc1
13_Member	GO Molecular Functions	GO:0008017	microtubule binding	-3.48241	-1.74501	13/268	11799,12338,16551,18817,29870,54141,71819,72119,73804,78785,108907,110033,233406	Birc5,Capn6,Kif11,Plk1,Gtse1,Spag5,Kif23,Tpx2,Kif2c,Clip4,Nusap1,Kif22,Prc1
13_Member	GO Cellular Components	GO:0000922	spindle pole	-3.41317	-1.69594	9/141	16551,18817,20873,20878,23834,54141,56150,72119,268697	Kif11,Plk1,Plk4,Aurka,Cdc6,Spag5,Mad2l1,Tpx2,Ccnb1
13_Member	GO Biological Processes	GO:0051225	spindle assembly	-3.27622	-1.58471	7/90	16551,20878,67052,71819,72119,107995,233406	Kif11,Aurka,Ndc80,Kif23,Tpx2,Cdc20,Prc1
13_Member	GO Cellular Components	GO:0005874	microtubule	-3.23551	-1.55538	17/438	11799,11816,12338,12534,16551,18817,20878,29870,54141,67951,71819,72119,73804,78785,108907,110033,233406	Birc5,Apoe,Capn6,Cdk1,Kif11,Plk1,Aurka,Gtse1,Spag5,Tubb6,Kif23,Tpx2,Kif2c,Clip4,Nusap1,Kif22,Prc1
13_Member	GO Biological Processes	GO:0090307	mitotic spindle assembly	-3.08951	-1.43571	5/47	16551,71819,72119,107995,233406	Kif11,Kif23,Tpx2,Cdc20,Prc1
13_Member	GO Cellular Components	GO:0098687	chromosomal region	-3.07498	-1.42293	14/334	11799,12236,18817,19361,21973,54141,56150,60411,66442,66570,67052,72155,73804,268697	Birc5,Bub1b,Plk1,Rad51,Top2a,Spag5,Mad2l1,Cenpk,Spc25,Cenpm,Ndc80,Cenpn,Kif2c,Ccnb1
13_Member	GO Biological Processes	GO:0007017	microtubule-based process	-2.1334	-0.698609	22/796	11799,12338,16551,18817,20873,20878,27356,54141,56150,66442,67052,67951,71819,72119,73804,78785,107995,108907,110033,226778,233406,268697	Birc5,Capn6,Kif11,Plk1,Plk4,Aurka,Insl6,Spag5,Mad2l1,Spc25,Ndc80,Tubb6,Kif23,Tpx2,Kif2c,Clip4,Cdc20,Nusap1,Kif22,Mark1,Prc1,Ccnb1
13_Member	GO Molecular Functions	GO:0015631	tubulin binding	-2.12631	-0.693474	13/382	11799,12338,16551,18817,29870,54141,71819,72119,73804,78785,108907,110033,233406	Birc5,Capn6,Kif11,Plk1,Gtse1,Spag5,Kif23,Tpx2,Kif2c,Clip4,Nusap1,Kif22,Prc1
14_Summary	GO Biological Processes	GO:0001906	cell killing	-8.12824	-5.63893	14/122	13036,14129,14131,15945,16644,16854,17002,17329,17969,20293,20295,20307,20315,55985,22177,23886,83433,12051,14825,192200,12259,12260,12262,12630,14962,18636	Ctsh,Fcgr1,Fcgr3,Cxcl10,Kng1,Lgals3,Ltf,Cxcl9,Ncf1,Ccl12,Ccl17,Ccl8,Cxcl12,Cxcl13,Tyrobp,Gdf15,Trem2,Bcl3,Cxcl1,Wfdc12,C1qa,C1qb,C1qc,Cfi,Cfb,Cfp
14_Member	GO Biological Processes	GO:0001906	cell killing	-8.12824	-5.63893	14/122	13036,14129,14131,15945,16644,16854,17002,17329,17969,20293,20295,20307,20315,55985	Ctsh,Fcgr1,Fcgr3,Cxcl10,Kng1,Lgals3,Ltf,Cxcl9,Ncf1,Ccl12,Ccl17,Ccl8,Cxcl12,Cxcl13
14_Member	GO Biological Processes	GO:0031640	killing of cells of other organism	-7.12897	-4.74136	10/66	15945,16644,16854,17002,17329,20293,20295,20307,20315,55985	Cxcl10,Kng1,Lgals3,Ltf,Cxcl9,Ccl12,Ccl17,Ccl8,Cxcl12,Cxcl13
14_Member	GO Biological Processes	GO:0060142	regulation of syncytium formation by plasma membrane fusion	-6.00316	-3.78037	7/35	15945,17329,20307,20315,22177,23886,83433	Cxcl10,Cxcl9,Ccl8,Cxcl12,Tyrobp,Gdf15,Trem2
14_Member	GO Biological Processes	GO:0019730	antimicrobial humoral response	-5.83045	-3.63964	13/160	12051,14825,15945,16644,16854,17002,17329,20293,20295,20307,20315,55985,192200	Bcl3,Cxcl1,Cxcl10,Kng1,Lgals3,Ltf,Cxcl9,Ccl12,Ccl17,Ccl8,Cxcl12,Cxcl13,Wfdc12
14_Member	GO Molecular Functions	GO:0045236	CXCR chemokine receptor binding	-5.61977	-3.47452	5/15	14825,15945,17329,20315,55985	Cxcl1,Cxcl10,Cxcl9,Cxcl12,Cxcl13
14_Member	GO Biological Processes	GO:0060143	positive regulation of syncytium formation by plasma membrane fusion	-5.50283	-3.3763	6/27	17329,20307,20315,22177,23886,83433	Cxcl9,Ccl8,Cxcl12,Tyrobp,Gdf15,Trem2
14_Member	GO Biological Processes	GO:0061844	antimicrobial humoral immune response mediated by antimicrobial peptide	-5.32207	-3.23787	11/126	14825,15945,16644,16854,17002,17329,20293,20295,20307,20315,55985	Cxcl1,Cxcl10,Kng1,Lgals3,Ltf,Cxcl9,Ccl12,Ccl17,Ccl8,Cxcl12,Cxcl13
14_Member	GO Biological Processes	GO:0006959	humoral immune response	-4.95351	-2.92701	19/384	12051,12259,12260,12262,12630,14825,14962,15945,16644,16854,17002,17329,18636,20293,20295,20307,20315,55985,192200	Bcl3,C1qa,C1qb,C1qc,Cfi,Cxcl1,Cfb,Cxcl10,Kng1,Lgals3,Ltf,Cxcl9,Cfp,Ccl12,Ccl17,Ccl8,Cxcl12,Cxcl13,Wfdc12
14_Member	GO Molecular Functions	GO:0048248	CXCR3 chemokine receptor binding	-4.82378	-2.82932	3/4	15945,17329,55985	Cxcl10,Cxcl9,Cxcl13
14_Member	GO Biological Processes	GO:1901739	regulation of myoblast fusion	-4.42783	-2.50118	5/25	15945,17329,20307,20315,23886	Cxcl10,Cxcl9,Ccl8,Cxcl12,Gdf15
14_Member	GO Biological Processes	GO:1901741	positive regulation of myoblast fusion	-3.72274	-1.936	4/19	17329,20307,20315,23886	Cxcl9,Ccl8,Cxcl12,Gdf15
15_Summary	GO Molecular Functions	GO:0005178	integrin binding	-7.64684	-5.20328	15/155	11501,12825,14118,16000,16404,16407,16411,16414,16420,17387,20315,20750,21825,68891,93695,12477,12519,21923,319504,16780,20377,27279,53867,140474,14127,22177,12297,12982,12983,12984,13057,14620,14676,17969,24088,108017,246256,12310,12489,12738,22422,26570,170677	Adam8,Col3a1,Fbn1,Igf1,Itga7,Itgae,Itgax,Itgb2,Itgb6,Mmp14,Cxcl12,Spp1,Thbs1,Cd177,Gpnmb,Ctla4,Cd80,Tnc,Nrcam,Lamb3,Sfrp1,Tnfrsf12a,Col5a3,Muc4,Fcer1g,Tyrobp,Cacnb3,Csf2ra,Csf2rb,Csf2rb2,Cyba,Gjb3,Gna15,Ncf1,Tlr2,Fxyd4,Fcgr4,Calca,Cd33,Cldn2,Wnt7b,Slc7a11,Cdhr1
15_Member	GO Molecular Functions	GO:0005178	integrin binding	-7.64684	-5.20328	15/155	11501,12825,14118,16000,16404,16407,16411,16414,16420,17387,20315,20750,21825,68891,93695	Adam8,Col3a1,Fbn1,Igf1,Itga7,Itgae,Itgax,Itgb2,Itgb6,Mmp14,Cxcl12,Spp1,Thbs1,Cd177,Gpnmb
15_Member	GO Cellular Components	GO:0098636	protein complex involved in cell adhesion	-6.14213	-3.89585	8/48	12477,12519,16404,16407,16411,16414,16420,21923	Ctla4,Cd80,Itga7,Itgae,Itgax,Itgb2,Itgb6,Tnc
15_Member	GO Molecular Functions	GO:0050839	cell adhesion molecule binding	-4.54693	-2.59996	16/306	11501,12825,14118,16000,16404,16407,16411,16414,16420,17387,20315,20750,21825,68891,93695,319504	Adam8,Col3a1,Fbn1,Igf1,Itga7,Itgae,Itgax,Itgb2,Itgb6,Mmp14,Cxcl12,Spp1,Thbs1,Cd177,Gpnmb,Nrcam
15_Member	GO Biological Processes	GO:0031589	cell-substrate adhesion	-4.36812	-2.45333	12/188	11501,12825,16404,16407,16411,16414,16420,16780,20377,27279,53867,140474	Adam8,Col3a1,Itga7,Itgae,Itgax,Itgb2,Itgb6,Lamb3,Sfrp1,Tnfrsf12a,Col5a3,Muc4
15_Member	GO Biological Processes	GO:0007229	integrin-mediated signaling pathway	-4.36701	-2.45333	8/82	12825,14127,16404,16407,16411,16414,16420,22177	Col3a1,Fcer1g,Itga7,Itgae,Itgax,Itgb2,Itgb6,Tyrobp
15_Member	GO Biological Processes	GO:0033627	cell adhesion mediated by integrin	-4.2805	-2.39174	6/43	14118,16404,16407,16411,16414,16420	Fbn1,Itga7,Itgae,Itgax,Itgb2,Itgb6
15_Member	GO Cellular Components	GO:0008305	integrin complex	-3.75881	-1.9624	5/34	16404,16407,16411,16414,16420	Itga7,Itgae,Itgax,Itgb2,Itgb6
15_Member	GO Biological Processes	GO:0007160	cell-matrix adhesion	-3.70082	-1.92066	9/129	11501,12825,16404,16407,16411,16414,16420,53867,140474	Adam8,Col3a1,Itga7,Itgae,Itgax,Itgb2,Itgb6,Col5a3,Muc4
15_Member	GO Cellular Components	GO:0098797	plasma membrane protein complex	-2.62267	-1.07329	19/587	11501,12297,12982,12983,12984,13057,14127,14620,14676,16000,16404,16407,16411,16414,16420,17969,24088,108017,246256	Adam8,Cacnb3,Csf2ra,Csf2rb,Csf2rb2,Cyba,Fcer1g,Gjb3,Gna15,Igf1,Itga7,Itgae,Itgax,Itgb2,Itgb6,Ncf1,Tlr2,Fxyd4,Fcgr4
15_Member	GO Cellular Components	GO:0098802	plasma membrane signaling receptor complex	-2.50541	-0.984077	9/190	12982,12983,12984,16404,16407,16411,16414,16420,24088	Csf2ra,Csf2rb,Csf2rb2,Itga7,Itgae,Itgax,Itgb2,Itgb6,Tlr2
15_Member	GO Biological Processes	GO:0098609	cell-cell adhesion	-2.36358	-0.877276	15/442	11501,12310,12489,12738,16404,16407,16411,16414,20315,21825,22422,26570,68891,170677,319504	Adam8,Calca,Cd33,Cldn2,Itga7,Itgae,Itgax,Itgb2,Cxcl12,Thbs1,Wnt7b,Slc7a11,Cd177,Cdhr1,Nrcam
16_Summary	GO Biological Processes	GO:0010942	positive regulation of cell death	-7.34819	-4.92062	32/689	11501,11816,11910,12259,12477,12575,13033,13036,14130,15368,16323,16819,17153,17390,20259,20293,20296,20302,20319,20377,21664,21825,21933,21973,22177,22401,23882,24108,27279,27280,56644,79202,16854,16000,20315,60530,83433	Adam8,Apoe,Atf3,C1qa,Ctla4,Cdkn1a,Ctsd,Ctsh,Fcgr2b,Hmox1,Inhba,Lcn2,Mal,Mmp2,Scin,Ccl12,Ccl2,Ccl3,Sfrp2,Sfrp1,Phlda1,Thbs1,Tnfrsf10b,Top2a,Tyrobp,Zmat3,Gadd45g,Ubd,Tnfrsf12a,Phlda3,Clec7a,Tnfrsf22,Lgals3,Igf1,Cxcl12,Fignl1,Trem2
16_Member	GO Biological Processes	GO:0010942	positive regulation of cell death	-7.34819	-4.92062	32/689	11501,11816,11910,12259,12477,12575,13033,13036,14130,15368,16323,16819,17153,17390,20259,20293,20296,20302,20319,20377,21664,21825,21933,21973,22177,22401,23882,24108,27279,27280,56644,79202	Adam8,Apoe,Atf3,C1qa,Ctla4,Cdkn1a,Ctsd,Ctsh,Fcgr2b,Hmox1,Inhba,Lcn2,Mal,Mmp2,Scin,Ccl12,Ccl2,Ccl3,Sfrp2,Sfrp1,Phlda1,Thbs1,Tnfrsf10b,Top2a,Tyrobp,Zmat3,Gadd45g,Ubd,Tnfrsf12a,Phlda3,Clec7a,Tnfrsf22
16_Member	GO Biological Processes	GO:0043068	positive regulation of programmed cell death	-6.81	-4.46335	29/617	11501,11910,12477,12575,13033,13036,15368,16323,16819,17153,17390,20259,20293,20296,20302,20319,20377,21664,21825,21933,21973,22177,22401,23882,24108,27279,27280,56644,79202	Adam8,Atf3,Ctla4,Cdkn1a,Ctsd,Ctsh,Hmox1,Inhba,Lcn2,Mal,Mmp2,Scin,Ccl12,Ccl2,Ccl3,Sfrp2,Sfrp1,Phlda1,Thbs1,Tnfrsf10b,Top2a,Tyrobp,Zmat3,Gadd45g,Ubd,Tnfrsf12a,Phlda3,Clec7a,Tnfrsf22
16_Member	GO Biological Processes	GO:0043065	positive regulation of apoptotic process	-5.92588	-3.71911	27/606	11501,11910,12477,13033,13036,15368,16323,16819,17153,17390,20259,20293,20296,20302,20319,20377,21664,21825,21933,21973,22177,22401,23882,24108,27279,27280,79202	Adam8,Atf3,Ctla4,Ctsd,Ctsh,Hmox1,Inhba,Lcn2,Mal,Mmp2,Scin,Ccl12,Ccl2,Ccl3,Sfrp2,Sfrp1,Phlda1,Thbs1,Tnfrsf10b,Top2a,Tyrobp,Zmat3,Gadd45g,Ubd,Tnfrsf12a,Phlda3,Tnfrsf22
16_Member	GO Biological Processes	GO:1902041	regulation of extrinsic apoptotic signaling pathway via death domain receptors	-5.86594	-3.66851	8/52	11910,15368,16854,17153,20319,20377,21825,79202	Atf3,Hmox1,Lgals3,Mal,Sfrp2,Sfrp1,Thbs1,Tnfrsf22
16_Member	GO Biological Processes	GO:2001236	regulation of extrinsic apoptotic signaling pathway	-4.1501	-2.28202	11/168	11910,15368,16000,16323,16854,17153,20319,20377,21825,27279,79202	Atf3,Hmox1,Igf1,Inhba,Lgals3,Mal,Sfrp2,Sfrp1,Thbs1,Tnfrsf12a,Tnfrsf22
16_Member	GO Biological Processes	GO:1902043	positive regulation of extrinsic apoptotic signaling pathway via death domain receptors	-4.03494	-2.18936	4/16	11910,17153,20377,21825	Atf3,Mal,Sfrp1,Thbs1
16_Member	GO Biological Processes	GO:2001238	positive regulation of extrinsic apoptotic signaling pathway	-3.46278	-1.73418	6/60	11910,16323,17153,20377,21825,27279	Atf3,Inhba,Mal,Sfrp1,Thbs1,Tnfrsf12a
16_Member	GO Biological Processes	GO:2001233	regulation of apoptotic signaling pathway	-2.75078	-1.17645	15/402	11910,13036,15368,16000,16323,16854,17153,20315,20319,20377,21825,27279,60530,79202,83433	Atf3,Ctsh,Hmox1,Igf1,Inhba,Lgals3,Mal,Cxcl12,Sfrp2,Sfrp1,Thbs1,Tnfrsf12a,Fignl1,Tnfrsf22,Trem2
17_Summary	GO Biological Processes	GO:0001818	negative regulation of cytokine production	-7.30571	-4.89356	20/296	11846,11847,12051,12489,12523,14130,15368,16000,18173,19074,21825,22177,24088,69810,81799,83433,93695,102657,170744,171285	Arg1,Arg2,Bcl3,Cd33,Cd84,Fcgr2b,Hmox1,Igf1,Slc11a1,Prg2,Thbs1,Tyrobp,Tlr2,Clec4b1,C1qtnf3,Trem2,Gpnmb,Cd276,Tlr8,Havcr2
17_Member	GO Biological Processes	GO:0001818	negative regulation of cytokine production	-7.30571	-4.89356	20/296	11846,11847,12051,12489,12523,14130,15368,16000,18173,19074,21825,22177,24088,69810,81799,83433,93695,102657,170744,171285	Arg1,Arg2,Bcl3,Cd33,Cd84,Fcgr2b,Hmox1,Igf1,Slc11a1,Prg2,Thbs1,Tyrobp,Tlr2,Clec4b1,C1qtnf3,Trem2,Gpnmb,Cd276,Tlr8,Havcr2
17_Member	GO Biological Processes	GO:0032720	negative regulation of tumor necrosis factor production	-4.87348	-2.86128	8/70	11847,12051,12489,16000,69810,83433,93695,171285	Arg2,Bcl3,Cd33,Igf1,Clec4b1,Trem2,Gpnmb,Havcr2
17_Member	GO Biological Processes	GO:1903556	negative regulation of tumor necrosis factor superfamily cytokine production	-4.82744	-2.82932	8/71	11847,12051,12489,16000,69810,83433,93695,171285	Arg2,Bcl3,Cd33,Igf1,Clec4b1,Trem2,Gpnmb,Havcr2
18_Summary	GO Biological Processes	GO:0010564	regulation of cell cycle process	-7.26153	-4.8544	32/695	11629,11799,12236,12450,12534,12575,16000,16323,16551,16878,18817,20135,20293,20296,20377,20873,20878,23834,24108,27214,54141,56150,67052,67849,71819,72119,93695,107995,108907,193740,233406,268697,19141,73804,18669,69581,404710,55948,12338,21973	Aif1,Birc5,Bub1b,Ccng1,Cdk1,Cdkn1a,Igf1,Inhba,Kif11,Lif,Plk1,Rrm2,Ccl12,Ccl2,Sfrp1,Plk4,Aurka,Cdc6,Ubd,Dbf4,Spag5,Mad2l1,Ndc80,Cdca5,Kif23,Tpx2,Gpnmb,Cdc20,Nusap1,Hspa1a,Prc1,Ccnb1,Lgmn,Kif2c,Abcb1b,Rhou,Iqgap3,Sfn,Capn6,Top2a
18_Member	GO Biological Processes	GO:0010564	regulation of cell cycle process	-7.26153	-4.8544	32/695	11629,11799,12236,12450,12534,12575,16000,16323,16551,16878,18817,20135,20293,20296,20377,20873,20878,23834,24108,27214,54141,56150,67052,67849,71819,72119,93695,107995,108907,193740,233406,268697	Aif1,Birc5,Bub1b,Ccng1,Cdk1,Cdkn1a,Igf1,Inhba,Kif11,Lif,Plk1,Rrm2,Ccl12,Ccl2,Sfrp1,Plk4,Aurka,Cdc6,Ubd,Dbf4,Spag5,Mad2l1,Ndc80,Cdca5,Kif23,Tpx2,Gpnmb,Cdc20,Nusap1,Hspa1a,Prc1,Ccnb1
18_Member	GO Biological Processes	GO:1901990	regulation of mitotic cell cycle phase transition	-6.29338	-4.03309	19/311	11629,11799,12236,12450,12534,12575,16323,18817,20135,20293,20296,23834,24108,27214,56150,67052,67849,93695,268697	Aif1,Birc5,Bub1b,Ccng1,Cdk1,Cdkn1a,Inhba,Plk1,Rrm2,Ccl12,Ccl2,Cdc6,Ubd,Dbf4,Mad2l1,Ndc80,Cdca5,Gpnmb,Ccnb1
18_Member	GO Biological Processes	GO:1901987	regulation of cell cycle phase transition	-5.23633	-3.16384	20/401	11629,11799,12236,12450,12534,12575,16323,18817,20135,20293,20296,20878,23834,24108,27214,56150,67052,67849,93695,268697	Aif1,Birc5,Bub1b,Ccng1,Cdk1,Cdkn1a,Inhba,Plk1,Rrm2,Ccl12,Ccl2,Aurka,Cdc6,Ubd,Dbf4,Mad2l1,Ndc80,Cdca5,Gpnmb,Ccnb1
18_Member	GO Biological Processes	GO:0007346	regulation of mitotic cell cycle	-5.1458	-3.08695	22/478	11629,11799,12236,12450,12534,12575,16000,16323,18817,19141,20135,20293,20296,23834,24108,27214,56150,67052,67849,93695,108907,268697	Aif1,Birc5,Bub1b,Ccng1,Cdk1,Cdkn1a,Igf1,Inhba,Plk1,Lgmn,Rrm2,Ccl12,Ccl2,Cdc6,Ubd,Dbf4,Mad2l1,Ndc80,Cdca5,Gpnmb,Nusap1,Ccnb1
18_Member	GO Biological Processes	GO:1901991	negative regulation of mitotic cell cycle phase transition	-5.09545	-3.04106	12/159	11799,12236,12450,12534,12575,16323,18817,20293,20296,23834,56150,93695	Birc5,Bub1b,Ccng1,Cdk1,Cdkn1a,Inhba,Plk1,Ccl12,Ccl2,Cdc6,Mad2l1,Gpnmb
18_Member	GO Cellular Components	GO:0033597	mitotic checkpoint complex	-4.82378	-2.82932	3/4	12236,56150,107995	Bub1b,Mad2l1,Cdc20
18_Member	GO Biological Processes	GO:0030071	regulation of mitotic metaphase/anaphase transition	-4.48648	-2.54638	7/58	11799,12236,18817,23834,56150,67052,268697	Birc5,Bub1b,Plk1,Cdc6,Mad2l1,Ndc80,Ccnb1
18_Member	GO Biological Processes	GO:0045930	negative regulation of mitotic cell cycle	-4.39706	-2.47529	13/217	11799,12236,12450,12534,12575,16323,18817,20293,20296,23834,56150,67052,93695	Birc5,Bub1b,Ccng1,Cdk1,Cdkn1a,Inhba,Plk1,Ccl12,Ccl2,Cdc6,Mad2l1,Ndc80,Gpnmb
18_Member	GO Biological Processes	GO:1902099	regulation of metaphase/anaphase transition of cell cycle	-4.34222	-2.43962	7/61	11799,12236,18817,23834,56150,67052,268697	Birc5,Bub1b,Plk1,Cdc6,Mad2l1,Ndc80,Ccnb1
18_Member	GO Biological Processes	GO:1901988	negative regulation of cell cycle phase transition	-4.33546	-2.43598	13/220	11799,12236,12450,12534,12575,16323,18817,20293,20296,23834,56150,67052,93695	Birc5,Bub1b,Ccng1,Cdk1,Cdkn1a,Inhba,Plk1,Ccl12,Ccl2,Cdc6,Mad2l1,Ndc80,Gpnmb
18_Member	GO Biological Processes	GO:0010965	regulation of mitotic sister chromatid separation	-4.29599	-2.40266	7/62	11799,12236,18817,23834,56150,67052,268697	Birc5,Bub1b,Plk1,Cdc6,Mad2l1,Ndc80,Ccnb1
18_Member	GO Cellular Components	GO:0000940	outer kinetochore	-4.28383	-2.39355	4/14	12236,18817,67052,268697	Bub1b,Plk1,Ndc80,Ccnb1
18_Member	GO Biological Processes	GO:0010948	negative regulation of cell cycle process	-4.114	-2.25449	14/264	11799,12236,12450,12534,12575,16323,16878,18817,20293,20296,23834,56150,67052,93695	Birc5,Bub1b,Ccng1,Cdk1,Cdkn1a,Inhba,Lif,Plk1,Ccl12,Ccl2,Cdc6,Mad2l1,Ndc80,Gpnmb
18_Member	GO Biological Processes	GO:0033047	regulation of mitotic sister chromatid segregation	-4.11109	-2.2544	6/46	11799,12236,18817,56150,67052,268697	Birc5,Bub1b,Plk1,Mad2l1,Ndc80,Ccnb1
18_Member	GO Biological Processes	GO:0051783	regulation of nuclear division	-4.05997	-2.21026	10/143	11799,12236,16000,16878,18817,56150,67052,107995,108907,268697	Birc5,Bub1b,Igf1,Lif,Plk1,Mad2l1,Ndc80,Cdc20,Nusap1,Ccnb1
18_Member	GO Biological Processes	GO:0033045	regulation of sister chromatid segregation	-3.99535	-2.15656	7/69	11799,12236,18817,23834,56150,67052,268697	Birc5,Bub1b,Plk1,Cdc6,Mad2l1,Ndc80,Ccnb1
18_Member	GO Biological Processes	GO:0051983	regulation of chromosome segregation	-3.94277	-2.10934	8/94	11799,12236,18817,23834,56150,67052,73804,268697	Birc5,Bub1b,Plk1,Cdc6,Mad2l1,Ndc80,Kif2c,Ccnb1
18_Member	GO Biological Processes	GO:0007093	mitotic cell cycle checkpoint signaling	-3.85774	-2.04512	9/123	11799,12236,12450,12534,12575,18817,23834,56150,67052	Birc5,Bub1b,Ccng1,Cdk1,Cdkn1a,Plk1,Cdc6,Mad2l1,Ndc80
18_Member	GO Biological Processes	GO:0044770	cell cycle phase transition	-3.79342	-1.99084	10/154	11799,12236,12450,12534,18669,18817,67052,69581,268697,404710	Birc5,Bub1b,Ccng1,Cdk1,Abcb1b,Plk1,Ndc80,Rhou,Ccnb1,Iqgap3
18_Member	GO Biological Processes	GO:1905818	regulation of chromosome separation	-3.72913	-1.93879	7/76	11799,12236,18817,23834,56150,67052,268697	Birc5,Bub1b,Plk1,Cdc6,Mad2l1,Ndc80,Ccnb1
18_Member	GO Biological Processes	GO:0090231	regulation of spindle checkpoint	-3.72274	-1.936	4/19	20878,56150,67052,268697	Aurka,Mad2l1,Ndc80,Ccnb1
18_Member	GO Biological Processes	GO:0007088	regulation of mitotic nuclear division	-3.47045	-1.73764	8/110	11799,12236,16000,18817,56150,67052,108907,268697	Birc5,Bub1b,Igf1,Plk1,Mad2l1,Ndc80,Nusap1,Ccnb1
18_Member	GO Biological Processes	GO:0044772	mitotic cell cycle phase transition	-3.34615	-1.64296	9/144	11799,12236,12450,12534,18669,18817,69581,268697,404710	Birc5,Bub1b,Ccng1,Cdk1,Abcb1b,Plk1,Rhou,Ccnb1,Iqgap3
18_Member	GO Biological Processes	GO:0000075	cell cycle checkpoint signaling	-3.25956	-1.57283	9/148	11799,12236,12450,12534,12575,18817,23834,56150,67052	Birc5,Bub1b,Ccng1,Cdk1,Cdkn1a,Plk1,Cdc6,Mad2l1,Ndc80
18_Member	GO Biological Processes	GO:0007094	mitotic spindle assembly checkpoint signaling	-3.10967	-1.45322	4/27	11799,12236,18817,56150	Birc5,Bub1b,Plk1,Mad2l1
18_Member	GO Biological Processes	GO:0071173	spindle assembly checkpoint signaling	-3.10967	-1.45322	4/27	11799,12236,18817,56150	Birc5,Bub1b,Plk1,Mad2l1
18_Member	GO Biological Processes	GO:0044839	cell cycle G2/M phase transition	-3.04727	-1.40046	5/48	11799,12534,18669,18817,67052	Birc5,Cdk1,Abcb1b,Plk1,Ndc80
18_Member	GO Biological Processes	GO:0051784	negative regulation of nuclear division	-3.00605	-1.37092	5/49	11799,12236,16878,18817,56150	Birc5,Bub1b,Lif,Plk1,Mad2l1
18_Member	GO Biological Processes	GO:0000079	regulation of cyclin-dependent protein serine/threonine kinase activity	-3.00491	-1.37092	6/73	12450,12575,18817,23834,55948,268697	Ccng1,Cdkn1a,Plk1,Cdc6,Sfn,Ccnb1
18_Member	GO Biological Processes	GO:0045841	negative regulation of mitotic metaphase/anaphase transition	-2.98894	-1.35914	4/29	11799,12236,18817,56150	Birc5,Bub1b,Plk1,Mad2l1
18_Member	GO Biological Processes	GO:0071174	mitotic spindle checkpoint signaling	-2.98894	-1.35914	4/29	11799,12236,18817,56150	Birc5,Bub1b,Plk1,Mad2l1
18_Member	GO Biological Processes	GO:0031577	spindle checkpoint signaling	-2.93213	-1.31303	4/30	11799,12236,18817,56150	Birc5,Bub1b,Plk1,Mad2l1
18_Member	GO Biological Processes	GO:0033046	negative regulation of sister chromatid segregation	-2.93213	-1.31303	4/30	11799,12236,18817,56150	Birc5,Bub1b,Plk1,Mad2l1
18_Member	GO Biological Processes	GO:0033048	negative regulation of mitotic sister chromatid segregation	-2.93213	-1.31303	4/30	11799,12236,18817,56150	Birc5,Bub1b,Plk1,Mad2l1
18_Member	GO Biological Processes	GO:2000816	negative regulation of mitotic sister chromatid separation	-2.93213	-1.31303	4/30	11799,12236,18817,56150	Birc5,Bub1b,Plk1,Mad2l1
18_Member	GO Biological Processes	GO:0044818	mitotic G2/M transition checkpoint	-2.92653	-1.31066	5/51	12450,12534,12575,18817,23834	Ccng1,Cdk1,Cdkn1a,Plk1,Cdc6
18_Member	GO Biological Processes	GO:0051293	establishment of spindle localization	-2.92653	-1.31066	5/51	18817,54141,56150,67052,108907	Plk1,Spag5,Mad2l1,Ndc80,Nusap1
18_Member	GO Biological Processes	GO:0045786	negative regulation of cell cycle	-2.91666	-1.30694	14/347	11799,12236,12450,12534,12575,16323,16878,18817,20293,20296,23834,56150,67052,93695	Birc5,Bub1b,Ccng1,Cdk1,Cdkn1a,Inhba,Lif,Plk1,Ccl12,Ccl2,Cdc6,Mad2l1,Ndc80,Gpnmb
18_Member	GO Biological Processes	GO:1904029	regulation of cyclin-dependent protein kinase activity	-2.91322	-1.30694	6/76	12450,12575,18817,23834,55948,268697	Ccng1,Cdkn1a,Plk1,Cdc6,Sfn,Ccnb1
18_Member	GO Biological Processes	GO:1902100	negative regulation of metaphase/anaphase transition of cell cycle	-2.87747	-1.27511	4/31	11799,12236,18817,56150	Birc5,Bub1b,Plk1,Mad2l1
18_Member	GO Cellular Components	GO:0005876	spindle microtubule	-2.82586	-1.23495	6/79	11799,12338,12534,16551,18817,20878	Birc5,Capn6,Cdk1,Kif11,Plk1,Aurka
18_Member	GO Biological Processes	GO:1905819	negative regulation of chromosome separation	-2.8248	-1.23495	4/32	11799,12236,18817,56150	Birc5,Bub1b,Plk1,Mad2l1
18_Member	GO Biological Processes	GO:0051985	negative regulation of chromosome segregation	-2.77401	-1.19601	4/33	11799,12236,18817,56150	Birc5,Bub1b,Plk1,Mad2l1
18_Member	GO Biological Processes	GO:0051653	spindle localization	-2.74296	-1.1701	5/56	18817,54141,56150,67052,108907	Plk1,Spag5,Mad2l1,Ndc80,Nusap1
18_Member	GO Biological Processes	GO:0090266	regulation of mitotic cell cycle spindle assembly checkpoint	-2.65901	-1.10546	3/17	56150,67052,268697	Mad2l1,Ndc80,Ccnb1
18_Member	GO Biological Processes	GO:1903504	regulation of mitotic spindle checkpoint	-2.65901	-1.10546	3/17	56150,67052,268697	Mad2l1,Ndc80,Ccnb1
18_Member	GO Biological Processes	GO:0040001	establishment of mitotic spindle localization	-2.63176	-1.08169	4/36	18817,56150,67052,108907	Plk1,Mad2l1,Ndc80,Nusap1
18_Member	GO Biological Processes	GO:0007095	mitotic G2 DNA damage checkpoint signaling	-2.58739	-1.04215	4/37	12450,12534,12575,18817	Ccng1,Cdk1,Cdkn1a,Plk1
18_Member	GO Biological Processes	GO:0010972	negative regulation of G2/M transition of mitotic cell cycle	-2.54705	-1.01133	5/62	12450,12534,12575,18817,23834	Ccng1,Cdk1,Cdkn1a,Plk1,Cdc6
18_Member	GO Biological Processes	GO:0051294	establishment of spindle orientation	-2.5444	-1.01133	4/38	18817,54141,56150,67052	Plk1,Spag5,Mad2l1,Ndc80
18_Member	GO Biological Processes	GO:0045839	negative regulation of mitotic nuclear division	-2.50271	-0.984077	4/39	11799,12236,18817,56150	Birc5,Bub1b,Plk1,Mad2l1
18_Member	GO Biological Processes	GO:1901976	regulation of cell cycle checkpoint	-2.50271	-0.984077	4/39	20878,56150,67052,268697	Aurka,Mad2l1,Ndc80,Ccnb1
18_Member	GO Biological Processes	GO:1902750	negative regulation of cell cycle G2/M phase transition	-2.4868	-0.972025	5/64	12450,12534,12575,18817,23834	Ccng1,Cdk1,Cdkn1a,Plk1,Cdc6
18_Member	GO Biological Processes	GO:0051444	negative regulation of ubiquitin-protein transferase activity	-2.32908	-0.850493	3/22	12236,56150,107995	Bub1b,Mad2l1,Cdc20
18_Member	GO Biological Processes	GO:0010389	regulation of G2/M transition of mitotic cell cycle	-2.31171	-0.835952	6/100	12450,12534,12575,18817,23834,268697	Ccng1,Cdk1,Cdkn1a,Plk1,Cdc6,Ccnb1
18_Member	GO Biological Processes	GO:0000086	G2/M transition of mitotic cell cycle	-2.31161	-0.835952	4/44	11799,12534,18669,18817	Birc5,Cdk1,Abcb1b,Plk1
18_Member	GO Biological Processes	GO:1904666	regulation of ubiquitin protein ligase activity	-2.27339	-0.808699	3/23	18817,56150,107995	Plk1,Mad2l1,Cdc20
18_Member	GO Biological Processes	GO:0033044	regulation of chromosome organization	-2.23608	-0.779176	9/209	11799,12236,18817,21973,23834,56150,67052,67849,268697	Birc5,Bub1b,Plk1,Top2a,Cdc6,Mad2l1,Ndc80,Cdca5,Ccnb1
18_Member	GO Biological Processes	GO:2001251	negative regulation of chromosome organization	-2.19227	-0.745446	5/75	11799,12236,18817,21973,56150	Birc5,Bub1b,Plk1,Top2a,Mad2l1
18_Member	GO Biological Processes	GO:1902749	regulation of cell cycle G2/M phase transition	-2.09466	-0.668656	6/111	12450,12534,12575,18817,23834,268697	Ccng1,Cdk1,Cdkn1a,Plk1,Cdc6,Ccnb1
18_Member	GO Cellular Components	GO:0000307	cyclin-dependent protein kinase holoenzyme complex	-2.08357	-0.658608	4/51	12450,12534,12575,268697	Ccng1,Cdk1,Cdkn1a,Ccnb1
18_Member	GO Biological Processes	GO:0044774	mitotic DNA integrity checkpoint signaling	-2.07567	-0.653095	5/80	12450,12534,12575,18817,23834	Ccng1,Cdk1,Cdkn1a,Plk1,Cdc6
18_Member	GO Biological Processes	GO:0051438	regulation of ubiquitin-protein transferase activity	-2.02527	-0.614126	4/53	12236,18817,56150,107995	Bub1b,Plk1,Mad2l1,Cdc20
19_Summary	GO Biological Processes	GO:0050678	regulation of epithelial cell proliferation	-6.94615	-4.56799	23/404	11541,11799,11816,11846,13057,13123,15117,15368,16000,17242,17381,18140,18612,20293,20296,20315,20319,20377,21816,21825,55948,76905,404710	Adora2b,Birc5,Apoe,Arg1,Cyba,Cyp7b1,Has2,Hmox1,Igf1,Mdk,Mmp12,Uhrf1,Etv4,Ccl12,Ccl2,Cxcl12,Sfrp2,Sfrp1,Tgm1,Thbs1,Sfn,Lrg1,Iqgap3
19_Member	GO Biological Processes	GO:0050678	regulation of epithelial cell proliferation	-6.94615	-4.56799	23/404	11541,11799,11816,11846,13057,13123,15117,15368,16000,17242,17381,18140,18612,20293,20296,20315,20319,20377,21816,21825,55948,76905,404710	Adora2b,Birc5,Apoe,Arg1,Cyba,Cyp7b1,Has2,Hmox1,Igf1,Mdk,Mmp12,Uhrf1,Etv4,Ccl12,Ccl2,Cxcl12,Sfrp2,Sfrp1,Tgm1,Thbs1,Sfn,Lrg1,Iqgap3
19_Member	GO Biological Processes	GO:0050679	positive regulation of epithelial cell proliferation	-5.79452	-3.61223	15/215	11541,11846,13057,13123,15117,15368,16000,17242,17381,20296,20315,20377,21816,76905,404710	Adora2b,Arg1,Cyba,Cyp7b1,Has2,Hmox1,Igf1,Mdk,Mmp12,Ccl2,Cxcl12,Sfrp1,Tgm1,Lrg1,Iqgap3
19_Member	GO Biological Processes	GO:0001936	regulation of endothelial cell proliferation	-4.87884	-2.86463	12/167	11541,11816,11846,13057,15368,16000,17242,20293,20296,20315,21825,76905	Adora2b,Apoe,Arg1,Cyba,Hmox1,Igf1,Mdk,Ccl12,Ccl2,Cxcl12,Thbs1,Lrg1
19_Member	GO Biological Processes	GO:0001938	positive regulation of endothelial cell proliferation	-4.59662	-2.64032	9/99	11541,11846,13057,15368,16000,17242,20296,20315,76905	Adora2b,Arg1,Cyba,Hmox1,Igf1,Mdk,Ccl2,Cxcl12,Lrg1
20_Summary	GO Biological Processes	GO:0002573	myeloid leukocyte differentiation	-6.87249	-4.51261	13/130	11501,14127,16420,18605,21934,21950,22177,24088,24108,80752,83433,246746,381319,12051,14313,16323,16431,17474,18030,20319,20377,21973,23845,23882,50530,56619,58185,68743,74748,98365,140474,55985	Adam8,Fcer1g,Itgb6,Enpp1,Tnfrsf11a,Tnfsf9,Tyrobp,Tlr2,Ubd,Fam20c,Trem2,Cd300lf,Batf3,Bcl3,Fst,Inhba,Itm2a,Clec4d,Nfil3,Sfrp2,Sfrp1,Top2a,Clec5a,Gadd45g,Mfap5,Clec4e,Rsad2,Anln,Slamf8,Slamf9,Muc4,Cxcl13
20_Member	GO Biological Processes	GO:0002573	myeloid leukocyte differentiation	-6.87249	-4.51261	13/130	11501,14127,16420,18605,21934,21950,22177,24088,24108,80752,83433,246746,381319	Adam8,Fcer1g,Itgb6,Enpp1,Tnfrsf11a,Tnfsf9,Tyrobp,Tlr2,Ubd,Fam20c,Trem2,Cd300lf,Batf3
20_Member	GO Biological Processes	GO:0030097	hemopoiesis	-6.24407	-3.99084	31/733	11501,12051,14127,14313,16323,16420,16431,17474,18030,18605,20319,20377,21934,21950,21973,22177,23845,23882,24088,24108,50530,56619,58185,68743,74748,80752,83433,98365,140474,246746,381319	Adam8,Bcl3,Fcer1g,Fst,Inhba,Itgb6,Itm2a,Clec4d,Nfil3,Enpp1,Sfrp2,Sfrp1,Tnfrsf11a,Tnfsf9,Top2a,Tyrobp,Clec5a,Gadd45g,Tlr2,Ubd,Mfap5,Clec4e,Rsad2,Anln,Slamf8,Fam20c,Trem2,Slamf9,Muc4,Cd300lf,Batf3
20_Member	GO Biological Processes	GO:0030316	osteoclast differentiation	-6.07061	-3.84114	8/49	11501,14127,18605,21934,22177,80752,83433,246746	Adam8,Fcer1g,Enpp1,Tnfrsf11a,Tyrobp,Fam20c,Trem2,Cd300lf
20_Member	GO Biological Processes	GO:0002521	leukocyte differentiation	-6.05597	-3.82989	22/420	11501,12051,14127,16420,16431,17474,18030,18605,21934,21950,22177,23882,24088,24108,56619,58185,74748,80752,83433,98365,246746,381319	Adam8,Bcl3,Fcer1g,Itgb6,Itm2a,Clec4d,Nfil3,Enpp1,Tnfrsf11a,Tnfsf9,Tyrobp,Gadd45g,Tlr2,Ubd,Clec4e,Rsad2,Slamf8,Fam20c,Trem2,Slamf9,Cd300lf,Batf3
20_Member	GO Biological Processes	GO:0048534	hematopoietic or lymphoid organ development	-5.97598	-3.75967	32/794	11501,12051,14127,14313,16323,16420,16431,17474,18030,18605,20319,20377,21934,21950,21973,22177,23845,23882,24088,24108,50530,55985,56619,58185,68743,74748,80752,83433,98365,140474,246746,381319	Adam8,Bcl3,Fcer1g,Fst,Inhba,Itgb6,Itm2a,Clec4d,Nfil3,Enpp1,Sfrp2,Sfrp1,Tnfrsf11a,Tnfsf9,Top2a,Tyrobp,Clec5a,Gadd45g,Tlr2,Ubd,Mfap5,Cxcl13,Clec4e,Rsad2,Anln,Slamf8,Fam20c,Trem2,Slamf9,Muc4,Cd300lf,Batf3
20_Member	GO Biological Processes	GO:0097028	dendritic cell differentiation	-4.59603	-2.64032	6/38	16420,21950,24108,83433,98365,381319	Itgb6,Tnfsf9,Ubd,Trem2,Slamf9,Batf3
20_Member	GO Biological Processes	GO:0030099	myeloid cell differentiation	-4.04449	-2.19615	14/268	11501,14127,16420,18605,21934,21950,22177,23845,24088,24108,80752,83433,246746,381319	Adam8,Fcer1g,Itgb6,Enpp1,Tnfrsf11a,Tnfsf9,Tyrobp,Clec5a,Tlr2,Ubd,Fam20c,Trem2,Cd300lf,Batf3
20_Member	GO Biological Processes	GO:1903131	mononuclear cell differentiation	-3.83091	-2.02082	16/352	12051,14127,16420,16431,17474,18030,18605,21950,23882,24108,56619,58185,74748,83433,98365,381319	Bcl3,Fcer1g,Itgb6,Itm2a,Clec4d,Nfil3,Enpp1,Tnfsf9,Gadd45g,Ubd,Clec4e,Rsad2,Slamf8,Trem2,Slamf9,Batf3
20_Member	GO Biological Processes	GO:0043011	myeloid dendritic cell differentiation	-3.31154	-1.61325	4/24	16420,21950,24108,381319	Itgb6,Tnfsf9,Ubd,Batf3
20_Member	GO Biological Processes	GO:0001773	myeloid dendritic cell activation	-2.8248	-1.23495	4/32	16420,21950,24108,381319	Itgb6,Tnfsf9,Ubd,Batf3

## Sheet: down regulated gene enrichment
Table S16. GO terms enriched in bleomycin-challenged mice lungs at day 21 post instillation.
Column A contains Summary (the biological process that has the minimal P-value within the cluster) and Members (the other biological processes within the culster).
Columns B-D contain meta-data describing the terms.
Columns E and F contain the enrichment p-values and multi-test-corrected q-values.
Columns H & I enumerate the genes found in each enriched term.
GroupID	Category	Term	Description	LogP	Log(q-value)	InTerm_InList	Genes	Symbols
1_Summary	GO Biological Processes	GO:0003013	circulatory system process	-18.1917	-13.9225	29/466	11450,11464,11554,11556,11754,11835,12161,12373,13009,13618,16542,17130,17868,17896,17898,17901,18162,18821,18979,21393,21814,21924,21954,22138,24053,54140,70008,98660,230899,11472,14025,17762,19092,65086	Adipoq,Actc1,Adrb1,Adrb3,Aoc3,Ar,Bmp6,Casq2,Csrp3,Ednrb,Kdr,Smad6,Mybpc3,Myl4,Myl7,Myl1,Npr3,Pln,Pon1,Tcap,Tgfbr3,Tnnc1,Tnni3,Ttn,Sgcg,Avpr1a,Ace2,Atp1a2,Nppa,Actn2,Bcl11a,Mapt,Prkg2,Lpar3
1_Member	GO Biological Processes	GO:0003013	circulatory system process	-18.1917	-13.9225	29/466	11450,11464,11554,11556,11754,11835,12161,12373,13009,13618,16542,17130,17868,17896,17898,17901,18162,18821,18979,21393,21814,21924,21954,22138,24053,54140,70008,98660,230899	Adipoq,Actc1,Adrb1,Adrb3,Aoc3,Ar,Bmp6,Casq2,Csrp3,Ednrb,Kdr,Smad6,Mybpc3,Myl4,Myl7,Myl1,Npr3,Pln,Pon1,Tcap,Tgfbr3,Tnnc1,Tnni3,Ttn,Sgcg,Avpr1a,Ace2,Atp1a2,Nppa
1_Member	GO Biological Processes	GO:0008015	blood circulation	-17.9681	-13.9225	28/434	11450,11464,11554,11556,11754,11835,12161,12373,13009,13618,16542,17130,17868,17896,17898,17901,18162,18979,21393,21814,21924,21954,22138,24053,54140,70008,98660,230899	Adipoq,Actc1,Adrb1,Adrb3,Aoc3,Ar,Bmp6,Casq2,Csrp3,Ednrb,Kdr,Smad6,Mybpc3,Myl4,Myl7,Myl1,Npr3,Pon1,Tcap,Tgfbr3,Tnnc1,Tnni3,Ttn,Sgcg,Avpr1a,Ace2,Atp1a2,Nppa
1_Member	GO Biological Processes	GO:0008217	regulation of blood pressure	-8.03952	-5.09082	13/220	11450,11554,11556,11754,11835,13618,16542,18162,21954,54140,70008,98660,230899	Adipoq,Adrb1,Adrb3,Aoc3,Ar,Ednrb,Kdr,Npr3,Tnni3,Avpr1a,Ace2,Atp1a2,Nppa
1_Member	GO Biological Processes	GO:0003073	regulation of systemic arterial blood pressure	-6.38544	-3.68224	9/127	11554,11556,11835,13618,16542,21954,54140,70008,230899	Adrb1,Adrb3,Ar,Ednrb,Kdr,Tnni3,Avpr1a,Ace2,Nppa
1_Member	GO Biological Processes	GO:0035296	regulation of tube diameter	-6.21248	-3.54707	10/173	11554,11556,13618,16542,17130,18162,21814,54140,98660,230899	Adrb1,Adrb3,Ednrb,Kdr,Smad6,Npr3,Tgfbr3,Avpr1a,Atp1a2,Nppa
1_Member	GO Biological Processes	GO:0097746	blood vessel diameter maintenance	-6.21248	-3.54707	10/173	11554,11556,13618,16542,17130,18162,21814,54140,98660,230899	Adrb1,Adrb3,Ednrb,Kdr,Smad6,Npr3,Tgfbr3,Avpr1a,Atp1a2,Nppa
1_Member	GO Biological Processes	GO:0035150	regulation of tube size	-6.18948	-3.53303	10/174	11554,11556,13618,16542,17130,18162,21814,54140,98660,230899	Adrb1,Adrb3,Ednrb,Kdr,Smad6,Npr3,Tgfbr3,Avpr1a,Atp1a2,Nppa
1_Member	GO Biological Processes	GO:0003018	vascular process in circulatory system	-5.88938	-3.26701	11/234	11554,11556,12161,13618,16542,17130,18162,21814,54140,98660,230899	Adrb1,Adrb3,Bmp6,Ednrb,Kdr,Smad6,Npr3,Tgfbr3,Avpr1a,Atp1a2,Nppa
1_Member	GO Biological Processes	GO:0042311	vasodilation	-5.37951	-2.82526	6/58	11554,11556,13618,16542,18162,230899	Adrb1,Adrb3,Ednrb,Kdr,Npr3,Nppa
1_Member	GO Biological Processes	GO:0090066	regulation of anatomical structure size	-4.80906	-2.40193	15/557	11472,11554,11556,13618,14025,16542,17130,17762,18162,19092,21814,54140,65086,98660,230899	Actn2,Adrb1,Adrb3,Ednrb,Bcl11a,Kdr,Smad6,Mapt,Npr3,Prkg2,Tgfbr3,Avpr1a,Lpar3,Atp1a2,Nppa
1_Member	GO Biological Processes	GO:0003085	negative regulation of systemic arterial blood pressure	-4.12434	-1.84216	4/31	11554,11556,16542,230899	Adrb1,Adrb3,Kdr,Nppa
1_Member	GO Biological Processes	GO:0045776	negative regulation of blood pressure	-3.90649	-1.66364	5/66	11450,11554,11556,16542,230899	Adipoq,Adrb1,Adrb3,Kdr,Nppa
2_Summary	GO Biological Processes	GO:0003012	muscle system process	-12.4421	-8.57253	18/249	11464,11472,11835,12373,13009,13618,17868,17880,17896,17901,21393,21924,21954,21957,22138,56012,59006,230899,17898,18821,24053,17130,21814,11537,17762,81877,14462,16542,65254,236920	Actc1,Actn2,Ar,Casq2,Csrp3,Ednrb,Mybpc3,Myh11,Myl4,Myl1,Tcap,Tnnc1,Tnni3,Tnnt3,Ttn,Pgam2,Myoz2,Nppa,Myl7,Pln,Sgcg,Smad6,Tgfbr3,Cfd,Mapt,Tnxb,Gata3,Kdr,Dpysl5,Stard8
2_Member	GO Biological Processes	GO:0003012	muscle system process	-12.4421	-8.57253	18/249	11464,11472,11835,12373,13009,13618,17868,17880,17896,17901,21393,21924,21954,21957,22138,56012,59006,230899	Actc1,Actn2,Ar,Casq2,Csrp3,Ednrb,Mybpc3,Myh11,Myl4,Myl1,Tcap,Tnnc1,Tnni3,Tnnt3,Ttn,Pgam2,Myoz2,Nppa
2_Member	GO Biological Processes	GO:0003015	heart process	-12.0822	-8.33757	13/105	11464,12373,13009,17868,17896,17898,17901,18821,21393,21924,21954,22138,24053	Actc1,Casq2,Csrp3,Mybpc3,Myl4,Myl7,Myl1,Pln,Tcap,Tnnc1,Tnni3,Ttn,Sgcg
2_Member	GO Biological Processes	GO:0060047	heart contraction	-11.5228	-7.87514	12/91	11464,12373,13009,17868,17896,17898,17901,21393,21924,21954,22138,24053	Actc1,Casq2,Csrp3,Mybpc3,Myl4,Myl7,Myl1,Tcap,Tnnc1,Tnni3,Ttn,Sgcg
2_Member	GO Biological Processes	GO:0006936	muscle contraction	-10.8842	-7.31566	15/193	11464,11472,12373,13009,13618,17868,17880,17896,17901,21393,21924,21954,21957,22138,56012	Actc1,Actn2,Casq2,Csrp3,Ednrb,Mybpc3,Myh11,Myl4,Myl1,Tcap,Tnnc1,Tnni3,Tnnt3,Ttn,Pgam2
2_Member	GO Biological Processes	GO:0006941	striated muscle contraction	-10.6227	-7.1791	12/108	11464,12373,13009,17868,17896,17901,21393,21924,21954,21957,22138,56012	Actc1,Casq2,Csrp3,Mybpc3,Myl4,Myl1,Tcap,Tnnc1,Tnni3,Tnnt3,Ttn,Pgam2
2_Member	GO Biological Processes	GO:0060048	cardiac muscle contraction	-9.73385	-6.38721	10/75	11464,12373,13009,17868,17896,17901,21393,21924,21954,22138	Actc1,Casq2,Csrp3,Mybpc3,Myl4,Myl1,Tcap,Tnnc1,Tnni3,Ttn
2_Member	GO Cellular Components	GO:0043292	contractile fiber	-9.64531	-6.34005	15/236	11464,11472,12373,13009,17868,17880,17896,17898,17901,21393,21924,21954,21957,22138,59006	Actc1,Actn2,Casq2,Csrp3,Mybpc3,Myh11,Myl4,Myl7,Myl1,Tcap,Tnnc1,Tnni3,Tnnt3,Ttn,Myoz2
2_Member	GO Biological Processes	GO:0045214	sarcomere organization	-9.17653	-6.00597	8/42	11472,12373,13009,17868,21393,21957,22138,59006	Actn2,Casq2,Csrp3,Mybpc3,Tcap,Tnnt3,Ttn,Myoz2
2_Member	GO Biological Processes	GO:0030239	myofibril assembly	-9.08691	-5.97072	9/63	11464,11472,12373,13009,17868,21393,21957,22138,59006	Actc1,Actn2,Casq2,Csrp3,Mybpc3,Tcap,Tnnt3,Ttn,Myoz2
2_Member	GO Biological Processes	GO:0055002	striated muscle cell development	-9.08691	-5.97072	9/63	11464,11472,12373,13009,17868,21393,21957,22138,59006	Actc1,Actn2,Casq2,Csrp3,Mybpc3,Tcap,Tnnt3,Ttn,Myoz2
2_Member	GO Cellular Components	GO:0030016	myofibril	-8.96263	-5.89473	14/223	11464,11472,12373,13009,17868,17896,17898,17901,21393,21924,21954,21957,22138,59006	Actc1,Actn2,Casq2,Csrp3,Mybpc3,Myl4,Myl7,Myl1,Tcap,Tnnc1,Tnni3,Tnnt3,Ttn,Myoz2
2_Member	GO Cellular Components	GO:0030017	sarcomere	-8.59236	-5.60744	13/198	11464,11472,12373,13009,17868,17896,17898,21393,21924,21954,21957,22138,59006	Actc1,Actn2,Casq2,Csrp3,Mybpc3,Myl4,Myl7,Tcap,Tnnc1,Tnni3,Tnnt3,Ttn,Myoz2
2_Member	GO Molecular Functions	GO:0008307	structural constituent of muscle	-8.15511	-5.18867	6/21	13009,17868,17880,17901,21393,22138	Csrp3,Mybpc3,Myh11,Myl1,Tcap,Ttn
2_Member	GO Biological Processes	GO:0055006	cardiac cell development	-6.97516	-4.15999	8/78	11464,11472,13009,17130,17880,21393,21814,22138	Actc1,Actn2,Csrp3,Smad6,Myh11,Tcap,Tgfbr3,Ttn
2_Member	GO Biological Processes	GO:0010927	cellular component assembly involved in morphogenesis	-6.92123	-4.12831	9/110	11464,11472,12373,13009,17868,21393,21957,22138,59006	Actc1,Actn2,Casq2,Csrp3,Mybpc3,Tcap,Tnnt3,Ttn,Myoz2
2_Member	GO Biological Processes	GO:0055001	muscle cell development	-6.90676	-4.12831	11/185	11464,11472,12373,13009,17130,17868,17880,21393,21957,22138,59006	Actc1,Actn2,Casq2,Csrp3,Smad6,Mybpc3,Myh11,Tcap,Tnnt3,Ttn,Myoz2
2_Member	GO Biological Processes	GO:0031032	actomyosin structure organization	-6.82018	-4.0756	9/113	11464,11472,12373,13009,17868,21393,21957,22138,59006	Actc1,Actn2,Casq2,Csrp3,Mybpc3,Tcap,Tnnt3,Ttn,Myoz2
2_Member	GO Biological Processes	GO:0031033	myosin filament organization	-6.41202	-3.69884	3/3	17868,21393,22138	Mybpc3,Tcap,Ttn
2_Member	GO Biological Processes	GO:0031034	myosin filament assembly	-6.41202	-3.69884	3/3	17868,21393,22138	Mybpc3,Tcap,Ttn
2_Member	GO Biological Processes	GO:0042692	muscle cell differentiation	-6.36588	-3.67245	13/306	11464,11472,11537,12373,13009,13618,17130,17868,17880,21393,21957,22138,59006	Actc1,Actn2,Cfd,Casq2,Csrp3,Ednrb,Smad6,Mybpc3,Myh11,Tcap,Tnnt3,Ttn,Myoz2
2_Member	GO Biological Processes	GO:0035995	detection of muscle stretch	-5.81231	-3.19805	3/4	13009,21393,22138	Csrp3,Tcap,Ttn
2_Member	GO Biological Processes	GO:0051146	striated muscle cell differentiation	-5.13436	-2.62656	10/228	11464,11472,12373,13009,17868,17880,21393,21957,22138,59006	Actc1,Actn2,Casq2,Csrp3,Mybpc3,Myh11,Tcap,Tnnt3,Ttn,Myoz2
2_Member	GO Biological Processes	GO:0030240	skeletal muscle thin filament assembly	-5.11803	-2.6259	3/6	11464,21393,22138	Actc1,Tcap,Ttn
2_Member	GO Biological Processes	GO:0055003	cardiac myofibril assembly	-5.10422	-2.6259	4/18	11464,13009,21393,22138	Actc1,Csrp3,Tcap,Ttn
2_Member	GO Biological Processes	GO:0014897	striated muscle hypertrophy	-5.08535	-2.61952	5/38	11835,13009,21393,22138,230899	Ar,Csrp3,Tcap,Ttn,Nppa
2_Member	GO Biological Processes	GO:0035051	cardiocyte differentiation	-4.99123	-2.54767	8/142	11464,11472,13009,17130,17880,21393,21814,22138	Actc1,Actn2,Csrp3,Smad6,Myh11,Tcap,Tgfbr3,Ttn
2_Member	GO Biological Processes	GO:0014896	muscle hypertrophy	-4.9729	-2.53474	5/40	11835,13009,21393,22138,230899	Ar,Csrp3,Tcap,Ttn,Nppa
2_Member	GO Molecular Functions	GO:0031433	telethonin binding	-4.87734	-2.45498	3/7	13009,22138,59006	Csrp3,Ttn,Myoz2
2_Member	GO Biological Processes	GO:0055013	cardiac muscle cell development	-4.82956	-2.41741	6/72	11464,11472,13009,17880,21393,22138	Actc1,Actn2,Csrp3,Myh11,Tcap,Ttn
2_Member	GO Biological Processes	GO:0014866	skeletal myofibril assembly	-4.67557	-2.30665	3/8	11464,21393,22138	Actc1,Tcap,Ttn
2_Member	GO Cellular Components	GO:0031674	I band	-4.02434	-1.74957	7/144	11464,11472,12373,13009,21393,22138,59006	Actc1,Actn2,Casq2,Csrp3,Tcap,Ttn,Myoz2
2_Member	GO Biological Processes	GO:0003300	cardiac muscle hypertrophy	-3.86439	-1.62834	4/36	13009,21393,22138,230899	Csrp3,Tcap,Ttn,Nppa
2_Member	GO Biological Processes	GO:0055007	cardiac muscle cell differentiation	-3.83552	-1.60614	6/108	11464,11472,13009,17880,21393,22138	Actc1,Actn2,Csrp3,Myh11,Tcap,Ttn
2_Member	GO Cellular Components	GO:0030018	Z disc	-3.38138	-1.24692	6/131	11472,12373,13009,21393,22138,59006	Actn2,Casq2,Csrp3,Tcap,Ttn,Myoz2
2_Member	GO Biological Processes	GO:0140694	non-membrane-bounded organelle assembly	-3.33507	-1.21887	9/308	11464,11472,12373,13009,17868,21393,21957,22138,59006	Actc1,Actn2,Casq2,Csrp3,Mybpc3,Tcap,Tnnt3,Ttn,Myoz2
2_Member	GO Biological Processes	GO:0035994	response to muscle stretch	-3.33033	-1.21668	3/21	13009,21393,22138	Csrp3,Tcap,Ttn
2_Member	GO Biological Processes	GO:0097435	supramolecular fiber organization	-3.31704	-1.20592	12/522	11464,11472,12373,13009,17762,17868,17880,21393,21957,22138,59006,81877	Actc1,Actn2,Casq2,Csrp3,Mapt,Mybpc3,Myh11,Tcap,Tnnt3,Ttn,Myoz2,Tnxb
2_Member	GO Biological Processes	GO:0032989	cellular component morphogenesis	-3.03117	-0.967822	13/643	11464,11472,12373,13009,14462,16542,17762,17868,21393,21957,22138,59006,65254	Actc1,Actn2,Casq2,Csrp3,Gata3,Kdr,Mapt,Mybpc3,Tcap,Tnnt3,Ttn,Myoz2,Dpysl5
2_Member	GO Biological Processes	GO:0030036	actin cytoskeleton organization	-2.20157	-0.309765	10/536	11464,11472,12373,13009,17868,21393,21957,22138,59006,236920	Actc1,Actn2,Casq2,Csrp3,Mybpc3,Tcap,Tnnt3,Ttn,Myoz2,Stard8
3_Summary	GO Biological Processes	GO:0048738	cardiac muscle tissue development	-10.6623	-7.1791	15/200	11464,11472,13009,17868,17880,17898,18821,21393,21814,21924,21954,22138,22413,24053,54485,56504,59006,14462,16542,17130,17189,17395,29818,11537,12373,13618,21957,17896,66402,11468,11514,17901,11835,14238,15412	Actc1,Actn2,Csrp3,Mybpc3,Myh11,Myl7,Pln,Tcap,Tgfbr3,Tnnc1,Tnni3,Ttn,Wnt2,Sgcg,Dll4,Srpk3,Myoz2,Gata3,Kdr,Smad6,Mb,Mmp9,Hspb7,Cfd,Casq2,Ednrb,Tnnt3,Myl4,Sln,Actg2,Adcy8,Myl1,Ar,Foxf2,Hoxb4
3_Member	GO Biological Processes	GO:0048738	cardiac muscle tissue development	-10.6623	-7.1791	15/200	11464,11472,13009,17868,17880,17898,18821,21393,21814,21924,21954,22138,22413,24053,54485	Actc1,Actn2,Csrp3,Mybpc3,Myh11,Myl7,Pln,Tcap,Tgfbr3,Tnnc1,Tnni3,Ttn,Wnt2,Sgcg,Dll4
3_Member	GO Biological Processes	GO:0014706	striated muscle tissue development	-9.29063	-6.05793	17/338	11464,11472,13009,17868,17880,17898,18821,21393,21814,21924,21954,22138,22413,24053,54485,56504,59006	Actc1,Actn2,Csrp3,Mybpc3,Myh11,Myl7,Pln,Tcap,Tgfbr3,Tnnc1,Tnni3,Ttn,Wnt2,Sgcg,Dll4,Srpk3,Myoz2
3_Member	GO Biological Processes	GO:0060537	muscle tissue development	-8.87351	-5.8279	17/360	11464,11472,13009,17868,17880,17898,18821,21393,21814,21924,21954,22138,22413,24053,54485,56504,59006	Actc1,Actn2,Csrp3,Mybpc3,Myh11,Myl7,Pln,Tcap,Tgfbr3,Tnnc1,Tnni3,Ttn,Wnt2,Sgcg,Dll4,Srpk3,Myoz2
3_Member	GO Biological Processes	GO:0007507	heart development	-8.65268	-5.62825	21/589	11464,11472,13009,14462,16542,17130,17189,17395,17868,17880,17898,18821,21393,21814,21924,21954,22138,22413,24053,29818,54485	Actc1,Actn2,Csrp3,Gata3,Kdr,Smad6,Mb,Mmp9,Mybpc3,Myh11,Myl7,Pln,Tcap,Tgfbr3,Tnnc1,Tnni3,Ttn,Wnt2,Sgcg,Hspb7,Dll4
3_Member	GO Biological Processes	GO:0055008	cardiac muscle tissue morphogenesis	-8.61069	-5.60744	9/71	11464,17868,21393,21814,21924,21954,22138,22413,54485	Actc1,Mybpc3,Tcap,Tgfbr3,Tnnc1,Tnni3,Ttn,Wnt2,Dll4
3_Member	GO Biological Processes	GO:0061061	muscle structure development	-7.9774	-5.04573	19/524	11464,11472,11537,12373,13009,13618,17130,17868,17880,21393,21814,21924,21954,21957,22138,22413,54485,56504,59006	Actc1,Actn2,Cfd,Casq2,Csrp3,Ednrb,Smad6,Mybpc3,Myh11,Tcap,Tgfbr3,Tnnc1,Tnni3,Tnnt3,Ttn,Wnt2,Dll4,Srpk3,Myoz2
3_Member	GO Biological Processes	GO:0060415	muscle tissue morphogenesis	-7.90592	-4.99063	9/85	11464,17868,21393,21814,21924,21954,22138,22413,54485	Actc1,Mybpc3,Tcap,Tgfbr3,Tnnc1,Tnni3,Ttn,Wnt2,Dll4
3_Member	GO Biological Processes	GO:0048644	muscle organ morphogenesis	-7.55904	-4.68952	9/93	11464,17868,21393,21814,21924,21954,22138,22413,54485	Actc1,Mybpc3,Tcap,Tgfbr3,Tnnc1,Tnni3,Ttn,Wnt2,Dll4
3_Member	GO Cellular Components	GO:0036379	myofilament	-7.43408	-4.57879	6/27	11472,17868,21924,21954,21957,22138	Actn2,Mybpc3,Tnnc1,Tnni3,Tnnt3,Ttn
3_Member	GO Cellular Components	GO:0005865	striated muscle thin filament	-6.22052	-3.54707	5/23	11472,21924,21954,21957,22138	Actn2,Tnnc1,Tnni3,Tnnt3,Ttn
3_Member	GO Biological Processes	GO:0007517	muscle organ development	-5.7637	-3.16524	12/292	11464,13009,17868,21393,21814,21924,21954,22138,22413,54485,56504,59006	Actc1,Csrp3,Mybpc3,Tcap,Tgfbr3,Tnnc1,Tnni3,Ttn,Wnt2,Dll4,Srpk3,Myoz2
3_Member	GO Biological Processes	GO:0003007	heart morphogenesis	-5.1691	-2.65496	11/278	11464,14462,17130,17868,21393,21814,21924,21954,22138,22413,54485	Actc1,Gata3,Smad6,Mybpc3,Tcap,Tgfbr3,Tnnc1,Tnni3,Ttn,Wnt2,Dll4
3_Member	GO Biological Processes	GO:0043462	regulation of ATP-dependent activity	-4.90046	-2.46763	6/70	17896,18821,21924,21954,21957,66402	Myl4,Pln,Tnnc1,Tnni3,Tnnt3,Sln
3_Member	GO Biological Processes	GO:0003206	cardiac chamber morphogenesis	-4.79652	-2.39436	8/151	14462,17130,17868,21814,21924,21954,22413,54485	Gata3,Smad6,Mybpc3,Tgfbr3,Tnnc1,Tnni3,Wnt2,Dll4
3_Member	GO Cellular Components	GO:0015629	actin cytoskeleton	-4.67713	-2.30665	14/503	11464,11468,11472,11514,17880,17896,17898,17901,21924,21954,21957,22138,29818,59006	Actc1,Actg2,Actn2,Adcy8,Myh11,Myl4,Myl7,Myl1,Tnnc1,Tnni3,Tnnt3,Ttn,Hspb7,Myoz2
3_Member	GO Cellular Components	GO:0005861	troponin complex	-4.67557	-2.30665	3/8	21924,21954,21957	Tnnc1,Tnni3,Tnnt3
3_Member	GO Biological Processes	GO:0003208	cardiac ventricle morphogenesis	-4.53562	-2.17574	6/81	14462,17868,21814,21924,21954,54485	Gata3,Mybpc3,Tgfbr3,Tnnc1,Tnni3,Dll4
3_Member	GO Biological Processes	GO:0055010	ventricular cardiac muscle tissue morphogenesis	-4.28813	-1.97891	5/55	17868,21814,21924,21954,54485	Mybpc3,Tgfbr3,Tnnc1,Tnni3,Dll4
3_Member	GO Biological Processes	GO:0003009	skeletal muscle contraction	-4.18187	-1.89592	4/30	21393,21924,21954,21957	Tcap,Tnnc1,Tnni3,Tnnt3
3_Member	GO Biological Processes	GO:0003205	cardiac chamber development	-3.9458	-1.68906	8/199	14462,17130,17868,21814,21924,21954,22413,54485	Gata3,Smad6,Mybpc3,Tgfbr3,Tnnc1,Tnni3,Wnt2,Dll4
3_Member	GO Biological Processes	GO:0003229	ventricular cardiac muscle tissue development	-3.93814	-1.68492	5/65	17868,21814,21924,21954,54485	Mybpc3,Tgfbr3,Tnnc1,Tnni3,Dll4
3_Member	GO Biological Processes	GO:0003231	cardiac ventricle development	-3.91349	-1.66721	7/150	14462,17130,17868,21814,21924,21954,54485	Gata3,Smad6,Mybpc3,Tgfbr3,Tnnc1,Tnni3,Dll4
3_Member	GO Biological Processes	GO:0048729	tissue morphogenesis	-3.60314	-1.41183	14/635	11464,11835,14238,14462,15412,16542,17868,21393,21814,21924,21954,22138,22413,54485	Actc1,Ar,Foxf2,Gata3,Hoxb4,Kdr,Mybpc3,Tcap,Tgfbr3,Tnnc1,Tnni3,Ttn,Wnt2,Dll4
3_Member	GO Biological Processes	GO:0050879	multicellular organismal movement	-3.41041	-1.26788	4/47	21393,21924,21954,21957	Tcap,Tnnc1,Tnni3,Tnnt3
3_Member	GO Biological Processes	GO:0050881	musculoskeletal movement	-3.41041	-1.26788	4/47	21393,21924,21954,21957	Tcap,Tnnc1,Tnni3,Tnnt3
3_Member	GO Molecular Functions	GO:0003779	actin binding	-3.34953	-1.22181	11/444	11472,11514,13009,17868,17880,17896,21924,21954,21957,22138,59006	Actn2,Adcy8,Csrp3,Mybpc3,Myh11,Myl4,Tnnc1,Tnni3,Tnnt3,Ttn,Myoz2
3_Member	GO Molecular Functions	GO:0048306	calcium-dependent protein binding	-2.27661	-0.359718	4/95	12373,21924,21954,21957	Casq2,Tnnc1,Tnni3,Tnnt3
3_Member	GO Molecular Functions	GO:0051015	actin filament binding	-2.25907	-0.351755	6/218	11472,17880,17896,21924,21954,22138	Actn2,Myh11,Myl4,Tnnc1,Tnni3,Ttn
4_Summary	GO Biological Processes	GO:0008016	regulation of heart contraction	-9.75859	-6.38721	14/194	11554,12373,13009,13618,14681,17868,17896,18821,21954,54140,56188,70008,98660,230899,11450,12161,14419,17130,21924,21957,22138,66402,84506,11514,12145,16542,12478,65086,58805,217166	Adrb1,Casq2,Csrp3,Ednrb,Gnao1,Mybpc3,Myl4,Pln,Tnni3,Avpr1a,Fxyd1,Ace2,Atp1a2,Nppa,Adipoq,Bmp6,Gal,Smad6,Tnnc1,Tnnt3,Ttn,Sln,Hamp,Adcy8,Cxcr5,Kdr,Cd19,Lpar3,Mlxipl,Nr1d1
4_Member	GO Biological Processes	GO:0008016	regulation of heart contraction	-9.75859	-6.38721	14/194	11554,12373,13009,13618,14681,17868,17896,18821,21954,54140,56188,70008,98660,230899	Adrb1,Casq2,Csrp3,Ednrb,Gnao1,Mybpc3,Myl4,Pln,Tnni3,Avpr1a,Fxyd1,Ace2,Atp1a2,Nppa
4_Member	GO Biological Processes	GO:0044057	regulation of system process	-9.45376	-6.18629	23/645	11450,11554,12161,12373,13009,13618,14419,14681,17130,17868,17896,18821,21924,21954,21957,22138,54140,56188,66402,70008,84506,98660,230899	Adipoq,Adrb1,Bmp6,Casq2,Csrp3,Ednrb,Gal,Gnao1,Smad6,Mybpc3,Myl4,Pln,Tnnc1,Tnni3,Tnnt3,Ttn,Avpr1a,Fxyd1,Sln,Ace2,Hamp,Atp1a2,Nppa
4_Member	GO Biological Processes	GO:1903522	regulation of blood circulation	-8.99226	-5.90088	15/263	11554,12373,13009,13618,14681,17130,17868,17896,18821,21954,54140,56188,70008,98660,230899	Adrb1,Casq2,Csrp3,Ednrb,Gnao1,Smad6,Mybpc3,Myl4,Pln,Tnni3,Avpr1a,Fxyd1,Ace2,Atp1a2,Nppa
4_Member	GO Biological Processes	GO:0006942	regulation of striated muscle contraction	-7.77173	-4.87225	9/88	11554,12373,18821,21954,21957,56188,70008,98660,230899	Adrb1,Casq2,Pln,Tnni3,Tnnt3,Fxyd1,Ace2,Atp1a2,Nppa
4_Member	GO Biological Processes	GO:0055117	regulation of cardiac muscle contraction	-7.29954	-4.45804	8/71	11554,12373,18821,21954,56188,70008,98660,230899	Adrb1,Casq2,Pln,Tnni3,Fxyd1,Ace2,Atp1a2,Nppa
4_Member	GO Biological Processes	GO:0090257	regulation of muscle system process	-7.2793	-4.45117	13/255	11554,12373,18821,21924,21954,21957,22138,56188,66402,70008,84506,98660,230899	Adrb1,Casq2,Pln,Tnnc1,Tnni3,Tnnt3,Ttn,Fxyd1,Sln,Ace2,Hamp,Atp1a2,Nppa
4_Member	GO Biological Processes	GO:0006937	regulation of muscle contraction	-6.42656	-3.69884	10/164	11554,12373,18821,21924,21954,21957,56188,70008,98660,230899	Adrb1,Casq2,Pln,Tnnc1,Tnni3,Tnnt3,Fxyd1,Ace2,Atp1a2,Nppa
4_Member	GO Biological Processes	GO:0019932	second-messenger-mediated signaling	-6.01081	-3.36314	10/182	11514,12145,12373,13618,14419,16542,18821,21954,54140,230899	Adcy8,Cxcr5,Casq2,Ednrb,Gal,Kdr,Pln,Tnni3,Avpr1a,Nppa
4_Member	GO Biological Processes	GO:1903115	regulation of actin filament-based movement	-5.98366	-3.34488	6/46	11554,12373,18821,21924,56188,98660	Adrb1,Casq2,Pln,Tnnc1,Fxyd1,Atp1a2
4_Member	GO Biological Processes	GO:0086004	regulation of cardiac muscle cell contraction	-5.08535	-2.61952	5/38	11554,12373,18821,56188,98660	Adrb1,Casq2,Pln,Fxyd1,Atp1a2
4_Member	GO Biological Processes	GO:0006875	cellular metal ion homeostasis	-5.07303	-2.61288	16/597	11514,11554,12145,12161,12373,12478,13009,13618,16542,18821,21954,54140,56188,65086,84506,98660	Adcy8,Adrb1,Cxcr5,Bmp6,Casq2,Cd19,Csrp3,Ednrb,Kdr,Pln,Tnni3,Avpr1a,Fxyd1,Lpar3,Hamp,Atp1a2
4_Member	GO Biological Processes	GO:0006874	cellular calcium ion homeostasis	-5.00548	-2.55646	14/470	11514,11554,12145,12373,12478,13009,13618,16542,18821,21954,54140,56188,65086,98660	Adcy8,Adrb1,Cxcr5,Casq2,Cd19,Csrp3,Ednrb,Kdr,Pln,Tnni3,Avpr1a,Fxyd1,Lpar3,Atp1a2
4_Member	GO Biological Processes	GO:0055082	cellular chemical homeostasis	-4.76399	-2.36674	18/780	11514,11554,12145,12161,12373,12478,13009,13618,16542,18821,21954,54140,56188,58805,65086,84506,98660,217166	Adcy8,Adrb1,Cxcr5,Bmp6,Casq2,Cd19,Csrp3,Ednrb,Kdr,Pln,Tnni3,Avpr1a,Fxyd1,Mlxipl,Lpar3,Hamp,Atp1a2,Nr1d1
4_Member	GO Biological Processes	GO:0072503	cellular divalent inorganic cation homeostasis	-4.75412	-2.36172	14/495	11514,11554,12145,12373,12478,13009,13618,16542,18821,21954,54140,56188,65086,98660	Adcy8,Adrb1,Cxcr5,Casq2,Cd19,Csrp3,Ednrb,Kdr,Pln,Tnni3,Avpr1a,Fxyd1,Lpar3,Atp1a2
4_Member	GO Biological Processes	GO:0055074	calcium ion homeostasis	-4.72506	-2.3395	14/498	11514,11554,12145,12373,12478,13009,13618,16542,18821,21954,54140,56188,65086,98660	Adcy8,Adrb1,Cxcr5,Casq2,Cd19,Csrp3,Ednrb,Kdr,Pln,Tnni3,Avpr1a,Fxyd1,Lpar3,Atp1a2
4_Member	GO Biological Processes	GO:0002027	regulation of heart rate	-4.72236	-2.3395	7/112	11554,12373,13618,17868,18821,54140,230899	Adrb1,Casq2,Ednrb,Mybpc3,Pln,Avpr1a,Nppa
4_Member	GO Biological Processes	GO:0030003	cellular cation homeostasis	-4.49168	-2.13816	16/666	11514,11554,12145,12161,12373,12478,13009,13618,16542,18821,21954,54140,56188,65086,84506,98660	Adcy8,Adrb1,Cxcr5,Bmp6,Casq2,Cd19,Csrp3,Ednrb,Kdr,Pln,Tnni3,Avpr1a,Fxyd1,Lpar3,Hamp,Atp1a2
4_Member	GO Biological Processes	GO:0019722	calcium-mediated signaling	-4.43655	-2.10134	7/124	12145,12373,13618,16542,18821,21954,54140	Cxcr5,Casq2,Ednrb,Kdr,Pln,Tnni3,Avpr1a
4_Member	GO Biological Processes	GO:0072507	divalent inorganic cation homeostasis	-4.4198	-2.09018	14/531	11514,11554,12145,12373,12478,13009,13618,16542,18821,21954,54140,56188,65086,98660	Adcy8,Adrb1,Cxcr5,Casq2,Cd19,Csrp3,Ednrb,Kdr,Pln,Tnni3,Avpr1a,Fxyd1,Lpar3,Atp1a2
4_Member	GO Biological Processes	GO:0055065	metal ion homeostasis	-4.41418	-2.08872	16/676	11514,11554,12145,12161,12373,12478,13009,13618,16542,18821,21954,54140,56188,65086,84506,98660	Adcy8,Adrb1,Cxcr5,Bmp6,Casq2,Cd19,Csrp3,Ednrb,Kdr,Pln,Tnni3,Avpr1a,Fxyd1,Lpar3,Hamp,Atp1a2
4_Member	GO Biological Processes	GO:0006873	cellular ion homeostasis	-4.36843	-2.04709	16/682	11514,11554,12145,12161,12373,12478,13009,13618,16542,18821,21954,54140,56188,65086,84506,98660	Adcy8,Adrb1,Cxcr5,Bmp6,Casq2,Cd19,Csrp3,Ednrb,Kdr,Pln,Tnni3,Avpr1a,Fxyd1,Lpar3,Hamp,Atp1a2
4_Member	GO Biological Processes	GO:0055080	cation homeostasis	-3.85322	-1.62052	16/755	11514,11554,12145,12161,12373,12478,13009,13618,16542,18821,21954,54140,56188,65086,84506,98660	Adcy8,Adrb1,Cxcr5,Bmp6,Casq2,Cd19,Csrp3,Ednrb,Kdr,Pln,Tnni3,Avpr1a,Fxyd1,Lpar3,Hamp,Atp1a2
4_Member	GO Biological Processes	GO:0098771	inorganic ion homeostasis	-3.79458	-1.57179	16/764	11514,11554,12145,12161,12373,12478,13009,13618,16542,18821,21954,54140,56188,65086,84506,98660	Adcy8,Adrb1,Cxcr5,Bmp6,Casq2,Cd19,Csrp3,Ednrb,Kdr,Pln,Tnni3,Avpr1a,Fxyd1,Lpar3,Hamp,Atp1a2
4_Member	GO Biological Processes	GO:0051480	regulation of cytosolic calcium ion concentration	-3.5039	-1.32751	10/357	11514,11554,12145,12478,13618,16542,54140,56188,65086,98660	Adcy8,Adrb1,Cxcr5,Cd19,Ednrb,Kdr,Avpr1a,Fxyd1,Lpar3,Atp1a2
4_Member	GO Biological Processes	GO:0007204	positive regulation of cytosolic calcium ion concentration	-2.66143	-0.66889	8/312	11514,11554,12145,12478,13618,16542,54140,65086	Adcy8,Adrb1,Cxcr5,Cd19,Ednrb,Kdr,Avpr1a,Lpar3
5_Summary	GO Biological Processes	GO:0032409	regulation of transporter activity	-9.17921	-6.00597	16/298	11450,11472,11554,12373,14419,17395,18821,18979,19739,56188,66402,70008,84506,98660,227618,230899,12478,14681,19092,54140,58187,65086,234564,11754	Adipoq,Actn2,Adrb1,Casq2,Gal,Mmp9,Pln,Pon1,Rgs9,Fxyd1,Sln,Ace2,Hamp,Atp1a2,Lrrc26,Nppa,Cd19,Gnao1,Prkg2,Avpr1a,Cldn10,Lpar3,Ces1f,Aoc3
5_Member	GO Biological Processes	GO:0032409	regulation of transporter activity	-9.17921	-6.00597	16/298	11450,11472,11554,12373,14419,17395,18821,18979,19739,56188,66402,70008,84506,98660,227618,230899	Adipoq,Actn2,Adrb1,Casq2,Gal,Mmp9,Pln,Pon1,Rgs9,Fxyd1,Sln,Ace2,Hamp,Atp1a2,Lrrc26,Nppa
5_Member	GO Biological Processes	GO:0022898	regulation of transmembrane transporter activity	-7.61875	-4.7345	14/284	11472,11554,12373,14419,17395,18821,19739,56188,66402,70008,84506,98660,227618,230899	Actn2,Adrb1,Casq2,Gal,Mmp9,Pln,Rgs9,Fxyd1,Sln,Ace2,Hamp,Atp1a2,Lrrc26,Nppa
5_Member	GO Biological Processes	GO:0032412	regulation of ion transmembrane transporter activity	-6.91574	-4.12831	13/274	11472,11554,12373,14419,17395,18821,19739,56188,66402,84506,98660,227618,230899	Actn2,Adrb1,Casq2,Gal,Mmp9,Pln,Rgs9,Fxyd1,Sln,Hamp,Atp1a2,Lrrc26,Nppa
5_Member	GO Biological Processes	GO:1904062	regulation of cation transmembrane transport	-6.87227	-4.10541	15/379	11472,11554,12373,12478,14419,17395,18821,19739,56188,66402,70008,84506,98660,227618,230899	Actn2,Adrb1,Casq2,Cd19,Gal,Mmp9,Pln,Rgs9,Fxyd1,Sln,Ace2,Hamp,Atp1a2,Lrrc26,Nppa
5_Member	GO Biological Processes	GO:0043269	regulation of ion transport	-6.84689	-4.09131	21/750	11472,11554,12373,12478,14419,14681,17395,18821,19092,19739,54140,56188,58187,65086,66402,70008,84506,98660,227618,230899,234564	Actn2,Adrb1,Casq2,Cd19,Gal,Gnao1,Mmp9,Pln,Prkg2,Rgs9,Avpr1a,Fxyd1,Cldn10,Lpar3,Sln,Ace2,Hamp,Atp1a2,Lrrc26,Nppa,Ces1f
5_Member	GO Biological Processes	GO:0010959	regulation of metal ion transport	-5.97552	-3.34488	15/446	11472,11554,12373,12478,14419,14681,18821,19739,56188,65086,66402,84506,98660,227618,230899	Actn2,Adrb1,Casq2,Cd19,Gal,Gnao1,Pln,Rgs9,Fxyd1,Lpar3,Sln,Hamp,Atp1a2,Lrrc26,Nppa
5_Member	GO Biological Processes	GO:0034762	regulation of transmembrane transport	-5.6658	-3.07503	17/602	11450,11472,11554,11754,12373,12478,14419,17395,18821,19739,56188,66402,70008,84506,98660,227618,230899	Adipoq,Actn2,Adrb1,Aoc3,Casq2,Cd19,Gal,Mmp9,Pln,Rgs9,Fxyd1,Sln,Ace2,Hamp,Atp1a2,Lrrc26,Nppa
5_Member	GO Biological Processes	GO:0034764	positive regulation of transmembrane transport	-5.56012	-2.9769	11/253	11450,11472,11554,11754,12478,14419,19739,56188,70008,227618,230899	Adipoq,Actn2,Adrb1,Aoc3,Cd19,Gal,Rgs9,Fxyd1,Ace2,Lrrc26,Nppa
5_Member	GO Biological Processes	GO:0034765	regulation of ion transmembrane transport	-5.35618	-2.80887	15/501	11472,11554,12373,12478,14419,17395,18821,19739,56188,66402,70008,84506,98660,227618,230899	Actn2,Adrb1,Casq2,Cd19,Gal,Mmp9,Pln,Rgs9,Fxyd1,Sln,Ace2,Hamp,Atp1a2,Lrrc26,Nppa
5_Member	GO Biological Processes	GO:1904064	positive regulation of cation transmembrane transport	-5.32921	-2.79117	9/170	11472,11554,12478,14419,19739,56188,70008,227618,230899	Actn2,Adrb1,Cd19,Gal,Rgs9,Fxyd1,Ace2,Lrrc26,Nppa
5_Member	GO Biological Processes	GO:0032411	positive regulation of transporter activity	-5.17658	-2.65601	8/134	11450,11472,11554,14419,18979,19739,227618,230899	Adipoq,Actn2,Adrb1,Gal,Pon1,Rgs9,Lrrc26,Nppa
5_Member	GO Biological Processes	GO:2001257	regulation of cation channel activity	-5.10801	-2.6259	9/181	11472,11554,12373,14419,17395,18821,19739,227618,230899	Actn2,Adrb1,Casq2,Gal,Mmp9,Pln,Rgs9,Lrrc26,Nppa
5_Member	GO Biological Processes	GO:0034767	positive regulation of ion transmembrane transport	-4.88389	-2.45633	9/193	11472,11554,12478,14419,19739,56188,70008,227618,230899	Actn2,Adrb1,Cd19,Gal,Rgs9,Fxyd1,Ace2,Lrrc26,Nppa
5_Member	GO Biological Processes	GO:0043270	positive regulation of ion transport	-4.48917	-2.13816	11/329	11472,11554,12478,14419,19739,54140,56188,65086,70008,227618,230899	Actn2,Adrb1,Cd19,Gal,Rgs9,Avpr1a,Fxyd1,Lpar3,Ace2,Lrrc26,Nppa
5_Member	GO Biological Processes	GO:2001259	positive regulation of cation channel activity	-4.44568	-2.10336	6/84	11472,11554,14419,19739,227618,230899	Actn2,Adrb1,Gal,Rgs9,Lrrc26,Nppa
5_Member	GO Biological Processes	GO:1901018	positive regulation of potassium ion transmembrane transporter activity	-4.43515	-2.10134	4/26	11472,14419,227618,230899	Actn2,Gal,Lrrc26,Nppa
5_Member	GO Biological Processes	GO:1901016	regulation of potassium ion transmembrane transporter activity	-3.97035	-1.70302	5/64	11472,12373,14419,227618,230899	Actn2,Casq2,Gal,Lrrc26,Nppa
5_Member	GO Biological Processes	GO:1901381	positive regulation of potassium ion transmembrane transport	-3.64142	-1.43779	4/41	11472,14419,227618,230899	Actn2,Gal,Lrrc26,Nppa
5_Member	GO Biological Processes	GO:0032414	positive regulation of ion transmembrane transporter activity	-3.47181	-1.30414	6/126	11472,11554,14419,19739,227618,230899	Actn2,Adrb1,Gal,Rgs9,Lrrc26,Nppa
5_Member	GO Biological Processes	GO:1901379	regulation of potassium ion transmembrane transport	-3.27592	-1.17268	5/90	11472,12373,14419,227618,230899	Actn2,Casq2,Gal,Lrrc26,Nppa
5_Member	GO Biological Processes	GO:0043268	positive regulation of potassium ion transport	-3.27382	-1.17268	4/51	11472,14419,227618,230899	Actn2,Gal,Lrrc26,Nppa
5_Member	GO Biological Processes	GO:0043266	regulation of potassium ion transport	-2.84718	-0.814401	5/112	11472,12373,14419,227618,230899	Actn2,Casq2,Gal,Lrrc26,Nppa
6_Summary	GO Biological Processes	GO:0032413	negative regulation of ion transmembrane transporter activity	-5.76925	-3.16524	7/78	11472,12373,17395,18821,66402,84506,98660,14681,19092,11554,12478,19739,230899,65086,21954,11870,20528,22138,11450,16159,17762,17130	Actn2,Casq2,Mmp9,Pln,Sln,Hamp,Atp1a2,Gnao1,Prkg2,Adrb1,Cd19,Rgs9,Nppa,Lpar3,Tnni3,Art1,Slc2a4,Ttn,Adipoq,Il12a,Mapt,Smad6
6_Member	GO Biological Processes	GO:0032413	negative regulation of ion transmembrane transporter activity	-5.76925	-3.16524	7/78	11472,12373,17395,18821,66402,84506,98660	Actn2,Casq2,Mmp9,Pln,Sln,Hamp,Atp1a2
6_Member	GO Biological Processes	GO:0032410	negative regulation of transporter activity	-5.44841	-2.87992	7/87	11472,12373,17395,18821,66402,84506,98660	Actn2,Casq2,Mmp9,Pln,Sln,Hamp,Atp1a2
6_Member	GO Biological Processes	GO:0043271	negative regulation of ion transport	-5.1866	-2.65949	9/177	11472,12373,14681,17395,18821,19092,66402,84506,98660	Actn2,Casq2,Gnao1,Mmp9,Pln,Prkg2,Sln,Hamp,Atp1a2
6_Member	GO Biological Processes	GO:1904063	negative regulation of cation transmembrane transport	-5.10331	-2.6259	7/98	11472,12373,17395,18821,66402,84506,98660	Actn2,Casq2,Mmp9,Pln,Sln,Hamp,Atp1a2
6_Member	GO Biological Processes	GO:0034766	negative regulation of ion transmembrane transport	-4.8519	-2.43468	7/107	11472,12373,17395,18821,66402,84506,98660	Actn2,Casq2,Mmp9,Pln,Sln,Hamp,Atp1a2
6_Member	GO Biological Processes	GO:1903169	regulation of calcium ion transmembrane transport	-4.35447	-2.03721	8/174	11554,12373,12478,18821,19739,66402,98660,230899	Adrb1,Casq2,Cd19,Pln,Rgs9,Sln,Atp1a2,Nppa
6_Member	GO Biological Processes	GO:0051924	regulation of calcium ion transport	-4.27639	-1.97113	10/287	11554,12373,12478,14681,18821,19739,65086,66402,98660,230899	Adrb1,Casq2,Cd19,Gnao1,Pln,Rgs9,Lpar3,Sln,Atp1a2,Nppa
6_Member	GO Biological Processes	GO:0034763	negative regulation of transmembrane transport	-4.10126	-1.8228	7/140	11472,12373,17395,18821,66402,84506,98660	Actn2,Casq2,Mmp9,Pln,Sln,Hamp,Atp1a2
6_Member	GO Biological Processes	GO:1901020	negative regulation of calcium ion transmembrane transporter activity	-3.9633	-1.70302	4/34	12373,18821,66402,98660	Casq2,Pln,Sln,Atp1a2
6_Member	GO Biological Processes	GO:0010882	regulation of cardiac muscle contraction by calcium ion signaling	-3.87671	-1.63728	3/14	12373,18821,21954	Casq2,Pln,Tnni3
6_Member	GO Biological Processes	GO:0051926	negative regulation of calcium ion transport	-3.81463	-1.58855	5/69	12373,14681,18821,66402,98660	Casq2,Gnao1,Pln,Sln,Atp1a2
6_Member	GO Cellular Components	GO:0016529	sarcoplasmic reticulum	-3.61662	-1.4161	5/76	11870,12373,18821,20528,66402	Art1,Casq2,Pln,Slc2a4,Sln
6_Member	GO Biological Processes	GO:1901077	regulation of relaxation of muscle	-3.53548	-1.35319	3/18	18821,22138,66402	Pln,Ttn,Sln
6_Member	GO Biological Processes	GO:0051051	negative regulation of transport	-3.46081	-1.29852	12/503	11450,11472,12373,14681,16159,17395,17762,18821,19092,66402,84506,98660	Adipoq,Actn2,Casq2,Gnao1,Il12a,Mmp9,Mapt,Pln,Prkg2,Sln,Hamp,Atp1a2
6_Member	GO Biological Processes	GO:1903170	negative regulation of calcium ion transmembrane transport	-3.44657	-1.29026	4/46	12373,18821,66402,98660	Casq2,Pln,Sln,Atp1a2
6_Member	GO Cellular Components	GO:0016528	sarcoplasm	-3.39025	-1.25312	5/85	11870,12373,18821,20528,66402	Art1,Casq2,Pln,Slc2a4,Sln
6_Member	GO Biological Processes	GO:1901019	regulation of calcium ion transmembrane transporter activity	-3.2982	-1.1921	5/89	12373,18821,66402,98660,230899	Casq2,Pln,Sln,Atp1a2,Nppa
6_Member	GO Biological Processes	GO:0032780	negative regulation of ATP-dependent activity	-3.15498	-1.0755	3/24	18821,21954,66402	Pln,Tnni3,Sln
6_Member	GO Molecular Functions	GO:0140678	molecular function inhibitor activity	-2.97866	-0.92648	4/61	17130,18821,21954,84506	Smad6,Pln,Tnni3,Hamp
6_Member	GO Biological Processes	GO:0010522	regulation of calcium ion transport into cytosol	-2.04115	-0.188655	4/111	11554,12373,12478,18821	Adrb1,Casq2,Cd19,Pln
7_Summary	GO Biological Processes	GO:0002026	regulation of the force of heart contraction	-5.53782	-2.96203	5/31	11554,13009,17896,18821,98660,21814,22413,84506,14025,17762,65086,54140,11556,11835	Adrb1,Csrp3,Myl4,Pln,Atp1a2,Tgfbr3,Wnt2,Hamp,Bcl11a,Mapt,Lpar3,Avpr1a,Adrb3,Ar
7_Member	GO Biological Processes	GO:0002026	regulation of the force of heart contraction	-5.53782	-2.96203	5/31	11554,13009,17896,18821,98660	Adrb1,Csrp3,Myl4,Pln,Atp1a2
7_Member	GO Biological Processes	GO:0055023	positive regulation of cardiac muscle tissue growth	-3.44657	-1.29026	4/46	11554,21814,22413,84506	Adrb1,Tgfbr3,Wnt2,Hamp
7_Member	GO Biological Processes	GO:0060421	positive regulation of heart growth	-3.34057	-1.22181	4/49	11554,21814,22413,84506	Adrb1,Tgfbr3,Wnt2,Hamp
7_Member	GO Biological Processes	GO:0046622	positive regulation of organ growth	-2.95216	-0.904362	4/62	11554,21814,22413,84506	Adrb1,Tgfbr3,Wnt2,Hamp
7_Member	GO Biological Processes	GO:0048639	positive regulation of developmental growth	-2.91389	-0.872597	7/220	11554,14025,17762,21814,22413,65086,84506	Adrb1,Bcl11a,Mapt,Tgfbr3,Wnt2,Lpar3,Hamp
7_Member	GO Biological Processes	GO:0045927	positive regulation of growth	-2.57709	-0.594053	8/322	11554,14025,17762,21814,22413,54140,65086,84506	Adrb1,Bcl11a,Mapt,Tgfbr3,Wnt2,Avpr1a,Lpar3,Hamp
7_Member	GO Biological Processes	GO:0048638	regulation of developmental growth	-2.53341	-0.555983	9/402	11554,11556,11835,14025,17762,21814,22413,65086,84506	Adrb1,Adrb3,Ar,Bcl11a,Mapt,Tgfbr3,Wnt2,Lpar3,Hamp
7_Member	GO Biological Processes	GO:0055021	regulation of cardiac muscle tissue growth	-2.48594	-0.515868	4/83	11554,21814,22413,84506	Adrb1,Tgfbr3,Wnt2,Hamp
7_Member	GO Biological Processes	GO:0030307	positive regulation of cell growth	-2.34706	-0.406956	6/209	11554,14025,17762,54140,65086,84506	Adrb1,Bcl11a,Mapt,Avpr1a,Lpar3,Hamp
7_Member	GO Biological Processes	GO:0060420	regulation of heart growth	-2.34281	-0.404404	4/91	11554,21814,22413,84506	Adrb1,Tgfbr3,Wnt2,Hamp
7_Member	GO Biological Processes	GO:0051155	positive regulation of striated muscle cell differentiation	-2.03036	-0.183401	3/59	11554,13009,84506	Adrb1,Csrp3,Hamp
8_Summary	GO Molecular Functions	GO:0051373	FATZ binding	-5.41672	-2.8554	3/5	11472,21393,59006,11835,230899	Actn2,Tcap,Myoz2,Ar,Nppa
8_Member	GO Molecular Functions	GO:0051373	FATZ binding	-5.41672	-2.8554	3/5	11472,21393,59006	Actn2,Tcap,Myoz2
8_Member	GO Biological Processes	GO:0014888	striated muscle adaptation	-4.24154	-1.94797	4/29	11835,21393,59006,230899	Ar,Tcap,Myoz2,Nppa
8_Member	GO Biological Processes	GO:0043500	muscle adaptation	-3.9633	-1.70302	4/34	11835,21393,59006,230899	Ar,Tcap,Myoz2,Nppa
9_Summary	GO Biological Processes	GO:0010035	response to inorganic substance	-5.3249	-2.79117	15/504	11514,12161,13618,14799,16542,17189,17395,17762,18821,18979,21924,22138,54140,56012,84506	Adcy8,Bmp6,Ednrb,Gria1,Kdr,Mb,Mmp9,Mapt,Pln,Pon1,Tnnc1,Ttn,Avpr1a,Pgam2,Hamp
9_Member	GO Biological Processes	GO:0010035	response to inorganic substance	-5.3249	-2.79117	15/504	11514,12161,13618,14799,16542,17189,17395,17762,18821,18979,21924,22138,54140,56012,84506	Adcy8,Bmp6,Ednrb,Gria1,Kdr,Mb,Mmp9,Mapt,Pln,Pon1,Tnnc1,Ttn,Avpr1a,Pgam2,Hamp
9_Member	GO Biological Processes	GO:0010038	response to metal ion	-3.49263	-1.31917	9/293	11514,12161,17395,17762,18821,21924,22138,56012,84506	Adcy8,Bmp6,Mmp9,Mapt,Pln,Tnnc1,Ttn,Pgam2,Hamp
10_Summary	GO Cellular Components	GO:0016460	myosin II complex	-5.10422	-2.6259	4/18	17880,17896,17901,22138,17898,17868,11472,11754,12373,18979,20129,20343,21924,54485,56788,110197	Myh11,Myl4,Myl1,Ttn,Myl7,Mybpc3,Actn2,Aoc3,Casq2,Pon1,Rptn,Sell,Tnnc1,Dll4,Scube2,Dgkg
10_Member	GO Cellular Components	GO:0016460	myosin II complex	-5.10422	-2.6259	4/18	17880,17896,17901,22138	Myh11,Myl4,Myl1,Ttn
10_Member	GO Cellular Components	GO:0016459	myosin complex	-4.32696	-2.01374	5/54	17880,17896,17898,17901,22138	Myh11,Myl4,Myl7,Myl1,Ttn
10_Member	GO Cellular Components	GO:0031672	A band	-3.77135	-1.55824	4/38	17868,17896,17898,22138	Mybpc3,Myl4,Myl7,Ttn
10_Member	GO Molecular Functions	GO:0005509	calcium ion binding	-3.60314	-1.41183	14/635	11472,11754,12373,17896,17898,17901,18979,20129,20343,21924,22138,54485,56788,110197	Actn2,Aoc3,Casq2,Myl4,Myl7,Myl1,Pon1,Rptn,Sell,Tnnc1,Ttn,Dll4,Scube2,Dgkg
11_Summary	GO Biological Processes	GO:0050873	brown fat cell differentiation	-5.02833	-2.57378	5/39	11450,11554,11556,17189,20528,12395,17130,18821,14799,18162,66402,217166	Adipoq,Adrb1,Adrb3,Mb,Slc2a4,Runx1t1,Smad6,Pln,Gria1,Npr3,Sln,Nr1d1
11_Member	GO Biological Processes	GO:0050873	brown fat cell differentiation	-5.02833	-2.57378	5/39	11450,11554,11556,17189,20528	Adipoq,Adrb1,Adrb3,Mb,Slc2a4
11_Member	GO Biological Processes	GO:0045444	fat cell differentiation	-4.26305	-1.96173	7/132	11450,11554,11556,12395,17130,17189,20528	Adipoq,Adrb1,Adrb3,Runx1t1,Smad6,Mb,Slc2a4
11_Member	GO Biological Processes	GO:0071880	adenylate cyclase-activating adrenergic receptor signaling pathway	-3.39494	-1.25512	3/20	11554,11556,18821	Adrb1,Adrb3,Pln
11_Member	GO Molecular Functions	GO:0031690	adrenergic receptor binding	-3.15498	-1.0755	3/24	11554,11556,14799	Adrb1,Adrb3,Gria1
11_Member	GO Biological Processes	GO:0071875	adrenergic receptor signaling pathway	-3.15498	-1.0755	3/24	11554,11556,18821	Adrb1,Adrb3,Pln
11_Member	GO Biological Processes	GO:0120161	regulation of cold-induced thermogenesis	-3.13262	-1.05781	6/146	11450,11554,11556,18162,66402,217166	Adipoq,Adrb1,Adrb3,Npr3,Sln,Nr1d1
11_Member	GO Biological Processes	GO:0001659	temperature homeostasis	-2.50366	-0.529928	3/40	11554,11556,217166	Adrb1,Adrb3,Nr1d1
11_Member	GO Biological Processes	GO:0120162	positive regulation of cold-induced thermogenesis	-2.22906	-0.326635	4/98	11450,11554,11556,66402	Adipoq,Adrb1,Adrb3,Sln
12_Summary	GO Biological Processes	GO:0007188	adenylate cyclase-modulating G protein-coupled receptor signaling pathway	-4.59297	-2.22859	9/210	11514,11554,11556,13611,14681,18162,18821,65086,94226	Adcy8,Adrb1,Adrb3,S1pr4,Gnao1,Npr3,Pln,Lpar3,S1pr5
12_Member	GO Biological Processes	GO:0007188	adenylate cyclase-modulating G protein-coupled receptor signaling pathway	-4.59297	-2.22859	9/210	11514,11554,11556,13611,14681,18162,18821,65086,94226	Adcy8,Adrb1,Adrb3,S1pr4,Gnao1,Npr3,Pln,Lpar3,S1pr5
12_Member	GO Biological Processes	GO:0007189	adenylate cyclase-activating G protein-coupled receptor signaling pathway	-4.20108	-1.91134	7/135	11514,11554,11556,13611,18821,65086,94226	Adcy8,Adrb1,Adrb3,S1pr4,Pln,Lpar3,S1pr5
12_Member	GO Molecular Functions	GO:0045125	bioactive lipid receptor activity	-3.78215	-1.56583	3/15	13611,65086,94226	S1pr4,Lpar3,S1pr5
13_Summary	GO Biological Processes	GO:0003044	regulation of systemic arterial blood pressure mediated by a chemical signal	-4.44842	-2.10336	5/51	11554,11556,13618,54140,70008,230899,11450,14462,19092,56188,234564	Adrb1,Adrb3,Ednrb,Avpr1a,Ace2,Nppa,Adipoq,Gata3,Prkg2,Fxyd1,Ces1f
13_Member	GO Biological Processes	GO:0003044	regulation of systemic arterial blood pressure mediated by a chemical signal	-4.44842	-2.10336	5/51	11554,11556,13618,54140,70008	Adrb1,Adrb3,Ednrb,Avpr1a,Ace2
13_Member	GO Biological Processes	GO:0045823	positive regulation of heart contraction	-3.56049	-1.37522	4/43	11554,54140,70008,230899	Adrb1,Avpr1a,Ace2,Nppa
13_Member	GO Biological Processes	GO:0098801	regulation of renal system process	-3.56049	-1.37522	4/43	11450,11554,13618,54140	Adipoq,Adrb1,Ednrb,Avpr1a
13_Member	GO Biological Processes	GO:1903524	positive regulation of blood circulation	-3.41041	-1.26788	4/47	11554,54140,70008,230899	Adrb1,Avpr1a,Ace2,Nppa
13_Member	GO Biological Processes	GO:0050886	endocrine process	-3.14862	-1.07148	4/55	13618,14462,54140,70008	Ednrb,Gata3,Avpr1a,Ace2
13_Member	GO Biological Processes	GO:0010460	positive regulation of heart rate	-2.82477	-0.802408	3/31	11554,54140,230899	Adrb1,Avpr1a,Nppa
13_Member	GO Biological Processes	GO:0044070	regulation of anion transport	-2.76332	-0.74911	5/117	19092,54140,56188,70008,234564	Prkg2,Avpr1a,Fxyd1,Ace2,Ces1f
13_Member	GO Biological Processes	GO:0001990	regulation of systemic arterial blood pressure by hormone	-2.47298	-0.504734	3/41	13618,54140,70008	Ednrb,Avpr1a,Ace2
13_Member	GO Biological Processes	GO:0032892	positive regulation of organic acid transport	-2.13631	-0.262416	3/54	54140,56188,70008	Avpr1a,Fxyd1,Ace2
13_Member	GO Biological Processes	GO:1903793	positive regulation of anion transport	-2.03036	-0.183401	3/59	54140,56188,70008	Avpr1a,Fxyd1,Ace2
14_Summary	GO Biological Processes	GO:0035710	CD4-positive, alpha-beta T cell activation	-4.25007	-1.95264	5/56	14462,16159,20230,20737,72310,12145,12478,12518,14025,15985,54485,12143,15412,16542,17189,21814	Gata3,Il12a,Satb1,Spn,Nkg7,Cxcr5,Cd19,Cd79a,Bcl11a,Cd79b,Dll4,Blk,Hoxb4,Kdr,Mb,Tgfbr3
14_Member	GO Biological Processes	GO:0035710	CD4-positive, alpha-beta T cell activation	-4.25007	-1.95264	5/56	14462,16159,20230,20737,72310	Gata3,Il12a,Satb1,Spn,Nkg7
14_Member	GO Biological Processes	GO:0046631	alpha-beta T cell activation	-3.2322	-1.13598	5/92	14462,16159,20230,20737,72310	Gata3,Il12a,Satb1,Spn,Nkg7
14_Member	GO Biological Processes	GO:0046649	lymphocyte activation	-3.12237	-1.04988	11/473	12145,12478,12518,14025,14462,15985,16159,20230,20737,54485,72310	Cxcr5,Cd19,Cd79a,Bcl11a,Gata3,Cd79b,Il12a,Satb1,Spn,Dll4,Nkg7
14_Member	GO Biological Processes	GO:1903131	mononuclear cell differentiation	-2.92455	-0.881099	9/352	12143,12478,12518,14025,14462,15985,20230,20737,54485	Blk,Cd19,Cd79a,Bcl11a,Gata3,Cd79b,Satb1,Spn,Dll4
14_Member	GO Biological Processes	GO:0030098	lymphocyte differentiation	-2.67006	-0.671717	8/311	12478,12518,14025,14462,15985,20230,20737,54485	Cd19,Cd79a,Bcl11a,Gata3,Cd79b,Satb1,Spn,Dll4
14_Member	GO Biological Processes	GO:0048534	hematopoietic or lymphoid organ development	-2.66465	-0.670191	14/794	12143,12145,12478,12518,14025,14462,15412,15985,16542,17189,20230,20737,21814,54485	Blk,Cxcr5,Cd19,Cd79a,Bcl11a,Gata3,Hoxb4,Cd79b,Kdr,Mb,Satb1,Spn,Tgfbr3,Dll4
14_Member	GO Biological Processes	GO:0030097	hemopoiesis	-2.52943	-0.553848	13/733	12143,12478,12518,14025,14462,15412,15985,16542,17189,20230,20737,21814,54485	Blk,Cd19,Cd79a,Bcl11a,Gata3,Hoxb4,Cd79b,Kdr,Mb,Satb1,Spn,Tgfbr3,Dll4
14_Member	GO Biological Processes	GO:0001562	response to protozoan	-2.44312	-0.478487	3/42	16159,20737,72310	Il12a,Spn,Nkg7
14_Member	GO Biological Processes	GO:0002521	leukocyte differentiation	-2.40853	-0.450956	9/420	12143,12478,12518,14025,14462,15985,20230,20737,54485	Blk,Cd19,Cd79a,Bcl11a,Gata3,Cd79b,Satb1,Spn,Dll4
14_Member	GO Biological Processes	GO:0045321	leukocyte activation	-2.32882	-0.398818	11/598	12145,12478,12518,14025,14462,15985,16159,20230,20737,54485,72310	Cxcr5,Cd19,Cd79a,Bcl11a,Gata3,Cd79b,Il12a,Satb1,Spn,Dll4,Nkg7
14_Member	GO Biological Processes	GO:0043367	CD4-positive, alpha-beta T cell differentiation	-2.27901	-0.360501	3/48	14462,20230,20737	Gata3,Satb1,Spn
14_Member	GO Biological Processes	GO:0042110	T cell activation	-2.15412	-0.269869	7/302	14025,14462,16159,20230,20737,54485,72310	Bcl11a,Gata3,Il12a,Satb1,Spn,Dll4,Nkg7
15_Summary	GO Biological Processes	GO:0032370	positive regulation of lipid transport	-3.99621	-1.72511	6/101	11450,12161,14419,18979,79235,234564	Adipoq,Bmp6,Gal,Pon1,Lrat,Ces1f
15_Member	GO Biological Processes	GO:0032370	positive regulation of lipid transport	-3.99621	-1.72511	6/101	11450,12161,14419,18979,79235,234564	Adipoq,Bmp6,Gal,Pon1,Lrat,Ces1f
15_Member	GO Biological Processes	GO:1905954	positive regulation of lipid localization	-3.50916	-1.32983	6/124	11450,12161,14419,18979,79235,234564	Adipoq,Bmp6,Gal,Pon1,Lrat,Ces1f
15_Member	GO Biological Processes	GO:0032368	regulation of lipid transport	-2.96867	-0.918688	6/157	11450,12161,14419,18979,79235,234564	Adipoq,Bmp6,Gal,Pon1,Lrat,Ces1f
15_Member	GO Biological Processes	GO:0010875	positive regulation of cholesterol efflux	-2.78435	-0.764037	3/32	11450,18979,234564	Adipoq,Pon1,Ces1f
15_Member	GO Biological Processes	GO:1905952	regulation of lipid localization	-2.58386	-0.598944	6/187	11450,12161,14419,18979,79235,234564	Adipoq,Bmp6,Gal,Pon1,Lrat,Ces1f
15_Member	GO Biological Processes	GO:0010874	regulation of cholesterol efflux	-2.41403	-0.452987	3/43	11450,18979,234564	Adipoq,Pon1,Ces1f
15_Member	GO Biological Processes	GO:0032373	positive regulation of sterol transport	-2.33106	-0.399383	3/46	11450,18979,234564	Adipoq,Pon1,Ces1f
15_Member	GO Biological Processes	GO:0032376	positive regulation of cholesterol transport	-2.33106	-0.399383	3/46	11450,18979,234564	Adipoq,Pon1,Ces1f
16_Summary	GO Biological Processes	GO:0009410	response to xenobiotic stimulus	-3.91907	-1.66934	10/317	11450,11670,14261,14262,14858,16542,17395,56448,68458,74519,13120,106648,17189,217166,13618,79235	Adipoq,Aldh3a1,Fmo1,Fmo3,Gsta2,Kdr,Mmp9,Cyp2d22,Ppp1r14a,Cyp2j9,Cyp4b1,Cyp4f15,Mb,Nr1d1,Ednrb,Lrat
16_Member	GO Biological Processes	GO:0009410	response to xenobiotic stimulus	-3.91907	-1.66934	10/317	11450,11670,14261,14262,14858,16542,17395,56448,68458,74519	Adipoq,Aldh3a1,Fmo1,Fmo3,Gsta2,Kdr,Mmp9,Cyp2d22,Ppp1r14a,Cyp2j9
16_Member	GO Biological Processes	GO:0071466	cellular response to xenobiotic stimulus	-3.48698	-1.31642	7/176	11450,14261,14262,14858,56448,68458,74519	Adipoq,Fmo1,Fmo3,Gsta2,Cyp2d22,Ppp1r14a,Cyp2j9
16_Member	GO Molecular Functions	GO:0004497	monooxygenase activity	-3.05633	-0.99072	6/151	13120,14261,14262,56448,74519,106648	Cyp4b1,Fmo1,Fmo3,Cyp2d22,Cyp2j9,Cyp4f15
16_Member	GO Molecular Functions	GO:0020037	heme binding	-2.89863	-0.859476	6/162	13120,17189,56448,74519,106648,217166	Cyp4b1,Mb,Cyp2d22,Cyp2j9,Cyp4f15,Nr1d1
16_Member	GO Molecular Functions	GO:0016709	oxidoreductase activity, acting on paired donors, with incorporation or reduction of molecular oxygen, NAD(P)H as one donor, and incorporation of one atom of oxygen	-2.82646	-0.802408	4/67	14261,14262,56448,106648	Fmo1,Fmo3,Cyp2d22,Cyp4f15
16_Member	GO Molecular Functions	GO:0046906	tetrapyrrole binding	-2.77889	-0.760619	6/171	13120,17189,56448,74519,106648,217166	Cyp4b1,Mb,Cyp2d22,Cyp2j9,Cyp4f15,Nr1d1
16_Member	GO Biological Processes	GO:0006805	xenobiotic metabolic process	-2.71499	-0.708789	5/120	14261,14262,14858,56448,74519	Fmo1,Fmo3,Gsta2,Cyp2d22,Cyp2j9
16_Member	GO Molecular Functions	GO:0016712	oxidoreductase activity, acting on paired donors, with incorporation or reduction of molecular oxygen, reduced flavin or flavoprotein as one donor, and incorporation of one atom of oxygen	-2.56358	-0.582424	4/79	13120,56448,74519,106648	Cyp4b1,Cyp2d22,Cyp2j9,Cyp4f15
16_Member	GO Biological Processes	GO:0120254	olefinic compound metabolic process	-2.34827	-0.406956	5/146	13618,56448,74519,79235,106648	Ednrb,Cyp2d22,Cyp2j9,Lrat,Cyp4f15
16_Member	GO Molecular Functions	GO:0008391	arachidonic acid monooxygenase activity	-2.20531	-0.311983	3/51	56448,74519,106648	Cyp2d22,Cyp2j9,Cyp4f15
16_Member	GO Molecular Functions	GO:0016705	oxidoreductase activity, acting on paired donors, with incorporation or reduction of molecular oxygen	-2.18466	-0.294381	6/226	13120,14261,14262,56448,74519,106648	Cyp4b1,Fmo1,Fmo3,Cyp2d22,Cyp2j9,Cyp4f15
17_Summary	GO Biological Processes	GO:0048662	negative regulation of smooth muscle cell proliferation	-3.785	-1.56583	5/70	11450,16159,18162,29811,70008,11835,12143,14419,14462,17130,17395,19092,20737,21814,54485	Adipoq,Il12a,Npr3,Ndrg2,Ace2,Ar,Blk,Gal,Gata3,Smad6,Mmp9,Prkg2,Spn,Tgfbr3,Dll4
17_Member	GO Biological Processes	GO:0048662	negative regulation of smooth muscle cell proliferation	-3.785	-1.56583	5/70	11450,16159,18162,29811,70008	Adipoq,Il12a,Npr3,Ndrg2,Ace2
17_Member	GO Biological Processes	GO:0008285	negative regulation of cell population proliferation	-3.24526	-1.14659	15/772	11450,11835,12143,14419,14462,16159,17130,17395,18162,19092,20737,21814,29811,54485,70008	Adipoq,Ar,Blk,Gal,Gata3,Il12a,Smad6,Mmp9,Npr3,Prkg2,Spn,Tgfbr3,Ndrg2,Dll4,Ace2
17_Member	GO Biological Processes	GO:0048660	regulation of smooth muscle cell proliferation	-2.6787	-0.67841	6/179	11450,16159,17395,18162,29811,70008	Adipoq,Il12a,Mmp9,Npr3,Ndrg2,Ace2
18_Summary	GO Biological Processes	GO:0051098	regulation of binding	-3.76327	-1.55335	11/397	11450,12143,12395,14462,17395,18821,18979,21814,22370,23893,66402	Adipoq,Blk,Runx1t1,Gata3,Mmp9,Pln,Pon1,Tgfbr3,Vtn,Grem2,Sln
18_Member	GO Biological Processes	GO:0051098	regulation of binding	-3.76327	-1.55335	11/397	11450,12143,12395,14462,17395,18821,18979,21814,22370,23893,66402	Adipoq,Blk,Runx1t1,Gata3,Mmp9,Pln,Pon1,Tgfbr3,Vtn,Grem2,Sln
18_Member	GO Biological Processes	GO:1900120	regulation of receptor binding	-3.21064	-1.11926	3/23	11450,17395,23893	Adipoq,Mmp9,Grem2
18_Member	GO Biological Processes	GO:0043393	regulation of protein binding	-2.25907	-0.351755	6/218	11450,12143,17395,21814,22370,23893	Adipoq,Blk,Mmp9,Tgfbr3,Vtn,Grem2
19_Summary	GO Biological Processes	GO:0050678	regulation of epithelial cell proliferation	-3.69767	-1.4909	11/404	11835,12161,13618,14181,14462,16159,16542,21814,22413,54485,217166,15413,17395	Ar,Bmp6,Ednrb,Fgfbp1,Gata3,Il12a,Kdr,Tgfbr3,Wnt2,Dll4,Nr1d1,Hoxb5,Mmp9
19_Member	GO Biological Processes	GO:0050678	regulation of epithelial cell proliferation	-3.69767	-1.4909	11/404	11835,12161,13618,14181,14462,16159,16542,21814,22413,54485,217166	Ar,Bmp6,Ednrb,Fgfbp1,Gata3,Il12a,Kdr,Tgfbr3,Wnt2,Dll4,Nr1d1
19_Member	GO Biological Processes	GO:1903587	regulation of blood vessel endothelial cell proliferation involved in sprouting angiogenesis	-3.61233	-1.4149	3/17	14181,16159,54485	Fgfbp1,Il12a,Dll4
19_Member	GO Biological Processes	GO:0001936	regulation of endothelial cell proliferation	-2.83114	-0.804639	6/167	12161,14181,16159,16542,22413,54485	Bmp6,Fgfbp1,Il12a,Kdr,Wnt2,Dll4
19_Member	GO Biological Processes	GO:0090049	regulation of cell migration involved in sprouting angiogenesis	-2.5352	-0.555983	3/39	14181,16542,54485	Fgfbp1,Kdr,Dll4
19_Member	GO Biological Processes	GO:0003158	endothelium development	-2.32595	-0.397603	4/92	13618,15413,16542,54485	Ednrb,Hoxb5,Kdr,Dll4
19_Member	GO Biological Processes	GO:0001938	positive regulation of endothelial cell proliferation	-2.21359	-0.315649	4/99	12161,14181,16542,22413	Bmp6,Fgfbp1,Kdr,Wnt2
19_Member	GO Biological Processes	GO:0010632	regulation of epithelial cell migration	-2.05392	-0.195166	6/241	14181,14462,16542,17395,21814,54485	Fgfbp1,Gata3,Kdr,Mmp9,Tgfbr3,Dll4
19_Member	GO Biological Processes	GO:0050680	negative regulation of epithelial cell proliferation	-2.05326	-0.195166	5/172	11835,14462,16159,21814,54485	Ar,Gata3,Il12a,Tgfbr3,Dll4
20_Summary	GO Cellular Components	GO:0009897	external side of plasma membrane	-3.46048	-1.29852	14/656	11889,12145,12478,12518,14128,15985,16542,20343,20528,20737,21814,22413,66864,72049	Asgr1,Cxcr5,Cd19,Cd79a,Fcer2a,Cd79b,Kdr,Sell,Slc2a4,Spn,Tgfbr3,Wnt2,Clec14a,Tnfrsf13c
20_Member	GO Cellular Components	GO:0009897	external side of plasma membrane	-3.46048	-1.29852	14/656	11889,12145,12478,12518,14128,15985,16542,20343,20528,20737,21814,22413,66864,72049	Asgr1,Cxcr5,Cd19,Cd79a,Fcer2a,Cd79b,Kdr,Sell,Slc2a4,Spn,Tgfbr3,Wnt2,Clec14a,Tnfrsf13c
