# Supplementary material for: Integrated analysis reveals the protective mechanism and therapeutic potential of hyperbaric oxygen against pulmonary fibrosis
Source: Genes Dis. 2022 Sep 5;10(3):1029–39. doi: 10.1016/j.gendis.2022.08.012 (PMC7614583; doi:10.1016/j.gendis.2022.08.012)
Supplement: Multimedia component 18 [file mmc18.xlsx]

## Sheet:  up regulated gene enrichment
Table S17. GO terms enriched in bleomycin-challenged mice lungs at day 28 post instillation.
Column A contains Summary (the biological process that has the minimal P-value within the cluster) and Members (the other biological processes within the culster).
Columns B-D contain meta-data describing the terms.
Columns E and F contain the enrichment p-values and multi-test-corrected q-values.
Columns H & I enumerate the genes found in each enriched term.
GroupID	Category	Term	Description	LogP	Log(q-value)	InTerm_InList	Genes	Symbols
1_Summary	GO Biological Processes	GO:0030595	leukocyte chemotaxis	-21.482	-17.24	23/137	12310,12642,12766,13123,14131,14825,15945,16414,17242,17329,20293,20295,20296,20302,20305,20306,20307,20308,20315,20750,55985,74748,98365,14345,16404,67133,68891,12774,20210,14129,15368,16181,16420,16644,17084,18405,18807,19222,21857,24088,83433,170744,171285,13654,16772,19699,22422,319504,11839,14562,16878,23886,16000,20256,54635,57262,93695,66166,11816,81799,233571,384009,12523,14130,18212,2388…	Calca,Ch25h,Cxcr3,Cyp7b1,Fcgr3,Cxcl1,Cxcl10,Itgb2,Mdk,Cxcl9,Ccl12,Ccl17,Ccl2,Ccl3,Ccl6,Ccl7,Ccl8,Ccl9,Cxcl12,Spp1,Cxcl13,Slamf8,Slamf9,Fut4,Itga7,Gp2,Cd177,Ccr5,Saa3,Fcgr1,Hmox1,Il1rn,Itgb6,Kng1,Ly86,Orm1,Pld3,Ptgir,Timp1,Tlr2,Trem2,Tlr8,Havcr2,Egr2,Lama1,Reln,Wnt7b,Nrcam,Areg,Gdf3,Lif,Gdf15,Igf1,Clec11a,Pdgfc,Retnla,Gpnmb,S100a14,Apoe,C1qtnf3,P2ry6,Glipr2,Cd84,Fcgr2b,Ntrk2,Gadd45g,Sfrp1,Pbk,Csf2…
1_Member	GO Biological Processes	GO:0030595	leukocyte chemotaxis	-21.482	-17.24	23/137	12310,12642,12766,13123,14131,14825,15945,16414,17242,17329,20293,20295,20296,20302,20305,20306,20307,20308,20315,20750,55985,74748,98365	Calca,Ch25h,Cxcr3,Cyp7b1,Fcgr3,Cxcl1,Cxcl10,Itgb2,Mdk,Cxcl9,Ccl12,Ccl17,Ccl2,Ccl3,Ccl6,Ccl7,Ccl8,Ccl9,Cxcl12,Spp1,Cxcl13,Slamf8,Slamf9
1_Member	GO Biological Processes	GO:0050900	leukocyte migration	-21.2856	-17.24	27/223	12310,12642,12766,13123,14131,14345,14825,15945,16404,16414,17242,17329,20293,20295,20296,20302,20305,20306,20307,20308,20315,20750,55985,67133,68891,74748,98365	Calca,Ch25h,Cxcr3,Cyp7b1,Fcgr3,Fut4,Cxcl1,Cxcl10,Itga7,Itgb2,Mdk,Cxcl9,Ccl12,Ccl17,Ccl2,Ccl3,Ccl6,Ccl7,Ccl8,Ccl9,Cxcl12,Spp1,Cxcl13,Gp2,Cd177,Slamf8,Slamf9
1_Member	GO Biological Processes	GO:0060326	cell chemotaxis	-19.5878	-15.7183	25/209	12310,12642,12766,12774,13123,14131,14825,15945,16414,17242,17329,20210,20293,20295,20296,20302,20305,20306,20307,20308,20315,20750,55985,74748,98365	Calca,Ch25h,Cxcr3,Ccr5,Cyp7b1,Fcgr3,Cxcl1,Cxcl10,Itgb2,Mdk,Cxcl9,Saa3,Ccl12,Ccl17,Ccl2,Ccl3,Ccl6,Ccl7,Ccl8,Ccl9,Cxcl12,Spp1,Cxcl13,Slamf8,Slamf9
1_Member	GO Biological Processes	GO:0006954	inflammatory response	-19.0732	-15.3286	34/485	12310,12766,12774,14129,14131,14825,15368,15945,16181,16414,16420,16644,17084,17242,17329,18405,18807,19222,20210,20293,20295,20296,20302,20305,20306,20307,20308,21857,24088,55985,74748,83433,170744,171285	Calca,Cxcr3,Ccr5,Fcgr1,Fcgr3,Cxcl1,Hmox1,Cxcl10,Il1rn,Itgb2,Itgb6,Kng1,Ly86,Mdk,Cxcl9,Orm1,Pld3,Ptgir,Saa3,Ccl12,Ccl17,Ccl2,Ccl3,Ccl6,Ccl7,Ccl8,Ccl9,Timp1,Tlr2,Cxcl13,Slamf8,Trem2,Tlr8,Havcr2
1_Member	GO Biological Processes	GO:0048247	lymphocyte chemotaxis	-17.9886	-14.3409	14/41	12642,12766,13123,15945,20293,20295,20296,20302,20305,20306,20307,20308,20315,55985	Ch25h,Cxcr3,Cyp7b1,Cxcl10,Ccl12,Ccl17,Ccl2,Ccl3,Ccl6,Ccl7,Ccl8,Ccl9,Cxcl12,Cxcl13
1_Member	GO Biological Processes	GO:1990266	neutrophil migration	-17.149	-13.5805	17/87	14131,14825,15945,16414,17329,20293,20295,20296,20302,20305,20306,20307,20308,20750,55985,67133,68891	Fcgr3,Cxcl1,Cxcl10,Itgb2,Cxcl9,Ccl12,Ccl17,Ccl2,Ccl3,Ccl6,Ccl7,Ccl8,Ccl9,Spp1,Cxcl13,Gp2,Cd177
1_Member	GO Biological Processes	GO:0071674	mononuclear cell migration	-16.7124	-13.2108	17/92	12310,12642,12766,13123,14345,15945,20293,20295,20296,20302,20305,20306,20307,20308,20315,55985,98365	Calca,Ch25h,Cxcr3,Cyp7b1,Fut4,Cxcl10,Ccl12,Ccl17,Ccl2,Ccl3,Ccl6,Ccl7,Ccl8,Ccl9,Cxcl12,Cxcl13,Slamf9
1_Member	GO Biological Processes	GO:0072676	lymphocyte migration	-16.3508	-12.9073	15/65	12642,12766,13123,14345,15945,20293,20295,20296,20302,20305,20306,20307,20308,20315,55985	Ch25h,Cxcr3,Cyp7b1,Fut4,Cxcl10,Ccl12,Ccl17,Ccl2,Ccl3,Ccl6,Ccl7,Ccl8,Ccl9,Cxcl12,Cxcl13
1_Member	GO Molecular Functions	GO:0008009	chemokine activity	-16.2473	-12.8765	13/41	14825,15945,17329,20293,20295,20296,20302,20305,20306,20307,20308,20315,55985	Cxcl1,Cxcl10,Cxcl9,Ccl12,Ccl17,Ccl2,Ccl3,Ccl6,Ccl7,Ccl8,Ccl9,Cxcl12,Cxcl13
1_Member	GO Biological Processes	GO:0097530	granulocyte migration	-16.2232	-12.8765	17/98	14131,14825,15945,16414,17329,20293,20295,20296,20302,20305,20306,20307,20308,20750,55985,67133,68891	Fcgr3,Cxcl1,Cxcl10,Itgb2,Cxcl9,Ccl12,Ccl17,Ccl2,Ccl3,Ccl6,Ccl7,Ccl8,Ccl9,Spp1,Cxcl13,Gp2,Cd177
1_Member	GO Biological Processes	GO:0070098	chemokine-mediated signaling pathway	-15.8265	-12.5212	14/56	14825,15945,17329,20293,20295,20296,20302,20305,20306,20307,20308,20315,55985,83433	Cxcl1,Cxcl10,Cxcl9,Ccl12,Ccl17,Ccl2,Ccl3,Ccl6,Ccl7,Ccl8,Ccl9,Cxcl12,Cxcl13,Trem2
1_Member	GO Biological Processes	GO:0097529	myeloid leukocyte migration	-15.5264	-12.2589	18/127	12310,14131,14825,15945,16414,17329,20293,20295,20296,20302,20305,20306,20307,20308,20750,55985,67133,68891	Calca,Fcgr3,Cxcl1,Cxcl10,Itgb2,Cxcl9,Ccl12,Ccl17,Ccl2,Ccl3,Ccl6,Ccl7,Ccl8,Ccl9,Spp1,Cxcl13,Gp2,Cd177
1_Member	GO Biological Processes	GO:0030593	neutrophil chemotaxis	-15.4393	-12.2066	15/74	14131,14825,15945,16414,17329,20293,20295,20296,20302,20305,20306,20307,20308,20750,55985	Fcgr3,Cxcl1,Cxcl10,Itgb2,Cxcl9,Ccl12,Ccl17,Ccl2,Ccl3,Ccl6,Ccl7,Ccl8,Ccl9,Spp1,Cxcl13
1_Member	GO Biological Processes	GO:0071621	granulocyte chemotaxis	-14.815	-11.6445	15/81	14131,14825,15945,16414,17329,20293,20295,20296,20302,20305,20306,20307,20308,20750,55985	Fcgr3,Cxcl1,Cxcl10,Itgb2,Cxcl9,Ccl12,Ccl17,Ccl2,Ccl3,Ccl6,Ccl7,Ccl8,Ccl9,Spp1,Cxcl13
1_Member	GO Biological Processes	GO:1990868	response to chemokine	-14.7379	-11.6309	14/66	14825,15945,17329,20293,20295,20296,20302,20305,20306,20307,20308,20315,55985,83433	Cxcl1,Cxcl10,Cxcl9,Ccl12,Ccl17,Ccl2,Ccl3,Ccl6,Ccl7,Ccl8,Ccl9,Cxcl12,Cxcl13,Trem2
1_Member	GO Biological Processes	GO:1990869	cellular response to chemokine	-14.7379	-11.6309	14/66	14825,15945,17329,20293,20295,20296,20302,20305,20306,20307,20308,20315,55985,83433	Cxcl1,Cxcl10,Cxcl9,Ccl12,Ccl17,Ccl2,Ccl3,Ccl6,Ccl7,Ccl8,Ccl9,Cxcl12,Cxcl13,Trem2
1_Member	GO Biological Processes	GO:0006935	chemotaxis	-14.7223	-11.6309	30/511	12310,12642,12766,12774,13123,13654,14131,14825,15945,16414,16772,17242,17329,19699,20210,20293,20295,20296,20302,20305,20306,20307,20308,20315,20750,22422,55985,74748,98365,319504	Calca,Ch25h,Cxcr3,Ccr5,Cyp7b1,Egr2,Fcgr3,Cxcl1,Cxcl10,Itgb2,Lama1,Mdk,Cxcl9,Reln,Saa3,Ccl12,Ccl17,Ccl2,Ccl3,Ccl6,Ccl7,Ccl8,Ccl9,Cxcl12,Spp1,Wnt7b,Cxcl13,Slamf8,Slamf9,Nrcam
1_Member	GO Biological Processes	GO:0042330	taxis	-14.6093	-11.5414	30/516	12310,12642,12766,12774,13123,13654,14131,14825,15945,16414,16772,17242,17329,19699,20210,20293,20295,20296,20302,20305,20306,20307,20308,20315,20750,22422,55985,74748,98365,319504	Calca,Ch25h,Cxcr3,Ccr5,Cyp7b1,Egr2,Fcgr3,Cxcl1,Cxcl10,Itgb2,Lama1,Mdk,Cxcl9,Reln,Saa3,Ccl12,Ccl17,Ccl2,Ccl3,Ccl6,Ccl7,Ccl8,Ccl9,Cxcl12,Spp1,Wnt7b,Cxcl13,Slamf8,Slamf9,Nrcam
1_Member	GO Molecular Functions	GO:0005125	cytokine activity	-14.1737	-11.128	21/228	11839,14562,14825,15945,16181,16878,17329,20293,20295,20296,20302,20305,20306,20307,20308,20315,20750,21857,22422,23886,55985	Areg,Gdf3,Cxcl1,Cxcl10,Il1rn,Lif,Cxcl9,Ccl12,Ccl17,Ccl2,Ccl3,Ccl6,Ccl7,Ccl8,Ccl9,Cxcl12,Spp1,Timp1,Wnt7b,Gdf15,Cxcl13
1_Member	GO Molecular Functions	GO:0048018	receptor ligand activity	-14.0753	-11.0509	29/501	11839,12310,14562,14825,15945,16000,16181,16878,17242,17329,20210,20256,20293,20295,20296,20302,20305,20306,20307,20308,20315,20750,21857,22422,23886,54635,55985,57262,93695	Areg,Calca,Gdf3,Cxcl1,Cxcl10,Igf1,Il1rn,Lif,Mdk,Cxcl9,Saa3,Clec11a,Ccl12,Ccl17,Ccl2,Ccl3,Ccl6,Ccl7,Ccl8,Ccl9,Cxcl12,Spp1,Timp1,Wnt7b,Gdf15,Pdgfc,Cxcl13,Retnla,Gpnmb
1_Member	GO Molecular Functions	GO:0030546	signaling receptor activator activity	-13.8983	-10.8941	29/509	11839,12310,14562,14825,15945,16000,16181,16878,17242,17329,20210,20256,20293,20295,20296,20302,20305,20306,20307,20308,20315,20750,21857,22422,23886,54635,55985,57262,93695	Areg,Calca,Gdf3,Cxcl1,Cxcl10,Igf1,Il1rn,Lif,Mdk,Cxcl9,Saa3,Clec11a,Ccl12,Ccl17,Ccl2,Ccl3,Ccl6,Ccl7,Ccl8,Ccl9,Cxcl12,Spp1,Timp1,Wnt7b,Gdf15,Pdgfc,Cxcl13,Retnla,Gpnmb
1_Member	GO Molecular Functions	GO:0042379	chemokine receptor binding	-13.7425	-10.7576	14/77	14825,15945,17329,20293,20295,20296,20302,20305,20306,20307,20308,20315,55985,66166	Cxcl1,Cxcl10,Cxcl9,Ccl12,Ccl17,Ccl2,Ccl3,Ccl6,Ccl7,Ccl8,Ccl9,Cxcl12,Cxcl13,S100a14
1_Member	GO Molecular Functions	GO:0030545	signaling receptor regulator activity	-12.9809	-10.0492	29/553	11839,12310,14562,14825,15945,16000,16181,16878,17242,17329,20210,20256,20293,20295,20296,20302,20305,20306,20307,20308,20315,20750,21857,22422,23886,54635,55985,57262,93695	Areg,Calca,Gdf3,Cxcl1,Cxcl10,Igf1,Il1rn,Lif,Mdk,Cxcl9,Saa3,Clec11a,Ccl12,Ccl17,Ccl2,Ccl3,Ccl6,Ccl7,Ccl8,Ccl9,Cxcl12,Spp1,Timp1,Wnt7b,Gdf15,Pdgfc,Cxcl13,Retnla,Gpnmb
1_Member	GO Biological Processes	GO:0070374	positive regulation of ERK1 and ERK2 cascade	-12.1117	-9.27017	19/227	11816,16000,20293,20295,20296,20302,20305,20306,20307,20308,20315,24088,54635,81799,83433,93695,171285,233571,384009	Apoe,Igf1,Ccl12,Ccl17,Ccl2,Ccl3,Ccl6,Ccl7,Ccl8,Ccl9,Cxcl12,Tlr2,Pdgfc,C1qtnf3,Trem2,Gpnmb,Havcr2,P2ry6,Glipr2
1_Member	GO Biological Processes	GO:0043410	positive regulation of MAPK cascade	-11.9176	-9.08942	27/524	11816,12523,14130,16000,16181,16878,18212,20293,20295,20296,20302,20305,20306,20307,20308,20315,22422,23882,23886,24088,54635,81799,83433,93695,171285,233571,384009	Apoe,Cd84,Fcgr2b,Igf1,Il1rn,Lif,Ntrk2,Ccl12,Ccl17,Ccl2,Ccl3,Ccl6,Ccl7,Ccl8,Ccl9,Cxcl12,Wnt7b,Gadd45g,Gdf15,Tlr2,Pdgfc,C1qtnf3,Trem2,Gpnmb,Havcr2,P2ry6,Glipr2
1_Member	GO Biological Processes	GO:0002548	monocyte chemotaxis	-10.6007	-7.79815	9/34	12310,20293,20295,20296,20302,20305,20306,20307,20308	Calca,Ccl12,Ccl17,Ccl2,Ccl3,Ccl6,Ccl7,Ccl8,Ccl9
1_Member	GO Biological Processes	GO:0070372	regulation of ERK1 and ERK2 cascade	-10.2475	-7.49192	20/326	11816,16000,16878,20293,20295,20296,20302,20305,20306,20307,20308,20315,24088,54635,81799,83433,93695,171285,233571,384009	Apoe,Igf1,Lif,Ccl12,Ccl17,Ccl2,Ccl3,Ccl6,Ccl7,Ccl8,Ccl9,Cxcl12,Tlr2,Pdgfc,C1qtnf3,Trem2,Gpnmb,Havcr2,P2ry6,Glipr2
1_Member	GO Biological Processes	GO:0043408	regulation of MAPK cascade	-10.0313	-7.28668	29/730	11816,12523,14130,16000,16181,16878,18212,20293,20295,20296,20302,20305,20306,20307,20308,20315,20377,22422,23882,23886,24088,52033,54635,81799,83433,93695,171285,233571,384009	Apoe,Cd84,Fcgr2b,Igf1,Il1rn,Lif,Ntrk2,Ccl12,Ccl17,Ccl2,Ccl3,Ccl6,Ccl7,Ccl8,Ccl9,Cxcl12,Sfrp1,Wnt7b,Gadd45g,Gdf15,Tlr2,Pbk,Pdgfc,C1qtnf3,Trem2,Gpnmb,Havcr2,P2ry6,Glipr2
1_Member	GO Biological Processes	GO:0019221	cytokine-mediated signaling pathway	-8.81788	-6.1788	18/313	12982,12983,12984,14825,15945,17329,20293,20295,20296,20302,20305,20306,20307,20308,20315,55985,83433,246728	Csf2ra,Csf2rb,Csf2rb2,Cxcl1,Cxcl10,Cxcl9,Ccl12,Ccl17,Ccl2,Ccl3,Ccl6,Ccl7,Ccl8,Ccl9,Cxcl12,Cxcl13,Trem2,Oas2
1_Member	GO Molecular Functions	GO:0001664	G protein-coupled receptor binding	-8.66562	-6.04325	18/320	12310,14129,14825,15945,17329,20293,20295,20296,20302,20305,20306,20307,20308,20315,20377,22422,55985,66166	Calca,Fcgr1,Cxcl1,Cxcl10,Cxcl9,Ccl12,Ccl17,Ccl2,Ccl3,Ccl6,Ccl7,Ccl8,Ccl9,Cxcl12,Sfrp1,Wnt7b,Cxcl13,S100a14
1_Member	GO Molecular Functions	GO:0048020	CCR chemokine receptor binding	-8.52026	-5.91398	9/56	20293,20295,20296,20302,20305,20306,20307,20308,55985	Ccl12,Ccl17,Ccl2,Ccl3,Ccl6,Ccl7,Ccl8,Ccl9,Cxcl13
1_Member	GO Molecular Functions	GO:0005126	cytokine receptor binding	-7.94322	-5.37494	17/315	14825,15945,16181,16878,17329,20293,20295,20296,20302,20305,20306,20307,20308,20315,55985,66166,76905	Cxcl1,Cxcl10,Il1rn,Lif,Cxcl9,Ccl12,Ccl17,Ccl2,Ccl3,Ccl6,Ccl7,Ccl8,Ccl9,Cxcl12,Cxcl13,S100a14,Lrg1
1_Member	GO Biological Processes	GO:0034341	response to interferon-gamma	-7.41596	-4.93263	11/126	20293,20295,20296,20302,20305,20306,20307,20308,24088,24108,70789	Ccl12,Ccl17,Ccl2,Ccl3,Ccl6,Ccl7,Ccl8,Ccl9,Tlr2,Ubd,Kynu
1_Member	GO Biological Processes	GO:0071347	cellular response to interleukin-1	-7.36907	-4.90892	9/75	20210,20293,20295,20296,20302,20305,20306,20307,20308	Saa3,Ccl12,Ccl17,Ccl2,Ccl3,Ccl6,Ccl7,Ccl8,Ccl9
1_Member	GO Biological Processes	GO:0070555	response to interleukin-1	-6.59025	-4.23582	9/92	20210,20293,20295,20296,20302,20305,20306,20307,20308	Saa3,Ccl12,Ccl17,Ccl2,Ccl3,Ccl6,Ccl7,Ccl8,Ccl9
1_Member	GO Molecular Functions	GO:0031726	CCR1 chemokine receptor binding	-6.54603	-4.20071	4/7	20302,20305,20306,20308	Ccl3,Ccl6,Ccl7,Ccl9
1_Member	GO Biological Processes	GO:0071346	cellular response to interferon-gamma	-6.35379	-4.06784	9/98	20293,20295,20296,20302,20305,20306,20307,20308,24088	Ccl12,Ccl17,Ccl2,Ccl3,Ccl6,Ccl7,Ccl8,Ccl9,Tlr2
1_Member	GO Molecular Functions	GO:0042056	chemoattractant activity	-5.60252	-3.42023	6/41	15945,20210,20302,20305,20308,22422	Cxcl10,Saa3,Ccl3,Ccl6,Ccl9,Wnt7b
1_Member	GO Biological Processes	GO:0034612	response to tumor necrosis factor	-5.24068	-3.10887	10/169	20293,20295,20296,20302,20305,20306,20307,20308,20377,24108	Ccl12,Ccl17,Ccl2,Ccl3,Ccl6,Ccl7,Ccl8,Ccl9,Sfrp1,Ubd
1_Member	GO Biological Processes	GO:0043547	positive regulation of GTPase activity	-5.12992	-3.01373	12/256	14744,19734,20293,20295,20296,20302,20305,20306,20307,20308,50778,55985	Gpr65,Rgs16,Ccl12,Ccl17,Ccl2,Ccl3,Ccl6,Ccl7,Ccl8,Ccl9,Rgs1,Cxcl13
1_Member	GO Biological Processes	GO:0071356	cellular response to tumor necrosis factor	-4.88882	-2.807	9/147	20293,20295,20296,20302,20305,20306,20307,20308,20377	Ccl12,Ccl17,Ccl2,Ccl3,Ccl6,Ccl7,Ccl8,Ccl9,Sfrp1
1_Member	GO Biological Processes	GO:0043087	regulation of GTPase activity	-4.5019	-2.49371	13/345	14744,18212,19734,20293,20295,20296,20302,20305,20306,20307,20308,50778,55985	Gpr65,Ntrk2,Rgs16,Ccl12,Ccl17,Ccl2,Ccl3,Ccl6,Ccl7,Ccl8,Ccl9,Rgs1,Cxcl13
1_Member	GO Biological Processes	GO:0051345	positive regulation of hydrolase activity	-3.61438	-1.73992	15/540	12740,13033,14744,19141,19734,20293,20295,20296,20302,20305,20306,20307,20308,50778,55985	Cldn4,Ctsd,Gpr65,Lgmn,Rgs16,Ccl12,Ccl17,Ccl2,Ccl3,Ccl6,Ccl7,Ccl8,Ccl9,Rgs1,Cxcl13
2_Summary	GO Biological Processes	GO:0032103	positive regulation of response to external stimulus	-15.2135	-12.0129	29/453	11541,11629,11846,12766,12774,13040,14068,14129,14131,14825,15945,17084,17242,17381,17390,19141,20296,20302,20306,20315,22177,24088,55985,56620,66166,83433,109820,170744,171285,11847,12310,12523,14130,15368,16000,16420,17002,17022,18807,19074,23845,56619,56644,56807,69810,81799,93695,246728,11816,12182,12630,12702,13421,21923,52033,74748,12259,24108,246256	Adora2b,Aif1,Arg1,Cxcr3,Ccr5,Ctss,F7,Fcgr1,Fcgr3,Cxcl1,Cxcl10,Ly86,Mdk,Mmp12,Mmp2,Lgmn,Ccl2,Ccl3,Ccl7,Cxcl12,Tyrobp,Tlr2,Cxcl13,Clec4n,S100a14,Trem2,Pgc,Tlr8,Havcr2,Arg2,Calca,Cd84,Fcgr2b,Hmox1,Igf1,Itgb6,Ltf,Lum,Pld3,Prg2,Clec5a,Clec4e,Clec7a,Scamp5,Clec4b1,C1qtnf3,Gpnmb,Oas2,Apoe,Bst1,Cfi,Socs3,Dnase1l3,Tnc,Pbk,Slamf8,C1qa,Ubd,Fcgr4
2_Member	GO Biological Processes	GO:0032103	positive regulation of response to external stimulus	-15.2135	-12.0129	29/453	11541,11629,11846,12766,12774,13040,14068,14129,14131,14825,15945,17084,17242,17381,17390,19141,20296,20302,20306,20315,22177,24088,55985,56620,66166,83433,109820,170744,171285	Adora2b,Aif1,Arg1,Cxcr3,Ccr5,Ctss,F7,Fcgr1,Fcgr3,Cxcl1,Cxcl10,Ly86,Mdk,Mmp12,Mmp2,Lgmn,Ccl2,Ccl3,Ccl7,Cxcl12,Tyrobp,Tlr2,Cxcl13,Clec4n,S100a14,Trem2,Pgc,Tlr8,Havcr2
2_Member	GO Biological Processes	GO:0001817	regulation of cytokine production	-12.8814	-9.96616	34/780	11541,11629,11846,11847,12310,12523,12774,14130,14131,15368,16000,16420,17002,17022,17242,17381,18807,19074,20296,20302,22177,23845,24088,56619,56620,56644,56807,69810,81799,83433,93695,170744,171285,246728	Adora2b,Aif1,Arg1,Arg2,Calca,Cd84,Ccr5,Fcgr2b,Fcgr3,Hmox1,Igf1,Itgb6,Ltf,Lum,Mdk,Mmp12,Pld3,Prg2,Ccl2,Ccl3,Tyrobp,Clec5a,Tlr2,Clec4e,Clec4n,Clec7a,Scamp5,Clec4b1,C1qtnf3,Trem2,Gpnmb,Tlr8,Havcr2,Oas2
2_Member	GO Biological Processes	GO:0031347	regulation of defense response	-12.3237	-9.46841	30/631	11541,11816,11846,11847,12182,12630,12702,12774,13040,13421,14129,14130,14131,14825,16000,17242,17381,17390,20302,21923,22177,24088,52033,56620,74748,81799,83433,109820,170744,171285	Adora2b,Apoe,Arg1,Arg2,Bst1,Cfi,Socs3,Ccr5,Ctss,Dnase1l3,Fcgr1,Fcgr2b,Fcgr3,Cxcl1,Igf1,Mdk,Mmp12,Mmp2,Ccl3,Tnc,Tyrobp,Tlr2,Pbk,Clec4n,Slamf8,C1qtnf3,Trem2,Pgc,Tlr8,Havcr2
2_Member	GO Biological Processes	GO:0001819	positive regulation of cytokine production	-9.93545	-7.21206	24/503	11541,11629,12310,12523,12774,14131,17022,17242,17381,19074,20296,20302,22177,23845,24088,56619,56620,56644,56807,81799,83433,170744,171285,246728	Adora2b,Aif1,Calca,Cd84,Ccr5,Fcgr3,Lum,Mdk,Mmp12,Prg2,Ccl2,Ccl3,Tyrobp,Clec5a,Tlr2,Clec4e,Clec4n,Clec7a,Scamp5,C1qtnf3,Trem2,Tlr8,Havcr2,Oas2
2_Member	GO Biological Processes	GO:0032680	regulation of tumor necrosis factor production	-9.46682	-6.77339	15/185	11847,12523,12774,14131,16000,17002,20296,20302,22177,24088,69810,83433,93695,171285,246728	Arg2,Cd84,Ccr5,Fcgr3,Igf1,Ltf,Ccl2,Ccl3,Tyrobp,Tlr2,Clec4b1,Trem2,Gpnmb,Havcr2,Oas2
2_Member	GO Biological Processes	GO:1903555	regulation of tumor necrosis factor superfamily cytokine production	-9.36881	-6.68493	15/188	11847,12523,12774,14131,16000,17002,20296,20302,22177,24088,69810,83433,93695,171285,246728	Arg2,Cd84,Ccr5,Fcgr3,Igf1,Ltf,Ccl2,Ccl3,Tyrobp,Tlr2,Clec4b1,Trem2,Gpnmb,Havcr2,Oas2
2_Member	GO Biological Processes	GO:0031349	positive regulation of defense response	-9.18176	-6.50721	18/297	11541,11846,12774,13040,14129,14131,14825,17242,17381,17390,20302,22177,24088,56620,83433,109820,170744,171285	Adora2b,Arg1,Ccr5,Ctss,Fcgr1,Fcgr3,Cxcl1,Mdk,Mmp12,Mmp2,Ccl3,Tyrobp,Tlr2,Clec4n,Trem2,Pgc,Tlr8,Havcr2
2_Member	GO Biological Processes	GO:0050727	regulation of inflammatory response	-8.8443	-6.19663	19/351	11541,11816,12182,12702,12774,13040,13421,14129,14130,14131,16000,17242,20302,21923,24088,52033,74748,81799,83433	Adora2b,Apoe,Bst1,Socs3,Ccr5,Ctss,Dnase1l3,Fcgr1,Fcgr2b,Fcgr3,Igf1,Mdk,Ccl3,Tnc,Tlr2,Pbk,Slamf8,C1qtnf3,Trem2
2_Member	GO Biological Processes	GO:0032652	regulation of interleukin-1 production	-6.73914	-4.34782	10/116	11847,12310,12774,16000,20302,22177,24088,83433,170744,171285	Arg2,Calca,Ccr5,Igf1,Ccl3,Tyrobp,Tlr2,Trem2,Tlr8,Havcr2
2_Member	GO Biological Processes	GO:0002274	myeloid leukocyte activation	-6.43811	-4.13678	11/157	11629,12259,13421,14131,16420,22177,24088,24108,83433,171285,246256	Aif1,C1qa,Dnase1l3,Fcgr3,Itgb6,Tyrobp,Tlr2,Ubd,Trem2,Havcr2,Fcgr4
2_Member	GO Biological Processes	GO:0032760	positive regulation of tumor necrosis factor production	-5.92695	-3.70741	9/110	12523,12774,14131,20296,20302,22177,24088,171285,246728	Cd84,Ccr5,Fcgr3,Ccl2,Ccl3,Tyrobp,Tlr2,Havcr2,Oas2
2_Member	GO Biological Processes	GO:1903557	positive regulation of tumor necrosis factor superfamily cytokine production	-5.86103	-3.64472	9/112	12523,12774,14131,20296,20302,22177,24088,171285,246728	Cd84,Ccr5,Fcgr3,Ccl2,Ccl3,Tyrobp,Tlr2,Havcr2,Oas2
2_Member	GO Biological Processes	GO:0032651	regulation of interleukin-1 beta production	-5.4217	-3.25975	8/95	11847,12774,16000,20302,22177,24088,83433,170744	Arg2,Ccr5,Igf1,Ccl3,Tyrobp,Tlr2,Trem2,Tlr8
2_Member	GO Biological Processes	GO:0032675	regulation of interleukin-6 production	-5.30982	-3.17	10/166	11541,11629,12523,12774,22177,24088,81799,83433,170744,171285	Adora2b,Aif1,Cd84,Ccr5,Tyrobp,Tlr2,C1qtnf3,Trem2,Tlr8,Havcr2
2_Member	GO Biological Processes	GO:0032732	positive regulation of interleukin-1 production	-5.18468	-3.05814	7/73	12310,12774,20302,22177,24088,170744,171285	Calca,Ccr5,Ccl3,Tyrobp,Tlr2,Tlr8,Havcr2
2_Member	GO Biological Processes	GO:0001774	microglial cell activation	-5.11276	-2.99911	5/29	11629,12259,22177,24088,83433	Aif1,C1qa,Tyrobp,Tlr2,Trem2
2_Member	GO Biological Processes	GO:0050729	positive regulation of inflammatory response	-4.98542	-2.88429	9/143	11541,12774,13040,14129,14131,17242,20302,24088,83433	Adora2b,Ccr5,Ctss,Fcgr1,Fcgr3,Mdk,Ccl3,Tlr2,Trem2
2_Member	GO Biological Processes	GO:0032642	regulation of chemokine production	-4.91842	-2.83184	8/111	11541,11629,11847,12523,24088,81799,83433,171285	Adora2b,Aif1,Arg2,Cd84,Tlr2,C1qtnf3,Trem2,Havcr2
2_Member	GO Biological Processes	GO:0042116	macrophage activation	-4.79595	-2.73034	6/56	11629,12259,22177,24088,83433,171285	Aif1,C1qa,Tyrobp,Tlr2,Trem2,Havcr2
2_Member	GO Biological Processes	GO:0032731	positive regulation of interleukin-1 beta production	-3.52119	-1.6673	5/61	12774,20302,22177,24088,170744	Ccr5,Ccl3,Tyrobp,Tlr2,Tlr8
2_Member	GO Biological Processes	GO:0032755	positive regulation of interleukin-6 production	-3.1839	-1.4078	6/109	11541,11629,12774,22177,24088,170744	Adora2b,Aif1,Ccr5,Tyrobp,Tlr2,Tlr8
2_Member	GO Biological Processes	GO:0032722	positive regulation of chemokine production	-2.88343	-1.17227	5/84	11541,11629,12523,24088,171285	Adora2b,Aif1,Cd84,Tlr2,Havcr2
3_Summary	GO Biological Processes	GO:0030335	positive regulation of cell migration	-13.3279	-10.3615	30/577	11541,11629,12740,14068,14345,15117,15368,15945,16000,16411,16819,17242,17387,17390,19130,19141,19699,20293,20296,20306,20315,24088,54635,55985,56644,66166,83433,93695,233571,384009,12766,12182,74748,11816,12774,16181,20377,21857	Adora2b,Aif1,Cldn4,F7,Fut4,Has2,Hmox1,Cxcl10,Igf1,Itgax,Lcn2,Mdk,Mmp14,Mmp2,Prox1,Lgmn,Reln,Ccl12,Ccl2,Ccl7,Cxcl12,Tlr2,Pdgfc,Cxcl13,Clec7a,S100a14,Trem2,Gpnmb,P2ry6,Glipr2,Cxcr3,Bst1,Slamf8,Apoe,Ccr5,Il1rn,Sfrp1,Timp1
3_Member	GO Biological Processes	GO:0030335	positive regulation of cell migration	-13.3279	-10.3615	30/577	11541,11629,12740,14068,14345,15117,15368,15945,16000,16411,16819,17242,17387,17390,19130,19141,19699,20293,20296,20306,20315,24088,54635,55985,56644,66166,83433,93695,233571,384009	Adora2b,Aif1,Cldn4,F7,Fut4,Has2,Hmox1,Cxcl10,Igf1,Itgax,Lcn2,Mdk,Mmp14,Mmp2,Prox1,Lgmn,Reln,Ccl12,Ccl2,Ccl7,Cxcl12,Tlr2,Pdgfc,Cxcl13,Clec7a,S100a14,Trem2,Gpnmb,P2ry6,Glipr2
3_Member	GO Biological Processes	GO:0040017	positive regulation of locomotion	-13.277	-10.3282	31/622	11541,11629,12740,12766,14068,14345,15117,15368,15945,16000,16411,16819,17242,17387,17390,19130,19141,19699,20293,20296,20306,20315,24088,54635,55985,56644,66166,83433,93695,233571,384009	Adora2b,Aif1,Cldn4,Cxcr3,F7,Fut4,Has2,Hmox1,Cxcl10,Igf1,Itgax,Lcn2,Mdk,Mmp14,Mmp2,Prox1,Lgmn,Reln,Ccl12,Ccl2,Ccl7,Cxcl12,Tlr2,Pdgfc,Cxcl13,Clec7a,S100a14,Trem2,Gpnmb,P2ry6,Glipr2
3_Member	GO Biological Processes	GO:2000147	positive regulation of cell motility	-12.8121	-9.91258	30/604	11541,11629,12740,14068,14345,15117,15368,15945,16000,16411,16819,17242,17387,17390,19130,19141,19699,20293,20296,20306,20315,24088,54635,55985,56644,66166,83433,93695,233571,384009	Adora2b,Aif1,Cldn4,F7,Fut4,Has2,Hmox1,Cxcl10,Igf1,Itgax,Lcn2,Mdk,Mmp14,Mmp2,Prox1,Lgmn,Reln,Ccl12,Ccl2,Ccl7,Cxcl12,Tlr2,Pdgfc,Cxcl13,Clec7a,S100a14,Trem2,Gpnmb,P2ry6,Glipr2
3_Member	GO Biological Processes	GO:0051272	positive regulation of cellular component movement	-12.5015	-9.632	30/621	11541,11629,12740,14068,14345,15117,15368,15945,16000,16411,16819,17242,17387,17390,19130,19141,19699,20293,20296,20306,20315,24088,54635,55985,56644,66166,83433,93695,233571,384009	Adora2b,Aif1,Cldn4,F7,Fut4,Has2,Hmox1,Cxcl10,Igf1,Itgax,Lcn2,Mdk,Mmp14,Mmp2,Prox1,Lgmn,Reln,Ccl12,Ccl2,Ccl7,Cxcl12,Tlr2,Pdgfc,Cxcl13,Clec7a,S100a14,Trem2,Gpnmb,P2ry6,Glipr2
3_Member	GO Biological Processes	GO:0002685	regulation of leukocyte migration	-11.1654	-8.35026	18/225	11629,12182,12766,14068,14345,15945,17242,17387,19141,20293,20296,20306,20315,24088,55985,66166,74748,83433	Aif1,Bst1,Cxcr3,F7,Fut4,Cxcl10,Mdk,Mmp14,Lgmn,Ccl12,Ccl2,Ccl7,Cxcl12,Tlr2,Cxcl13,S100a14,Slamf8,Trem2
3_Member	GO Biological Processes	GO:0002687	positive regulation of leukocyte migration	-10.5205	-7.73013	15/156	11629,14068,14345,15945,17242,17387,19141,20293,20296,20306,20315,24088,55985,66166,83433	Aif1,F7,Fut4,Cxcl10,Mdk,Mmp14,Lgmn,Ccl12,Ccl2,Ccl7,Cxcl12,Tlr2,Cxcl13,S100a14,Trem2
3_Member	GO Biological Processes	GO:0002688	regulation of leukocyte chemotaxis	-9.61425	-6.91106	13/125	11629,12182,14068,15945,17242,19141,20293,20296,20306,20315,55985,66166,74748	Aif1,Bst1,F7,Cxcl10,Mdk,Lgmn,Ccl12,Ccl2,Ccl7,Cxcl12,Cxcl13,S100a14,Slamf8
3_Member	GO Biological Processes	GO:0050920	regulation of chemotaxis	-8.16187	-5.5711	15/230	11629,12182,12766,14068,15945,17242,19141,20293,20296,20306,20315,55985,66166,74748,83433	Aif1,Bst1,Cxcr3,F7,Cxcl10,Mdk,Lgmn,Ccl12,Ccl2,Ccl7,Cxcl12,Cxcl13,S100a14,Slamf8,Trem2
3_Member	GO Biological Processes	GO:0090025	regulation of monocyte chemotaxis	-7.93625	-5.37494	7/30	11629,15945,19141,20296,20315,66166,74748	Aif1,Cxcl10,Lgmn,Ccl2,Cxcl12,S100a14,Slamf8
3_Member	GO Biological Processes	GO:0071675	regulation of mononuclear cell migration	-7.71396	-5.19339	11/118	11629,15945,17242,19141,20293,20296,20306,20315,55985,66166,74748	Aif1,Cxcl10,Mdk,Lgmn,Ccl12,Ccl2,Ccl7,Cxcl12,Cxcl13,S100a14,Slamf8
3_Member	GO Biological Processes	GO:0050921	positive regulation of chemotaxis	-7.58082	-5.06669	12/151	11629,12766,14068,15945,17242,19141,20296,20306,20315,55985,66166,83433	Aif1,Cxcr3,F7,Cxcl10,Mdk,Lgmn,Ccl2,Ccl7,Cxcl12,Cxcl13,S100a14,Trem2
3_Member	GO Biological Processes	GO:0002690	positive regulation of leukocyte chemotaxis	-7.43935	-4.94569	10/98	11629,14068,15945,17242,19141,20296,20306,20315,55985,66166	Aif1,F7,Cxcl10,Mdk,Lgmn,Ccl2,Ccl7,Cxcl12,Cxcl13,S100a14
3_Member	GO Biological Processes	GO:0090026	positive regulation of monocyte chemotaxis	-7.31651	-4.86196	6/22	11629,15945,19141,20296,20315,66166	Aif1,Cxcl10,Lgmn,Ccl2,Cxcl12,S100a14
3_Member	GO Biological Processes	GO:0071677	positive regulation of mononuclear cell migration	-6.49155	-4.17021	8/69	11629,15945,19141,20296,20306,20315,55985,66166	Aif1,Cxcl10,Lgmn,Ccl2,Ccl7,Cxcl12,Cxcl13,S100a14
3_Member	GO Biological Processes	GO:0030336	negative regulation of cell migration	-3.8503	-1.94193	11/295	11629,11816,12774,16181,20293,20296,20315,20377,21857,55985,74748	Aif1,Apoe,Ccr5,Il1rn,Ccl12,Ccl2,Cxcl12,Sfrp1,Timp1,Cxcl13,Slamf8
3_Member	GO Biological Processes	GO:2000146	negative regulation of cell motility	-3.68767	-1.80342	11/308	11629,11816,12774,16181,20293,20296,20315,20377,21857,55985,74748	Aif1,Apoe,Ccr5,Il1rn,Ccl12,Ccl2,Cxcl12,Sfrp1,Timp1,Cxcl13,Slamf8
3_Member	GO Biological Processes	GO:0051271	negative regulation of cellular component movement	-3.58026	-1.70929	11/317	11629,11816,12774,16181,20293,20296,20315,20377,21857,55985,74748	Aif1,Apoe,Ccr5,Il1rn,Ccl12,Ccl2,Cxcl12,Sfrp1,Timp1,Cxcl13,Slamf8
3_Member	GO Biological Processes	GO:0040013	negative regulation of locomotion	-3.29149	-1.48517	11/343	11629,11816,12774,16181,20293,20296,20315,20377,21857,55985,74748	Aif1,Apoe,Ccr5,Il1rn,Ccl12,Ccl2,Cxcl12,Sfrp1,Timp1,Cxcl13,Slamf8
4_Summary	GO Cellular Components	GO:0009897	external side of plasma membrane	-12.6625	-9.77828	31/656	11816,12477,12523,12766,12774,12982,12983,12984,13038,14129,14130,14131,15945,16404,16407,16411,16414,16420,17329,17474,20315,24088,56619,56620,67133,69810,75345,98365,170744,246256,246278	Apoe,Ctla4,Cd84,Cxcr3,Ccr5,Csf2ra,Csf2rb,Csf2rb2,Ctsk,Fcgr1,Fcgr2b,Fcgr3,Cxcl10,Itga7,Itgae,Itgax,Itgb2,Itgb6,Cxcl9,Clec4d,Cxcl12,Tlr2,Clec4e,Clec4n,Gp2,Clec4b1,Slamf7,Slamf9,Tlr8,Fcgr4,Cd207
4_Member	GO Cellular Components	GO:0009897	external side of plasma membrane	-12.6625	-9.77828	31/656	11816,12477,12523,12766,12774,12982,12983,12984,13038,14129,14130,14131,15945,16404,16407,16411,16414,16420,17329,17474,20315,24088,56619,56620,67133,69810,75345,98365,170744,246256,246278	Apoe,Ctla4,Cd84,Cxcr3,Ccr5,Csf2ra,Csf2rb,Csf2rb2,Ctsk,Fcgr1,Fcgr2b,Fcgr3,Cxcl10,Itga7,Itgae,Itgax,Itgb2,Itgb6,Cxcl9,Clec4d,Cxcl12,Tlr2,Clec4e,Clec4n,Gp2,Clec4b1,Slamf7,Slamf9,Tlr8,Fcgr4,Cd207
5_Summary	GO Cellular Components	GO:0031012	extracellular matrix	-10.3535	-7.57505	25/523	11816,12832,13033,13717,14264,16000,16644,16772,17022,17381,17384,17386,17387,17390,19074,19288,19699,20377,21826,21857,21923,50530,53867,67896,240913,67133,12738,12740,15368,16664,17153,20753	Apoe,Col5a2,Ctsd,Eln,Fmod,Igf1,Kng1,Lama1,Lum,Mmp12,Mmp10,Mmp13,Mmp14,Mmp2,Prg2,Ptx3,Reln,Sfrp1,Thbs2,Timp1,Tnc,Mfap5,Col5a3,Ccdc80,Adamts4,Gp2,Cldn2,Cldn4,Hmox1,Krt14,Mal,Sprr1a
5_Member	GO Cellular Components	GO:0031012	extracellular matrix	-10.3535	-7.57505	25/523	11816,12832,13033,13717,14264,16000,16644,16772,17022,17381,17384,17386,17387,17390,19074,19288,19699,20377,21826,21857,21923,50530,53867,67896,240913	Apoe,Col5a2,Ctsd,Eln,Fmod,Igf1,Kng1,Lama1,Lum,Mmp12,Mmp10,Mmp13,Mmp14,Mmp2,Prg2,Ptx3,Reln,Sfrp1,Thbs2,Timp1,Tnc,Mfap5,Col5a3,Ccdc80,Adamts4
5_Member	GO Cellular Components	GO:0030312	external encapsulating structure	-10.3182	-7.55138	25/525	11816,12832,13033,13717,14264,16000,16644,16772,17022,17381,17384,17386,17387,17390,19074,19288,19699,20377,21826,21857,21923,50530,53867,67896,240913	Apoe,Col5a2,Ctsd,Eln,Fmod,Igf1,Kng1,Lama1,Lum,Mmp12,Mmp10,Mmp13,Mmp14,Mmp2,Prg2,Ptx3,Reln,Sfrp1,Thbs2,Timp1,Tnc,Mfap5,Col5a3,Ccdc80,Adamts4
5_Member	GO Cellular Components	GO:0062023	collagen-containing extracellular matrix	-7.26843	-4.81941	18/394	12832,13033,13717,14264,16000,16644,16772,17022,19074,19699,20377,21826,21857,21923,50530,53867,67896,240913	Col5a2,Ctsd,Eln,Fmod,Igf1,Kng1,Lama1,Lum,Prg2,Reln,Sfrp1,Thbs2,Timp1,Tnc,Mfap5,Col5a3,Ccdc80,Adamts4
5_Member	GO Molecular Functions	GO:0005201	extracellular matrix structural constituent	-5.70538	-3.50795	10/150	12832,13717,16772,17022,19074,19699,21923,50530,53867,67133	Col5a2,Eln,Lama1,Lum,Prg2,Reln,Tnc,Mfap5,Col5a3,Gp2
5_Member	GO Molecular Functions	GO:0005198	structural molecule activity	-3.75379	-1.85739	16/584	12738,12740,12832,13717,15368,16664,16772,17022,17153,19074,19699,20753,21923,50530,53867,67133	Cldn2,Cldn4,Col5a2,Eln,Hmox1,Krt14,Lama1,Lum,Mal,Prg2,Reln,Sprr1a,Tnc,Mfap5,Col5a3,Gp2
6_Summary	GO Biological Processes	GO:0001775	cell activation	-9.96093	-7.22707	28/686	11629,12259,12523,13421,14131,15945,16000,16414,16420,16431,17242,17474,20315,21857,22177,23882,24088,24108,26570,51797,56619,69810,74748,75345,83433,98365,171285,246256,80752,20377,21973,23845,50530,55985	Aif1,C1qa,Cd84,Dnase1l3,Fcgr3,Cxcl10,Igf1,Itgb2,Itgb6,Itm2a,Mdk,Clec4d,Cxcl12,Timp1,Tyrobp,Gadd45g,Tlr2,Ubd,Slc7a11,Ctps,Clec4e,Clec4b1,Slamf8,Slamf7,Trem2,Slamf9,Havcr2,Fcgr4,Fam20c,Sfrp1,Top2a,Clec5a,Mfap5,Cxcl13
6_Member	GO Biological Processes	GO:0001775	cell activation	-9.96093	-7.22707	28/686	11629,12259,12523,13421,14131,15945,16000,16414,16420,16431,17242,17474,20315,21857,22177,23882,24088,24108,26570,51797,56619,69810,74748,75345,83433,98365,171285,246256	Aif1,C1qa,Cd84,Dnase1l3,Fcgr3,Cxcl10,Igf1,Itgb2,Itgb6,Itm2a,Mdk,Clec4d,Cxcl12,Timp1,Tyrobp,Gadd45g,Tlr2,Ubd,Slc7a11,Ctps,Clec4e,Clec4b1,Slamf8,Slamf7,Trem2,Slamf9,Havcr2,Fcgr4
6_Member	GO Biological Processes	GO:0045321	leukocyte activation	-8.43547	-5.83701	24/598	11629,12259,12523,13421,14131,16414,16420,16431,17242,17474,20315,22177,23882,24088,24108,51797,56619,69810,74748,75345,83433,98365,171285,246256	Aif1,C1qa,Cd84,Dnase1l3,Fcgr3,Itgb2,Itgb6,Itm2a,Mdk,Clec4d,Cxcl12,Tyrobp,Gadd45g,Tlr2,Ubd,Ctps,Clec4e,Clec4b1,Slamf8,Slamf7,Trem2,Slamf9,Havcr2,Fcgr4
6_Member	GO Biological Processes	GO:0002366	leukocyte activation involved in immune response	-3.76513	-1.86565	9/205	13421,16431,17242,17474,22177,23882,56619,83433,171285	Dnase1l3,Itm2a,Mdk,Clec4d,Tyrobp,Gadd45g,Clec4e,Trem2,Havcr2
6_Member	GO Biological Processes	GO:0042110	T cell activation	-3.76159	-1.86365	11/302	12523,16414,17242,17474,20315,23882,51797,56619,69810,75345,98365	Cd84,Itgb2,Mdk,Clec4d,Cxcl12,Gadd45g,Ctps,Clec4e,Clec4b1,Slamf7,Slamf9
6_Member	GO Biological Processes	GO:0002263	cell activation involved in immune response	-3.70237	-1.81361	9/209	13421,16431,17242,17474,22177,23882,56619,83433,171285	Dnase1l3,Itm2a,Mdk,Clec4d,Tyrobp,Gadd45g,Clec4e,Trem2,Havcr2
6_Member	GO Biological Processes	GO:0097028	dendritic cell differentiation	-3.32336	-1.51201	4/38	16420,24108,83433,98365	Itgb6,Ubd,Trem2,Slamf9
6_Member	GO Biological Processes	GO:0046649	lymphocyte activation	-3.15764	-1.38271	13/473	12523,16414,16431,17242,17474,20315,23882,51797,56619,69810,74748,75345,98365	Cd84,Itgb2,Itm2a,Mdk,Clec4d,Cxcl12,Gadd45g,Ctps,Clec4e,Clec4b1,Slamf8,Slamf7,Slamf9
6_Member	GO Biological Processes	GO:0002521	leukocyte differentiation	-3.09874	-1.34093	12/420	16420,16431,17474,22177,23882,24088,24108,56619,74748,80752,83433,98365	Itgb6,Itm2a,Clec4d,Tyrobp,Gadd45g,Tlr2,Ubd,Clec4e,Slamf8,Fam20c,Trem2,Slamf9
6_Member	GO Biological Processes	GO:0002573	myeloid leukocyte differentiation	-2.7869	-1.09482	6/130	16420,22177,24088,24108,80752,83433	Itgb6,Tyrobp,Tlr2,Ubd,Fam20c,Trem2
6_Member	GO Biological Processes	GO:0048534	hematopoietic or lymphoid organ development	-2.74858	-1.0647	17/794	16420,16431,17474,20377,21973,22177,23845,23882,24088,24108,50530,55985,56619,74748,80752,83433,98365	Itgb6,Itm2a,Clec4d,Sfrp1,Top2a,Tyrobp,Clec5a,Gadd45g,Tlr2,Ubd,Mfap5,Cxcl13,Clec4e,Slamf8,Fam20c,Trem2,Slamf9
6_Member	GO Biological Processes	GO:0030097	hemopoiesis	-2.69907	-1.02174	16/733	16420,16431,17474,20377,21973,22177,23845,23882,24088,24108,50530,56619,74748,80752,83433,98365	Itgb6,Itm2a,Clec4d,Sfrp1,Top2a,Tyrobp,Clec5a,Gadd45g,Tlr2,Ubd,Mfap5,Clec4e,Slamf8,Fam20c,Trem2,Slamf9
6_Member	GO Biological Processes	GO:1903131	mononuclear cell differentiation	-2.14105	-0.571101	9/352	16420,16431,17474,23882,24108,56619,74748,83433,98365	Itgb6,Itm2a,Clec4d,Gadd45g,Ubd,Clec4e,Slamf8,Trem2,Slamf9
6_Member	GO Biological Processes	GO:0002292	T cell differentiation involved in immune response	-2.11672	-0.550393	3/42	17474,23882,56619	Clec4d,Gadd45g,Clec4e
6_Member	GO Biological Processes	GO:0002286	T cell activation involved in immune response	-2.0548	-0.500548	4/84	17242,17474,23882,56619	Mdk,Clec4d,Gadd45g,Clec4e
7_Summary	GO Biological Processes	GO:0002886	regulation of myeloid leukocyte mediated immunity	-9.8487	-7.13552	11/75	11541,11846,12523,13421,14129,14131,14825,15368,16414,22177,68891,14130,20296,24088,83433,171285,12630,74748,109820,12575,16819,11847,13033,15117,17153,19734,56807,171180	Adora2b,Arg1,Cd84,Dnase1l3,Fcgr1,Fcgr3,Cxcl1,Hmox1,Itgb2,Tyrobp,Cd177,Fcgr2b,Ccl2,Tlr2,Trem2,Havcr2,Cfi,Slamf8,Pgc,Cdkn1a,Lcn2,Arg2,Ctsd,Has2,Mal,Rgs16,Scamp5,Syt12
7_Member	GO Biological Processes	GO:0002886	regulation of myeloid leukocyte mediated immunity	-9.8487	-7.13552	11/75	11541,11846,12523,13421,14129,14131,14825,15368,16414,22177,68891	Adora2b,Arg1,Cd84,Dnase1l3,Fcgr1,Fcgr3,Cxcl1,Hmox1,Itgb2,Tyrobp,Cd177
7_Member	GO Biological Processes	GO:0002888	positive regulation of myeloid leukocyte mediated immunity	-8.04811	-5.47232	7/29	11846,14129,14131,14825,16414,22177,68891	Arg1,Fcgr1,Fcgr3,Cxcl1,Itgb2,Tyrobp,Cd177
7_Member	GO Biological Processes	GO:0002703	regulation of leukocyte mediated immunity	-7.45366	-4.95212	16/299	11541,11846,12523,13421,14129,14130,14131,14825,15368,16414,20296,22177,24088,68891,83433,171285	Adora2b,Arg1,Cd84,Dnase1l3,Fcgr1,Fcgr2b,Fcgr3,Cxcl1,Hmox1,Itgb2,Ccl2,Tyrobp,Tlr2,Cd177,Trem2,Havcr2
7_Member	GO Biological Processes	GO:0002697	regulation of immune effector process	-7.40039	-4.9288	19/431	11541,11846,12523,12630,13421,14129,14130,14131,14825,15368,16414,20296,22177,24088,68891,74748,83433,109820,171285	Adora2b,Arg1,Cd84,Cfi,Dnase1l3,Fcgr1,Fcgr2b,Fcgr3,Cxcl1,Hmox1,Itgb2,Ccl2,Tyrobp,Tlr2,Cd177,Slamf8,Trem2,Pgc,Havcr2
7_Member	GO Biological Processes	GO:0002699	positive regulation of immune effector process	-5.80611	-3.59301	14/304	11541,11846,12523,14129,14131,14825,15368,16414,20296,22177,24088,68891,83433,109820	Adora2b,Arg1,Cd84,Fcgr1,Fcgr3,Cxcl1,Hmox1,Itgb2,Ccl2,Tyrobp,Tlr2,Cd177,Trem2,Pgc
7_Member	GO Biological Processes	GO:0032930	positive regulation of superoxide anion generation	-4.11945	-2.169	4/24	14825,16414,22177,68891	Cxcl1,Itgb2,Tyrobp,Cd177
7_Member	GO Biological Processes	GO:0002705	positive regulation of leukocyte mediated immunity	-4.10345	-2.15648	9/185	11846,14129,14131,14825,16414,20296,22177,68891,83433	Arg1,Fcgr1,Fcgr3,Cxcl1,Itgb2,Ccl2,Tyrobp,Cd177,Trem2
7_Member	GO Biological Processes	GO:2000379	positive regulation of reactive oxygen species metabolic process	-3.97384	-2.04383	6/78	12575,14825,16414,16819,22177,68891	Cdkn1a,Cxcl1,Itgb2,Lcn2,Tyrobp,Cd177
7_Member	GO Biological Processes	GO:0032928	regulation of superoxide anion generation	-3.84767	-1.94193	4/28	14825,16414,22177,68891	Cxcl1,Itgb2,Tyrobp,Cd177
7_Member	GO Biological Processes	GO:0043300	regulation of leukocyte degranulation	-3.52119	-1.6673	5/61	11541,12523,15368,16414,68891	Adora2b,Cd84,Hmox1,Itgb2,Cd177
7_Member	GO Biological Processes	GO:0090322	regulation of superoxide metabolic process	-3.51218	-1.66254	4/34	14825,16414,22177,68891	Cxcl1,Itgb2,Tyrobp,Cd177
7_Member	GO Biological Processes	GO:2000377	regulation of reactive oxygen species metabolic process	-3.0329	-1.29048	7/160	11847,12575,14825,16414,16819,22177,68891	Arg2,Cdkn1a,Cxcl1,Itgb2,Lcn2,Tyrobp,Cd177
7_Member	GO Cellular Components	GO:0045121	membrane raft	-2.81214	-1.11385	11/393	13033,14129,14130,15117,15368,16414,17153,19734,24088,68891,83433	Ctsd,Fcgr1,Fcgr2b,Has2,Hmox1,Itgb2,Mal,Rgs16,Tlr2,Cd177,Trem2
7_Member	GO Cellular Components	GO:0098857	membrane microdomain	-2.80343	-1.10806	11/394	13033,14129,14130,15117,15368,16414,17153,19734,24088,68891,83433	Ctsd,Fcgr1,Fcgr2b,Has2,Hmox1,Itgb2,Mal,Rgs16,Tlr2,Cd177,Trem2
7_Member	GO Cellular Components	GO:0044853	plasma membrane raft	-2.6876	-1.01192	6/136	15117,15368,16414,17153,68891,83433	Has2,Hmox1,Itgb2,Mal,Cd177,Trem2
7_Member	GO Biological Processes	GO:1903305	regulation of regulated secretory pathway	-2.64437	-0.975329	7/187	11541,12523,15368,16414,56807,68891,171180	Adora2b,Cd84,Hmox1,Itgb2,Scamp5,Cd177,Syt12
7_Member	GO Biological Processes	GO:1903307	positive regulation of regulated secretory pathway	-2.42454	-0.792221	4/66	11541,16414,56807,68891	Adora2b,Itgb2,Scamp5,Cd177
7_Member	GO Biological Processes	GO:0043302	positive regulation of leukocyte degranulation	-2.17582	-0.600023	3/40	11541,16414,68891	Adora2b,Itgb2,Cd177
7_Member	GO Biological Processes	GO:0045123	cellular extravasation	-2.00755	-0.464364	3/46	16414,20296,68891	Itgb2,Ccl2,Cd177
8_Summary	GO Molecular Functions	GO:0005539	glycosaminoglycan binding	-8.99759	-6.33218	16/233	11816,15945,17002,17242,20296,20306,20307,20377,21826,24088,53867,55985,67896,83433,93695,217847	Apoe,Cxcl10,Ltf,Mdk,Ccl2,Ccl7,Ccl8,Sfrp1,Thbs2,Tlr2,Col5a3,Cxcl13,Ccdc80,Trem2,Gpnmb,Serpina10
8_Member	GO Molecular Functions	GO:0005539	glycosaminoglycan binding	-8.99759	-6.33218	16/233	11816,15945,17002,17242,20296,20306,20307,20377,21826,24088,53867,55985,67896,83433,93695,217847	Apoe,Cxcl10,Ltf,Mdk,Ccl2,Ccl7,Ccl8,Sfrp1,Thbs2,Tlr2,Col5a3,Cxcl13,Ccdc80,Trem2,Gpnmb,Serpina10
8_Member	GO Molecular Functions	GO:0008201	heparin binding	-8.95867	-6.30222	14/170	11816,15945,17002,17242,20296,20306,20307,20377,21826,53867,55985,67896,93695,217847	Apoe,Cxcl10,Ltf,Mdk,Ccl2,Ccl7,Ccl8,Sfrp1,Thbs2,Col5a3,Cxcl13,Ccdc80,Gpnmb,Serpina10
8_Member	GO Molecular Functions	GO:1901681	sulfur compound binding	-6.15647	-3.91362	14/284	11816,15945,17002,17242,20296,20306,20307,20377,21826,53867,55985,67896,93695,217847	Apoe,Cxcl10,Ltf,Mdk,Ccl2,Ccl7,Ccl8,Sfrp1,Thbs2,Col5a3,Cxcl13,Ccdc80,Gpnmb,Serpina10
9_Summary	GO Biological Processes	GO:0030155	regulation of cell adhesion	-8.66862	-6.04325	28/783	11629,11846,11847,12182,12310,12477,12766,12774,14345,15117,16000,16181,16414,16644,16772,16878,17242,17381,17387,17390,20296,20315,20750,21923,55985,67896,93695,171285,12262,12523,14130,15368,20293,20377,22177,74748,83433,11541,11816,12575,17474,56644,68891,75345,12982,12983,12984,19130,19222,20259,24088,19074,69810,81799,170744	Aif1,Arg1,Arg2,Bst1,Calca,Ctla4,Cxcr3,Ccr5,Fut4,Has2,Igf1,Il1rn,Itgb2,Kng1,Lama1,Lif,Mdk,Mmp12,Mmp14,Mmp2,Ccl2,Cxcl12,Spp1,Tnc,Cxcl13,Ccdc80,Gpnmb,Havcr2,C1qc,Cd84,Fcgr2b,Hmox1,Ccl12,Sfrp1,Tyrobp,Slamf8,Trem2,Adora2b,Apoe,Cdkn1a,Clec4d,Clec7a,Cd177,Slamf7,Csf2ra,Csf2rb,Csf2rb2,Prox1,Ptgir,Scin,Tlr2,Prg2,Clec4b1,C1qtnf3,Tlr8
9_Member	GO Biological Processes	GO:0030155	regulation of cell adhesion	-8.66862	-6.04325	28/783	11629,11846,11847,12182,12310,12477,12766,12774,14345,15117,16000,16181,16414,16644,16772,16878,17242,17381,17387,17390,20296,20315,20750,21923,55985,67896,93695,171285	Aif1,Arg1,Arg2,Bst1,Calca,Ctla4,Cxcr3,Ccr5,Fut4,Has2,Igf1,Il1rn,Itgb2,Kng1,Lama1,Lif,Mdk,Mmp12,Mmp14,Mmp2,Ccl2,Cxcl12,Spp1,Tnc,Cxcl13,Ccdc80,Gpnmb,Havcr2
9_Member	GO Biological Processes	GO:0002683	negative regulation of immune system process	-7.85752	-5.31706	20/448	11846,11847,12262,12310,12477,12523,14130,15368,16000,17242,17381,20293,20296,20315,20377,22177,74748,83433,93695,171285	Arg1,Arg2,C1qc,Calca,Ctla4,Cd84,Fcgr2b,Hmox1,Igf1,Mdk,Mmp12,Ccl12,Ccl2,Cxcl12,Sfrp1,Tyrobp,Slamf8,Trem2,Gpnmb,Havcr2
9_Member	GO Biological Processes	GO:0050865	regulation of cell activation	-7.40846	-4.93105	26/784	11541,11629,11816,11846,11847,12182,12477,12523,12575,14130,15368,16000,16414,17242,17387,17474,20296,20377,22177,56644,68891,74748,75345,83433,93695,171285	Adora2b,Aif1,Apoe,Arg1,Arg2,Bst1,Ctla4,Cd84,Cdkn1a,Fcgr2b,Hmox1,Igf1,Itgb2,Mdk,Mmp14,Clec4d,Ccl2,Sfrp1,Tyrobp,Clec7a,Cd177,Slamf8,Slamf7,Trem2,Gpnmb,Havcr2
9_Member	GO Biological Processes	GO:0002694	regulation of leukocyte activation	-7.37067	-4.90892	25/733	11541,11629,11846,11847,12182,12477,12523,12575,14130,15368,16000,16414,17242,17387,17474,20296,20377,22177,56644,68891,74748,75345,83433,93695,171285	Adora2b,Aif1,Arg1,Arg2,Bst1,Ctla4,Cd84,Cdkn1a,Fcgr2b,Hmox1,Igf1,Itgb2,Mdk,Mmp14,Clec4d,Ccl2,Sfrp1,Tyrobp,Clec7a,Cd177,Slamf8,Slamf7,Trem2,Gpnmb,Havcr2
9_Member	GO Biological Processes	GO:0070663	regulation of leukocyte proliferation	-7.25376	-4.8156	15/269	11629,11846,11847,12182,12477,12575,12982,12983,12984,14130,16000,20293,22177,93695,171285	Aif1,Arg1,Arg2,Bst1,Ctla4,Cdkn1a,Csf2ra,Csf2rb,Csf2rb2,Fcgr2b,Igf1,Ccl12,Tyrobp,Gpnmb,Havcr2
9_Member	GO Biological Processes	GO:0008285	negative regulation of cell population proliferation	-6.93947	-4.5171	25/772	11541,11629,11816,11846,11847,12477,12575,12766,12774,14130,15368,16000,16878,19130,19222,20259,20293,20296,20315,20377,22177,24088,83433,93695,171285	Adora2b,Aif1,Apoe,Arg1,Arg2,Ctla4,Cdkn1a,Cxcr3,Ccr5,Fcgr2b,Hmox1,Igf1,Lif,Prox1,Ptgir,Scin,Ccl12,Ccl2,Cxcl12,Sfrp1,Tyrobp,Tlr2,Trem2,Gpnmb,Havcr2
9_Member	GO Biological Processes	GO:0001818	negative regulation of cytokine production	-6.71309	-4.33957	15/296	11846,11847,12523,14130,15368,16000,19074,22177,24088,69810,81799,83433,93695,170744,171285	Arg1,Arg2,Cd84,Fcgr2b,Hmox1,Igf1,Prg2,Tyrobp,Tlr2,Clec4b1,C1qtnf3,Trem2,Gpnmb,Tlr8,Havcr2
9_Member	GO Biological Processes	GO:0050866	negative regulation of cell activation	-6.53275	-4.20071	13/225	11816,11846,11847,12477,12523,14130,15368,17242,20377,22177,83433,93695,171285	Apoe,Arg1,Arg2,Ctla4,Cd84,Fcgr2b,Hmox1,Mdk,Sfrp1,Tyrobp,Trem2,Gpnmb,Havcr2
9_Member	GO Biological Processes	GO:0002695	negative regulation of leukocyte activation	-5.36182	-3.21312	11/202	11846,11847,12477,12523,14130,15368,17242,20377,22177,93695,171285	Arg1,Arg2,Ctla4,Cd84,Fcgr2b,Hmox1,Mdk,Sfrp1,Tyrobp,Gpnmb,Havcr2
9_Member	GO Biological Processes	GO:0070664	negative regulation of leukocyte proliferation	-5.32023	-3.1777	8/98	11846,11847,12477,14130,20293,22177,93695,171285	Arg1,Arg2,Ctla4,Fcgr2b,Ccl12,Tyrobp,Gpnmb,Havcr2
9_Member	GO Biological Processes	GO:0007162	negative regulation of cell adhesion	-4.94546	-2.85409	13/313	11846,11847,12477,16181,16644,17242,17381,17387,17390,20315,21923,93695,171285	Arg1,Arg2,Ctla4,Il1rn,Kng1,Mdk,Mmp12,Mmp14,Mmp2,Cxcl12,Tnc,Gpnmb,Havcr2
9_Member	GO Biological Processes	GO:0022407	regulation of cell-cell adhesion	-4.90346	-2.81926	16/467	11629,11846,11847,12477,12774,14345,15117,16000,16181,16414,17242,20296,20315,55985,93695,171285	Aif1,Arg1,Arg2,Ctla4,Ccr5,Fut4,Has2,Igf1,Il1rn,Itgb2,Mdk,Ccl2,Cxcl12,Cxcl13,Gpnmb,Havcr2
9_Member	GO Biological Processes	GO:0050670	regulation of lymphocyte proliferation	-4.57394	-2.54327	11/245	11629,11846,11847,12182,12477,12575,14130,16000,22177,93695,171285	Aif1,Arg1,Arg2,Bst1,Ctla4,Cdkn1a,Fcgr2b,Igf1,Tyrobp,Gpnmb,Havcr2
9_Member	GO Biological Processes	GO:1903037	regulation of leukocyte cell-cell adhesion	-4.54119	-2.51458	13/342	11629,11846,11847,12477,14345,15117,16000,16414,17242,20296,20315,93695,171285	Aif1,Arg1,Arg2,Ctla4,Fut4,Has2,Igf1,Itgb2,Mdk,Ccl2,Cxcl12,Gpnmb,Havcr2
9_Member	GO Biological Processes	GO:0050672	negative regulation of lymphocyte proliferation	-4.52099	-2.50678	7/92	11846,11847,12477,14130,22177,93695,171285	Arg1,Arg2,Ctla4,Fcgr2b,Tyrobp,Gpnmb,Havcr2
9_Member	GO Biological Processes	GO:0051249	regulation of lymphocyte activation	-4.51291	-2.50072	18/617	11629,11846,11847,12182,12477,12575,14130,16000,17242,17387,20296,20377,22177,56644,74748,75345,93695,171285	Aif1,Arg1,Arg2,Bst1,Ctla4,Cdkn1a,Fcgr2b,Igf1,Mdk,Mmp14,Ccl2,Sfrp1,Tyrobp,Clec7a,Slamf8,Slamf7,Gpnmb,Havcr2
9_Member	GO Biological Processes	GO:0032944	regulation of mononuclear cell proliferation	-4.50942	-2.49923	11/249	11629,11846,11847,12182,12477,12575,14130,16000,22177,93695,171285	Aif1,Arg1,Arg2,Bst1,Ctla4,Cdkn1a,Fcgr2b,Igf1,Tyrobp,Gpnmb,Havcr2
9_Member	GO Biological Processes	GO:0032945	negative regulation of mononuclear cell proliferation	-4.49051	-2.48629	7/93	11846,11847,12477,14130,22177,93695,171285	Arg1,Arg2,Ctla4,Fcgr2b,Tyrobp,Gpnmb,Havcr2
9_Member	GO Biological Processes	GO:0051250	negative regulation of lymphocyte activation	-4.38803	-2.3955	9/170	11846,11847,12477,14130,17242,20377,22177,93695,171285	Arg1,Arg2,Ctla4,Fcgr2b,Mdk,Sfrp1,Tyrobp,Gpnmb,Havcr2
9_Member	GO Biological Processes	GO:0032720	negative regulation of tumor necrosis factor production	-4.23822	-2.26997	6/70	11847,16000,69810,83433,93695,171285	Arg2,Igf1,Clec4b1,Trem2,Gpnmb,Havcr2
9_Member	GO Biological Processes	GO:1903556	negative regulation of tumor necrosis factor superfamily cytokine production	-4.20333	-2.2387	6/71	11847,16000,69810,83433,93695,171285	Arg2,Igf1,Clec4b1,Trem2,Gpnmb,Havcr2
9_Member	GO Biological Processes	GO:0045785	positive regulation of cell adhesion	-4.16378	-2.20453	15/481	11629,12310,12774,14345,15117,16000,16414,16878,17242,20296,20315,20750,55985,67896,171285	Aif1,Calca,Ccr5,Fut4,Has2,Igf1,Itgb2,Lif,Mdk,Ccl2,Cxcl12,Spp1,Cxcl13,Ccdc80,Havcr2
9_Member	GO Biological Processes	GO:0002696	positive regulation of leukocyte activation	-3.90122	-1.97945	15/508	11541,11629,12182,12575,16000,16414,17242,17387,17474,20296,22177,56644,68891,83433,171285	Adora2b,Aif1,Bst1,Cdkn1a,Igf1,Itgb2,Mdk,Mmp14,Clec4d,Ccl2,Tyrobp,Clec7a,Cd177,Trem2,Havcr2
9_Member	GO Biological Processes	GO:0050867	positive regulation of cell activation	-3.72791	-1.83579	15/527	11541,11629,12182,12575,16000,16414,17242,17387,17474,20296,22177,56644,68891,83433,171285	Adora2b,Aif1,Bst1,Cdkn1a,Igf1,Itgb2,Mdk,Mmp14,Clec4d,Ccl2,Tyrobp,Clec7a,Cd177,Trem2,Havcr2
9_Member	GO Biological Processes	GO:1903038	negative regulation of leukocyte cell-cell adhesion	-3.25036	-1.45516	7/147	11846,11847,12477,17242,20315,93695,171285	Arg1,Arg2,Ctla4,Mdk,Cxcl12,Gpnmb,Havcr2
9_Member	GO Biological Processes	GO:0022409	positive regulation of cell-cell adhesion	-3.20054	-1.41738	10/297	11629,12774,14345,15117,16000,16414,17242,20296,55985,171285	Aif1,Ccr5,Fut4,Has2,Igf1,Itgb2,Mdk,Ccl2,Cxcl13,Havcr2
9_Member	GO Biological Processes	GO:0022408	negative regulation of cell-cell adhesion	-3.02699	-1.28673	8/208	11846,11847,12477,16181,17242,20315,93695,171285	Arg1,Arg2,Ctla4,Il1rn,Mdk,Cxcl12,Gpnmb,Havcr2
9_Member	GO Biological Processes	GO:0050868	negative regulation of T cell activation	-2.73656	-1.05643	6/133	11846,11847,12477,17242,93695,171285	Arg1,Arg2,Ctla4,Mdk,Gpnmb,Havcr2
9_Member	GO Biological Processes	GO:0042129	regulation of T cell proliferation	-2.64437	-0.975329	7/187	11629,11846,11847,12477,16000,93695,171285	Aif1,Arg1,Arg2,Ctla4,Igf1,Gpnmb,Havcr2
9_Member	GO Biological Processes	GO:1903039	positive regulation of leukocyte cell-cell adhesion	-2.55767	-0.908257	8/247	11629,14345,15117,16000,16414,17242,20296,171285	Aif1,Fut4,Has2,Igf1,Itgb2,Mdk,Ccl2,Havcr2
9_Member	GO Biological Processes	GO:0042130	negative regulation of T cell proliferation	-2.22658	-0.637331	4/75	11846,11847,93695,171285	Arg1,Arg2,Gpnmb,Havcr2
9_Member	GO Biological Processes	GO:0050863	regulation of T cell activation	-2.17213	-0.597072	9/348	11629,11846,11847,12477,16000,17242,20296,93695,171285	Aif1,Arg1,Arg2,Ctla4,Igf1,Mdk,Ccl2,Gpnmb,Havcr2
10_Summary	GO Biological Processes	GO:0050679	positive regulation of epithelial cell proliferation	-8.561	-5.94675	15/215	11541,11846,13123,15117,15368,16000,17242,17381,19130,20296,20315,20377,21816,22061,76905,11799,11816,12766,20293,12310,12702,13654,16404,16772,16878,17390,18212,22422,11839,17387,21923	Adora2b,Arg1,Cyp7b1,Has2,Hmox1,Igf1,Mdk,Mmp12,Prox1,Ccl2,Cxcl12,Sfrp1,Tgm1,Trp63,Lrg1,Birc5,Apoe,Cxcr3,Ccl12,Calca,Socs3,Egr2,Itga7,Lama1,Lif,Mmp2,Ntrk2,Wnt7b,Areg,Mmp14,Tnc
10_Member	GO Biological Processes	GO:0050679	positive regulation of epithelial cell proliferation	-8.561	-5.94675	15/215	11541,11846,13123,15117,15368,16000,17242,17381,19130,20296,20315,20377,21816,22061,76905	Adora2b,Arg1,Cyp7b1,Has2,Hmox1,Igf1,Mdk,Mmp12,Prox1,Ccl2,Cxcl12,Sfrp1,Tgm1,Trp63,Lrg1
10_Member	GO Biological Processes	GO:0050678	regulation of epithelial cell proliferation	-7.84786	-5.31412	19/404	11541,11799,11816,11846,12766,13123,15117,15368,16000,17242,17381,19130,20293,20296,20315,20377,21816,22061,76905	Adora2b,Birc5,Apoe,Arg1,Cxcr3,Cyp7b1,Has2,Hmox1,Igf1,Mdk,Mmp12,Prox1,Ccl12,Ccl2,Cxcl12,Sfrp1,Tgm1,Trp63,Lrg1
10_Member	GO Biological Processes	GO:0001936	regulation of endothelial cell proliferation	-7.095	-4.66217	12/167	11541,11816,11846,12766,15368,16000,17242,19130,20293,20296,20315,76905	Adora2b,Apoe,Arg1,Cxcr3,Hmox1,Igf1,Mdk,Prox1,Ccl12,Ccl2,Cxcl12,Lrg1
10_Member	GO Biological Processes	GO:0001938	positive regulation of endothelial cell proliferation	-6.31599	-4.04122	9/99	11541,11846,15368,16000,17242,19130,20296,20315,76905	Adora2b,Arg1,Hmox1,Igf1,Mdk,Prox1,Ccl2,Cxcl12,Lrg1
10_Member	GO Biological Processes	GO:0001944	vasculature development	-4.79869	-2.7308	18/587	11816,12310,12702,12766,13654,15117,15368,16000,16404,16772,16878,17390,18212,19130,20293,20296,20315,22422	Apoe,Calca,Socs3,Cxcr3,Egr2,Has2,Hmox1,Igf1,Itga7,Lama1,Lif,Mmp2,Ntrk2,Prox1,Ccl12,Ccl2,Cxcl12,Wnt7b
10_Member	GO Biological Processes	GO:0035239	tube morphogenesis	-3.99298	-2.05796	19/740	11816,11839,12766,15117,15368,16000,16404,16772,17387,17390,18212,19130,20293,20296,20315,20377,21923,22061,22422	Apoe,Areg,Cxcr3,Has2,Hmox1,Igf1,Itga7,Lama1,Mmp14,Mmp2,Ntrk2,Prox1,Ccl12,Ccl2,Cxcl12,Sfrp1,Tnc,Trp63,Wnt7b
10_Member	GO Biological Processes	GO:0001568	blood vessel development	-3.54645	-1.68552	15/548	11816,12702,12766,13654,15117,15368,16404,16772,17390,18212,19130,20293,20296,20315,22422	Apoe,Socs3,Cxcr3,Egr2,Has2,Hmox1,Itga7,Lama1,Mmp2,Ntrk2,Prox1,Ccl12,Ccl2,Cxcl12,Wnt7b
10_Member	GO Biological Processes	GO:0048514	blood vessel morphogenesis	-3.41453	-1.58244	13/444	11816,12766,15117,15368,16404,16772,17390,18212,19130,20293,20296,20315,22422	Apoe,Cxcr3,Has2,Hmox1,Itga7,Lama1,Mmp2,Ntrk2,Prox1,Ccl12,Ccl2,Cxcl12,Wnt7b
11_Summary	GO Molecular Functions	GO:0019770	IgG receptor activity	-8.08023	-5.49701	4/4	14129,14130,14131,246256,12259,12260,12262,12630,12983,12984,13421,16431,17242,17474,19288,22177,23882,56619,83433,98365,171285,11846,11847,12477,12523,56620,75345,13040,69810,20296,24088,56644,67844,12774,11541,11816,15368,16414,56807,68891,171180,11629,233571	Fcgr1,Fcgr2b,Fcgr3,Fcgr4,C1qa,C1qb,C1qc,Cfi,Csf2rb,Csf2rb2,Dnase1l3,Itm2a,Mdk,Clec4d,Ptx3,Tyrobp,Gadd45g,Clec4e,Trem2,Slamf9,Havcr2,Arg1,Arg2,Ctla4,Cd84,Clec4n,Slamf7,Ctss,Clec4b1,Ccl2,Tlr2,Clec7a,Rab32,Ccr5,Adora2b,Apoe,Hmox1,Itgb2,Scamp5,Cd177,Syt12,Aif1,P2ry6
11_Member	GO Molecular Functions	GO:0019770	IgG receptor activity	-8.08023	-5.49701	4/4	14129,14130,14131,246256	Fcgr1,Fcgr2b,Fcgr3,Fcgr4
11_Member	GO Biological Processes	GO:0002252	immune effector process	-6.87941	-4.46219	20/514	12259,12260,12262,12630,12983,12984,13421,14129,14130,14131,16431,17242,17474,19288,22177,23882,56619,83433,98365,171285	C1qa,C1qb,C1qc,Cfi,Csf2rb,Csf2rb2,Dnase1l3,Fcgr1,Fcgr2b,Fcgr3,Itm2a,Mdk,Clec4d,Ptx3,Tyrobp,Gadd45g,Clec4e,Trem2,Slamf9,Havcr2
11_Member	GO Molecular Functions	GO:0019763	immunoglobulin receptor activity	-6.24828	-3.988	4/8	14129,14130,14131,246256	Fcgr1,Fcgr2b,Fcgr3,Fcgr4
11_Member	GO Molecular Functions	GO:0019864	IgG binding	-6.24828	-3.988	4/8	14129,14130,14131,246256	Fcgr1,Fcgr2b,Fcgr3,Fcgr4
11_Member	GO Biological Processes	GO:0002250	adaptive immune response	-6.20543	-3.9557	18/465	11846,11847,12259,12260,12262,12477,12523,12630,12983,12984,14129,14130,14131,17474,23882,56620,75345,171285	Arg1,Arg2,C1qa,C1qb,C1qc,Ctla4,Cd84,Cfi,Csf2rb,Csf2rb2,Fcgr1,Fcgr2b,Fcgr3,Clec4d,Gadd45g,Clec4n,Slamf7,Havcr2
11_Member	GO Biological Processes	GO:0002478	antigen processing and presentation of exogenous peptide antigen	-4.82562	-2.75313	5/33	13040,14129,14130,14131,69810	Ctss,Fcgr1,Fcgr2b,Fcgr3,Clec4b1
11_Member	GO Biological Processes	GO:0050764	regulation of phagocytosis	-4.69736	-2.64956	8/119	14129,14130,14131,19288,20296,24088,56644,83433	Fcgr1,Fcgr2b,Fcgr3,Ptx3,Ccl2,Tlr2,Clec7a,Trem2
11_Member	GO Biological Processes	GO:0050766	positive regulation of phagocytosis	-4.6468	-2.60551	7/88	14129,14130,14131,19288,20296,56644,83433	Fcgr1,Fcgr2b,Fcgr3,Ptx3,Ccl2,Clec7a,Trem2
11_Member	GO Biological Processes	GO:0019884	antigen processing and presentation of exogenous antigen	-4.40646	-2.412	5/40	13040,14129,14130,14131,69810	Ctss,Fcgr1,Fcgr2b,Fcgr3,Clec4b1
11_Member	GO Molecular Functions	GO:0019865	immunoglobulin binding	-4.047	-2.10519	4/25	14129,14130,14131,246256	Fcgr1,Fcgr2b,Fcgr3,Fcgr4
11_Member	GO Biological Processes	GO:0019882	antigen processing and presentation	-3.92639	-1.9997	7/114	13040,14129,14130,14131,67844,69810,246256	Ctss,Fcgr1,Fcgr2b,Fcgr3,Rab32,Clec4b1,Fcgr4
11_Member	GO Biological Processes	GO:0002673	regulation of acute inflammatory response	-3.772	-1.87096	5/54	12774,13421,14129,14130,14131	Ccr5,Dnase1l3,Fcgr1,Fcgr2b,Fcgr3
11_Member	GO Biological Processes	GO:0042590	antigen processing and presentation of exogenous peptide antigen via MHC class I	-3.63144	-1.75166	3/13	14129,14131,69810	Fcgr1,Fcgr3,Clec4b1
11_Member	GO Biological Processes	GO:0060627	regulation of vesicle-mediated transport	-3.49503	-1.65082	16/616	11541,11816,12523,14129,14130,14131,15368,16414,19288,20296,24088,56644,56807,68891,83433,171180	Adora2b,Apoe,Cd84,Fcgr1,Fcgr2b,Fcgr3,Hmox1,Itgb2,Ptx3,Ccl2,Tlr2,Clec7a,Scamp5,Cd177,Trem2,Syt12
11_Member	GO Biological Processes	GO:0002883	regulation of hypersensitivity	-3.34886	-1.52984	3/16	14129,14130,14131	Fcgr1,Fcgr2b,Fcgr3
11_Member	GO Biological Processes	GO:0016064	immunoglobulin mediated immune response	-3.34165	-1.52392	9/234	12259,12260,12262,12630,12983,12984,14129,14130,14131	C1qa,C1qb,C1qc,Cfi,Csf2rb,Csf2rb2,Fcgr1,Fcgr2b,Fcgr3
11_Member	GO Biological Processes	GO:0019724	B cell mediated immunity	-3.28849	-1.48343	9/238	12259,12260,12262,12630,12983,12984,14129,14130,14131	C1qa,C1qb,C1qc,Cfi,Csf2rb,Csf2rb2,Fcgr1,Fcgr2b,Fcgr3
11_Member	GO Biological Processes	GO:0002861	regulation of inflammatory response to antigenic stimulus	-3.23712	-1.44798	4/40	14129,14130,14131,83433	Fcgr1,Fcgr2b,Fcgr3,Trem2
11_Member	GO Biological Processes	GO:0048002	antigen processing and presentation of peptide antigen	-3.07955	-1.32619	5/76	13040,14129,14130,14131,69810	Ctss,Fcgr1,Fcgr2b,Fcgr3,Clec4b1
11_Member	GO Biological Processes	GO:0002460	adaptive immune response based on somatic recombination of immune receptors built from immunoglobulin superfamily domains	-3.00558	-1.2705	10/315	12259,12260,12262,12630,12983,12984,14129,14130,14131,23882	C1qa,C1qb,C1qc,Cfi,Csf2rb,Csf2rb2,Fcgr1,Fcgr2b,Fcgr3,Gadd45g
11_Member	GO Biological Processes	GO:0002864	regulation of acute inflammatory response to antigenic stimulus	-2.87036	-1.1632	3/23	14129,14130,14131	Fcgr1,Fcgr2b,Fcgr3
11_Member	GO Biological Processes	GO:0006909	phagocytosis	-2.60932	-0.951985	9/298	11629,14129,14130,14131,16414,22177,56644,83433,233571	Aif1,Fcgr1,Fcgr2b,Fcgr3,Itgb2,Tyrobp,Clec7a,Trem2,P2ry6
11_Member	GO Biological Processes	GO:0002449	lymphocyte mediated immunity	-2.58991	-0.935225	9/300	12259,12260,12262,12630,12983,12984,14129,14130,14131	C1qa,C1qb,C1qc,Cfi,Csf2rb,Csf2rb2,Fcgr1,Fcgr2b,Fcgr3
11_Member	GO Biological Processes	GO:0002443	leukocyte mediated immunity	-2.58713	-0.933335	10/359	12259,12260,12262,12630,12983,12984,14129,14130,14131,98365	C1qa,C1qb,C1qc,Cfi,Csf2rb,Csf2rb2,Fcgr1,Fcgr2b,Fcgr3,Slamf9
11_Member	GO Biological Processes	GO:0002675	positive regulation of acute inflammatory response	-2.41234	-0.782531	3/33	12774,14129,14131	Ccr5,Fcgr1,Fcgr3
11_Member	GO Biological Processes	GO:0002822	regulation of adaptive immune response based on somatic recombination of immune receptors built from immunoglobulin superfamily domains	-2.2572	-0.662604	7/220	11846,14129,14130,14131,56620,83433,171285	Arg1,Fcgr1,Fcgr2b,Fcgr3,Clec4n,Trem2,Havcr2
11_Member	GO Biological Processes	GO:0002712	regulation of B cell mediated immunity	-2.20632	-0.6216	4/76	14129,14130,14131,83433	Fcgr1,Fcgr2b,Fcgr3,Trem2
11_Member	GO Biological Processes	GO:0002889	regulation of immunoglobulin mediated immune response	-2.20632	-0.6216	4/76	14129,14130,14131,83433	Fcgr1,Fcgr2b,Fcgr3,Trem2
11_Member	GO Biological Processes	GO:0002819	regulation of adaptive immune response	-2.09617	-0.535569	7/236	11846,14129,14130,14131,56620,83433,171285	Arg1,Fcgr1,Fcgr2b,Fcgr3,Clec4n,Trem2,Havcr2
11_Member	GO Biological Processes	GO:0006911	phagocytosis, engulfment	-2.09519	-0.535297	6/180	11629,14129,14130,14131,16414,83433	Aif1,Fcgr1,Fcgr2b,Fcgr3,Itgb2,Trem2
12_Summary	GO Biological Processes	GO:0032102	negative regulation of response to external stimulus	-7.88248	-5.32822	19/402	11629,11816,11846,11847,12702,14130,16000,16644,17002,17242,17381,20293,20296,52033,55985,74748,81799,83433,171285	Aif1,Apoe,Arg1,Arg2,Socs3,Fcgr2b,Igf1,Kng1,Ltf,Mdk,Mmp12,Ccl12,Ccl2,Pbk,Cxcl13,Slamf8,C1qtnf3,Trem2,Havcr2
12_Member	GO Biological Processes	GO:0032102	negative regulation of response to external stimulus	-7.88248	-5.32822	19/402	11629,11816,11846,11847,12702,14130,16000,16644,17002,17242,17381,20293,20296,52033,55985,74748,81799,83433,171285	Aif1,Apoe,Arg1,Arg2,Socs3,Fcgr2b,Igf1,Kng1,Ltf,Mdk,Mmp12,Ccl12,Ccl2,Pbk,Cxcl13,Slamf8,C1qtnf3,Trem2,Havcr2
12_Member	GO Biological Processes	GO:0031348	negative regulation of defense response	-6.21321	-3.95999	13/240	11816,11846,11847,12702,14130,16000,17242,17381,52033,74748,81799,83433,171285	Apoe,Arg1,Arg2,Socs3,Fcgr2b,Igf1,Mdk,Mmp12,Pbk,Slamf8,C1qtnf3,Trem2,Havcr2
12_Member	GO Biological Processes	GO:0050728	negative regulation of inflammatory response	-4.96098	-2.86646	9/144	11816,12702,14130,16000,17242,52033,74748,81799,83433	Apoe,Socs3,Fcgr2b,Igf1,Mdk,Pbk,Slamf8,C1qtnf3,Trem2
13_Summary	GO Biological Processes	GO:0031640	killing of cells of other organism	-7.86731	-5.32001	9/66	15945,16644,17002,17329,20293,20295,20307,20315,55985,14129,14131,22177,23886,83433,14825,192200,12259,12260,12262,12630,11629,20306	Cxcl10,Kng1,Ltf,Cxcl9,Ccl12,Ccl17,Ccl8,Cxcl12,Cxcl13,Fcgr1,Fcgr3,Tyrobp,Gdf15,Trem2,Cxcl1,Wfdc12,C1qa,C1qb,C1qc,Cfi,Aif1,Ccl7
13_Member	GO Biological Processes	GO:0031640	killing of cells of other organism	-7.86731	-5.32001	9/66	15945,16644,17002,17329,20293,20295,20307,20315,55985	Cxcl10,Kng1,Ltf,Cxcl9,Ccl12,Ccl17,Ccl8,Cxcl12,Cxcl13
13_Member	GO Biological Processes	GO:0001906	cell killing	-7.56216	-5.05436	11/122	14129,14131,15945,16644,17002,17329,20293,20295,20307,20315,55985	Fcgr1,Fcgr3,Cxcl10,Kng1,Ltf,Cxcl9,Ccl12,Ccl17,Ccl8,Cxcl12,Cxcl13
13_Member	GO Biological Processes	GO:0060142	regulation of syncytium formation by plasma membrane fusion	-7.435	-4.94569	7/35	15945,17329,20307,20315,22177,23886,83433	Cxcl10,Cxcl9,Ccl8,Cxcl12,Tyrobp,Gdf15,Trem2
13_Member	GO Biological Processes	GO:0060143	positive regulation of syncytium formation by plasma membrane fusion	-6.73542	-4.34782	6/27	17329,20307,20315,22177,23886,83433	Cxcl9,Ccl8,Cxcl12,Tyrobp,Gdf15,Trem2
13_Member	GO Molecular Functions	GO:0045236	CXCR chemokine receptor binding	-6.66229	-4.29792	5/15	14825,15945,17329,20315,55985	Cxcl1,Cxcl10,Cxcl9,Cxcl12,Cxcl13
13_Member	GO Biological Processes	GO:0061844	antimicrobial humoral immune response mediated by antimicrobial peptide	-6.40201	-4.10458	10/126	14825,15945,16644,17002,17329,20293,20295,20307,20315,55985	Cxcl1,Cxcl10,Kng1,Ltf,Cxcl9,Ccl12,Ccl17,Ccl8,Cxcl12,Cxcl13
13_Member	GO Biological Processes	GO:0019730	antimicrobial humoral response	-6.35557	-4.06784	11/160	14825,15945,16644,17002,17329,20293,20295,20307,20315,55985,192200	Cxcl1,Cxcl10,Kng1,Ltf,Cxcl9,Ccl12,Ccl17,Ccl8,Cxcl12,Cxcl13,Wfdc12
13_Member	GO Molecular Functions	GO:0048248	CXCR3 chemokine receptor binding	-5.45792	-3.29025	3/4	15945,17329,55985	Cxcl10,Cxcl9,Cxcl13
13_Member	GO Biological Processes	GO:1901739	regulation of myoblast fusion	-5.4485	-3.28369	5/25	15945,17329,20307,20315,23886	Cxcl10,Cxcl9,Ccl8,Cxcl12,Gdf15
13_Member	GO Biological Processes	GO:0006959	humoral immune response	-5.30197	-3.16484	15/384	12259,12260,12262,12630,14825,15945,16644,17002,17329,20293,20295,20307,20315,55985,192200	C1qa,C1qb,C1qc,Cfi,Cxcl1,Cxcl10,Kng1,Ltf,Cxcl9,Ccl12,Ccl17,Ccl8,Cxcl12,Cxcl13,Wfdc12
13_Member	GO Biological Processes	GO:1901741	positive regulation of myoblast fusion	-4.54108	-2.51458	4/19	17329,20307,20315,23886	Cxcl9,Ccl8,Cxcl12,Gdf15
13_Member	GO Biological Processes	GO:2000403	positive regulation of lymphocyte migration	-4.46107	-2.46078	5/39	11629,15945,20306,20315,55985	Aif1,Cxcl10,Ccl7,Cxcl12,Cxcl13
13_Member	GO Biological Processes	GO:2000406	positive regulation of T cell migration	-3.51218	-1.66254	4/34	11629,15945,20315,55985	Aif1,Cxcl10,Cxcl12,Cxcl13
13_Member	GO Biological Processes	GO:2000404	regulation of T cell migration	-2.96947	-1.244	4/47	11629,15945,20315,55985	Aif1,Cxcl10,Cxcl12,Cxcl13
14_Summary	GO Biological Processes	GO:0002831	regulation of response to biotic stimulus	-7.77431	-5.24721	18/365	11816,11846,11847,12523,12630,14825,17002,17084,17381,17390,22177,24088,56620,74748,83433,109820,170744,171285,11541,12259,12260,12262,12477,14129,14131,16414,68891,56619,66166,246728	Apoe,Arg1,Arg2,Cd84,Cfi,Cxcl1,Ltf,Ly86,Mmp12,Mmp2,Tyrobp,Tlr2,Clec4n,Slamf8,Trem2,Pgc,Tlr8,Havcr2,Adora2b,C1qa,C1qb,C1qc,Ctla4,Fcgr1,Fcgr3,Itgb2,Cd177,Clec4e,S100a14,Oas2
14_Member	GO Biological Processes	GO:0002831	regulation of response to biotic stimulus	-7.77431	-5.24721	18/365	11816,11846,11847,12523,12630,14825,17002,17084,17381,17390,22177,24088,56620,74748,83433,109820,170744,171285	Apoe,Arg1,Arg2,Cd84,Cfi,Cxcl1,Ltf,Ly86,Mmp12,Mmp2,Tyrobp,Tlr2,Clec4n,Slamf8,Trem2,Pgc,Tlr8,Havcr2
14_Member	GO Biological Processes	GO:0002833	positive regulation of response to biotic stimulus	-5.6634	-3.46904	11/188	11846,14825,17084,17381,17390,22177,24088,56620,109820,170744,171285	Arg1,Cxcl1,Ly86,Mmp12,Mmp2,Tyrobp,Tlr2,Clec4n,Pgc,Tlr8,Havcr2
14_Member	GO Biological Processes	GO:0045088	regulation of innate immune response	-5.47213	-3.30157	12/237	11816,11846,12630,17381,17390,22177,24088,56620,74748,83433,170744,171285	Apoe,Arg1,Cfi,Mmp12,Mmp2,Tyrobp,Tlr2,Clec4n,Slamf8,Trem2,Tlr8,Havcr2
14_Member	GO Biological Processes	GO:0050778	positive regulation of immune response	-4.59471	-2.56193	19/667	11541,12259,12260,12262,12477,12630,14129,14131,16414,17381,17390,22177,24088,56620,68891,83433,109820,170744,171285	Adora2b,C1qa,C1qb,C1qc,Ctla4,Cfi,Fcgr1,Fcgr3,Itgb2,Mmp12,Mmp2,Tyrobp,Tlr2,Clec4n,Cd177,Trem2,Pgc,Tlr8,Havcr2
14_Member	GO Biological Processes	GO:0045089	positive regulation of innate immune response	-3.32205	-1.51196	7/143	17381,17390,22177,24088,56620,170744,171285	Mmp12,Mmp2,Tyrobp,Tlr2,Clec4n,Tlr8,Havcr2
14_Member	GO Biological Processes	GO:0002221	pattern recognition receptor signaling pathway	-2.77163	-1.08108	5/89	24088,56619,66166,170744,171285	Tlr2,Clec4e,S100a14,Tlr8,Havcr2
14_Member	GO Biological Processes	GO:0032647	regulation of interferon-alpha production	-2.57421	-0.923044	3/29	17381,170744,171285	Mmp12,Tlr8,Havcr2
14_Member	GO Biological Processes	GO:0032479	regulation of type I interferon production	-2.49438	-0.851027	5/103	17381,24088,170744,171285,246728	Mmp12,Tlr2,Tlr8,Havcr2,Oas2
14_Member	GO Biological Processes	GO:0002224	toll-like receptor signaling pathway	-2.47281	-0.832885	4/64	24088,66166,170744,171285	Tlr2,S100a14,Tlr8,Havcr2
14_Member	GO Biological Processes	GO:0032481	positive regulation of type I interferon production	-2.37793	-0.749784	4/68	17381,24088,170744,246728	Mmp12,Tlr2,Tlr8,Oas2
15_Summary	GO Biological Processes	GO:0010942	positive regulation of cell death	-7.26052	-4.81696	24/689	11816,12259,12477,12575,12766,13033,14130,15368,16819,17153,17390,20259,20293,20296,20302,20377,21973,22061,22177,22401,23882,24108,27280,56644	Apoe,C1qa,Ctla4,Cdkn1a,Cxcr3,Ctsd,Fcgr2b,Hmox1,Lcn2,Mal,Mmp2,Scin,Ccl12,Ccl2,Ccl3,Sfrp1,Top2a,Trp63,Tyrobp,Zmat3,Gadd45g,Ubd,Phlda3,Clec7a
15_Member	GO Biological Processes	GO:0010942	positive regulation of cell death	-7.26052	-4.81696	24/689	11816,12259,12477,12575,12766,13033,14130,15368,16819,17153,17390,20259,20293,20296,20302,20377,21973,22061,22177,22401,23882,24108,27280,56644	Apoe,C1qa,Ctla4,Cdkn1a,Cxcr3,Ctsd,Fcgr2b,Hmox1,Lcn2,Mal,Mmp2,Scin,Ccl12,Ccl2,Ccl3,Sfrp1,Top2a,Trp63,Tyrobp,Zmat3,Gadd45g,Ubd,Phlda3,Clec7a
15_Member	GO Biological Processes	GO:0043068	positive regulation of programmed cell death	-6.24002	-3.98328	21/617	12477,12575,12766,13033,15368,16819,17153,17390,20259,20293,20296,20302,20377,21973,22061,22177,22401,23882,24108,27280,56644	Ctla4,Cdkn1a,Cxcr3,Ctsd,Hmox1,Lcn2,Mal,Mmp2,Scin,Ccl12,Ccl2,Ccl3,Sfrp1,Top2a,Trp63,Tyrobp,Zmat3,Gadd45g,Ubd,Phlda3,Clec7a
15_Member	GO Biological Processes	GO:0043065	positive regulation of apoptotic process	-5.17501	-3.05367	19/606	12477,12766,13033,15368,16819,17153,17390,20259,20293,20296,20302,20377,21973,22061,22177,22401,23882,24108,27280	Ctla4,Cxcr3,Ctsd,Hmox1,Lcn2,Mal,Mmp2,Scin,Ccl12,Ccl2,Ccl3,Sfrp1,Top2a,Trp63,Tyrobp,Zmat3,Gadd45g,Ubd,Phlda3
16_Summary	GO Biological Processes	GO:0098771	inorganic ion homeostasis	-7.02548	-4.59791	25/764	11816,12310,12766,12774,14744,14825,15368,15945,16644,16819,17002,17329,17750,19222,20293,20296,20302,20307,20750,21391,23985,55985,69810,74748,233571,16000,81799,20315,217154,12523,11541	Apoe,Calca,Cxcr3,Ccr5,Gpr65,Cxcl1,Hmox1,Cxcl10,Kng1,Lcn2,Ltf,Cxcl9,Mt2,Ptgir,Ccl12,Ccl2,Ccl3,Ccl8,Spp1,Tbxas1,Slc26a4,Cxcl13,Clec4b1,Slamf8,P2ry6,Igf1,C1qtnf3,Cxcl12,Stac2,Cd84,Adora2b
16_Member	GO Biological Processes	GO:0098771	inorganic ion homeostasis	-7.02548	-4.59791	25/764	11816,12310,12766,12774,14744,14825,15368,15945,16644,16819,17002,17329,17750,19222,20293,20296,20302,20307,20750,21391,23985,55985,69810,74748,233571	Apoe,Calca,Cxcr3,Ccr5,Gpr65,Cxcl1,Hmox1,Cxcl10,Kng1,Lcn2,Ltf,Cxcl9,Mt2,Ptgir,Ccl12,Ccl2,Ccl3,Ccl8,Spp1,Tbxas1,Slc26a4,Cxcl13,Clec4b1,Slamf8,P2ry6
16_Member	GO Biological Processes	GO:0055082	cellular chemical homeostasis	-6.85467	-4.44252	25/780	11816,12310,12766,12774,14744,14825,15368,15945,16000,16644,16819,17329,17750,19222,20293,20296,20302,20307,20750,21391,55985,69810,74748,81799,233571	Apoe,Calca,Cxcr3,Ccr5,Gpr65,Cxcl1,Hmox1,Cxcl10,Igf1,Kng1,Lcn2,Cxcl9,Mt2,Ptgir,Ccl12,Ccl2,Ccl3,Ccl8,Spp1,Tbxas1,Cxcl13,Clec4b1,Slamf8,C1qtnf3,P2ry6
16_Member	GO Biological Processes	GO:0006873	cellular ion homeostasis	-6.72395	-4.34579	23/682	11816,12310,12766,12774,14744,14825,15368,15945,16644,16819,17329,17750,19222,20293,20296,20302,20307,20750,21391,55985,69810,74748,233571	Apoe,Calca,Cxcr3,Ccr5,Gpr65,Cxcl1,Hmox1,Cxcl10,Kng1,Lcn2,Cxcl9,Mt2,Ptgir,Ccl12,Ccl2,Ccl3,Ccl8,Spp1,Tbxas1,Cxcl13,Clec4b1,Slamf8,P2ry6
16_Member	GO Biological Processes	GO:0055080	cation homeostasis	-6.53032	-4.20071	24/755	11816,12310,12766,12774,14744,14825,15368,15945,16644,16819,17002,17329,17750,19222,20293,20296,20302,20307,20750,23985,55985,69810,74748,233571	Apoe,Calca,Cxcr3,Ccr5,Gpr65,Cxcl1,Hmox1,Cxcl10,Kng1,Lcn2,Ltf,Cxcl9,Mt2,Ptgir,Ccl12,Ccl2,Ccl3,Ccl8,Spp1,Slc26a4,Cxcl13,Clec4b1,Slamf8,P2ry6
16_Member	GO Biological Processes	GO:0006875	cellular metal ion homeostasis	-6.47289	-4.15563	21/597	11816,12310,12766,12774,14744,14825,15368,15945,16644,16819,17329,17750,19222,20293,20296,20302,20307,20750,55985,69810,233571	Apoe,Calca,Cxcr3,Ccr5,Gpr65,Cxcl1,Hmox1,Cxcl10,Kng1,Lcn2,Cxcl9,Mt2,Ptgir,Ccl12,Ccl2,Ccl3,Ccl8,Spp1,Cxcl13,Clec4b1,P2ry6
16_Member	GO Biological Processes	GO:0072503	cellular divalent inorganic cation homeostasis	-6.46804	-4.15482	19/495	11816,12310,12766,12774,14744,14825,15945,16644,17329,17750,19222,20293,20296,20302,20307,20750,55985,69810,233571	Apoe,Calca,Cxcr3,Ccr5,Gpr65,Cxcl1,Cxcl10,Kng1,Cxcl9,Mt2,Ptgir,Ccl12,Ccl2,Ccl3,Ccl8,Spp1,Cxcl13,Clec4b1,P2ry6
16_Member	GO Biological Processes	GO:0030003	cellular cation homeostasis	-6.29775	-4.03029	22/666	11816,12310,12766,12774,14744,14825,15368,15945,16644,16819,17329,17750,19222,20293,20296,20302,20307,20750,55985,69810,74748,233571	Apoe,Calca,Cxcr3,Ccr5,Gpr65,Cxcl1,Hmox1,Cxcl10,Kng1,Lcn2,Cxcl9,Mt2,Ptgir,Ccl12,Ccl2,Ccl3,Ccl8,Spp1,Cxcl13,Clec4b1,Slamf8,P2ry6
16_Member	GO Biological Processes	GO:0055065	metal ion homeostasis	-6.18941	-3.94313	22/676	11816,12310,12766,12774,14744,14825,15368,15945,16644,16819,17002,17329,17750,19222,20293,20296,20302,20307,20750,55985,69810,233571	Apoe,Calca,Cxcr3,Ccr5,Gpr65,Cxcl1,Hmox1,Cxcl10,Kng1,Lcn2,Ltf,Cxcl9,Mt2,Ptgir,Ccl12,Ccl2,Ccl3,Ccl8,Spp1,Cxcl13,Clec4b1,P2ry6
16_Member	GO Biological Processes	GO:0006874	cellular calcium ion homeostasis	-6.13849	-3.89906	18/470	11816,12310,12766,12774,14744,14825,15945,16644,17329,19222,20293,20296,20302,20307,20750,55985,69810,233571	Apoe,Calca,Cxcr3,Ccr5,Gpr65,Cxcl1,Cxcl10,Kng1,Cxcl9,Ptgir,Ccl12,Ccl2,Ccl3,Ccl8,Spp1,Cxcl13,Clec4b1,P2ry6
16_Member	GO Biological Processes	GO:0072507	divalent inorganic cation homeostasis	-6.00947	-3.78027	19/531	11816,12310,12766,12774,14744,14825,15945,16644,17329,17750,19222,20293,20296,20302,20307,20750,55985,69810,233571	Apoe,Calca,Cxcr3,Ccr5,Gpr65,Cxcl1,Cxcl10,Kng1,Cxcl9,Mt2,Ptgir,Ccl12,Ccl2,Ccl3,Ccl8,Spp1,Cxcl13,Clec4b1,P2ry6
16_Member	GO Biological Processes	GO:0055074	calcium ion homeostasis	-5.78007	-3.5741	18/498	11816,12310,12766,12774,14744,14825,15945,16644,17329,19222,20293,20296,20302,20307,20750,55985,69810,233571	Apoe,Calca,Cxcr3,Ccr5,Gpr65,Cxcl1,Cxcl10,Kng1,Cxcl9,Ptgir,Ccl12,Ccl2,Ccl3,Ccl8,Spp1,Cxcl13,Clec4b1,P2ry6
16_Member	GO Biological Processes	GO:0007204	positive regulation of cytosolic calcium ion concentration	-4.96025	-2.86646	13/312	12310,12766,12774,14744,14825,15945,16644,17329,19222,20302,55985,69810,233571	Calca,Cxcr3,Ccr5,Gpr65,Cxcl1,Cxcl10,Kng1,Cxcl9,Ptgir,Ccl3,Cxcl13,Clec4b1,P2ry6
16_Member	GO Biological Processes	GO:0051928	positive regulation of calcium ion transport	-4.93673	-2.84776	9/145	12766,15945,17329,20293,20296,20315,69810,217154,233571	Cxcr3,Cxcl10,Cxcl9,Ccl12,Ccl2,Cxcl12,Clec4b1,Stac2,P2ry6
16_Member	GO Biological Processes	GO:0051924	regulation of calcium ion transport	-4.63422	-2.59933	12/287	12310,12523,12766,15945,16000,17329,20293,20296,20315,69810,217154,233571	Calca,Cd84,Cxcr3,Cxcl10,Igf1,Cxcl9,Ccl12,Ccl2,Cxcl12,Clec4b1,Stac2,P2ry6
16_Member	GO Biological Processes	GO:0051480	regulation of cytosolic calcium ion concentration	-4.34908	-2.36604	13/357	12310,12766,12774,14744,14825,15945,16644,17329,19222,20302,55985,69810,233571	Calca,Cxcr3,Ccr5,Gpr65,Cxcl1,Cxcl10,Kng1,Cxcl9,Ptgir,Ccl3,Cxcl13,Clec4b1,P2ry6
16_Member	GO Biological Processes	GO:0051281	positive regulation of release of sequestered calcium ion into cytosol	-4.25141	-2.27951	5/43	12766,15945,17329,69810,233571	Cxcr3,Cxcl10,Cxcl9,Clec4b1,P2ry6
16_Member	GO Biological Processes	GO:1904427	positive regulation of calcium ion transmembrane transport	-3.65722	-1.77596	6/89	12766,15945,17329,69810,217154,233571	Cxcr3,Cxcl10,Cxcl9,Clec4b1,Stac2,P2ry6
16_Member	GO Biological Processes	GO:0007189	adenylate cyclase-activating G protein-coupled receptor signaling pathway	-3.473	-1.63015	7/135	11541,12310,12766,14744,15945,17329,19222	Adora2b,Calca,Cxcr3,Gpr65,Cxcl10,Cxcl9,Ptgir
16_Member	GO Biological Processes	GO:0010524	positive regulation of calcium ion transport into cytosol	-3.3613	-1.5397	5/66	12766,15945,17329,69810,233571	Cxcr3,Cxcl10,Cxcl9,Clec4b1,P2ry6
16_Member	GO Biological Processes	GO:0010522	regulation of calcium ion transport into cytosol	-3.14228	-1.37083	6/111	12310,12766,15945,17329,69810,233571	Calca,Cxcr3,Cxcl10,Cxcl9,Clec4b1,P2ry6
16_Member	GO Biological Processes	GO:0051282	regulation of sequestering of calcium ion	-2.94684	-1.22653	6/121	12766,12774,15945,17329,69810,233571	Cxcr3,Ccr5,Cxcl10,Cxcl9,Clec4b1,P2ry6
16_Member	GO Biological Processes	GO:0051279	regulation of release of sequestered calcium ion into cytosol	-2.93035	-1.21278	5/82	12766,15945,17329,69810,233571	Cxcr3,Cxcl10,Cxcl9,Clec4b1,P2ry6
16_Member	GO Biological Processes	GO:0007188	adenylate cyclase-modulating G protein-coupled receptor signaling pathway	-2.36604	-0.743665	7/210	11541,12310,12766,14744,15945,17329,19222	Adora2b,Calca,Cxcr3,Gpr65,Cxcl10,Cxcl9,Ptgir
16_Member	GO Biological Processes	GO:1903169	regulation of calcium ion transmembrane transport	-2.16442	-0.592182	6/174	12766,15945,17329,69810,217154,233571	Cxcr3,Cxcl10,Cxcl9,Clec4b1,Stac2,P2ry6
17_Summary	GO Biological Processes	GO:0042063	gliogenesis	-6.84885	-4.44172	14/249	11839,12259,13654,16000,16878,17153,17242,18212,19699,20293,20296,20302,24088,83433,11816,12774,15117,20315,22177,22422,74748,246048,16411,21826,14130,16819,20377,107995,226778,319504	Areg,C1qa,Egr2,Igf1,Lif,Mal,Mdk,Ntrk2,Reln,Ccl12,Ccl2,Ccl3,Tlr2,Trem2,Apoe,Ccr5,Has2,Cxcl12,Tyrobp,Wnt7b,Slamf8,Chodl,Itgax,Thbs2,Fcgr2b,Lcn2,Sfrp1,Cdc20,Mark1,Nrcam
17_Member	GO Biological Processes	GO:0042063	gliogenesis	-6.84885	-4.44172	14/249	11839,12259,13654,16000,16878,17153,17242,18212,19699,20293,20296,20302,24088,83433	Areg,C1qa,Egr2,Igf1,Lif,Mal,Mdk,Ntrk2,Reln,Ccl12,Ccl2,Ccl3,Tlr2,Trem2
17_Member	GO Biological Processes	GO:0010001	glial cell differentiation	-4.67773	-2.63211	10/196	12259,13654,16000,16878,17153,17242,18212,19699,24088,83433	C1qa,Egr2,Igf1,Lif,Mal,Mdk,Ntrk2,Reln,Tlr2,Trem2
17_Member	GO Biological Processes	GO:0060284	regulation of cell development	-3.61381	-1.73992	16/601	11816,12774,13654,15117,16000,16878,17242,18212,19699,20315,22177,22422,24088,74748,83433,246048	Apoe,Ccr5,Egr2,Has2,Igf1,Lif,Mdk,Ntrk2,Reln,Cxcl12,Tyrobp,Wnt7b,Tlr2,Slamf8,Trem2,Chodl
17_Member	GO Biological Processes	GO:0010720	positive regulation of cell development	-3.50381	-1.65685	12/378	11816,13654,15117,16000,16878,17242,18212,19699,20315,22177,24088,246048	Apoe,Egr2,Has2,Igf1,Lif,Mdk,Ntrk2,Reln,Cxcl12,Tyrobp,Tlr2,Chodl
17_Member	GO Biological Processes	GO:0051960	regulation of nervous system development	-3.49643	-1.65085	15/554	11816,12774,13654,16000,16411,16878,17242,18212,19699,20315,21826,22422,24088,83433,246048	Apoe,Ccr5,Egr2,Igf1,Itgax,Lif,Mdk,Ntrk2,Reln,Cxcl12,Thbs2,Wnt7b,Tlr2,Trem2,Chodl
17_Member	GO Biological Processes	GO:0050767	regulation of neurogenesis	-3.31436	-1.50679	13/455	11816,12774,13654,16000,16878,17242,18212,19699,20315,22422,24088,83433,246048	Apoe,Ccr5,Egr2,Igf1,Lif,Mdk,Ntrk2,Reln,Cxcl12,Wnt7b,Tlr2,Trem2,Chodl
17_Member	GO Biological Processes	GO:0050769	positive regulation of neurogenesis	-3.1893	-1.40968	10/298	11816,13654,16000,16878,17242,18212,19699,20315,24088,246048	Apoe,Egr2,Igf1,Lif,Mdk,Ntrk2,Reln,Cxcl12,Tlr2,Chodl
17_Member	GO Biological Processes	GO:0051962	positive regulation of nervous system development	-3.12809	-1.35779	11/359	11816,13654,16000,16878,17242,18212,19699,20315,21826,24088,246048	Apoe,Egr2,Igf1,Lif,Mdk,Ntrk2,Reln,Cxcl12,Thbs2,Tlr2,Chodl
17_Member	GO Biological Processes	GO:0021782	glial cell development	-2.96549	-1.24106	6/120	12259,17153,17242,18212,24088,83433	C1qa,Mal,Mdk,Ntrk2,Tlr2,Trem2
17_Member	GO Biological Processes	GO:0014015	positive regulation of gliogenesis	-2.93035	-1.21278	5/82	13654,16000,16878,17242,24088	Egr2,Igf1,Lif,Mdk,Tlr2
17_Member	GO Biological Processes	GO:0014013	regulation of gliogenesis	-2.804	-1.10806	6/129	13654,16000,16878,17242,24088,83433	Egr2,Igf1,Lif,Mdk,Tlr2,Trem2
17_Member	GO Biological Processes	GO:0045687	positive regulation of glial cell differentiation	-2.7139	-1.03564	4/55	13654,16878,17242,24088	Egr2,Lif,Mdk,Tlr2
17_Member	GO Biological Processes	GO:0045685	regulation of glial cell differentiation	-2.64687	-0.975998	5/95	13654,16878,17242,24088,83433	Egr2,Lif,Mdk,Tlr2,Trem2
17_Member	GO Biological Processes	GO:0031344	regulation of cell projection organization	-2.16759	-0.593266	15/759	11816,12774,14130,16819,16878,17242,18212,19699,20315,20377,83433,107995,226778,246048,319504	Apoe,Ccr5,Fcgr2b,Lcn2,Lif,Mdk,Ntrk2,Reln,Cxcl12,Sfrp1,Trem2,Cdc20,Mark1,Chodl,Nrcam
17_Member	GO Biological Processes	GO:0010975	regulation of neuron projection development	-2.13899	-0.570497	12/551	11816,12774,16878,17242,18212,19699,20315,20377,107995,226778,246048,319504	Apoe,Ccr5,Lif,Mdk,Ntrk2,Reln,Cxcl12,Sfrp1,Cdc20,Mark1,Chodl,Nrcam
18_Summary	GO Biological Processes	GO:0030574	collagen catabolic process	-6.78274	-4.38057	7/43	13038,13040,17381,17384,17386,17387,17390,11846,12832,13717,15117,17022,19288,53867,67896,240913,21923,18675,56264	Ctsk,Ctss,Mmp12,Mmp10,Mmp13,Mmp14,Mmp2,Arg1,Col5a2,Eln,Has2,Lum,Ptx3,Col5a3,Ccdc80,Adamts4,Tnc,Phex,Cpxm1
18_Member	GO Biological Processes	GO:0030574	collagen catabolic process	-6.78274	-4.38057	7/43	13038,13040,17381,17384,17386,17387,17390	Ctsk,Ctss,Mmp12,Mmp10,Mmp13,Mmp14,Mmp2
18_Member	GO Biological Processes	GO:0032963	collagen metabolic process	-6.64395	-4.28407	8/66	11846,13038,13040,17381,17384,17386,17387,17390	Arg1,Ctsk,Ctss,Mmp12,Mmp10,Mmp13,Mmp14,Mmp2
18_Member	GO Biological Processes	GO:0030198	extracellular matrix organization	-6.34323	-4.06104	14/274	12832,13040,13717,15117,17022,17381,17384,17386,17387,17390,19288,53867,67896,240913	Col5a2,Ctss,Eln,Has2,Lum,Mmp12,Mmp10,Mmp13,Mmp14,Mmp2,Ptx3,Col5a3,Ccdc80,Adamts4
18_Member	GO Biological Processes	GO:0043062	extracellular structure organization	-6.32418	-4.04572	14/275	12832,13040,13717,15117,17022,17381,17384,17386,17387,17390,19288,53867,67896,240913	Col5a2,Ctss,Eln,Has2,Lum,Mmp12,Mmp10,Mmp13,Mmp14,Mmp2,Ptx3,Col5a3,Ccdc80,Adamts4
18_Member	GO Biological Processes	GO:0045229	external encapsulating structure organization	-6.30522	-4.03412	14/276	12832,13040,13717,15117,17022,17381,17384,17386,17387,17390,19288,53867,67896,240913	Col5a2,Ctss,Eln,Has2,Lum,Mmp12,Mmp10,Mmp13,Mmp14,Mmp2,Ptx3,Col5a3,Ccdc80,Adamts4
18_Member	GO Molecular Functions	GO:0001968	fibronectin binding	-5.19078	-3.06162	6/48	13038,13040,17386,17390,21923,67896	Ctsk,Ctss,Mmp13,Mmp2,Tnc,Ccdc80
18_Member	GO Molecular Functions	GO:0004222	metalloendopeptidase activity	-4.12581	-2.17362	7/106	17381,17384,17386,17387,17390,18675,240913	Mmp12,Mmp10,Mmp13,Mmp14,Mmp2,Phex,Adamts4
18_Member	GO Molecular Functions	GO:0008237	metallopeptidase activity	-3.37609	-1.54927	8/184	17381,17384,17386,17387,17390,18675,56264,240913	Mmp12,Mmp10,Mmp13,Mmp14,Mmp2,Phex,Cpxm1,Adamts4
18_Member	GO Molecular Functions	GO:0005518	collagen binding	-2.97863	-1.25212	5/80	13038,13040,17022,17381,17386	Ctsk,Ctss,Lum,Mmp12,Mmp13
19_Summary	GO Biological Processes	GO:0009620	response to fungus	-6.74997	-4.35271	8/64	17002,17474,19288,24088,56619,56620,56644,69810,170744,19074,20256,23845,246048,246278	Ltf,Clec4d,Ptx3,Tlr2,Clec4e,Clec4n,Clec7a,Clec4b1,Tlr8,Prg2,Clec11a,Clec5a,Chodl,Cd207
19_Member	GO Biological Processes	GO:0009620	response to fungus	-6.74997	-4.35271	8/64	17002,17474,19288,24088,56619,56620,56644,69810	Ltf,Clec4d,Ptx3,Tlr2,Clec4e,Clec4n,Clec7a,Clec4b1
19_Member	GO Molecular Functions	GO:0038187	pattern recognition receptor activity	-6.53697	-4.20071	6/29	17474,24088,56619,56620,56644,170744	Clec4d,Tlr2,Clec4e,Clec4n,Clec7a,Tlr8
19_Member	GO Biological Processes	GO:0061760	antifungal innate immune response	-4.74633	-2.69415	4/17	17474,56619,56620,69810	Clec4d,Clec4e,Clec4n,Clec4b1
19_Member	GO Molecular Functions	GO:0030246	carbohydrate binding	-4.10549	-2.15678	11/276	17474,19074,19288,20256,23845,56619,56620,56644,69810,246048,246278	Clec4d,Prg2,Ptx3,Clec11a,Clec5a,Clec4e,Clec4n,Clec7a,Clec4b1,Chodl,Cd207
19_Member	GO Biological Processes	GO:0050832	defense response to fungus	-3.85048	-1.94193	5/52	17002,17474,56619,56620,69810	Ltf,Clec4d,Clec4e,Clec4n,Clec4b1
19_Member	GO Molecular Functions	GO:0005537	mannose binding	-2.53151	-0.883836	3/30	17474,56620,69810	Clec4d,Clec4n,Clec4b1
20_Summary	GO Biological Processes	GO:0009611	response to wounding	-6.72961	-4.34676	17/382	12575,14058,14068,15368,16000,16420,16644,17242,17381,17390,20296,21857,21923,22177,26570,83433,217847,11816,12740,22061,246728	Cdkn1a,F10,F7,Hmox1,Igf1,Itgb6,Kng1,Mdk,Mmp12,Mmp2,Ccl2,Timp1,Tnc,Tyrobp,Slc7a11,Trem2,Serpina10,Apoe,Cldn4,Trp63,Oas2
20_Member	GO Biological Processes	GO:0009611	response to wounding	-6.72961	-4.34676	17/382	12575,14058,14068,15368,16000,16420,16644,17242,17381,17390,20296,21857,21923,22177,26570,83433,217847	Cdkn1a,F10,F7,Hmox1,Igf1,Itgb6,Kng1,Mdk,Mmp12,Mmp2,Ccl2,Timp1,Tnc,Tyrobp,Slc7a11,Trem2,Serpina10
20_Member	GO Biological Processes	GO:0042060	wound healing	-4.27856	-2.30298	11/264	12575,14058,14068,15368,16000,16420,16644,17381,21857,26570,217847	Cdkn1a,F10,F7,Hmox1,Igf1,Itgb6,Kng1,Mmp12,Timp1,Slc7a11,Serpina10
20_Member	GO Biological Processes	GO:0007596	blood coagulation	-2.25914	-0.663771	5/117	14058,14068,16644,26570,217847	F10,F7,Kng1,Slc7a11,Serpina10
20_Member	GO Biological Processes	GO:0050817	coagulation	-2.25914	-0.663771	5/117	14058,14068,16644,26570,217847	F10,F7,Kng1,Slc7a11,Serpina10
20_Member	GO Biological Processes	GO:0007599	hemostasis	-2.22835	-0.638339	5/119	14058,14068,16644,26570,217847	F10,F7,Kng1,Slc7a11,Serpina10
20_Member	GO Biological Processes	GO:0050878	regulation of body fluid levels	-2.16431	-0.592182	9/349	11816,12740,14058,14068,16644,22061,26570,217847,246728	Apoe,Cldn4,F10,F7,Kng1,Trp63,Slc7a11,Serpina10,Oas2

## Sheet: down regulated gene enrichment
Table S17. GO terms enriched in bleomycin-challenged mice lungs at day 28 post instillation.
Column A contains Summary (the biological process that has the minimal P-value within the cluster) and Members (the other biological processes within the culster).
Columns B-D contain meta-data describing the terms.
Columns E and F contain the enrichment p-values and multi-test-corrected q-values.
Columns H & I enumerate the genes found in each enriched term.
GroupID	Category	Term	Description	LogP	Log(q-value)	InTerm_InList	Genes	Symbols
1_Summary	GO Cellular Components	GO:0043292	contractile fiber	-10.0449	-5.75216	11/236	11472,12373,17880,17897,17898,20533,21393,21924,21954,21957,22138,13618,24053,12161,17130,18979,56504,17189,17395,66402,84506,20617	Actn2,Casq2,Myh11,Myl3,Myl7,Slc4a1,Tcap,Tnnc1,Tnni3,Tnnt3,Ttn,Ednrb,Sgcg,Bmp6,Smad6,Pon1,Srpk3,Mb,Mmp9,Sln,Hamp,Snca
1_Member	GO Cellular Components	GO:0043292	contractile fiber	-10.0449	-5.75216	11/236	11472,12373,17880,17897,17898,20533,21393,21924,21954,21957,22138	Actn2,Casq2,Myh11,Myl3,Myl7,Slc4a1,Tcap,Tnnc1,Tnni3,Tnnt3,Ttn
1_Member	GO Biological Processes	GO:0006936	muscle contraction	-9.60555	-5.75216	10/193	11472,12373,13618,17880,17897,21393,21924,21954,21957,22138	Actn2,Casq2,Ednrb,Myh11,Myl3,Tcap,Tnnc1,Tnni3,Tnnt3,Ttn
1_Member	GO Biological Processes	GO:0060047	heart contraction	-9.58573	-5.75216	8/91	12373,17897,17898,21393,21924,21954,22138,24053	Casq2,Myl3,Myl7,Tcap,Tnnc1,Tnni3,Ttn,Sgcg
1_Member	GO Cellular Components	GO:0030017	sarcomere	-9.49675	-5.75216	10/198	11472,12373,17897,17898,20533,21393,21924,21954,21957,22138	Actn2,Casq2,Myl3,Myl7,Slc4a1,Tcap,Tnnc1,Tnni3,Tnnt3,Ttn
1_Member	GO Biological Processes	GO:0003015	heart process	-9.08372	-5.43604	8/105	12373,17897,17898,21393,21924,21954,22138,24053	Casq2,Myl3,Myl7,Tcap,Tnnc1,Tnni3,Ttn,Sgcg
1_Member	GO Cellular Components	GO:0030016	myofibril	-8.99356	-5.42507	10/223	11472,12373,17897,17898,20533,21393,21924,21954,21957,22138	Actn2,Casq2,Myl3,Myl7,Slc4a1,Tcap,Tnnc1,Tnni3,Tnnt3,Ttn
1_Member	GO Biological Processes	GO:0003012	muscle system process	-8.53084	-5.02929	10/249	11472,12373,13618,17880,17897,21393,21924,21954,21957,22138	Actn2,Casq2,Ednrb,Myh11,Myl3,Tcap,Tnnc1,Tnni3,Tnnt3,Ttn
1_Member	GO Biological Processes	GO:0008015	blood circulation	-8.34181	-4.9494	12/434	12161,12373,13618,17130,17897,17898,18979,21393,21924,21954,22138,24053	Bmp6,Casq2,Ednrb,Smad6,Myl3,Myl7,Pon1,Tcap,Tnnc1,Tnni3,Ttn,Sgcg
1_Member	GO Cellular Components	GO:0005865	striated muscle thin filament	-8.20415	-4.85751	5/23	11472,21924,21954,21957,22138	Actn2,Tnnc1,Tnni3,Tnnt3,Ttn
1_Member	GO Biological Processes	GO:0048738	cardiac muscle tissue development	-8.14049	-4.83524	9/200	11472,17880,17897,17898,21393,21924,21954,22138,24053	Actn2,Myh11,Myl3,Myl7,Tcap,Tnnc1,Tnni3,Ttn,Sgcg
1_Member	GO Biological Processes	GO:0003013	circulatory system process	-7.99745	-4.72999	12/466	12161,12373,13618,17130,17897,17898,18979,21393,21924,21954,22138,24053	Bmp6,Casq2,Ednrb,Smad6,Myl3,Myl7,Pon1,Tcap,Tnnc1,Tnni3,Ttn,Sgcg
1_Member	GO Cellular Components	GO:0036379	myofilament	-7.82803	-4.59533	5/27	11472,21924,21954,21957,22138	Actn2,Tnnc1,Tnni3,Tnnt3,Ttn
1_Member	GO Biological Processes	GO:0006941	striated muscle contraction	-7.50703	-4.33648	7/108	12373,17897,21393,21924,21954,21957,22138	Casq2,Myl3,Tcap,Tnnc1,Tnni3,Tnnt3,Ttn
1_Member	GO Biological Processes	GO:0061061	muscle structure development	-7.43548	-4.29296	12/524	11472,12373,13618,17130,17880,17897,21393,21924,21954,21957,22138,56504	Actn2,Casq2,Ednrb,Smad6,Myh11,Myl3,Tcap,Tnnc1,Tnni3,Tnnt3,Ttn,Srpk3
1_Member	GO Biological Processes	GO:0014706	striated muscle tissue development	-7.27036	-4.15416	10/338	11472,17880,17897,17898,21393,21924,21954,22138,24053,56504	Actn2,Myh11,Myl3,Myl7,Tcap,Tnnc1,Tnni3,Ttn,Sgcg,Srpk3
1_Member	GO Biological Processes	GO:0060048	cardiac muscle contraction	-7.04329	-3.95191	6/75	12373,17897,21393,21924,21954,22138	Casq2,Myl3,Tcap,Tnnc1,Tnni3,Ttn
1_Member	GO Biological Processes	GO:0060537	muscle tissue development	-7.01464	-3.94675	10/360	11472,17880,17897,17898,21393,21924,21954,22138,24053,56504	Actn2,Myh11,Myl3,Myl7,Tcap,Tnnc1,Tnni3,Ttn,Sgcg,Srpk3
1_Member	GO Biological Processes	GO:0007507	heart development	-6.88315	-3.83754	12/589	11472,17130,17189,17395,17880,17897,17898,21393,21924,21954,22138,24053	Actn2,Smad6,Mb,Mmp9,Myh11,Myl3,Myl7,Tcap,Tnnc1,Tnni3,Ttn,Sgcg
1_Member	GO Biological Processes	GO:0090257	regulation of muscle system process	-6.08011	-3.11368	8/255	12373,17897,21924,21954,21957,22138,66402,84506	Casq2,Myl3,Tnnc1,Tnni3,Tnnt3,Ttn,Sln,Hamp
1_Member	GO Cellular Components	GO:0005861	troponin complex	-5.86235	-2.9781	3/8	21924,21954,21957	Tnnc1,Tnni3,Tnnt3
1_Member	GO Biological Processes	GO:0003009	skeletal muscle contraction	-5.7431	-2.90177	4/30	21393,21924,21954,21957	Tcap,Tnnc1,Tnni3,Tnnt3
1_Member	GO Biological Processes	GO:0055008	cardiac muscle tissue morphogenesis	-5.66381	-2.84864	5/71	17897,21393,21924,21954,22138	Myl3,Tcap,Tnnc1,Tnni3,Ttn
1_Member	GO Biological Processes	GO:0060415	muscle tissue morphogenesis	-5.2763	-2.52072	5/85	17897,21393,21924,21954,22138	Myl3,Tcap,Tnnc1,Tnni3,Ttn
1_Member	GO Molecular Functions	GO:0003779	actin binding	-5.22227	-2.47769	9/444	11472,17880,17897,20533,20617,21924,21954,21957,22138	Actn2,Myh11,Myl3,Slc4a1,Snca,Tnnc1,Tnni3,Tnnt3,Ttn
1_Member	GO Biological Processes	GO:0048644	muscle organ morphogenesis	-5.08431	-2.35044	5/93	17897,21393,21924,21954,22138	Myl3,Tcap,Tnnc1,Tnni3,Ttn
1_Member	GO Biological Processes	GO:0050879	multicellular organismal movement	-4.94597	-2.25254	4/47	21393,21924,21954,21957	Tcap,Tnnc1,Tnni3,Tnnt3
1_Member	GO Biological Processes	GO:0050881	musculoskeletal movement	-4.94597	-2.25254	4/47	21393,21924,21954,21957	Tcap,Tnnc1,Tnni3,Tnnt3
1_Member	GO Cellular Components	GO:0015629	actin cytoskeleton	-4.7893	-2.17258	9/503	11472,17880,17897,17898,20617,21924,21954,21957,22138	Actn2,Myh11,Myl3,Myl7,Snca,Tnnc1,Tnni3,Tnnt3,Ttn
1_Member	GO Biological Processes	GO:0043462	regulation of ATP-dependent activity	-4.25706	-1.76167	4/70	21924,21954,21957,66402	Tnnc1,Tnni3,Tnnt3,Sln
1_Member	GO Biological Processes	GO:0006937	regulation of muscle contraction	-3.90155	-1.4894	5/164	12373,17897,21924,21954,21957	Casq2,Myl3,Tnnc1,Tnni3,Tnnt3
1_Member	GO Biological Processes	GO:0006942	regulation of striated muscle contraction	-3.86894	-1.46739	4/88	12373,17897,21954,21957	Casq2,Myl3,Tnni3,Tnnt3
1_Member	GO Biological Processes	GO:0003007	heart morphogenesis	-3.76588	-1.38772	6/278	17130,17897,21393,21924,21954,22138	Smad6,Myl3,Tcap,Tnnc1,Tnni3,Ttn
1_Member	GO Molecular Functions	GO:0048306	calcium-dependent protein binding	-3.74045	-1.36693	4/95	12373,21924,21954,21957	Casq2,Tnnc1,Tnni3,Tnnt3
1_Member	GO Biological Processes	GO:0007517	muscle organ development	-3.65063	-1.2952	6/292	17897,21393,21924,21954,22138,56504	Myl3,Tcap,Tnnc1,Tnni3,Ttn,Srpk3
1_Member	GO Molecular Functions	GO:0051015	actin filament binding	-3.3298	-1.01254	5/218	11472,17880,21924,21954,22138	Actn2,Myh11,Tnnc1,Tnni3,Ttn
1_Member	GO Biological Processes	GO:0055010	ventricular cardiac muscle tissue morphogenesis	-3.23472	-0.921501	3/55	17897,21924,21954	Myl3,Tnnc1,Tnni3
1_Member	GO Biological Processes	GO:0003229	ventricular cardiac muscle tissue development	-3.02246	-0.736004	3/65	17897,21924,21954	Myl3,Tnnc1,Tnni3
1_Member	GO Biological Processes	GO:0003231	cardiac ventricle development	-2.98936	-0.707175	4/150	17130,17897,21924,21954	Smad6,Myl3,Tnnc1,Tnni3
1_Member	GO Biological Processes	GO:0003206	cardiac chamber morphogenesis	-2.97866	-0.703895	4/151	17130,17897,21924,21954	Smad6,Myl3,Tnnc1,Tnni3
1_Member	GO Biological Processes	GO:0003208	cardiac ventricle morphogenesis	-2.74629	-0.503445	3/81	17897,21924,21954	Myl3,Tnnc1,Tnni3
1_Member	GO Biological Processes	GO:0050905	neuromuscular process	-2.65512	-0.435577	4/185	21393,21924,21954,21957	Tcap,Tnnc1,Tnni3,Tnnt3
1_Member	GO Biological Processes	GO:0003205	cardiac chamber development	-2.54073	-0.34356	4/199	17130,17897,21924,21954	Smad6,Myl3,Tnnc1,Tnni3
2_Summary	GO Biological Processes	GO:0044057	regulation of system process	-8.35351	-4.9494	14/645	12161,12373,13618,14419,17130,17897,21785,21924,21954,21957,22138,26875,66402,84506,210198	Bmp6,Casq2,Ednrb,Gal,Smad6,Myl3,Tff2,Tnnc1,Tnni3,Tnnt3,Ttn,Pclo,Sln,Hamp,Gprc6a
2_Member	GO Biological Processes	GO:0044057	regulation of system process	-8.35351	-4.9494	14/645	12161,12373,13618,14419,17130,17897,21785,21924,21954,21957,22138,26875,66402,84506	Bmp6,Casq2,Ednrb,Gal,Smad6,Myl3,Tff2,Tnnc1,Tnni3,Tnnt3,Ttn,Pclo,Sln,Hamp
2_Member	GO Biological Processes	GO:0019932	second-messenger-mediated signaling	-4.78683	-2.17258	6/182	12373,13618,14419,21785,21954,210198	Casq2,Ednrb,Gal,Tff2,Tnni3,Gprc6a
2_Member	GO Biological Processes	GO:0019722	calcium-mediated signaling	-4.47809	-1.95752	5/124	12373,13618,21785,21954,210198	Casq2,Ednrb,Tff2,Tnni3,Gprc6a
2_Member	GO Biological Processes	GO:1903522	regulation of blood circulation	-2.96294	-0.691839	5/263	12373,13618,17130,17897,21954	Casq2,Ednrb,Smad6,Myl3,Tnni3
2_Member	GO Biological Processes	GO:0008016	regulation of heart contraction	-2.58052	-0.377883	4/194	12373,13618,17897,21954	Casq2,Ednrb,Myl3,Tnni3
3_Summary	GO Biological Processes	GO:0010035	response to inorganic substance	-7.62108	-4.42056	12/504	12161,13618,14282,14799,17189,17395,18979,20533,20617,21924,22138,84506,11656,11889	Bmp6,Ednrb,Fosb,Gria1,Mb,Mmp9,Pon1,Slc4a1,Snca,Tnnc1,Ttn,Hamp,Alas2,Asgr1
3_Member	GO Biological Processes	GO:0010035	response to inorganic substance	-7.62108	-4.42056	12/504	12161,13618,14282,14799,17189,17395,18979,20533,20617,21924,22138,84506	Bmp6,Ednrb,Fosb,Gria1,Mb,Mmp9,Pon1,Slc4a1,Snca,Tnnc1,Ttn,Hamp
3_Member	GO Biological Processes	GO:0010038	response to metal ion	-4.603	-2.04528	7/293	12161,14282,17395,20617,21924,22138,84506	Bmp6,Fosb,Mmp9,Snca,Tnnc1,Ttn,Hamp
3_Member	GO Biological Processes	GO:0010039	response to iron ion	-4.43587	-1.92173	3/22	12161,20617,84506	Bmp6,Snca,Hamp
3_Member	GO Biological Processes	GO:0006879	cellular iron ion homeostasis	-2.98419	-0.705726	3/67	11656,12161,84506	Alas2,Bmp6,Hamp
3_Member	GO Biological Processes	GO:0071248	cellular response to metal ion	-2.8173	-0.560564	4/167	12161,14282,17395,20617	Bmp6,Fosb,Mmp9,Snca
3_Member	GO Biological Processes	GO:0055072	iron ion homeostasis	-2.58844	-0.381671	3/92	11656,12161,84506	Alas2,Bmp6,Hamp
3_Member	GO Biological Processes	GO:0046916	cellular transition metal ion homeostasis	-2.41472	-0.244162	3/106	11656,12161,84506	Alas2,Bmp6,Hamp
3_Member	GO Biological Processes	GO:0031668	cellular response to extracellular stimulus	-2.32362	-0.175631	4/229	11889,12161,17395,84506	Asgr1,Bmp6,Mmp9,Hamp
3_Member	GO Biological Processes	GO:0071241	cellular response to inorganic substance	-2.27118	-0.131364	4/237	12161,14282,17395,20617	Bmp6,Fosb,Mmp9,Snca
3_Member	GO Biological Processes	GO:0055076	transition metal ion homeostasis	-2.14105	-0.0248565	3/133	11656,12161,84506	Alas2,Bmp6,Hamp
4_Summary	GO Biological Processes	GO:0045214	sarcomere organization	-6.82009	-3.79566	5/42	11472,12373,21393,21957,22138,17130,17880,13618,17897,20533,12821,16012,26875	Actn2,Casq2,Tcap,Tnnt3,Ttn,Smad6,Myh11,Ednrb,Myl3,Slc4a1,Col17a1,Igfbp6,Pclo
4_Member	GO Biological Processes	GO:0045214	sarcomere organization	-6.82009	-3.79566	5/42	11472,12373,21393,21957,22138	Actn2,Casq2,Tcap,Tnnt3,Ttn
4_Member	GO Biological Processes	GO:0030239	myofibril assembly	-5.92365	-3.01195	5/63	11472,12373,21393,21957,22138	Actn2,Casq2,Tcap,Tnnt3,Ttn
4_Member	GO Biological Processes	GO:0055002	striated muscle cell development	-5.92365	-3.01195	5/63	11472,12373,21393,21957,22138	Actn2,Casq2,Tcap,Tnnt3,Ttn
4_Member	GO Biological Processes	GO:0055001	muscle cell development	-5.91144	-3.01195	7/185	11472,12373,17130,17880,21393,21957,22138	Actn2,Casq2,Smad6,Myh11,Tcap,Tnnt3,Ttn
4_Member	GO Biological Processes	GO:0042692	muscle cell differentiation	-5.48953	-2.68695	8/306	11472,12373,13618,17130,17880,21393,21957,22138	Actn2,Casq2,Ednrb,Smad6,Myh11,Tcap,Tnnt3,Ttn
4_Member	GO Biological Processes	GO:0055006	cardiac cell development	-5.4608	-2.68235	5/78	11472,17130,17880,21393,22138	Actn2,Smad6,Myh11,Tcap,Ttn
4_Member	GO Cellular Components	GO:0031674	I band	-5.36894	-2.60208	6/144	11472,12373,17897,20533,21393,22138	Actn2,Casq2,Myl3,Slc4a1,Tcap,Ttn
4_Member	GO Biological Processes	GO:0010927	cellular component assembly involved in morphogenesis	-4.72904	-2.12276	5/110	11472,12373,21393,21957,22138	Actn2,Casq2,Tcap,Tnnt3,Ttn
4_Member	GO Biological Processes	GO:0031032	actomyosin structure organization	-4.67249	-2.08927	5/113	11472,12373,21393,21957,22138	Actn2,Casq2,Tcap,Tnnt3,Ttn
4_Member	GO Molecular Functions	GO:0008307	structural constituent of muscle	-4.49862	-1.96488	3/21	17880,21393,22138	Myh11,Tcap,Ttn
4_Member	GO Cellular Components	GO:0030018	Z disc	-4.3638	-1.85601	5/131	11472,12373,20533,21393,22138	Actn2,Casq2,Slc4a1,Tcap,Ttn
4_Member	GO Biological Processes	GO:0051146	striated muscle cell differentiation	-4.23805	-1.74874	6/228	11472,12373,17880,21393,21957,22138	Actn2,Casq2,Myh11,Tcap,Tnnt3,Ttn
4_Member	GO Biological Processes	GO:0055013	cardiac muscle cell development	-4.20897	-1.73701	4/72	11472,17880,21393,22138	Actn2,Myh11,Tcap,Ttn
4_Member	GO Biological Processes	GO:0035051	cardiocyte differentiation	-4.1969	-1.73107	5/142	11472,17130,17880,21393,22138	Actn2,Smad6,Myh11,Tcap,Ttn
4_Member	GO Biological Processes	GO:0055007	cardiac muscle cell differentiation	-3.52673	-1.18868	4/108	11472,17880,21393,22138	Actn2,Myh11,Tcap,Ttn
4_Member	GO Biological Processes	GO:0140694	non-membrane-bounded organelle assembly	-2.66154	-0.438743	5/308	11472,12373,21393,21957,22138	Actn2,Casq2,Tcap,Tnnt3,Ttn
4_Member	GO Biological Processes	GO:0097435	supramolecular fiber organization	-2.35505	-0.195929	6/522	11472,12373,17880,21393,21957,22138	Actn2,Casq2,Myh11,Tcap,Tnnt3,Ttn
4_Member	GO Molecular Functions	GO:0005198	structural molecule activity	-2.12257	-0.0114504	6/584	12821,16012,17880,21393,22138,26875	Col17a1,Igfbp6,Myh11,Tcap,Ttn,Pclo
5_Summary	GO Biological Processes	GO:0032410	negative regulation of transporter activity	-6.65594	-3.66796	6/87	11472,12373,17395,20617,66402,84506,14419,18979,19739,19092,12478,13897,234564,21785	Actn2,Casq2,Mmp9,Snca,Sln,Hamp,Gal,Pon1,Rgs9,Prkg2,Cd19,Ces1e,Ces1f,Tff2
5_Member	GO Biological Processes	GO:0032410	negative regulation of transporter activity	-6.65594	-3.66796	6/87	11472,12373,17395,20617,66402,84506	Actn2,Casq2,Mmp9,Snca,Sln,Hamp
5_Member	GO Biological Processes	GO:0032409	regulation of transporter activity	-6.65288	-3.66796	9/298	11472,12373,14419,17395,18979,19739,20617,66402,84506	Actn2,Casq2,Gal,Mmp9,Pon1,Rgs9,Snca,Sln,Hamp
5_Member	GO Biological Processes	GO:0043271	negative regulation of ion transport	-6.04011	-3.09141	7/177	11472,12373,17395,19092,20617,66402,84506	Actn2,Casq2,Mmp9,Prkg2,Snca,Sln,Hamp
5_Member	GO Biological Processes	GO:1904062	regulation of cation transmembrane transport	-5.7823	-2.91501	9/379	11472,12373,12478,14419,17395,19739,20617,66402,84506	Actn2,Casq2,Cd19,Gal,Mmp9,Rgs9,Snca,Sln,Hamp
5_Member	GO Biological Processes	GO:0043269	regulation of ion transport	-5.77029	-2.91501	12/750	11472,12373,12478,13897,14419,17395,19092,19739,20617,66402,84506,234564	Actn2,Casq2,Cd19,Ces1e,Gal,Mmp9,Prkg2,Rgs9,Snca,Sln,Hamp,Ces1f
5_Member	GO Biological Processes	GO:0022898	regulation of transmembrane transporter activity	-5.7299	-2.90177	8/284	11472,12373,14419,17395,19739,20617,66402,84506	Actn2,Casq2,Gal,Mmp9,Rgs9,Snca,Sln,Hamp
5_Member	GO Biological Processes	GO:0032413	negative regulation of ion transmembrane transporter activity	-5.4608	-2.68235	5/78	11472,12373,17395,66402,84506	Actn2,Casq2,Mmp9,Sln,Hamp
5_Member	GO Biological Processes	GO:1904063	negative regulation of cation transmembrane transport	-4.97305	-2.25987	5/98	11472,12373,17395,66402,84506	Actn2,Casq2,Mmp9,Sln,Hamp
5_Member	GO Biological Processes	GO:0034765	regulation of ion transmembrane transport	-4.803	-2.17258	9/501	11472,12373,12478,14419,17395,19739,20617,66402,84506	Actn2,Casq2,Cd19,Gal,Mmp9,Rgs9,Snca,Sln,Hamp
5_Member	GO Biological Processes	GO:0032412	regulation of ion transmembrane transporter activity	-4.79001	-2.17258	7/274	11472,12373,14419,17395,19739,66402,84506	Actn2,Casq2,Gal,Mmp9,Rgs9,Sln,Hamp
5_Member	GO Biological Processes	GO:0034766	negative regulation of ion transmembrane transport	-4.78727	-2.17258	5/107	11472,12373,17395,66402,84506	Actn2,Casq2,Mmp9,Sln,Hamp
5_Member	GO Biological Processes	GO:0010959	regulation of metal ion transport	-4.308	-1.80645	8/446	11472,12373,12478,14419,19739,20617,66402,84506	Actn2,Casq2,Cd19,Gal,Rgs9,Snca,Sln,Hamp
5_Member	GO Biological Processes	GO:0034763	negative regulation of transmembrane transport	-4.22619	-1.74286	5/140	11472,12373,17395,66402,84506	Actn2,Casq2,Mmp9,Sln,Hamp
5_Member	GO Biological Processes	GO:0034762	regulation of transmembrane transport	-4.18077	-1.72061	9/602	11472,12373,12478,14419,17395,19739,20617,66402,84506	Actn2,Casq2,Cd19,Gal,Mmp9,Rgs9,Snca,Sln,Hamp
5_Member	GO Biological Processes	GO:0051051	negative regulation of transport	-3.94407	-1.52171	8/503	11472,12373,17395,19092,20617,21785,66402,84506	Actn2,Casq2,Mmp9,Prkg2,Snca,Tff2,Sln,Hamp
5_Member	GO Biological Processes	GO:1904064	positive regulation of cation transmembrane transport	-3.82847	-1.43606	5/170	11472,12478,14419,19739,20617	Actn2,Cd19,Gal,Rgs9,Snca
5_Member	GO Biological Processes	GO:2001257	regulation of cation channel activity	-3.70154	-1.33716	5/181	11472,12373,14419,17395,19739	Actn2,Casq2,Gal,Mmp9,Rgs9
5_Member	GO Biological Processes	GO:0034767	positive regulation of ion transmembrane transport	-3.5724	-1.22576	5/193	11472,12478,14419,19739,20617	Actn2,Cd19,Gal,Rgs9,Snca
5_Member	GO Biological Processes	GO:0032411	positive regulation of transporter activity	-3.17212	-0.862902	4/134	11472,14419,18979,19739	Actn2,Gal,Pon1,Rgs9
5_Member	GO Biological Processes	GO:1901016	regulation of potassium ion transmembrane transporter activity	-3.04207	-0.744639	3/64	11472,12373,14419	Actn2,Casq2,Gal
5_Member	GO Biological Processes	GO:0034764	positive regulation of transmembrane transport	-3.03798	-0.744417	5/253	11472,12478,14419,19739,20617	Actn2,Cd19,Gal,Rgs9,Snca
5_Member	GO Biological Processes	GO:2001259	positive regulation of cation channel activity	-2.70105	-0.464996	3/84	11472,14419,19739	Actn2,Gal,Rgs9
5_Member	GO Biological Processes	GO:1901379	regulation of potassium ion transmembrane transport	-2.61557	-0.399261	3/90	11472,12373,14419	Actn2,Casq2,Gal
5_Member	GO Biological Processes	GO:0043270	positive regulation of ion transport	-2.53792	-0.34356	5/329	11472,12478,14419,19739,20617	Actn2,Cd19,Gal,Rgs9,Snca
5_Member	GO Biological Processes	GO:0043266	regulation of potassium ion transport	-2.34776	-0.19145	3/112	11472,12373,14419	Actn2,Casq2,Gal
5_Member	GO Biological Processes	GO:0032414	positive regulation of ion transmembrane transporter activity	-2.2057	-0.0843657	3/126	11472,14419,19739	Actn2,Gal,Rgs9
6_Summary	GO Biological Processes	GO:0045940	positive regulation of steroid metabolic process	-5.02219	-2.29879	4/45	12161,13897,217166,234564,14419,18979,20617,12478,19092,20533,13618,56448,14311	Bmp6,Ces1e,Nr1d1,Ces1f,Gal,Pon1,Snca,Cd19,Prkg2,Slc4a1,Ednrb,Cyp2d22,Cidec
6_Member	GO Biological Processes	GO:0045940	positive regulation of steroid metabolic process	-5.02219	-2.29879	4/45	12161,13897,217166,234564	Bmp6,Ces1e,Nr1d1,Ces1f
6_Member	GO Biological Processes	GO:0032370	positive regulation of lipid transport	-4.90917	-2.22528	5/101	12161,13897,14419,18979,234564	Bmp6,Ces1e,Gal,Pon1,Ces1f
6_Member	GO Biological Processes	GO:0070857	regulation of bile acid biosynthetic process	-4.86969	-2.19514	3/16	13897,217166,234564	Ces1e,Nr1d1,Ces1f
6_Member	GO Biological Processes	GO:1904251	regulation of bile acid metabolic process	-4.63431	-2.05852	3/19	13897,217166,234564	Ces1e,Nr1d1,Ces1f
6_Member	GO Biological Processes	GO:0019218	regulation of steroid metabolic process	-4.59953	-2.04528	5/117	12161,13897,14419,217166,234564	Bmp6,Ces1e,Gal,Nr1d1,Ces1f
6_Member	GO Biological Processes	GO:1905954	positive regulation of lipid localization	-4.47809	-1.95752	5/124	12161,13897,14419,18979,234564	Bmp6,Ces1e,Gal,Pon1,Ces1f
6_Member	GO Biological Processes	GO:0010565	regulation of cellular ketone metabolic process	-4.04345	-1.60529	5/153	12161,13897,20617,217166,234564	Bmp6,Ces1e,Snca,Nr1d1,Ces1f
6_Member	GO Biological Processes	GO:0032368	regulation of lipid transport	-3.9906	-1.55777	5/157	12161,13897,14419,18979,234564	Bmp6,Ces1e,Gal,Pon1,Ces1f
6_Member	GO Biological Processes	GO:0050810	regulation of steroid biosynthetic process	-3.9676	-1.54003	4/83	12161,13897,217166,234564	Bmp6,Ces1e,Nr1d1,Ces1f
6_Member	GO Biological Processes	GO:0010875	positive regulation of cholesterol efflux	-3.93707	-1.51985	3/32	13897,18979,234564	Ces1e,Pon1,Ces1f
6_Member	GO Biological Processes	GO:0019216	regulation of lipid metabolic process	-3.88528	-1.47815	7/381	12161,12478,13897,14419,20617,217166,234564	Bmp6,Cd19,Ces1e,Gal,Snca,Nr1d1,Ces1f
6_Member	GO Biological Processes	GO:0062013	positive regulation of small molecule metabolic process	-3.86465	-1.46739	5/167	12161,13897,20617,217166,234564	Bmp6,Ces1e,Snca,Nr1d1,Ces1f
6_Member	GO Biological Processes	GO:0045834	positive regulation of lipid metabolic process	-3.66839	-1.30851	5/184	12161,12478,13897,217166,234564	Bmp6,Cd19,Ces1e,Nr1d1,Ces1f
6_Member	GO Biological Processes	GO:1905952	regulation of lipid localization	-3.63583	-1.28482	5/187	12161,13897,14419,18979,234564	Bmp6,Ces1e,Gal,Pon1,Ces1f
6_Member	GO Biological Processes	GO:0010874	regulation of cholesterol efflux	-3.55128	-1.20895	3/43	13897,18979,234564	Ces1e,Pon1,Ces1f
6_Member	GO Biological Processes	GO:0032373	positive regulation of sterol transport	-3.4641	-1.13449	3/46	13897,18979,234564	Ces1e,Pon1,Ces1f
6_Member	GO Biological Processes	GO:0032376	positive regulation of cholesterol transport	-3.4641	-1.13449	3/46	13897,18979,234564	Ces1e,Pon1,Ces1f
6_Member	GO Biological Processes	GO:0044070	regulation of anion transport	-3.39441	-1.06895	4/117	13897,19092,20617,234564	Ces1e,Prkg2,Snca,Ces1f
6_Member	GO Biological Processes	GO:0062012	regulation of small molecule metabolic process	-3.10641	-0.801583	6/370	12161,13897,20533,20617,217166,234564	Bmp6,Ces1e,Slc4a1,Snca,Nr1d1,Ces1f
6_Member	GO Biological Processes	GO:0008202	steroid metabolic process	-2.94832	-0.680854	5/265	13618,13897,18979,56448,234564	Ednrb,Ces1e,Pon1,Cyp2d22,Ces1f
6_Member	GO Biological Processes	GO:0032371	regulation of sterol transport	-2.89359	-0.633306	3/72	13897,18979,234564	Ces1e,Pon1,Ces1f
6_Member	GO Biological Processes	GO:0032374	regulation of cholesterol transport	-2.89359	-0.633306	3/72	13897,18979,234564	Ces1e,Pon1,Ces1f
6_Member	GO Biological Processes	GO:1901617	organic hydroxy compound biosynthetic process	-2.80779	-0.554569	4/168	13897,20617,56448,234564	Ces1e,Snca,Cyp2d22,Ces1f
6_Member	GO Biological Processes	GO:1901615	organic hydroxy compound metabolic process	-2.66769	-0.441621	6/451	13618,13897,18979,20617,56448,234564	Ednrb,Ces1e,Pon1,Snca,Cyp2d22,Ces1f
6_Member	GO Biological Processes	GO:0042632	cholesterol homeostasis	-2.52329	-0.331984	3/97	13897,217166,234564	Ces1e,Nr1d1,Ces1f
6_Member	GO Biological Processes	GO:0055092	sterol homeostasis	-2.5107	-0.324432	3/98	13897,217166,234564	Ces1e,Nr1d1,Ces1f
6_Member	GO Biological Processes	GO:0046890	regulation of lipid biosynthetic process	-2.50971	-0.324432	4/203	12161,13897,217166,234564	Bmp6,Ces1e,Nr1d1,Ces1f
6_Member	GO Cellular Components	GO:0005811	lipid droplet	-2.39195	-0.224281	3/108	13897,14311,234564	Ces1e,Cidec,Ces1f
6_Member	GO Biological Processes	GO:0008203	cholesterol metabolic process	-2.21526	-0.0913313	3/125	13897,18979,234564	Ces1e,Pon1,Ces1f
6_Member	GO Biological Processes	GO:0016125	sterol metabolic process	-2.13213	-0.0184763	3/134	13897,18979,234564	Ces1e,Pon1,Ces1f
6_Member	GO Biological Processes	GO:1902652	secondary alcohol metabolic process	-2.09714	0	3/138	13897,18979,234564	Ces1e,Pon1,Ces1f
7_Summary	GO Molecular Functions	GO:0005509	calcium ion binding	-4.79871	-2.17258	10/635	11472,12373,17897,17898,18979,20617,21924,22138,26875,56788,17880	Actn2,Casq2,Myl3,Myl7,Pon1,Snca,Tnnc1,Ttn,Pclo,Scube2,Myh11
7_Member	GO Molecular Functions	GO:0005509	calcium ion binding	-4.79871	-2.17258	10/635	11472,12373,17897,17898,18979,20617,21924,22138,26875,56788	Actn2,Casq2,Myl3,Myl7,Pon1,Snca,Tnnc1,Ttn,Pclo,Scube2
7_Member	GO Cellular Components	GO:0016460	myosin II complex	-4.70803	-2.1132	3/18	17880,17897,22138	Myh11,Myl3,Ttn
7_Member	GO Cellular Components	GO:0016459	myosin complex	-4.70398	-2.1132	4/54	17880,17897,17898,22138	Myh11,Myl3,Myl7,Ttn
7_Member	GO Cellular Components	GO:0031672	A band	-3.71191	-1.34299	3/38	17897,17898,22138	Myl3,Myl7,Ttn
8_Summary	GO Biological Processes	GO:0055082	cellular chemical homeostasis	-4.79619	-2.17258	11/780	11656,12161,12373,12478,13618,20533,20617,21954,54368,84506,217166,19739,66402	Alas2,Bmp6,Casq2,Cd19,Ednrb,Slc4a1,Snca,Tnni3,Gp9,Hamp,Nr1d1,Rgs9,Sln
8_Member	GO Biological Processes	GO:0055082	cellular chemical homeostasis	-4.79619	-2.17258	11/780	11656,12161,12373,12478,13618,20533,20617,21954,54368,84506,217166	Alas2,Bmp6,Casq2,Cd19,Ednrb,Slc4a1,Snca,Tnni3,Gp9,Hamp,Nr1d1
8_Member	GO Biological Processes	GO:0030003	cellular cation homeostasis	-4.62109	-2.0526	10/666	11656,12161,12373,12478,13618,20533,20617,21954,54368,84506	Alas2,Bmp6,Casq2,Cd19,Ednrb,Slc4a1,Snca,Tnni3,Gp9,Hamp
8_Member	GO Biological Processes	GO:0006873	cellular ion homeostasis	-4.53322	-1.99275	10/682	11656,12161,12373,12478,13618,20533,20617,21954,54368,84506	Alas2,Bmp6,Casq2,Cd19,Ednrb,Slc4a1,Snca,Tnni3,Gp9,Hamp
8_Member	GO Biological Processes	GO:0006875	cellular metal ion homeostasis	-4.20859	-1.73701	9/597	11656,12161,12373,12478,13618,20617,21954,54368,84506	Alas2,Bmp6,Casq2,Cd19,Ednrb,Snca,Tnni3,Gp9,Hamp
8_Member	GO Biological Processes	GO:0055080	cation homeostasis	-4.1615	-1.70695	10/755	11656,12161,12373,12478,13618,20533,20617,21954,54368,84506	Alas2,Bmp6,Casq2,Cd19,Ednrb,Slc4a1,Snca,Tnni3,Gp9,Hamp
8_Member	GO Biological Processes	GO:0098771	inorganic ion homeostasis	-4.1187	-1.67514	10/764	11656,12161,12373,12478,13618,20533,20617,21954,54368,84506	Alas2,Bmp6,Casq2,Cd19,Ednrb,Slc4a1,Snca,Tnni3,Gp9,Hamp
8_Member	GO Biological Processes	GO:0055065	metal ion homeostasis	-3.79876	-1.41116	9/676	11656,12161,12373,12478,13618,20617,21954,54368,84506	Alas2,Bmp6,Casq2,Cd19,Ednrb,Snca,Tnni3,Gp9,Hamp
8_Member	GO Biological Processes	GO:1903169	regulation of calcium ion transmembrane transport	-3.78129	-1.39843	5/174	12373,12478,19739,20617,66402	Casq2,Cd19,Rgs9,Snca,Sln
8_Member	GO Biological Processes	GO:0051282	regulation of sequestering of calcium ion	-3.33909	-1.01775	4/121	12373,12478,20617,54368	Casq2,Cd19,Snca,Gp9
8_Member	GO Biological Processes	GO:0051924	regulation of calcium ion transport	-2.79539	-0.545657	5/287	12373,12478,19739,20617,66402	Casq2,Cd19,Rgs9,Snca,Sln
8_Member	GO Biological Processes	GO:0051279	regulation of release of sequestered calcium ion into cytosol	-2.73101	-0.491576	3/82	12373,12478,20617	Casq2,Cd19,Snca
8_Member	GO Biological Processes	GO:0006874	cellular calcium ion homeostasis	-2.5784	-0.377883	6/470	12373,12478,13618,20617,21954,54368	Casq2,Cd19,Ednrb,Snca,Tnni3,Gp9
8_Member	GO Biological Processes	GO:0072503	cellular divalent inorganic cation homeostasis	-2.46741	-0.285116	6/495	12373,12478,13618,20617,21954,54368	Casq2,Cd19,Ednrb,Snca,Tnni3,Gp9
8_Member	GO Biological Processes	GO:0055074	calcium ion homeostasis	-2.45455	-0.275225	6/498	12373,12478,13618,20617,21954,54368	Casq2,Cd19,Ednrb,Snca,Tnni3,Gp9
8_Member	GO Biological Processes	GO:0010522	regulation of calcium ion transport into cytosol	-2.35865	-0.195929	3/111	12373,12478,20617	Casq2,Cd19,Snca
8_Member	GO Biological Processes	GO:0072507	divalent inorganic cation homeostasis	-2.3192	-0.173952	6/531	12373,12478,13618,20617,21954,54368	Casq2,Cd19,Ednrb,Snca,Tnni3,Gp9
9_Summary	GO Biological Processes	GO:0043030	regulation of macrophage activation	-4.58021	-2.0329	4/58	20617,21785,84506,217166,12478,14419,20533,54368,13618	Snca,Tff2,Hamp,Nr1d1,Cd19,Gal,Slc4a1,Gp9,Ednrb
9_Member	GO Biological Processes	GO:0043030	regulation of macrophage activation	-4.58021	-2.0329	4/58	20617,21785,84506,217166	Snca,Tff2,Hamp,Nr1d1
9_Member	GO Biological Processes	GO:0050865	regulation of cell activation	-2.67491	-0.445538	8/784	12478,14419,20533,20617,21785,54368,84506,217166	Cd19,Gal,Slc4a1,Snca,Tff2,Gp9,Hamp,Nr1d1
9_Member	GO Biological Processes	GO:0050727	regulation of inflammatory response	-2.418	-0.244541	5/351	13618,20617,21785,84506,217166	Ednrb,Snca,Tff2,Hamp,Nr1d1
9_Member	GO Biological Processes	GO:0002694	regulation of leukocyte activation	-2.23601	-0.108723	7/733	12478,14419,20533,20617,21785,84506,217166	Cd19,Gal,Slc4a1,Snca,Tff2,Hamp,Nr1d1
9_Member	GO Biological Processes	GO:0050728	negative regulation of inflammatory response	-2.04673	0	3/144	21785,84506,217166	Tff2,Hamp,Nr1d1
10_Summary	GO Biological Processes	GO:0051046	regulation of secretion	-4.13764	-1.68862	10/760	12161,13618,13897,14419,20617,21785,22138,26875,217166,234564,14799,53896,65254,56448	Bmp6,Ednrb,Ces1e,Gal,Snca,Tff2,Ttn,Pclo,Nr1d1,Ces1f,Gria1,Slc7a10,Dpysl5,Cyp2d22
10_Member	GO Biological Processes	GO:0051046	regulation of secretion	-4.13764	-1.68862	10/760	12161,13618,13897,14419,20617,21785,22138,26875,217166,234564	Bmp6,Ednrb,Ces1e,Gal,Snca,Tff2,Ttn,Pclo,Nr1d1,Ces1f
10_Member	GO Cellular Components	GO:0043025	neuronal cell body	-2.25832	-0.123862	7/726	14419,14799,20617,26875,53896,65254,217166	Gal,Gria1,Snca,Pclo,Slc7a10,Dpysl5,Nr1d1
10_Member	GO Biological Processes	GO:0010817	regulation of hormone levels	-2.17584	-0.0570854	6/569	12161,13618,14419,26875,56448,217166	Bmp6,Ednrb,Gal,Pclo,Cyp2d22,Nr1d1
10_Member	GO Biological Processes	GO:0051047	positive regulation of secretion	-2.11903	-0.0104257	5/414	12161,13618,14419,20617,22138	Bmp6,Ednrb,Gal,Snca,Ttn
11_Summary	GO Molecular Functions	GO:0140678	molecular function inhibitor activity	-3.10291	-0.801583	3/61	17130,21954,84506	Smad6,Tnni3,Hamp
11_Member	GO Molecular Functions	GO:0140678	molecular function inhibitor activity	-3.10291	-0.801583	3/61	17130,21954,84506	Smad6,Tnni3,Hamp
12_Summary	GO Biological Processes	GO:0002262	myeloid cell homeostasis	-3.02195	-0.736004	4/147	11656,17189,20533,84506,54368	Alas2,Mb,Slc4a1,Hamp,Gp9
12_Member	GO Biological Processes	GO:0002262	myeloid cell homeostasis	-3.02195	-0.736004	4/147	11656,17189,20533,84506	Alas2,Mb,Slc4a1,Hamp
12_Member	GO Biological Processes	GO:0061515	myeloid cell development	-2.76177	-0.515491	3/80	11656,20533,54368	Alas2,Slc4a1,Gp9
12_Member	GO Biological Processes	GO:0030218	erythrocyte differentiation	-2.42628	-0.249893	3/105	11656,17189,20533	Alas2,Mb,Slc4a1
12_Member	GO Biological Processes	GO:0034101	erythrocyte homeostasis	-2.2949	-0.152371	3/117	11656,17189,20533	Alas2,Mb,Slc4a1
12_Member	GO Biological Processes	GO:0030099	myeloid cell differentiation	-2.08578	0	4/268	11656,17189,20533,54368	Alas2,Mb,Slc4a1,Gp9
13_Summary	GO Cellular Components	GO:0005938	cell cortex	-2.6862	-0.453498	5/304	11472,20533,20617,26875,84506	Actn2,Slc4a1,Snca,Pclo,Hamp
13_Member	GO Cellular Components	GO:0005938	cell cortex	-2.6862	-0.453498	5/304	11472,20533,20617,26875,84506	Actn2,Slc4a1,Snca,Pclo,Hamp
13_Member	GO Cellular Components	GO:0030863	cortical cytoskeleton	-2.24445	-0.112648	3/122	11472,20533,26875	Actn2,Slc4a1,Pclo
14_Summary	GO Biological Processes	GO:0009410	response to xenobiotic stimulus	-2.60738	-0.394277	5/317	14262,14858,17395,20617,56448	Fmo3,Gsta2,Mmp9,Snca,Cyp2d22
14_Member	GO Biological Processes	GO:0009410	response to xenobiotic stimulus	-2.60738	-0.394277	5/317	14262,14858,17395,20617,56448	Fmo3,Gsta2,Mmp9,Snca,Cyp2d22
14_Member	GO Biological Processes	GO:0006805	xenobiotic metabolic process	-2.26435	-0.12722	3/120	14262,14858,56448	Fmo3,Gsta2,Cyp2d22
15_Summary	GO Molecular Functions	GO:0001664	G protein-coupled receptor binding	-2.58973	-0.381671	5/320	13618,14419,14799,21785,57349,17130,20617,217166,13897,234564	Ednrb,Gal,Gria1,Tff2,Ppbp,Smad6,Snca,Nr1d1,Ces1e,Ces1f
15_Member	GO Molecular Functions	GO:0001664	G protein-coupled receptor binding	-2.58973	-0.381671	5/320	13618,14419,14799,21785,57349	Ednrb,Gal,Gria1,Tff2,Ppbp
15_Member	GO Biological Processes	GO:0032496	response to lipopolysaccharide	-2.33627	-0.182746	5/367	13618,17130,20617,57349,217166	Ednrb,Smad6,Snca,Ppbp,Nr1d1
15_Member	GO Biological Processes	GO:0002237	response to molecule of bacterial origin	-2.23526	-0.108723	5/388	13618,17130,20617,57349,217166	Ednrb,Smad6,Snca,Ppbp,Nr1d1
15_Member	GO Biological Processes	GO:0033993	response to lipid	-2.09028	0	7/781	13618,13897,17130,20617,57349,217166,234564	Ednrb,Ces1e,Smad6,Snca,Ppbp,Nr1d1,Ces1f
16_Summary	GO Biological Processes	GO:0001501	skeletal system development	-2.35505	-0.195929	6/522	12161,12643,15413,17395,54368,56788,17130	Bmp6,Chad,Hoxb5,Mmp9,Gp9,Scube2,Smad6
16_Member	GO Biological Processes	GO:0001501	skeletal system development	-2.35505	-0.195929	6/522	12161,12643,15413,17395,54368,56788	Bmp6,Chad,Hoxb5,Mmp9,Gp9,Scube2
16_Member	GO Biological Processes	GO:0060348	bone development	-2.32362	-0.175631	4/229	12161,12643,54368,56788	Bmp6,Chad,Gp9,Scube2
16_Member	GO Biological Processes	GO:0030278	regulation of ossification	-2.10578	0	3/137	12161,17130,56788	Bmp6,Smad6,Scube2
17_Summary	GO Biological Processes	GO:0120161	regulation of cold-induced thermogenesis	-2.03044	0	3/146	14373,66402,217166	G0s2,Sln,Nr1d1
17_Member	GO Biological Processes	GO:0120161	regulation of cold-induced thermogenesis	-2.03044	0	3/146	14373,66402,217166	G0s2,Sln,Nr1d1
