# Supplementary material for: Integrated analysis reveals the protective mechanism and therapeutic potential of hyperbaric oxygen against pulmonary fibrosis
Source: Genes Dis. 2022 Sep 5;10(3):1029–39. doi: 10.1016/j.gendis.2022.08.012 (PMC7614583; doi:10.1016/j.gendis.2022.08.012)
Supplement: Multimedia component 19 [file mmc19.xlsx]

## Sheet:  up regulated gene enrichment
Table S18. GO terms enriched in bleomycin-challenged mice lungs at day 35 post instillation.
Column A contains Summary (the biological process that has the minimal P-value within the cluster) and Members (the other biological processes within the culster).
Columns B-D contain meta-data describing the terms.
Columns E and F contain the enrichment p-values and multi-test-corrected q-values.
Columns H & I enumerate the genes found in each enriched term.
GroupID	Category	Term	Description	LogP	Log(q-value)	InTerm_InList	Genes	Symbols
1_Summary	GO Biological Processes	GO:0030595	leukocyte chemotaxis	-23.1737	-18.8271	22/137	12310,12642,13123,14131,14825,15945,16414,17242,17329,20293,20295,20296,20302,20305,20306,20307,20308,20315,20750,55985,74748,98365,12774,14129,16181,16420,16644,16889,17948,18405,18807,20210,21825,21857,24088,83433,170744,171285,67133,68891,13654,16772,19699,319504,11839,16878,23886,52793,66166,16000,54635,93695,14313,11816,12523,18212,81799,12982,12983,12984,23921,20377,76905,24108,192200,14744…	Calca,Ch25h,Cyp7b1,Fcgr3,Cxcl1,Cxcl10,Itgb2,Mdk,Cxcl9,Ccl12,Ccl17,Ccl2,Ccl3,Ccl6,Ccl7,Ccl8,Ccl9,Cxcl12,Spp1,Cxcl13,Slamf8,Slamf9,Ccr5,Fcgr1,Il1rn,Itgb6,Kng1,Lipa,Naip2,Orm1,Pld3,Saa3,Thbs1,Timp1,Tlr2,Trem2,Tlr8,Havcr2,Gp2,Cd177,Egr2,Lama1,Reln,Nrcam,Areg,Lif,Gdf15,Fam3b,S100a14,Igf1,Pdgfc,Gpnmb,Fst,Apoe,Cd84,Ntrk2,C1qtnf3,Csf2ra,Csf2rb,Csf2rb2,Sh2b2,Sfrp1,Lrg1,Ubd,Wfdc12,Gpr65,Rgs16,Rgs1,Lcn2,Mt2…
1_Member	GO Biological Processes	GO:0030595	leukocyte chemotaxis	-23.1737	-18.8271	22/137	12310,12642,13123,14131,14825,15945,16414,17242,17329,20293,20295,20296,20302,20305,20306,20307,20308,20315,20750,55985,74748,98365	Calca,Ch25h,Cyp7b1,Fcgr3,Cxcl1,Cxcl10,Itgb2,Mdk,Cxcl9,Ccl12,Ccl17,Ccl2,Ccl3,Ccl6,Ccl7,Ccl8,Ccl9,Cxcl12,Spp1,Cxcl13,Slamf8,Slamf9
1_Member	GO Biological Processes	GO:0006954	inflammatory response	-22.5667	-18.5211	33/485	12310,12774,14129,14131,14825,15945,16181,16414,16420,16644,16889,17242,17329,17948,18405,18807,20210,20293,20295,20296,20302,20305,20306,20307,20308,21825,21857,24088,55985,74748,83433,170744,171285	Calca,Ccr5,Fcgr1,Fcgr3,Cxcl1,Cxcl10,Il1rn,Itgb2,Itgb6,Kng1,Lipa,Mdk,Cxcl9,Naip2,Orm1,Pld3,Saa3,Ccl12,Ccl17,Ccl2,Ccl3,Ccl6,Ccl7,Ccl8,Ccl9,Thbs1,Timp1,Tlr2,Cxcl13,Slamf8,Trem2,Tlr8,Havcr2
1_Member	GO Biological Processes	GO:0060326	cell chemotaxis	-21.6817	-17.8122	24/209	12310,12642,12774,13123,14131,14825,15945,16414,17242,17329,20210,20293,20295,20296,20302,20305,20306,20307,20308,20315,20750,55985,74748,98365	Calca,Ch25h,Ccr5,Cyp7b1,Fcgr3,Cxcl1,Cxcl10,Itgb2,Mdk,Cxcl9,Saa3,Ccl12,Ccl17,Ccl2,Ccl3,Ccl6,Ccl7,Ccl8,Ccl9,Cxcl12,Spp1,Cxcl13,Slamf8,Slamf9
1_Member	GO Biological Processes	GO:0050900	leukocyte migration	-21.0018	-17.2572	24/223	12310,12642,13123,14131,14825,15945,16414,17242,17329,20293,20295,20296,20302,20305,20306,20307,20308,20315,20750,55985,67133,68891,74748,98365	Calca,Ch25h,Cyp7b1,Fcgr3,Cxcl1,Cxcl10,Itgb2,Mdk,Cxcl9,Ccl12,Ccl17,Ccl2,Ccl3,Ccl6,Ccl7,Ccl8,Ccl9,Cxcl12,Spp1,Cxcl13,Gp2,Cd177,Slamf8,Slamf9
1_Member	GO Biological Processes	GO:1990266	neutrophil migration	-19.4913	-15.8436	17/87	14131,14825,15945,16414,17329,20293,20295,20296,20302,20305,20306,20307,20308,20750,55985,67133,68891	Fcgr3,Cxcl1,Cxcl10,Itgb2,Cxcl9,Ccl12,Ccl17,Ccl2,Ccl3,Ccl6,Ccl7,Ccl8,Ccl9,Spp1,Cxcl13,Gp2,Cd177
1_Member	GO Biological Processes	GO:0097530	granulocyte migration	-18.5537	-14.9852	17/98	14131,14825,15945,16414,17329,20293,20295,20296,20302,20305,20306,20307,20308,20750,55985,67133,68891	Fcgr3,Cxcl1,Cxcl10,Itgb2,Cxcl9,Ccl12,Ccl17,Ccl2,Ccl3,Ccl6,Ccl7,Ccl8,Ccl9,Spp1,Cxcl13,Gp2,Cd177
1_Member	GO Molecular Functions	GO:0008009	chemokine activity	-18.0427	-14.5991	13/41	14825,15945,17329,20293,20295,20296,20302,20305,20306,20307,20308,20315,55985	Cxcl1,Cxcl10,Cxcl9,Ccl12,Ccl17,Ccl2,Ccl3,Ccl6,Ccl7,Ccl8,Ccl9,Cxcl12,Cxcl13
1_Member	GO Biological Processes	GO:0048247	lymphocyte chemotaxis	-18.0427	-14.5991	13/41	12642,13123,15945,20293,20295,20296,20302,20305,20306,20307,20308,20315,55985	Ch25h,Cyp7b1,Cxcl10,Ccl12,Ccl17,Ccl2,Ccl3,Ccl6,Ccl7,Ccl8,Ccl9,Cxcl12,Cxcl13
1_Member	GO Biological Processes	GO:0097529	myeloid leukocyte migration	-17.9772	-14.5848	18/127	12310,14131,14825,15945,16414,17329,20293,20295,20296,20302,20305,20306,20307,20308,20750,55985,67133,68891	Calca,Fcgr3,Cxcl1,Cxcl10,Itgb2,Cxcl9,Ccl12,Ccl17,Ccl2,Ccl3,Ccl6,Ccl7,Ccl8,Ccl9,Spp1,Cxcl13,Gp2,Cd177
1_Member	GO Biological Processes	GO:0070098	chemokine-mediated signaling pathway	-17.7536	-14.407	14/56	14825,15945,17329,20293,20295,20296,20302,20305,20306,20307,20308,20315,55985,83433	Cxcl1,Cxcl10,Cxcl9,Ccl12,Ccl17,Ccl2,Ccl3,Ccl6,Ccl7,Ccl8,Ccl9,Cxcl12,Cxcl13,Trem2
1_Member	GO Biological Processes	GO:0030593	neutrophil chemotaxis	-17.4958	-14.1906	15/74	14131,14825,15945,16414,17329,20293,20295,20296,20302,20305,20306,20307,20308,20750,55985	Fcgr3,Cxcl1,Cxcl10,Itgb2,Cxcl9,Ccl12,Ccl17,Ccl2,Ccl3,Ccl6,Ccl7,Ccl8,Ccl9,Spp1,Cxcl13
1_Member	GO Biological Processes	GO:0071621	granulocyte chemotaxis	-16.8641	-13.5967	15/81	14131,14825,15945,16414,17329,20293,20295,20296,20302,20305,20306,20307,20308,20750,55985	Fcgr3,Cxcl1,Cxcl10,Itgb2,Cxcl9,Ccl12,Ccl17,Ccl2,Ccl3,Ccl6,Ccl7,Ccl8,Ccl9,Spp1,Cxcl13
1_Member	GO Biological Processes	GO:1990868	response to chemokine	-16.6545	-13.454	14/66	14825,15945,17329,20293,20295,20296,20302,20305,20306,20307,20308,20315,55985,83433	Cxcl1,Cxcl10,Cxcl9,Ccl12,Ccl17,Ccl2,Ccl3,Ccl6,Ccl7,Ccl8,Ccl9,Cxcl12,Cxcl13,Trem2
1_Member	GO Biological Processes	GO:1990869	cellular response to chemokine	-16.6545	-13.454	14/66	14825,15945,17329,20293,20295,20296,20302,20305,20306,20307,20308,20315,55985,83433	Cxcl1,Cxcl10,Cxcl9,Ccl12,Ccl17,Ccl2,Ccl3,Ccl6,Ccl7,Ccl8,Ccl9,Cxcl12,Cxcl13,Trem2
1_Member	GO Biological Processes	GO:0006935	chemotaxis	-16.6046	-13.434	28/511	12310,12642,12774,13123,13654,14131,14825,15945,16414,16772,17242,17329,19699,20210,20293,20295,20296,20302,20305,20306,20307,20308,20315,20750,55985,74748,98365,319504	Calca,Ch25h,Ccr5,Cyp7b1,Egr2,Fcgr3,Cxcl1,Cxcl10,Itgb2,Lama1,Mdk,Cxcl9,Reln,Saa3,Ccl12,Ccl17,Ccl2,Ccl3,Ccl6,Ccl7,Ccl8,Ccl9,Cxcl12,Spp1,Cxcl13,Slamf8,Slamf9,Nrcam
1_Member	GO Biological Processes	GO:0042330	taxis	-16.4952	-13.3526	28/516	12310,12642,12774,13123,13654,14131,14825,15945,16414,16772,17242,17329,19699,20210,20293,20295,20296,20302,20305,20306,20307,20308,20315,20750,55985,74748,98365,319504	Calca,Ch25h,Ccr5,Cyp7b1,Egr2,Fcgr3,Cxcl1,Cxcl10,Itgb2,Lama1,Mdk,Cxcl9,Reln,Saa3,Ccl12,Ccl17,Ccl2,Ccl3,Ccl6,Ccl7,Ccl8,Ccl9,Cxcl12,Spp1,Cxcl13,Slamf8,Slamf9,Nrcam
1_Member	GO Biological Processes	GO:0071674	mononuclear cell migration	-15.9871	-12.8709	15/92	12310,12642,13123,15945,20293,20295,20296,20302,20305,20306,20307,20308,20315,55985,98365	Calca,Ch25h,Cyp7b1,Cxcl10,Ccl12,Ccl17,Ccl2,Ccl3,Ccl6,Ccl7,Ccl8,Ccl9,Cxcl12,Cxcl13,Slamf9
1_Member	GO Molecular Functions	GO:0005125	cytokine activity	-15.7605	-12.6926	20/228	11839,14825,15945,16181,16878,17329,20293,20295,20296,20302,20305,20306,20307,20308,20315,20750,21857,23886,52793,55985	Areg,Cxcl1,Cxcl10,Il1rn,Lif,Cxcl9,Ccl12,Ccl17,Ccl2,Ccl3,Ccl6,Ccl7,Ccl8,Ccl9,Cxcl12,Spp1,Timp1,Gdf15,Fam3b,Cxcl13
1_Member	GO Molecular Functions	GO:0042379	chemokine receptor binding	-15.6476	-12.6019	14/77	14825,15945,17329,20293,20295,20296,20302,20305,20306,20307,20308,20315,55985,66166	Cxcl1,Cxcl10,Cxcl9,Ccl12,Ccl17,Ccl2,Ccl3,Ccl6,Ccl7,Ccl8,Ccl9,Cxcl12,Cxcl13,S100a14
1_Member	GO Biological Processes	GO:0072676	lymphocyte migration	-15.1356	-12.1112	13/65	12642,13123,15945,20293,20295,20296,20302,20305,20306,20307,20308,20315,55985	Ch25h,Cyp7b1,Cxcl10,Ccl12,Ccl17,Ccl2,Ccl3,Ccl6,Ccl7,Ccl8,Ccl9,Cxcl12,Cxcl13
1_Member	GO Molecular Functions	GO:0048018	receptor ligand activity	-14.8437	-11.8395	26/501	11839,12310,14825,15945,16000,16181,16878,17242,17329,20210,20293,20295,20296,20302,20305,20306,20307,20308,20315,20750,21857,23886,52793,54635,55985,93695	Areg,Calca,Cxcl1,Cxcl10,Igf1,Il1rn,Lif,Mdk,Cxcl9,Saa3,Ccl12,Ccl17,Ccl2,Ccl3,Ccl6,Ccl7,Ccl8,Ccl9,Cxcl12,Spp1,Timp1,Gdf15,Fam3b,Pdgfc,Cxcl13,Gpnmb
1_Member	GO Molecular Functions	GO:0030545	signaling receptor regulator activity	-14.7656	-11.7807	27/553	11839,12310,14313,14825,15945,16000,16181,16878,17242,17329,20210,20293,20295,20296,20302,20305,20306,20307,20308,20315,20750,21857,23886,52793,54635,55985,93695	Areg,Calca,Fst,Cxcl1,Cxcl10,Igf1,Il1rn,Lif,Mdk,Cxcl9,Saa3,Ccl12,Ccl17,Ccl2,Ccl3,Ccl6,Ccl7,Ccl8,Ccl9,Cxcl12,Spp1,Timp1,Gdf15,Fam3b,Pdgfc,Cxcl13,Gpnmb
1_Member	GO Molecular Functions	GO:0030546	signaling receptor activator activity	-14.6801	-11.7136	26/509	11839,12310,14825,15945,16000,16181,16878,17242,17329,20210,20293,20295,20296,20302,20305,20306,20307,20308,20315,20750,21857,23886,52793,54635,55985,93695	Areg,Calca,Cxcl1,Cxcl10,Igf1,Il1rn,Lif,Mdk,Cxcl9,Saa3,Ccl12,Ccl17,Ccl2,Ccl3,Ccl6,Ccl7,Ccl8,Ccl9,Cxcl12,Spp1,Timp1,Gdf15,Fam3b,Pdgfc,Cxcl13,Gpnmb
1_Member	GO Biological Processes	GO:0043410	positive regulation of MAPK cascade	-12.5224	-9.59072	24/524	11816,12523,16000,16181,16878,17948,18212,20293,20295,20296,20302,20305,20306,20307,20308,20315,21825,23886,24088,54635,81799,83433,93695,171285	Apoe,Cd84,Igf1,Il1rn,Lif,Naip2,Ntrk2,Ccl12,Ccl17,Ccl2,Ccl3,Ccl6,Ccl7,Ccl8,Ccl9,Cxcl12,Thbs1,Gdf15,Tlr2,Pdgfc,C1qtnf3,Trem2,Gpnmb,Havcr2
1_Member	GO Biological Processes	GO:0070374	positive regulation of ERK1 and ERK2 cascade	-12.3108	-9.41133	17/227	11816,16000,20293,20295,20296,20302,20305,20306,20307,20308,20315,24088,54635,81799,83433,93695,171285	Apoe,Igf1,Ccl12,Ccl17,Ccl2,Ccl3,Ccl6,Ccl7,Ccl8,Ccl9,Cxcl12,Tlr2,Pdgfc,C1qtnf3,Trem2,Gpnmb,Havcr2
1_Member	GO Biological Processes	GO:0002548	monocyte chemotaxis	-11.823	-8.95343	9/34	12310,20293,20295,20296,20302,20305,20306,20307,20308	Calca,Ccl12,Ccl17,Ccl2,Ccl3,Ccl6,Ccl7,Ccl8,Ccl9
1_Member	GO Biological Processes	GO:0019221	cytokine-mediated signaling pathway	-11.07	-8.26744	18/313	12982,12983,12984,14825,15945,17329,20293,20295,20296,20302,20305,20306,20307,20308,20315,23921,55985,83433	Csf2ra,Csf2rb,Csf2rb2,Cxcl1,Cxcl10,Cxcl9,Ccl12,Ccl17,Ccl2,Ccl3,Ccl6,Ccl7,Ccl8,Ccl9,Cxcl12,Sh2b2,Cxcl13,Trem2
1_Member	GO Biological Processes	GO:0070372	regulation of ERK1 and ERK2 cascade	-10.7765	-8.00967	18/326	11816,16000,16878,20293,20295,20296,20302,20305,20306,20307,20308,20315,24088,54635,81799,83433,93695,171285	Apoe,Igf1,Lif,Ccl12,Ccl17,Ccl2,Ccl3,Ccl6,Ccl7,Ccl8,Ccl9,Cxcl12,Tlr2,Pdgfc,C1qtnf3,Trem2,Gpnmb,Havcr2
1_Member	GO Biological Processes	GO:0043408	regulation of MAPK cascade	-10.2843	-7.55044	25/730	11816,12523,16000,16181,16878,17948,18212,20293,20295,20296,20302,20305,20306,20307,20308,20315,20377,21825,23886,24088,54635,81799,83433,93695,171285	Apoe,Cd84,Igf1,Il1rn,Lif,Naip2,Ntrk2,Ccl12,Ccl17,Ccl2,Ccl3,Ccl6,Ccl7,Ccl8,Ccl9,Cxcl12,Sfrp1,Thbs1,Gdf15,Tlr2,Pdgfc,C1qtnf3,Trem2,Gpnmb,Havcr2
1_Member	GO Molecular Functions	GO:0005126	cytokine receptor binding	-10.043	-7.35906	17/315	14825,15945,16181,16878,17329,20293,20295,20296,20302,20305,20306,20307,20308,20315,55985,66166,76905	Cxcl1,Cxcl10,Il1rn,Lif,Cxcl9,Ccl12,Ccl17,Ccl2,Ccl3,Ccl6,Ccl7,Ccl8,Ccl9,Cxcl12,Cxcl13,S100a14,Lrg1
1_Member	GO Molecular Functions	GO:0001664	G protein-coupled receptor binding	-9.93655	-7.27115	17/320	12310,14129,14825,15945,17329,20293,20295,20296,20302,20305,20306,20307,20308,20315,20377,55985,66166	Calca,Fcgr1,Cxcl1,Cxcl10,Cxcl9,Ccl12,Ccl17,Ccl2,Ccl3,Ccl6,Ccl7,Ccl8,Ccl9,Cxcl12,Sfrp1,Cxcl13,S100a14
1_Member	GO Molecular Functions	GO:0048020	CCR chemokine receptor binding	-9.72026	-7.06381	9/56	20293,20295,20296,20302,20305,20306,20307,20308,55985	Ccl12,Ccl17,Ccl2,Ccl3,Ccl6,Ccl7,Ccl8,Ccl9,Cxcl13
1_Member	GO Biological Processes	GO:0071347	cellular response to interleukin-1	-8.54992	-5.95146	9/75	20210,20293,20295,20296,20302,20305,20306,20307,20308	Saa3,Ccl12,Ccl17,Ccl2,Ccl3,Ccl6,Ccl7,Ccl8,Ccl9
1_Member	GO Biological Processes	GO:0001906	cell killing	-7.80929	-5.27556	10/122	14129,14131,15945,16644,17329,20293,20295,20307,20315,55985	Fcgr1,Fcgr3,Cxcl10,Kng1,Cxcl9,Ccl12,Ccl17,Ccl8,Cxcl12,Cxcl13
1_Member	GO Biological Processes	GO:0070555	response to interleukin-1	-7.754	-5.22689	9/92	20210,20293,20295,20296,20302,20305,20306,20307,20308	Saa3,Ccl12,Ccl17,Ccl2,Ccl3,Ccl6,Ccl7,Ccl8,Ccl9
1_Member	GO Biological Processes	GO:0031640	killing of cells of other organism	-7.69161	-5.17747	8/66	15945,16644,17329,20293,20295,20307,20315,55985	Cxcl10,Kng1,Cxcl9,Ccl12,Ccl17,Ccl8,Cxcl12,Cxcl13
1_Member	GO Biological Processes	GO:0034341	response to interferon-gamma	-7.67421	-5.16641	10/126	20293,20295,20296,20302,20305,20306,20307,20308,24088,24108	Ccl12,Ccl17,Ccl2,Ccl3,Ccl6,Ccl7,Ccl8,Ccl9,Tlr2,Ubd
1_Member	GO Biological Processes	GO:0071346	cellular response to interferon-gamma	-7.51151	-5.02818	9/98	20293,20295,20296,20302,20305,20306,20307,20308,24088	Ccl12,Ccl17,Ccl2,Ccl3,Ccl6,Ccl7,Ccl8,Ccl9,Tlr2
1_Member	GO Molecular Functions	GO:0031726	CCR1 chemokine receptor binding	-7.08939	-4.62924	4/7	20302,20305,20306,20308	Ccl3,Ccl6,Ccl7,Ccl9
1_Member	GO Biological Processes	GO:0019730	antimicrobial humoral response	-6.69045	-4.26808	10/160	14825,15945,16644,17329,20293,20295,20307,20315,55985,192200	Cxcl1,Cxcl10,Kng1,Cxcl9,Ccl12,Ccl17,Ccl8,Cxcl12,Cxcl13,Wfdc12
1_Member	GO Biological Processes	GO:0061844	antimicrobial humoral immune response mediated by antimicrobial peptide	-6.56424	-4.1521	9/126	14825,15945,16644,17329,20293,20295,20307,20315,55985	Cxcl1,Cxcl10,Kng1,Cxcl9,Ccl12,Ccl17,Ccl8,Cxcl12,Cxcl13
1_Member	GO Biological Processes	GO:0043547	positive regulation of GTPase activity	-6.55672	-4.1496	12/256	14744,19734,20293,20295,20296,20302,20305,20306,20307,20308,50778,55985	Gpr65,Rgs16,Ccl12,Ccl17,Ccl2,Ccl3,Ccl6,Ccl7,Ccl8,Ccl9,Rgs1,Cxcl13
1_Member	GO Biological Processes	GO:0034612	response to tumor necrosis factor	-6.46937	-4.08235	10/169	20293,20295,20296,20302,20305,20306,20307,20308,20377,24108	Ccl12,Ccl17,Ccl2,Ccl3,Ccl6,Ccl7,Ccl8,Ccl9,Sfrp1,Ubd
1_Member	GO Biological Processes	GO:0055082	cellular chemical homeostasis	-6.22447	-3.88214	20/780	11816,12310,12774,14744,14825,15945,16000,16644,16819,17329,17750,20293,20296,20302,20307,20750,21391,55985,74748,81799	Apoe,Calca,Ccr5,Gpr65,Cxcl1,Cxcl10,Igf1,Kng1,Lcn2,Cxcl9,Mt2,Ccl12,Ccl2,Ccl3,Ccl8,Spp1,Tbxas1,Cxcl13,Slamf8,C1qtnf3
1_Member	GO Biological Processes	GO:0071356	cellular response to tumor necrosis factor	-5.9975	-3.67616	9/147	20293,20295,20296,20302,20305,20306,20307,20308,20377	Ccl12,Ccl17,Ccl2,Ccl3,Ccl6,Ccl7,Ccl8,Ccl9,Sfrp1
1_Member	GO Biological Processes	GO:0043087	regulation of GTPase activity	-5.98154	-3.66643	13/345	14744,18212,19734,20293,20295,20296,20302,20305,20306,20307,20308,50778,55985	Gpr65,Ntrk2,Rgs16,Ccl12,Ccl17,Ccl2,Ccl3,Ccl6,Ccl7,Ccl8,Ccl9,Rgs1,Cxcl13
1_Member	GO Biological Processes	GO:0006873	cellular ion homeostasis	-5.81632	-3.54885	18/682	11816,12310,12774,14744,14825,15945,16644,16819,17329,17750,20293,20296,20302,20307,20750,21391,55985,74748	Apoe,Calca,Ccr5,Gpr65,Cxcl1,Cxcl10,Kng1,Lcn2,Cxcl9,Mt2,Ccl12,Ccl2,Ccl3,Ccl8,Spp1,Tbxas1,Cxcl13,Slamf8
1_Member	GO Biological Processes	GO:0098771	inorganic ion homeostasis	-5.73546	-3.48224	19/764	11816,12310,12774,14744,14825,15945,16644,16819,17329,17750,20293,20296,20302,20307,20750,21391,23985,55985,74748	Apoe,Calca,Ccr5,Gpr65,Cxcl1,Cxcl10,Kng1,Lcn2,Cxcl9,Mt2,Ccl12,Ccl2,Ccl3,Ccl8,Spp1,Tbxas1,Slc26a4,Cxcl13,Slamf8
1_Member	GO Biological Processes	GO:0072503	cellular divalent inorganic cation homeostasis	-5.63978	-3.40536	15/495	11816,12310,12774,14744,14825,15945,16644,17329,17750,20293,20296,20302,20307,20750,55985	Apoe,Calca,Ccr5,Gpr65,Cxcl1,Cxcl10,Kng1,Cxcl9,Mt2,Ccl12,Ccl2,Ccl3,Ccl8,Spp1,Cxcl13
1_Member	GO Biological Processes	GO:0006959	humoral immune response	-5.46826	-3.26774	13/384	12259,12260,12262,14825,15945,16644,17329,20293,20295,20307,20315,55985,192200	C1qa,C1qb,C1qc,Cxcl1,Cxcl10,Kng1,Cxcl9,Ccl12,Ccl17,Ccl8,Cxcl12,Cxcl13,Wfdc12
1_Member	GO Biological Processes	GO:0030003	cellular cation homeostasis	-5.32297	-3.14067	17/666	11816,12310,12774,14744,14825,15945,16644,16819,17329,17750,20293,20296,20302,20307,20750,55985,74748	Apoe,Calca,Ccr5,Gpr65,Cxcl1,Cxcl10,Kng1,Lcn2,Cxcl9,Mt2,Ccl12,Ccl2,Ccl3,Ccl8,Spp1,Cxcl13,Slamf8
1_Member	GO Biological Processes	GO:0006875	cellular metal ion homeostasis	-5.30057	-3.12419	16/597	11816,12310,12774,14744,14825,15945,16644,16819,17329,17750,20293,20296,20302,20307,20750,55985	Apoe,Calca,Ccr5,Gpr65,Cxcl1,Cxcl10,Kng1,Lcn2,Cxcl9,Mt2,Ccl12,Ccl2,Ccl3,Ccl8,Spp1,Cxcl13
1_Member	GO Biological Processes	GO:0072507	divalent inorganic cation homeostasis	-5.26981	-3.09925	15/531	11816,12310,12774,14744,14825,15945,16644,17329,17750,20293,20296,20302,20307,20750,55985	Apoe,Calca,Ccr5,Gpr65,Cxcl1,Cxcl10,Kng1,Cxcl9,Mt2,Ccl12,Ccl2,Ccl3,Ccl8,Spp1,Cxcl13
1_Member	GO Biological Processes	GO:0006874	cellular calcium ion homeostasis	-5.20954	-3.04759	14/470	11816,12310,12774,14744,14825,15945,16644,17329,20293,20296,20302,20307,20750,55985	Apoe,Calca,Ccr5,Gpr65,Cxcl1,Cxcl10,Kng1,Cxcl9,Ccl12,Ccl2,Ccl3,Ccl8,Spp1,Cxcl13
1_Member	GO Biological Processes	GO:0055080	cation homeostasis	-5.20122	-3.0421	18/755	11816,12310,12774,14744,14825,15945,16644,16819,17329,17750,20293,20296,20302,20307,20750,23985,55985,74748	Apoe,Calca,Ccr5,Gpr65,Cxcl1,Cxcl10,Kng1,Lcn2,Cxcl9,Mt2,Ccl12,Ccl2,Ccl3,Ccl8,Spp1,Slc26a4,Cxcl13,Slamf8
1_Member	GO Molecular Functions	GO:0042056	chemoattractant activity	-5.00444	-2.88568	5/41	15945,20210,20302,20305,20308	Cxcl10,Saa3,Ccl3,Ccl6,Ccl9
1_Member	GO Biological Processes	GO:0055074	calcium ion homeostasis	-4.92584	-2.83447	14/498	11816,12310,12774,14744,14825,15945,16644,17329,20293,20296,20302,20307,20750,55985	Apoe,Calca,Ccr5,Gpr65,Cxcl1,Cxcl10,Kng1,Cxcl9,Ccl12,Ccl2,Ccl3,Ccl8,Spp1,Cxcl13
1_Member	GO Biological Processes	GO:0071216	cellular response to biotic stimulus	-4.77672	-2.70883	11/319	14825,15945,17329,20293,20296,24088,55985,56644,83433,171285,246256	Cxcl1,Cxcl10,Cxcl9,Ccl12,Ccl2,Tlr2,Cxcl13,Clec7a,Trem2,Havcr2,Fcgr4
1_Member	GO Biological Processes	GO:0055065	metal ion homeostasis	-4.63233	-2.60165	16/676	11816,12310,12774,14744,14825,15945,16644,16819,17329,17750,20293,20296,20302,20307,20750,55985	Apoe,Calca,Ccr5,Gpr65,Cxcl1,Cxcl10,Kng1,Lcn2,Cxcl9,Mt2,Ccl12,Ccl2,Ccl3,Ccl8,Spp1,Cxcl13
1_Member	GO Biological Processes	GO:0051345	positive regulation of hydrolase activity	-4.53671	-2.52251	14/540	13033,14744,19141,19734,20293,20295,20296,20302,20305,20306,20307,20308,50778,55985	Ctsd,Gpr65,Lgmn,Rgs16,Ccl12,Ccl17,Ccl2,Ccl3,Ccl6,Ccl7,Ccl8,Ccl9,Rgs1,Cxcl13
1_Member	GO Biological Processes	GO:0033993	response to lipid	-4.43289	-2.42867	17/781	11839,12774,14068,14825,15945,16181,17329,17390,20293,20296,20750,24088,55985,66166,83433,171285,246256	Areg,Ccr5,F7,Cxcl1,Cxcl10,Il1rn,Cxcl9,Mmp2,Ccl12,Ccl2,Spp1,Tlr2,Cxcl13,S100a14,Trem2,Havcr2,Fcgr4
1_Member	GO Biological Processes	GO:0071219	cellular response to molecule of bacterial origin	-4.35056	-2.35221	10/293	14825,15945,17329,20293,20296,24088,55985,83433,171285,246256	Cxcl1,Cxcl10,Cxcl9,Ccl12,Ccl2,Tlr2,Cxcl13,Trem2,Havcr2,Fcgr4
1_Member	GO Biological Processes	GO:0002237	response to molecule of bacterial origin	-4.00687	-2.07184	11/388	14825,15945,17329,20293,20296,24088,55985,66166,83433,171285,246256	Cxcl1,Cxcl10,Cxcl9,Ccl12,Ccl2,Tlr2,Cxcl13,S100a14,Trem2,Havcr2,Fcgr4
1_Member	GO Biological Processes	GO:0071222	cellular response to lipopolysaccharide	-3.73538	-1.83434	9/283	14825,15945,17329,20293,20296,55985,83433,171285,246256	Cxcl1,Cxcl10,Cxcl9,Ccl12,Ccl2,Cxcl13,Trem2,Havcr2,Fcgr4
1_Member	GO Biological Processes	GO:0032496	response to lipopolysaccharide	-3.55027	-1.68219	10/367	14825,15945,17329,20293,20296,55985,66166,83433,171285,246256	Cxcl1,Cxcl10,Cxcl9,Ccl12,Ccl2,Cxcl13,S100a14,Trem2,Havcr2,Fcgr4
1_Member	GO Biological Processes	GO:0007204	positive regulation of cytosolic calcium ion concentration	-3.42341	-1.58731	9/312	12310,12774,14744,14825,15945,16644,17329,20302,55985	Calca,Ccr5,Gpr65,Cxcl1,Cxcl10,Kng1,Cxcl9,Ccl3,Cxcl13
1_Member	GO Biological Processes	GO:0051480	regulation of cytosolic calcium ion concentration	-3.00592	-1.23561	9/357	12310,12774,14744,14825,15945,16644,17329,20302,55985	Calca,Ccr5,Gpr65,Cxcl1,Cxcl10,Kng1,Cxcl9,Ccl3,Cxcl13
1_Member	GO Biological Processes	GO:0071396	cellular response to lipid	-2.71073	-1.00753	11/555	14825,15945,17329,17390,20293,20296,20750,55985,83433,171285,246256	Cxcl1,Cxcl10,Cxcl9,Mmp2,Ccl12,Ccl2,Spp1,Cxcl13,Trem2,Havcr2,Fcgr4
2_Summary	GO Biological Processes	GO:0032103	positive regulation of response to external stimulus	-15.8933	-12.802	26/453	11629,12774,13040,14068,14129,14131,14825,15945,17242,17381,17390,19141,20296,20302,20306,20315,21825,22177,24088,55985,56620,66166,83433,109820,170744,171285,11816,11847,12182,12702,13421,16000,21923,27052,74748,81799,12310,12523,16420,18807,19074,23845,56644,93695,217305	Aif1,Ccr5,Ctss,F7,Fcgr1,Fcgr3,Cxcl1,Cxcl10,Mdk,Mmp12,Mmp2,Lgmn,Ccl2,Ccl3,Ccl7,Cxcl12,Thbs1,Tyrobp,Tlr2,Cxcl13,Clec4n,S100a14,Trem2,Pgc,Tlr8,Havcr2,Apoe,Arg2,Bst1,Socs3,Dnase1l3,Igf1,Tnc,Aoah,Slamf8,C1qtnf3,Calca,Cd84,Itgb6,Pld3,Prg2,Clec5a,Clec7a,Gpnmb,Cd300ld
2_Member	GO Biological Processes	GO:0032103	positive regulation of response to external stimulus	-15.8933	-12.802	26/453	11629,12774,13040,14068,14129,14131,14825,15945,17242,17381,17390,19141,20296,20302,20306,20315,21825,22177,24088,55985,56620,66166,83433,109820,170744,171285	Aif1,Ccr5,Ctss,F7,Fcgr1,Fcgr3,Cxcl1,Cxcl10,Mdk,Mmp12,Mmp2,Lgmn,Ccl2,Ccl3,Ccl7,Cxcl12,Thbs1,Tyrobp,Tlr2,Cxcl13,Clec4n,S100a14,Trem2,Pgc,Tlr8,Havcr2
2_Member	GO Biological Processes	GO:0031347	regulation of defense response	-12.5012	-9.5859	26/631	11816,11847,12182,12702,12774,13040,13421,14129,14131,14825,16000,17242,17381,17390,20302,21923,22177,24088,27052,56620,74748,81799,83433,109820,170744,171285	Apoe,Arg2,Bst1,Socs3,Ccr5,Ctss,Dnase1l3,Fcgr1,Fcgr3,Cxcl1,Igf1,Mdk,Mmp12,Mmp2,Ccl3,Tnc,Tyrobp,Tlr2,Aoah,Clec4n,Slamf8,C1qtnf3,Trem2,Pgc,Tlr8,Havcr2
2_Member	GO Biological Processes	GO:0001817	regulation of cytokine production	-10.435	-7.67943	26/780	11629,11847,12310,12523,12774,14131,16000,16420,17242,17381,18807,19074,20296,20302,21825,22177,23845,24088,56620,56644,81799,83433,93695,170744,171285,217305	Aif1,Arg2,Calca,Cd84,Ccr5,Fcgr3,Igf1,Itgb6,Mdk,Mmp12,Pld3,Prg2,Ccl2,Ccl3,Thbs1,Tyrobp,Clec5a,Tlr2,Clec4n,Clec7a,C1qtnf3,Trem2,Gpnmb,Tlr8,Havcr2,Cd300ld
2_Member	GO Biological Processes	GO:0032680	regulation of tumor necrosis factor production	-10.2711	-7.54772	14/185	11847,12523,12774,14131,16000,20296,20302,21825,22177,24088,83433,93695,171285,217305	Arg2,Cd84,Ccr5,Fcgr3,Igf1,Ccl2,Ccl3,Thbs1,Tyrobp,Tlr2,Trem2,Gpnmb,Havcr2,Cd300ld
2_Member	GO Biological Processes	GO:1903555	regulation of tumor necrosis factor superfamily cytokine production	-10.1775	-7.46434	14/188	11847,12523,12774,14131,16000,20296,20302,21825,22177,24088,83433,93695,171285,217305	Arg2,Cd84,Ccr5,Fcgr3,Igf1,Ccl2,Ccl3,Thbs1,Tyrobp,Tlr2,Trem2,Gpnmb,Havcr2,Cd300ld
2_Member	GO Biological Processes	GO:0031349	positive regulation of defense response	-9.46386	-6.81619	16/297	12774,13040,14129,14131,14825,17242,17381,17390,20302,22177,24088,56620,83433,109820,170744,171285	Ccr5,Ctss,Fcgr1,Fcgr3,Cxcl1,Mdk,Mmp12,Mmp2,Ccl3,Tyrobp,Tlr2,Clec4n,Trem2,Pgc,Tlr8,Havcr2
2_Member	GO Biological Processes	GO:0001819	positive regulation of cytokine production	-9.38254	-6.74346	20/503	11629,12310,12523,12774,14131,17242,17381,19074,20296,20302,21825,22177,23845,24088,56620,56644,81799,83433,170744,171285	Aif1,Calca,Cd84,Ccr5,Fcgr3,Mdk,Mmp12,Prg2,Ccl2,Ccl3,Thbs1,Tyrobp,Clec5a,Tlr2,Clec4n,Clec7a,C1qtnf3,Trem2,Tlr8,Havcr2
2_Member	GO Biological Processes	GO:0050727	regulation of inflammatory response	-9.31706	-6.68641	17/351	11816,12182,12702,12774,13040,13421,14129,14131,16000,17242,20302,21923,24088,27052,74748,81799,83433	Apoe,Bst1,Socs3,Ccr5,Ctss,Dnase1l3,Fcgr1,Fcgr3,Igf1,Mdk,Ccl3,Tnc,Tlr2,Aoah,Slamf8,C1qtnf3,Trem2
2_Member	GO Biological Processes	GO:0032652	regulation of interleukin-1 production	-8.02148	-5.47418	10/116	11847,12310,12774,16000,20302,22177,24088,83433,170744,171285	Arg2,Calca,Ccr5,Igf1,Ccl3,Tyrobp,Tlr2,Trem2,Tlr8,Havcr2
2_Member	GO Biological Processes	GO:0032760	positive regulation of tumor necrosis factor production	-7.07263	-4.61808	9/110	12523,12774,14131,20296,20302,21825,22177,24088,171285	Cd84,Ccr5,Fcgr3,Ccl2,Ccl3,Thbs1,Tyrobp,Tlr2,Havcr2
2_Member	GO Biological Processes	GO:1903557	positive regulation of tumor necrosis factor superfamily cytokine production	-7.0047	-4.55568	9/112	12523,12774,14131,20296,20302,21825,22177,24088,171285	Cd84,Ccr5,Fcgr3,Ccl2,Ccl3,Thbs1,Tyrobp,Tlr2,Havcr2
2_Member	GO Biological Processes	GO:0032651	regulation of interleukin-1 beta production	-6.44062	-4.06711	8/95	11847,12774,16000,20302,22177,24088,83433,170744	Arg2,Ccr5,Igf1,Ccl3,Tyrobp,Tlr2,Trem2,Tlr8
2_Member	GO Biological Processes	GO:0032732	positive regulation of interleukin-1 production	-6.08438	-3.75893	7/73	12310,12774,20302,22177,24088,170744,171285	Calca,Ccr5,Ccl3,Tyrobp,Tlr2,Tlr8,Havcr2
2_Member	GO Biological Processes	GO:0001818	negative regulation of cytokine production	-5.88867	-3.60127	12/296	11847,12523,16000,19074,21825,22177,24088,81799,83433,93695,170744,171285	Arg2,Cd84,Igf1,Prg2,Thbs1,Tyrobp,Tlr2,C1qtnf3,Trem2,Gpnmb,Tlr8,Havcr2
2_Member	GO Biological Processes	GO:0050729	positive regulation of inflammatory response	-5.09806	-2.96378	8/143	12774,13040,14129,14131,17242,20302,24088,83433	Ccr5,Ctss,Fcgr1,Fcgr3,Mdk,Ccl3,Tlr2,Trem2
2_Member	GO Biological Processes	GO:0032731	positive regulation of interleukin-1 beta production	-4.15381	-2.18556	5/61	12774,20302,22177,24088,170744	Ccr5,Ccl3,Tyrobp,Tlr2,Tlr8
2_Member	GO Biological Processes	GO:0032755	positive regulation of interleukin-6 production	-2.97802	-1.21344	5/109	11629,12774,22177,24088,170744	Aif1,Ccr5,Tyrobp,Tlr2,Tlr8
3_Summary	GO Biological Processes	GO:0002688	regulation of leukocyte chemotaxis	-12.6082	-9.6595	14/125	11629,12182,14068,15945,17242,19141,20293,20296,20306,20315,21825,55985,66166,74748,15117,16000,16411,16819,17390,19130,19699,24088,54635,56644,83433,93695,11816,20307,20377,12774,16181,21857,14313	Aif1,Bst1,F7,Cxcl10,Mdk,Lgmn,Ccl12,Ccl2,Ccl7,Cxcl12,Thbs1,Cxcl13,S100a14,Slamf8,Has2,Igf1,Itgax,Lcn2,Mmp2,Prox1,Reln,Tlr2,Pdgfc,Clec7a,Trem2,Gpnmb,Apoe,Ccl8,Sfrp1,Ccr5,Il1rn,Timp1,Fst
3_Member	GO Biological Processes	GO:0002688	regulation of leukocyte chemotaxis	-12.6082	-9.6595	14/125	11629,12182,14068,15945,17242,19141,20293,20296,20306,20315,21825,55985,66166,74748	Aif1,Bst1,F7,Cxcl10,Mdk,Lgmn,Ccl12,Ccl2,Ccl7,Cxcl12,Thbs1,Cxcl13,S100a14,Slamf8
3_Member	GO Biological Processes	GO:0030335	positive regulation of cell migration	-11.6295	-8.7742	24/577	11629,14068,15117,15945,16000,16411,16819,17242,17390,19130,19141,19699,20293,20296,20306,20315,21825,24088,54635,55985,56644,66166,83433,93695	Aif1,F7,Has2,Cxcl10,Igf1,Itgax,Lcn2,Mdk,Mmp2,Prox1,Lgmn,Reln,Ccl12,Ccl2,Ccl7,Cxcl12,Thbs1,Tlr2,Pdgfc,Cxcl13,Clec7a,S100a14,Trem2,Gpnmb
3_Member	GO Biological Processes	GO:0002687	positive regulation of leukocyte migration	-11.2744	-8.43721	14/156	11629,14068,15945,17242,19141,20293,20296,20306,20315,21825,24088,55985,66166,83433	Aif1,F7,Cxcl10,Mdk,Lgmn,Ccl12,Ccl2,Ccl7,Cxcl12,Thbs1,Tlr2,Cxcl13,S100a14,Trem2
3_Member	GO Biological Processes	GO:0002685	regulation of leukocyte migration	-11.2653	-8.43721	16/225	11629,12182,14068,15945,17242,19141,20293,20296,20306,20315,21825,24088,55985,66166,74748,83433	Aif1,Bst1,F7,Cxcl10,Mdk,Lgmn,Ccl12,Ccl2,Ccl7,Cxcl12,Thbs1,Tlr2,Cxcl13,S100a14,Slamf8,Trem2
3_Member	GO Biological Processes	GO:2000147	positive regulation of cell motility	-11.2111	-8.39595	24/604	11629,14068,15117,15945,16000,16411,16819,17242,17390,19130,19141,19699,20293,20296,20306,20315,21825,24088,54635,55985,56644,66166,83433,93695	Aif1,F7,Has2,Cxcl10,Igf1,Itgax,Lcn2,Mdk,Mmp2,Prox1,Lgmn,Reln,Ccl12,Ccl2,Ccl7,Cxcl12,Thbs1,Tlr2,Pdgfc,Cxcl13,Clec7a,S100a14,Trem2,Gpnmb
3_Member	GO Biological Processes	GO:0051272	positive regulation of cellular component movement	-10.959	-8.16863	24/621	11629,14068,15117,15945,16000,16411,16819,17242,17390,19130,19141,19699,20293,20296,20306,20315,21825,24088,54635,55985,56644,66166,83433,93695	Aif1,F7,Has2,Cxcl10,Igf1,Itgax,Lcn2,Mdk,Mmp2,Prox1,Lgmn,Reln,Ccl12,Ccl2,Ccl7,Cxcl12,Thbs1,Tlr2,Pdgfc,Cxcl13,Clec7a,S100a14,Trem2,Gpnmb
3_Member	GO Biological Processes	GO:0040017	positive regulation of locomotion	-10.9444	-8.16596	24/622	11629,14068,15117,15945,16000,16411,16819,17242,17390,19130,19141,19699,20293,20296,20306,20315,21825,24088,54635,55985,56644,66166,83433,93695	Aif1,F7,Has2,Cxcl10,Igf1,Itgax,Lcn2,Mdk,Mmp2,Prox1,Lgmn,Reln,Ccl12,Ccl2,Ccl7,Cxcl12,Thbs1,Tlr2,Pdgfc,Cxcl13,Clec7a,S100a14,Trem2,Gpnmb
3_Member	GO Biological Processes	GO:0071675	regulation of mononuclear cell migration	-10.3713	-7.62676	12/118	11629,15945,17242,19141,20293,20296,20306,20315,21825,55985,66166,74748	Aif1,Cxcl10,Mdk,Lgmn,Ccl12,Ccl2,Ccl7,Cxcl12,Thbs1,Cxcl13,S100a14,Slamf8
3_Member	GO Biological Processes	GO:0050920	regulation of chemotaxis	-10.0539	-7.36046	15/230	11629,12182,14068,15945,17242,19141,20293,20296,20306,20315,21825,55985,66166,74748,83433	Aif1,Bst1,F7,Cxcl10,Mdk,Lgmn,Ccl12,Ccl2,Ccl7,Cxcl12,Thbs1,Cxcl13,S100a14,Slamf8,Trem2
3_Member	GO Biological Processes	GO:0002690	positive regulation of leukocyte chemotaxis	-10.0175	-7.34294	11/98	11629,14068,15945,17242,19141,20296,20306,20315,21825,55985,66166	Aif1,F7,Cxcl10,Mdk,Lgmn,Ccl2,Ccl7,Cxcl12,Thbs1,Cxcl13,S100a14
3_Member	GO Biological Processes	GO:0050921	positive regulation of chemotaxis	-9.11571	-6.49334	12/151	11629,14068,15945,17242,19141,20296,20306,20315,21825,55985,66166,83433	Aif1,F7,Cxcl10,Mdk,Lgmn,Ccl2,Ccl7,Cxcl12,Thbs1,Cxcl13,S100a14,Trem2
3_Member	GO Biological Processes	GO:0090025	regulation of monocyte chemotaxis	-8.87799	-6.26374	7/30	11629,15945,19141,20296,20315,66166,74748	Aif1,Cxcl10,Lgmn,Ccl2,Cxcl12,S100a14,Slamf8
3_Member	GO Biological Processes	GO:0090026	positive regulation of monocyte chemotaxis	-8.12517	-5.57092	6/22	11629,15945,19141,20296,20315,66166	Aif1,Cxcl10,Lgmn,Ccl2,Cxcl12,S100a14
3_Member	GO Biological Processes	GO:0071677	positive regulation of mononuclear cell migration	-7.53623	-5.04691	8/69	11629,15945,19141,20296,20306,20315,55985,66166	Aif1,Cxcl10,Lgmn,Ccl2,Ccl7,Cxcl12,Cxcl13,S100a14
3_Member	GO Molecular Functions	GO:0005539	glycosaminoglycan binding	-6.99887	-4.55531	12/233	11816,15945,17242,20296,20306,20307,20377,21825,24088,55985,83433,93695	Apoe,Cxcl10,Mdk,Ccl2,Ccl7,Ccl8,Sfrp1,Thbs1,Tlr2,Cxcl13,Trem2,Gpnmb
3_Member	GO Molecular Functions	GO:0008201	heparin binding	-6.44564	-4.06747	10/170	11816,15945,17242,20296,20306,20307,20377,21825,55985,93695	Apoe,Cxcl10,Mdk,Ccl2,Ccl7,Ccl8,Sfrp1,Thbs1,Cxcl13,Gpnmb
3_Member	GO Biological Processes	GO:0030336	negative regulation of cell migration	-5.90404	-3.61047	12/295	11629,11816,12774,16181,20293,20296,20315,20377,21825,21857,55985,74748	Aif1,Apoe,Ccr5,Il1rn,Ccl12,Ccl2,Cxcl12,Sfrp1,Thbs1,Timp1,Cxcl13,Slamf8
3_Member	GO Biological Processes	GO:2000146	negative regulation of cell motility	-5.70893	-3.45919	12/308	11629,11816,12774,16181,20293,20296,20315,20377,21825,21857,55985,74748	Aif1,Apoe,Ccr5,Il1rn,Ccl12,Ccl2,Cxcl12,Sfrp1,Thbs1,Timp1,Cxcl13,Slamf8
3_Member	GO Biological Processes	GO:0051271	negative regulation of cellular component movement	-5.57955	-3.35348	12/317	11629,11816,12774,16181,20293,20296,20315,20377,21825,21857,55985,74748	Aif1,Apoe,Ccr5,Il1rn,Ccl12,Ccl2,Cxcl12,Sfrp1,Thbs1,Timp1,Cxcl13,Slamf8
3_Member	GO Biological Processes	GO:0050922	negative regulation of chemotaxis	-5.39404	-3.19968	6/60	11629,20293,20296,21825,55985,74748	Aif1,Ccl12,Ccl2,Thbs1,Cxcl13,Slamf8
3_Member	GO Molecular Functions	GO:1901681	sulfur compound binding	-5.25042	-3.08275	11/284	11816,14313,15945,17242,20296,20306,20307,20377,21825,55985,93695	Apoe,Fst,Cxcl10,Mdk,Ccl2,Ccl7,Ccl8,Sfrp1,Thbs1,Cxcl13,Gpnmb
3_Member	GO Biological Processes	GO:0040013	negative regulation of locomotion	-5.22939	-3.06459	12/343	11629,11816,12774,16181,20293,20296,20315,20377,21825,21857,55985,74748	Aif1,Apoe,Ccr5,Il1rn,Ccl12,Ccl2,Cxcl12,Sfrp1,Thbs1,Timp1,Cxcl13,Slamf8
4_Summary	GO Cellular Components	GO:0009897	external side of plasma membrane	-12.1158	-9.2316	26/656	11816,12523,12774,12982,12983,12984,13038,14129,14131,15945,16407,16411,16414,16420,17329,17474,20315,21825,24088,56620,67133,75345,98365,170744,246256,246278	Apoe,Cd84,Ccr5,Csf2ra,Csf2rb,Csf2rb2,Ctsk,Fcgr1,Fcgr3,Cxcl10,Itgae,Itgax,Itgb2,Itgb6,Cxcl9,Clec4d,Cxcl12,Thbs1,Tlr2,Clec4n,Gp2,Slamf7,Slamf9,Tlr8,Fcgr4,Cd207
4_Member	GO Cellular Components	GO:0009897	external side of plasma membrane	-12.1158	-9.2316	26/656	11816,12523,12774,12982,12983,12984,13038,14129,14131,15945,16407,16411,16414,16420,17329,17474,20315,21825,24088,56620,67133,75345,98365,170744,246256,246278	Apoe,Cd84,Ccr5,Csf2ra,Csf2rb,Csf2rb2,Ctsk,Fcgr1,Fcgr3,Cxcl10,Itgae,Itgax,Itgb2,Itgb6,Cxcl9,Clec4d,Cxcl12,Thbs1,Tlr2,Clec4n,Gp2,Slamf7,Slamf9,Tlr8,Fcgr4,Cd207
5_Summary	GO Biological Processes	GO:0001775	cell activation	-10.0663	-7.36315	24/686	11629,12259,12523,13421,14131,15945,16000,16414,16420,16431,17242,17474,18030,20315,21857,22177,24088,24108,74748,75345,83433,98365,171285,246256	Aif1,C1qa,Cd84,Dnase1l3,Fcgr3,Cxcl10,Igf1,Itgb2,Itgb6,Itm2a,Mdk,Clec4d,Nfil3,Cxcl12,Timp1,Tyrobp,Tlr2,Ubd,Slamf8,Slamf7,Trem2,Slamf9,Havcr2,Fcgr4
5_Member	GO Biological Processes	GO:0001775	cell activation	-10.0663	-7.36315	24/686	11629,12259,12523,13421,14131,15945,16000,16414,16420,16431,17242,17474,18030,20315,21857,22177,24088,24108,74748,75345,83433,98365,171285,246256	Aif1,C1qa,Cd84,Dnase1l3,Fcgr3,Cxcl10,Igf1,Itgb2,Itgb6,Itm2a,Mdk,Clec4d,Nfil3,Cxcl12,Timp1,Tyrobp,Tlr2,Ubd,Slamf8,Slamf7,Trem2,Slamf9,Havcr2,Fcgr4
5_Member	GO Biological Processes	GO:0045321	leukocyte activation	-8.86287	-6.25658	21/598	11629,12259,12523,13421,14131,16414,16420,16431,17242,17474,18030,20315,22177,24088,24108,74748,75345,83433,98365,171285,246256	Aif1,C1qa,Cd84,Dnase1l3,Fcgr3,Itgb2,Itgb6,Itm2a,Mdk,Clec4d,Nfil3,Cxcl12,Tyrobp,Tlr2,Ubd,Slamf8,Slamf7,Trem2,Slamf9,Havcr2,Fcgr4
5_Member	GO Biological Processes	GO:0046649	lymphocyte activation	-2.70967	-1.00747	10/473	12523,16414,16431,17242,17474,18030,20315,74748,75345,98365	Cd84,Itgb2,Itm2a,Mdk,Clec4d,Nfil3,Cxcl12,Slamf8,Slamf7,Slamf9
5_Member	GO Biological Processes	GO:0042110	T cell activation	-2.24797	-0.62148	7/302	12523,16414,17242,17474,20315,75345,98365	Cd84,Itgb2,Mdk,Clec4d,Cxcl12,Slamf7,Slamf9
6_Summary	GO Biological Processes	GO:0032102	negative regulation of response to external stimulus	-8.42524	-5.83446	17/402	11629,11816,11847,12702,16000,16644,17242,17381,20293,20296,21825,27052,55985,74748,81799,83433,171285	Aif1,Apoe,Arg2,Socs3,Igf1,Kng1,Mdk,Mmp12,Ccl12,Ccl2,Thbs1,Aoah,Cxcl13,Slamf8,C1qtnf3,Trem2,Havcr2
6_Member	GO Biological Processes	GO:0032102	negative regulation of response to external stimulus	-8.42524	-5.83446	17/402	11629,11816,11847,12702,16000,16644,17242,17381,20293,20296,21825,27052,55985,74748,81799,83433,171285	Aif1,Apoe,Arg2,Socs3,Igf1,Kng1,Mdk,Mmp12,Ccl12,Ccl2,Thbs1,Aoah,Cxcl13,Slamf8,C1qtnf3,Trem2,Havcr2
6_Member	GO Biological Processes	GO:0031348	negative regulation of defense response	-5.95606	-3.65474	11/240	11816,11847,12702,16000,17242,17381,27052,74748,81799,83433,171285	Apoe,Arg2,Socs3,Igf1,Mdk,Mmp12,Aoah,Slamf8,C1qtnf3,Trem2,Havcr2
6_Member	GO Biological Processes	GO:0050728	negative regulation of inflammatory response	-5.0758	-2.94714	8/144	11816,12702,16000,17242,27052,74748,81799,83433	Apoe,Socs3,Igf1,Mdk,Aoah,Slamf8,C1qtnf3,Trem2
7_Summary	GO Biological Processes	GO:0060142	regulation of syncytium formation by plasma membrane fusion	-8.37183	-5.78861	7/35	15945,17329,20307,20315,22177,23886,83433,14825,55985,11629,20306	Cxcl10,Cxcl9,Ccl8,Cxcl12,Tyrobp,Gdf15,Trem2,Cxcl1,Cxcl13,Aif1,Ccl7
7_Member	GO Biological Processes	GO:0060142	regulation of syncytium formation by plasma membrane fusion	-8.37183	-5.78861	7/35	15945,17329,20307,20315,22177,23886,83433	Cxcl10,Cxcl9,Ccl8,Cxcl12,Tyrobp,Gdf15,Trem2
7_Member	GO Biological Processes	GO:0060143	positive regulation of syncytium formation by plasma membrane fusion	-7.53927	-5.04691	6/27	17329,20307,20315,22177,23886,83433	Cxcl9,Ccl8,Cxcl12,Tyrobp,Gdf15,Trem2
7_Member	GO Molecular Functions	GO:0045236	CXCR chemokine receptor binding	-7.33757	-4.86598	5/15	14825,15945,17329,20315,55985	Cxcl1,Cxcl10,Cxcl9,Cxcl12,Cxcl13
7_Member	GO Biological Processes	GO:1901739	regulation of myoblast fusion	-6.11444	-3.78482	5/25	15945,17329,20307,20315,23886	Cxcl10,Cxcl9,Ccl8,Cxcl12,Gdf15
7_Member	GO Molecular Functions	GO:0048248	CXCR3 chemokine receptor binding	-5.8654	-3.58694	3/4	15945,17329,55985	Cxcl10,Cxcl9,Cxcl13
7_Member	GO Biological Processes	GO:2000403	positive regulation of lymphocyte migration	-5.114	-2.97687	5/39	11629,15945,20306,20315,55985	Aif1,Cxcl10,Ccl7,Cxcl12,Cxcl13
7_Member	GO Biological Processes	GO:1901741	positive regulation of myoblast fusion	-5.07368	-2.94714	4/19	17329,20307,20315,23886	Cxcl9,Ccl8,Cxcl12,Gdf15
7_Member	GO Biological Processes	GO:2000406	positive regulation of T cell migration	-4.03143	-2.0861	4/34	11629,15945,20315,55985	Aif1,Cxcl10,Cxcl12,Cxcl13
7_Member	GO Biological Processes	GO:2000404	regulation of T cell migration	-3.47723	-1.62732	4/47	11629,15945,20315,55985	Aif1,Cxcl10,Cxcl12,Cxcl13
8_Summary	GO Cellular Components	GO:0031012	extracellular matrix	-8.28633	-5.71054	19/523	11816,13033,13717,14264,16000,16644,16772,17381,17384,17386,17390,19074,19288,19699,20377,21825,21857,21923,240913,67133	Apoe,Ctsd,Eln,Fmod,Igf1,Kng1,Lama1,Mmp12,Mmp10,Mmp13,Mmp2,Prg2,Ptx3,Reln,Sfrp1,Thbs1,Timp1,Tnc,Adamts4,Gp2
8_Member	GO Cellular Components	GO:0031012	extracellular matrix	-8.28633	-5.71054	19/523	11816,13033,13717,14264,16000,16644,16772,17381,17384,17386,17390,19074,19288,19699,20377,21825,21857,21923,240913	Apoe,Ctsd,Eln,Fmod,Igf1,Kng1,Lama1,Mmp12,Mmp10,Mmp13,Mmp2,Prg2,Ptx3,Reln,Sfrp1,Thbs1,Timp1,Tnc,Adamts4
8_Member	GO Cellular Components	GO:0030312	external encapsulating structure	-8.25943	-5.69093	19/525	11816,13033,13717,14264,16000,16644,16772,17381,17384,17386,17390,19074,19288,19699,20377,21825,21857,21923,240913	Apoe,Ctsd,Eln,Fmod,Igf1,Kng1,Lama1,Mmp12,Mmp10,Mmp13,Mmp2,Prg2,Ptx3,Reln,Sfrp1,Thbs1,Timp1,Tnc,Adamts4
8_Member	GO Cellular Components	GO:0062023	collagen-containing extracellular matrix	-5.34688	-3.1616	13/394	13033,13717,14264,16000,16644,16772,19074,19699,20377,21825,21857,21923,240913	Ctsd,Eln,Fmod,Igf1,Kng1,Lama1,Prg2,Reln,Sfrp1,Thbs1,Timp1,Tnc,Adamts4
8_Member	GO Molecular Functions	GO:0005201	extracellular matrix structural constituent	-4.02357	-2.08347	7/150	13717,16772,19074,19699,21825,21923,67133	Eln,Lama1,Prg2,Reln,Thbs1,Tnc,Gp2
9_Summary	GO Biological Processes	GO:0030155	regulation of cell adhesion	-8.19868	-5.63736	23/783	11629,11847,12182,12310,12774,15117,16000,16181,16414,16644,16772,16878,17242,17381,17390,20296,20315,20750,21825,21923,55985,93695,171285,21816	Aif1,Arg2,Bst1,Calca,Ccr5,Has2,Igf1,Il1rn,Itgb2,Kng1,Lama1,Lif,Mdk,Mmp12,Mmp2,Ccl2,Cxcl12,Spp1,Thbs1,Tnc,Cxcl13,Gpnmb,Havcr2,Tgm1
9_Member	GO Biological Processes	GO:0030155	regulation of cell adhesion	-8.19868	-5.63736	23/783	11629,11847,12182,12310,12774,15117,16000,16181,16414,16644,16772,16878,17242,17381,17390,20296,20315,20750,21825,21923,55985,93695,171285	Aif1,Arg2,Bst1,Calca,Ccr5,Has2,Igf1,Il1rn,Itgb2,Kng1,Lama1,Lif,Mdk,Mmp12,Mmp2,Ccl2,Cxcl12,Spp1,Thbs1,Tnc,Cxcl13,Gpnmb,Havcr2
9_Member	GO Biological Processes	GO:0045785	positive regulation of cell adhesion	-5.09558	-2.96378	14/481	11629,12310,12774,15117,16000,16414,16878,17242,20296,20315,20750,21825,55985,171285	Aif1,Calca,Ccr5,Has2,Igf1,Itgb2,Lif,Mdk,Ccl2,Cxcl12,Spp1,Thbs1,Cxcl13,Havcr2
9_Member	GO Biological Processes	GO:0022407	regulation of cell-cell adhesion	-4.56367	-2.54541	13/467	11629,11847,12774,15117,16000,16181,16414,17242,20296,20315,55985,93695,171285	Aif1,Arg2,Ccr5,Has2,Igf1,Il1rn,Itgb2,Mdk,Ccl2,Cxcl12,Cxcl13,Gpnmb,Havcr2
9_Member	GO Biological Processes	GO:0010838	positive regulation of keratinocyte proliferation	-4.03134	-2.0861	3/13	15117,17242,21816	Has2,Mdk,Tgm1
9_Member	GO Biological Processes	GO:1903037	regulation of leukocyte cell-cell adhesion	-3.79601	-1.88871	10/342	11629,11847,15117,16000,16414,17242,20296,20315,93695,171285	Aif1,Arg2,Has2,Igf1,Itgb2,Mdk,Ccl2,Cxcl12,Gpnmb,Havcr2
9_Member	GO Biological Processes	GO:0022409	positive regulation of cell-cell adhesion	-3.58001	-1.70758	9/297	11629,12774,15117,16000,16414,17242,20296,55985,171285	Aif1,Ccr5,Has2,Igf1,Itgb2,Mdk,Ccl2,Cxcl13,Havcr2
9_Member	GO Biological Processes	GO:0014911	positive regulation of smooth muscle cell migration	-2.96569	-1.20337	4/64	11629,15117,16000,17242	Aif1,Has2,Igf1,Mdk
9_Member	GO Biological Processes	GO:1903039	positive regulation of leukocyte cell-cell adhesion	-2.7279	-1.02074	7/247	11629,15117,16000,16414,17242,20296,171285	Aif1,Has2,Igf1,Itgb2,Mdk,Ccl2,Havcr2
9_Member	GO Biological Processes	GO:0010837	regulation of keratinocyte proliferation	-2.72106	-1.0149	3/35	15117,17242,21816	Has2,Mdk,Tgm1
9_Member	GO Biological Processes	GO:0014910	regulation of smooth muscle cell migration	-2.33869	-0.700469	4/95	11629,15117,16000,17242	Aif1,Has2,Igf1,Mdk
10_Summary	GO Biological Processes	GO:0002274	myeloid leukocyte activation	-7.82227	-5.2818	11/157	11629,12259,13421,14131,16420,22177,24088,24108,83433,171285,246256,16819,12523,19074,17390,21923,16431,17242,17474,18212,20302,21825,80752,75345,16878	Aif1,C1qa,Dnase1l3,Fcgr3,Itgb6,Tyrobp,Tlr2,Ubd,Trem2,Havcr2,Fcgr4,Lcn2,Cd84,Prg2,Mmp2,Tnc,Itm2a,Mdk,Clec4d,Ntrk2,Ccl3,Thbs1,Fam20c,Slamf7,Lif
10_Member	GO Biological Processes	GO:0002274	myeloid leukocyte activation	-7.82227	-5.2818	11/157	11629,12259,13421,14131,16420,22177,24088,24108,83433,171285,246256	Aif1,C1qa,Dnase1l3,Fcgr3,Itgb6,Tyrobp,Tlr2,Ubd,Trem2,Havcr2,Fcgr4
10_Member	GO Biological Processes	GO:0001774	microglial cell activation	-5.77498	-3.51823	5/29	11629,12259,22177,24088,83433	Aif1,C1qa,Tyrobp,Tlr2,Trem2
10_Member	GO Biological Processes	GO:0042116	macrophage activation	-5.57205	-3.34926	6/56	11629,12259,22177,24088,83433,171285	Aif1,C1qa,Tyrobp,Tlr2,Trem2,Havcr2
10_Member	GO Biological Processes	GO:0110089	regulation of hippocampal neuron apoptotic process	-4.93015	-2.83636	3/7	16819,22177,83433	Lcn2,Tyrobp,Trem2
10_Member	GO Biological Processes	GO:0032653	regulation of interleukin-10 production	-4.08628	-2.12702	5/63	12523,19074,22177,24088,83433	Cd84,Prg2,Tyrobp,Tlr2,Trem2
10_Member	GO Biological Processes	GO:0048678	response to axon injury	-3.83907	-1.92287	4/38	17390,21923,22177,83433	Mmp2,Tnc,Tyrobp,Trem2
10_Member	GO Biological Processes	GO:0002281	macrophage activation involved in immune response	-3.38181	-1.5563	3/21	22177,83433,171285	Tyrobp,Trem2,Havcr2
10_Member	GO Biological Processes	GO:0032693	negative regulation of interleukin-10 production	-3.26193	-1.44931	3/23	12523,19074,22177	Cd84,Prg2,Tyrobp
10_Member	GO Biological Processes	GO:0002366	leukocyte activation involved in immune response	-3.19635	-1.39748	7/205	13421,16431,17242,17474,22177,83433,171285	Dnase1l3,Itm2a,Mdk,Clec4d,Tyrobp,Trem2,Havcr2
10_Member	GO Biological Processes	GO:0002263	cell activation involved in immune response	-3.14683	-1.35889	7/209	13421,16431,17242,17474,22177,83433,171285	Dnase1l3,Itm2a,Mdk,Clec4d,Tyrobp,Trem2,Havcr2
10_Member	GO Biological Processes	GO:0021782	glial cell development	-2.79227	-1.07401	5/120	12259,17242,18212,24088,83433	C1qa,Mdk,Ntrk2,Tlr2,Trem2
10_Member	GO Biological Processes	GO:0002275	myeloid cell activation involved in immune response	-2.77525	-1.06004	4/72	13421,22177,83433,171285	Dnase1l3,Tyrobp,Trem2,Havcr2
10_Member	GO Biological Processes	GO:0045672	positive regulation of osteoclast differentiation	-2.75775	-1.04558	3/34	20302,22177,83433	Ccl3,Tyrobp,Trem2
10_Member	GO Biological Processes	GO:0043277	apoptotic cell clearance	-2.46345	-0.797136	3/43	21825,22177,83433	Thbs1,Tyrobp,Trem2
10_Member	GO Biological Processes	GO:0030316	osteoclast differentiation	-2.30275	-0.669596	3/49	22177,80752,83433	Tyrobp,Fam20c,Trem2
10_Member	GO Biological Processes	GO:0032814	regulation of natural killer cell activation	-2.18471	-0.572863	3/54	22177,75345,171285	Tyrobp,Slamf7,Havcr2
10_Member	GO Biological Processes	GO:0048708	astrocyte differentiation	-2.16257	-0.556283	3/55	12259,16878,83433	C1qa,Lif,Trem2
11_Summary	GO Biological Processes	GO:0002683	negative regulation of immune system process	-7.72887	-5.2083	17/448	11847,12262,12310,12523,16000,17242,17381,20293,20296,20315,20377,21825,22177,74748,83433,93695,171285,11629,11816,12182,12575,16414,17474,56644,68891,75345,12982,12983,12984,12774,16878,19130,24088	Arg2,C1qc,Calca,Cd84,Igf1,Mdk,Mmp12,Ccl12,Ccl2,Cxcl12,Sfrp1,Thbs1,Tyrobp,Slamf8,Trem2,Gpnmb,Havcr2,Aif1,Apoe,Bst1,Cdkn1a,Itgb2,Clec4d,Clec7a,Cd177,Slamf7,Csf2ra,Csf2rb,Csf2rb2,Ccr5,Lif,Prox1,Tlr2
11_Member	GO Biological Processes	GO:0002683	negative regulation of immune system process	-7.72887	-5.2083	17/448	11847,12262,12310,12523,16000,17242,17381,20293,20296,20315,20377,21825,22177,74748,83433,93695,171285	Arg2,C1qc,Calca,Cd84,Igf1,Mdk,Mmp12,Ccl12,Ccl2,Cxcl12,Sfrp1,Thbs1,Tyrobp,Slamf8,Trem2,Gpnmb,Havcr2
11_Member	GO Biological Processes	GO:0050865	regulation of cell activation	-6.8326	-4.39444	21/784	11629,11816,11847,12182,12523,12575,16000,16414,17242,17474,20296,20377,21825,22177,56644,68891,74748,75345,83433,93695,171285	Aif1,Apoe,Arg2,Bst1,Cd84,Cdkn1a,Igf1,Itgb2,Mdk,Clec4d,Ccl2,Sfrp1,Thbs1,Tyrobp,Clec7a,Cd177,Slamf8,Slamf7,Trem2,Gpnmb,Havcr2
11_Member	GO Biological Processes	GO:0002694	regulation of leukocyte activation	-6.65	-4.23277	20/733	11629,11847,12182,12523,12575,16000,16414,17242,17474,20296,20377,21825,22177,56644,68891,74748,75345,83433,93695,171285	Aif1,Arg2,Bst1,Cd84,Cdkn1a,Igf1,Itgb2,Mdk,Clec4d,Ccl2,Sfrp1,Thbs1,Tyrobp,Clec7a,Cd177,Slamf8,Slamf7,Trem2,Gpnmb,Havcr2
11_Member	GO Biological Processes	GO:0070663	regulation of leukocyte proliferation	-6.32684	-3.96247	12/269	11629,11847,12182,12575,12982,12983,12984,16000,20293,22177,93695,171285	Aif1,Arg2,Bst1,Cdkn1a,Csf2ra,Csf2rb,Csf2rb2,Igf1,Ccl12,Tyrobp,Gpnmb,Havcr2
11_Member	GO Biological Processes	GO:0008285	negative regulation of cell population proliferation	-5.06934	-2.94541	18/772	11629,11816,11847,12575,12774,16000,16878,19130,20293,20296,20315,20377,21825,22177,24088,83433,93695,171285	Aif1,Apoe,Arg2,Cdkn1a,Ccr5,Igf1,Lif,Prox1,Ccl12,Ccl2,Cxcl12,Sfrp1,Thbs1,Tyrobp,Tlr2,Trem2,Gpnmb,Havcr2
11_Member	GO Biological Processes	GO:0002696	positive regulation of leukocyte activation	-4.82943	-2.74995	14/508	11629,12182,12575,16000,16414,17242,17474,20296,21825,22177,56644,68891,83433,171285	Aif1,Bst1,Cdkn1a,Igf1,Itgb2,Mdk,Clec4d,Ccl2,Thbs1,Tyrobp,Clec7a,Cd177,Trem2,Havcr2
11_Member	GO Biological Processes	GO:0050867	positive regulation of cell activation	-4.65283	-2.61154	14/527	11629,12182,12575,16000,16414,17242,17474,20296,21825,22177,56644,68891,83433,171285	Aif1,Bst1,Cdkn1a,Igf1,Itgb2,Mdk,Clec4d,Ccl2,Thbs1,Tyrobp,Clec7a,Cd177,Trem2,Havcr2
11_Member	GO Biological Processes	GO:0070665	positive regulation of leukocyte proliferation	-4.64557	-2.60855	8/165	11629,12182,12575,12982,12983,12984,16000,171285	Aif1,Bst1,Cdkn1a,Csf2ra,Csf2rb,Csf2rb2,Igf1,Havcr2
11_Member	GO Biological Processes	GO:0051249	regulation of lymphocyte activation	-3.91767	-1.99098	14/617	11629,11847,12182,12575,16000,17242,20296,20377,22177,56644,74748,75345,93695,171285	Aif1,Arg2,Bst1,Cdkn1a,Igf1,Mdk,Ccl2,Sfrp1,Tyrobp,Clec7a,Slamf8,Slamf7,Gpnmb,Havcr2
11_Member	GO Biological Processes	GO:0050670	regulation of lymphocyte proliferation	-3.45208	-1.60786	8/245	11629,11847,12182,12575,16000,22177,93695,171285	Aif1,Arg2,Bst1,Cdkn1a,Igf1,Tyrobp,Gpnmb,Havcr2
11_Member	GO Biological Processes	GO:0032944	regulation of mononuclear cell proliferation	-3.40521	-1.57311	8/249	11629,11847,12182,12575,16000,22177,93695,171285	Aif1,Arg2,Bst1,Cdkn1a,Igf1,Tyrobp,Gpnmb,Havcr2
11_Member	GO Biological Processes	GO:0050671	positive regulation of lymphocyte proliferation	-2.4103	-0.754345	5/147	11629,12182,12575,16000,171285	Aif1,Bst1,Cdkn1a,Igf1,Havcr2
11_Member	GO Biological Processes	GO:0032946	positive regulation of mononuclear cell proliferation	-2.38539	-0.737715	5/149	11629,12182,12575,16000,171285	Aif1,Bst1,Cdkn1a,Igf1,Havcr2
11_Member	GO Biological Processes	GO:0051251	positive regulation of lymphocyte activation	-2.37384	-0.731347	9/443	11629,12182,12575,16000,17242,20296,22177,56644,171285	Aif1,Bst1,Cdkn1a,Igf1,Mdk,Ccl2,Tyrobp,Clec7a,Havcr2
12_Summary	GO Biological Processes	GO:0042063	gliogenesis	-7.61162	-5.11007	13/249	11839,12259,13654,16000,16878,17242,18212,19699,20293,20296,20302,24088,83433,11816,13123,16181,16819,19141,22177,93695,15117,20315,246048,12774,74748,12310,21825,23886,16411,20377,226778,319504	Areg,C1qa,Egr2,Igf1,Lif,Mdk,Ntrk2,Reln,Ccl12,Ccl2,Ccl3,Tlr2,Trem2,Apoe,Cyp7b1,Il1rn,Lcn2,Lgmn,Tyrobp,Gpnmb,Has2,Cxcl12,Chodl,Ccr5,Slamf8,Calca,Thbs1,Gdf15,Itgax,Sfrp1,Mark1,Nrcam
12_Member	GO Biological Processes	GO:0042063	gliogenesis	-7.61162	-5.11007	13/249	11839,12259,13654,16000,16878,17242,18212,19699,20293,20296,20302,24088,83433	Areg,C1qa,Egr2,Igf1,Lif,Mdk,Ntrk2,Reln,Ccl12,Ccl2,Ccl3,Tlr2,Trem2
12_Member	GO Biological Processes	GO:0007613	memory	-6.69045	-4.26808	10/160	11816,13123,16000,16181,16819,17242,18212,19141,19699,83433	Apoe,Cyp7b1,Igf1,Il1rn,Lcn2,Mdk,Ntrk2,Lgmn,Reln,Trem2
12_Member	GO Biological Processes	GO:1901214	regulation of neuron death	-5.38289	-3.19158	13/391	11816,12259,16000,16819,17242,18212,19141,20293,20296,20302,22177,83433,93695	Apoe,C1qa,Igf1,Lcn2,Mdk,Ntrk2,Lgmn,Ccl12,Ccl2,Ccl3,Tyrobp,Trem2,Gpnmb
12_Member	GO Biological Processes	GO:0010001	glial cell differentiation	-4.97208	-2.85797	9/196	12259,13654,16000,16878,17242,18212,19699,24088,83433	C1qa,Egr2,Igf1,Lif,Mdk,Ntrk2,Reln,Tlr2,Trem2
12_Member	GO Biological Processes	GO:0010720	positive regulation of cell development	-4.80621	-2.73182	12/378	11816,13654,15117,16000,16878,17242,18212,19699,20315,22177,24088,246048	Apoe,Egr2,Has2,Igf1,Lif,Mdk,Ntrk2,Reln,Cxcl12,Tyrobp,Tlr2,Chodl
12_Member	GO Biological Processes	GO:0007611	learning or memory	-4.76413	-2.70078	11/320	11816,13123,16000,16181,16819,17242,18212,19141,19699,24088,83433	Apoe,Cyp7b1,Igf1,Il1rn,Lcn2,Mdk,Ntrk2,Lgmn,Reln,Tlr2,Trem2
12_Member	GO Biological Processes	GO:0060284	regulation of cell development	-4.6353	-2.60252	15/601	11816,12774,13654,15117,16000,16878,17242,18212,19699,20315,22177,24088,74748,83433,246048	Apoe,Ccr5,Egr2,Has2,Igf1,Lif,Mdk,Ntrk2,Reln,Cxcl12,Tyrobp,Tlr2,Slamf8,Trem2,Chodl
12_Member	GO Biological Processes	GO:0043523	regulation of neuron apoptotic process	-4.49092	-2.48472	10/282	11816,16819,17242,18212,19141,20293,20296,20302,22177,83433	Apoe,Lcn2,Mdk,Ntrk2,Lgmn,Ccl12,Ccl2,Ccl3,Tyrobp,Trem2
12_Member	GO Biological Processes	GO:0007610	behavior	-4.33271	-2.33631	16/716	11816,12310,13123,13654,16000,16181,16819,17242,18212,19141,19699,20315,21825,23886,24088,83433	Apoe,Calca,Cyp7b1,Egr2,Igf1,Il1rn,Lcn2,Mdk,Ntrk2,Lgmn,Reln,Cxcl12,Thbs1,Gdf15,Tlr2,Trem2
12_Member	GO Biological Processes	GO:0050890	cognition	-4.32963	-2.33517	11/357	11816,13123,16000,16181,16819,17242,18212,19141,19699,24088,83433	Apoe,Cyp7b1,Igf1,Il1rn,Lcn2,Mdk,Ntrk2,Lgmn,Reln,Tlr2,Trem2
12_Member	GO Biological Processes	GO:0050769	positive regulation of neurogenesis	-4.28887	-2.30206	10/298	11816,13654,16000,16878,17242,18212,19699,20315,24088,246048	Apoe,Egr2,Igf1,Lif,Mdk,Ntrk2,Reln,Cxcl12,Tlr2,Chodl
12_Member	GO Biological Processes	GO:0050767	regulation of neurogenesis	-4.02726	-2.08545	12/455	11816,12774,13654,16000,16878,17242,18212,19699,20315,24088,83433,246048	Apoe,Ccr5,Egr2,Igf1,Lif,Mdk,Ntrk2,Reln,Cxcl12,Tlr2,Trem2,Chodl
12_Member	GO Biological Processes	GO:1901215	negative regulation of neuron death	-4.01248	-2.07577	9/260	11816,16000,16819,17242,18212,19141,20293,20296,93695	Apoe,Igf1,Lcn2,Mdk,Ntrk2,Lgmn,Ccl12,Ccl2,Gpnmb
12_Member	GO Biological Processes	GO:0051960	regulation of nervous system development	-3.81421	-1.90373	13/554	11816,12774,13654,16000,16411,16878,17242,18212,19699,20315,24088,83433,246048	Apoe,Ccr5,Egr2,Igf1,Itgax,Lif,Mdk,Ntrk2,Reln,Cxcl12,Tlr2,Trem2,Chodl
12_Member	GO Biological Processes	GO:0007616	long-term memory	-3.62772	-1.74771	4/43	11816,16819,18212,19699	Apoe,Lcn2,Ntrk2,Reln
12_Member	GO Biological Processes	GO:0051962	positive regulation of nervous system development	-3.62652	-1.74771	10/359	11816,13654,16000,16878,17242,18212,19699,20315,24088,246048	Apoe,Egr2,Igf1,Lif,Mdk,Ntrk2,Reln,Cxcl12,Tlr2,Chodl
12_Member	GO Biological Processes	GO:0014015	positive regulation of gliogenesis	-3.54375	-1.67855	5/82	13654,16000,16878,17242,24088	Egr2,Igf1,Lif,Mdk,Tlr2
12_Member	GO Biological Processes	GO:0014013	regulation of gliogenesis	-3.5113	-1.65321	6/129	13654,16000,16878,17242,24088,83433	Egr2,Igf1,Lif,Mdk,Tlr2,Trem2
12_Member	GO Biological Processes	GO:1902430	negative regulation of amyloid-beta formation	-3.44652	-1.60502	3/20	11816,16000,18212	Apoe,Igf1,Ntrk2
12_Member	GO Biological Processes	GO:0043524	negative regulation of neuron apoptotic process	-3.40682	-1.5734	7/189	11816,16819,17242,18212,19141,20293,20296	Apoe,Lcn2,Mdk,Ntrk2,Lgmn,Ccl12,Ccl2
12_Member	GO Biological Processes	GO:1902992	negative regulation of amyloid precursor protein catabolic process	-3.26193	-1.44931	3/23	11816,16000,18212	Apoe,Igf1,Ntrk2
12_Member	GO Biological Processes	GO:0045685	regulation of glial cell differentiation	-3.24845	-1.4371	5/95	13654,16878,17242,24088,83433	Egr2,Lif,Mdk,Tlr2,Trem2
12_Member	GO Biological Processes	GO:0045687	positive regulation of glial cell differentiation	-3.21464	-1.41206	4/55	13654,16878,17242,24088	Egr2,Lif,Mdk,Tlr2
12_Member	GO Biological Processes	GO:0010975	regulation of neuron projection development	-2.73525	-1.0271	11/551	11816,12774,16878,17242,18212,19699,20315,20377,226778,246048,319504	Apoe,Ccr5,Lif,Mdk,Ntrk2,Reln,Cxcl12,Sfrp1,Mark1,Chodl,Nrcam
12_Member	GO Biological Processes	GO:1902003	regulation of amyloid-beta formation	-2.61752	-0.929843	3/38	11816,16000,18212	Apoe,Igf1,Ntrk2
12_Member	GO Biological Processes	GO:0031344	regulation of cell projection organization	-2.55348	-0.876961	13/759	11816,12774,16819,16878,17242,18212,19699,20315,20377,83433,226778,246048,319504	Apoe,Ccr5,Lcn2,Lif,Mdk,Ntrk2,Reln,Cxcl12,Sfrp1,Trem2,Mark1,Chodl,Nrcam
12_Member	GO Biological Processes	GO:1902991	regulation of amyloid precursor protein catabolic process	-2.40726	-0.754345	3/45	11816,16000,18212	Apoe,Igf1,Ntrk2
12_Member	GO Biological Processes	GO:0050772	positive regulation of axonogenesis	-2.24468	-0.619848	4/101	11816,18212,20315,246048	Apoe,Ntrk2,Cxcl12,Chodl
12_Member	GO Biological Processes	GO:0120035	regulation of plasma membrane bounded cell projection organization	-2.19438	-0.579325	12/743	11816,12774,16878,17242,18212,19699,20315,20377,83433,226778,246048,319504	Apoe,Ccr5,Lif,Mdk,Ntrk2,Reln,Cxcl12,Sfrp1,Trem2,Mark1,Chodl,Nrcam
13_Summary	GO Biological Processes	GO:0002888	positive regulation of myeloid leukocyte mediated immunity	-7.3389	-4.86598	6/29	14129,14131,14825,16414,22177,68891,12523,13421,12575,16819,21825,20296,24088,83433,171285,74748,109820,11847,12310,13033,15117,19734,21933	Fcgr1,Fcgr3,Cxcl1,Itgb2,Tyrobp,Cd177,Cd84,Dnase1l3,Cdkn1a,Lcn2,Thbs1,Ccl2,Tlr2,Trem2,Havcr2,Slamf8,Pgc,Arg2,Calca,Ctsd,Has2,Rgs16,Tnfrsf10b
13_Member	GO Biological Processes	GO:0002888	positive regulation of myeloid leukocyte mediated immunity	-7.3389	-4.86598	6/29	14129,14131,14825,16414,22177,68891	Fcgr1,Fcgr3,Cxcl1,Itgb2,Tyrobp,Cd177
13_Member	GO Biological Processes	GO:0002886	regulation of myeloid leukocyte mediated immunity	-7.24681	-4.78097	8/75	12523,13421,14129,14131,14825,16414,22177,68891	Cd84,Dnase1l3,Fcgr1,Fcgr3,Cxcl1,Itgb2,Tyrobp,Cd177
13_Member	GO Biological Processes	GO:2000379	positive regulation of reactive oxygen species metabolic process	-5.88722	-3.60127	7/78	12575,14825,16414,16819,21825,22177,68891	Cdkn1a,Cxcl1,Itgb2,Lcn2,Thbs1,Tyrobp,Cd177
13_Member	GO Biological Processes	GO:0002703	regulation of leukocyte mediated immunity	-5.84293	-3.57183	12/299	12523,13421,14129,14131,14825,16414,20296,22177,24088,68891,83433,171285	Cd84,Dnase1l3,Fcgr1,Fcgr3,Cxcl1,Itgb2,Ccl2,Tyrobp,Tlr2,Cd177,Trem2,Havcr2
13_Member	GO Biological Processes	GO:0002697	regulation of immune effector process	-5.6424	-3.40536	14/431	12523,13421,14129,14131,14825,16414,20296,22177,24088,68891,74748,83433,109820,171285	Cd84,Dnase1l3,Fcgr1,Fcgr3,Cxcl1,Itgb2,Ccl2,Tyrobp,Tlr2,Cd177,Slamf8,Trem2,Pgc,Havcr2
13_Member	GO Biological Processes	GO:0002699	positive regulation of immune effector process	-4.97162	-2.85797	11/304	12523,14129,14131,14825,16414,20296,22177,24088,68891,83433,109820	Cd84,Fcgr1,Fcgr3,Cxcl1,Itgb2,Ccl2,Tyrobp,Tlr2,Cd177,Trem2,Pgc
13_Member	GO Biological Processes	GO:2000377	regulation of reactive oxygen species metabolic process	-4.74204	-2.6832	8/160	11847,12575,14825,16414,16819,21825,22177,68891	Arg2,Cdkn1a,Cxcl1,Itgb2,Lcn2,Thbs1,Tyrobp,Cd177
13_Member	GO Biological Processes	GO:0032930	positive regulation of superoxide anion generation	-4.64759	-2.60855	4/24	14825,16414,22177,68891	Cxcl1,Itgb2,Tyrobp,Cd177
13_Member	GO Biological Processes	GO:0032928	regulation of superoxide anion generation	-4.37225	-2.37195	4/28	14825,16414,22177,68891	Cxcl1,Itgb2,Tyrobp,Cd177
13_Member	GO Biological Processes	GO:0002705	positive regulation of leukocyte mediated immunity	-4.2911	-2.30239	8/185	14129,14131,14825,16414,20296,22177,68891,83433	Fcgr1,Fcgr3,Cxcl1,Itgb2,Ccl2,Tyrobp,Cd177,Trem2
13_Member	GO Biological Processes	GO:0090322	regulation of superoxide metabolic process	-4.03143	-2.0861	4/34	14825,16414,22177,68891	Cxcl1,Itgb2,Tyrobp,Cd177
13_Member	GO Biological Processes	GO:0007159	leukocyte cell-cell adhesion	-3.09878	-1.31798	4/59	12310,16414,21825,68891	Calca,Itgb2,Thbs1,Cd177
13_Member	GO Cellular Components	GO:0045121	membrane raft	-2.7186	-1.01343	9/393	13033,14129,15117,16414,19734,21933,24088,68891,83433	Ctsd,Fcgr1,Has2,Itgb2,Rgs16,Tnfrsf10b,Tlr2,Cd177,Trem2
13_Member	GO Cellular Components	GO:0098857	membrane microdomain	-2.71113	-1.00753	9/394	13033,14129,15117,16414,19734,21933,24088,68891,83433	Ctsd,Fcgr1,Has2,Itgb2,Rgs16,Tnfrsf10b,Tlr2,Cd177,Trem2
13_Member	GO Biological Processes	GO:0045123	cellular extravasation	-2.3802	-0.735982	3/46	16414,20296,68891	Itgb2,Ccl2,Cd177
13_Member	GO Biological Processes	GO:0043300	regulation of leukocyte degranulation	-2.03855	-0.465691	3/61	12523,16414,68891	Cd84,Itgb2,Cd177
14_Summary	GO Molecular Functions	GO:0005178	integrin binding	-6.81946	-4.38663	10/155	16000,16407,16411,16414,16420,20315,20750,21825,68891,93695,319504,21923,12982,12983,12984,24088,22177,14620,108017,246256,18212,12310,170677	Igf1,Itgae,Itgax,Itgb2,Itgb6,Cxcl12,Spp1,Thbs1,Cd177,Gpnmb,Nrcam,Tnc,Csf2ra,Csf2rb,Csf2rb2,Tlr2,Tyrobp,Gjb3,Fxyd4,Fcgr4,Ntrk2,Calca,Cdhr1
14_Member	GO Molecular Functions	GO:0005178	integrin binding	-6.81946	-4.38663	10/155	16000,16407,16411,16414,16420,20315,20750,21825,68891,93695	Igf1,Itgae,Itgax,Itgb2,Itgb6,Cxcl12,Spp1,Thbs1,Cd177,Gpnmb
14_Member	GO Molecular Functions	GO:0050839	cell adhesion molecule binding	-4.94496	-2.83886	11/306	16000,16407,16411,16414,16420,20315,20750,21825,68891,93695,319504	Igf1,Itgae,Itgax,Itgb2,Itgb6,Cxcl12,Spp1,Thbs1,Cd177,Gpnmb,Nrcam
14_Member	GO Cellular Components	GO:0098636	protein complex involved in cell adhesion	-4.66278	-2.61498	5/48	16407,16411,16414,16420,21923	Itgae,Itgax,Itgb2,Itgb6,Tnc
14_Member	GO Cellular Components	GO:0098802	plasma membrane signaling receptor complex	-4.20948	-2.23018	8/190	12982,12983,12984,16407,16411,16414,16420,24088	Csf2ra,Csf2rb,Csf2rb2,Itgae,Itgax,Itgb2,Itgb6,Tlr2
14_Member	GO Cellular Components	GO:0008305	integrin complex	-4.03143	-2.0861	4/34	16407,16411,16414,16420	Itgae,Itgax,Itgb2,Itgb6
14_Member	GO Biological Processes	GO:0033627	cell adhesion mediated by integrin	-3.62772	-1.74771	4/43	16407,16411,16414,16420	Itgae,Itgax,Itgb2,Itgb6
14_Member	GO Biological Processes	GO:0007229	integrin-mediated signaling pathway	-3.54375	-1.67855	5/82	16407,16411,16414,16420,22177	Itgae,Itgax,Itgb2,Itgb6,Tyrobp
14_Member	GO Cellular Components	GO:0098797	plasma membrane protein complex	-3.02847	-1.2547	12/587	12982,12983,12984,14620,16000,16407,16411,16414,16420,24088,108017,246256	Csf2ra,Csf2rb,Csf2rb2,Gjb3,Igf1,Itgae,Itgax,Itgb2,Itgb6,Tlr2,Fxyd4,Fcgr4
14_Member	GO Cellular Components	GO:0043235	receptor complex	-2.50499	-0.833202	9/423	12982,12983,12984,16407,16411,16414,16420,18212,24088	Csf2ra,Csf2rb,Csf2rb2,Itgae,Itgax,Itgb2,Itgb6,Ntrk2,Tlr2
14_Member	GO Biological Processes	GO:0098609	cell-cell adhesion	-2.3802	-0.735982	9/442	12310,16407,16411,16414,20315,21825,68891,170677,319504	Calca,Itgae,Itgax,Itgb2,Cxcl12,Thbs1,Cd177,Cdhr1,Nrcam
15_Summary	GO Biological Processes	GO:0032675	regulation of interleukin-6 production	-6.54154	-4.13938	10/166	11629,12523,12774,22177,24088,81799,83433,170744,171285,217305,11847	Aif1,Cd84,Ccr5,Tyrobp,Tlr2,C1qtnf3,Trem2,Tlr8,Havcr2,Cd300ld,Arg2
15_Member	GO Biological Processes	GO:0032675	regulation of interleukin-6 production	-6.54154	-4.13938	10/166	11629,12523,12774,22177,24088,81799,83433,170744,171285,217305	Aif1,Cd84,Ccr5,Tyrobp,Tlr2,C1qtnf3,Trem2,Tlr8,Havcr2,Cd300ld
15_Member	GO Biological Processes	GO:0032642	regulation of chemokine production	-4.86207	-2.77788	7/111	11629,11847,12523,24088,81799,83433,171285	Aif1,Arg2,Cd84,Tlr2,C1qtnf3,Trem2,Havcr2
15_Member	GO Biological Processes	GO:0032722	positive regulation of chemokine production	-2.53035	-0.856936	4/84	11629,12523,24088,171285	Aif1,Cd84,Tlr2,Havcr2
15_Member	GO Biological Processes	GO:1901222	regulation of NIK/NF-kappaB signaling	-2.30661	-0.672611	4/97	24088,81799,83433,171285	Tlr2,C1qtnf3,Trem2,Havcr2
15_Member	GO Biological Processes	GO:0032715	negative regulation of interleukin-6 production	-2.2304	-0.608098	3/52	12523,81799,171285	Cd84,C1qtnf3,Havcr2
16_Summary	GO Biological Processes	GO:2000401	regulation of lymphocyte migration	-6.52798	-4.13072	7/63	11629,15945,20293,20296,20306,20315,55985,16000,83433,20307,20302,17242,19699,74748,21825,11816,12575,93695,16878,19130,20377,24108,67849,72119,19141	Aif1,Cxcl10,Ccl12,Ccl2,Ccl7,Cxcl12,Cxcl13,Igf1,Trem2,Ccl8,Ccl3,Mdk,Reln,Slamf8,Thbs1,Apoe,Cdkn1a,Gpnmb,Lif,Prox1,Sfrp1,Ubd,Cdca5,Tpx2,Lgmn
16_Member	GO Biological Processes	GO:2000401	regulation of lymphocyte migration	-6.52798	-4.13072	7/63	11629,15945,20293,20296,20306,20315,55985	Aif1,Cxcl10,Ccl12,Ccl2,Ccl7,Cxcl12,Cxcl13
16_Member	GO Biological Processes	GO:1901623	regulation of lymphocyte chemotaxis	-6.30788	-3.95246	5/23	15945,20293,20296,20306,55985	Cxcl10,Ccl12,Ccl2,Ccl7,Cxcl13
16_Member	GO Biological Processes	GO:0034351	negative regulation of glial cell apoptotic process	-6.12449	-3.79068	4/11	16000,20293,20296,83433	Igf1,Ccl12,Ccl2,Trem2
16_Member	GO Biological Processes	GO:0034350	regulation of glial cell apoptotic process	-5.5174	-3.3043	4/15	16000,20293,20296,83433	Igf1,Ccl12,Ccl2,Trem2
16_Member	GO Biological Processes	GO:0048245	eosinophil chemotaxis	-5.28072	-3.10726	4/17	20293,20296,20306,20307	Ccl12,Ccl2,Ccl7,Ccl8
16_Member	GO Biological Processes	GO:0072677	eosinophil migration	-5.17396	-3.02019	4/18	20293,20296,20306,20307	Ccl12,Ccl2,Ccl7,Ccl8
16_Member	GO Biological Processes	GO:2000501	regulation of natural killer cell chemotaxis	-5.17094	-3.02019	3/6	20293,20296,20306	Ccl12,Ccl2,Ccl7
16_Member	GO Molecular Functions	GO:0031727	CCR2 chemokine receptor binding	-4.93015	-2.83636	3/7	20293,20296,20306	Ccl12,Ccl2,Ccl7
16_Member	GO Biological Processes	GO:0043615	astrocyte cell migration	-4.93015	-2.83636	3/7	20293,20296,20302	Ccl12,Ccl2,Ccl3
16_Member	GO Biological Processes	GO:1905562	regulation of vascular endothelial cell proliferation	-4.57425	-2.55394	4/25	16000,17242,20293,20296	Igf1,Mdk,Ccl12,Ccl2
16_Member	GO Molecular Functions	GO:0016004	phospholipase activator activity	-3.66418	-1.77994	3/17	20293,20302,20307	Ccl12,Ccl3,Ccl8
16_Member	GO Biological Processes	GO:0048246	macrophage chemotaxis	-3.66418	-1.77994	3/17	20293,20296,20302	Ccl12,Ccl2,Ccl3
16_Member	GO Biological Processes	GO:0008347	glial cell migration	-3.55063	-1.68219	4/45	19699,20293,20296,20302	Reln,Ccl12,Ccl2,Ccl3
16_Member	GO Biological Processes	GO:0002689	negative regulation of leukocyte chemotaxis	-3.51486	-1.65398	3/19	20293,20296,74748	Ccl12,Ccl2,Slamf8
16_Member	GO Molecular Functions	GO:0060229	lipase activator activity	-3.51486	-1.65398	3/19	20293,20302,20307	Ccl12,Ccl3,Ccl8
16_Member	GO Biological Processes	GO:0002686	negative regulation of leukocyte migration	-3.51349	-1.65398	4/46	20293,20296,20315,74748	Ccl12,Ccl2,Cxcl12,Slamf8
16_Member	GO Biological Processes	GO:0071676	negative regulation of mononuclear cell migration	-3.38181	-1.5563	3/21	20293,20296,74748	Ccl12,Ccl2,Slamf8
16_Member	GO Biological Processes	GO:2000353	positive regulation of endothelial cell apoptotic process	-3.38181	-1.5563	3/21	20293,20296,21825	Ccl12,Ccl2,Thbs1
16_Member	GO Biological Processes	GO:1905517	macrophage migration	-3.32038	-1.49748	3/22	20293,20296,20302	Ccl12,Ccl2,Ccl3
16_Member	GO Biological Processes	GO:1904035	regulation of epithelial cell apoptotic process	-3.29079	-1.47306	5/93	16000,17242,20293,20296,21825	Igf1,Mdk,Ccl12,Ccl2,Thbs1
16_Member	GO Biological Processes	GO:0090280	positive regulation of calcium ion import	-2.9608	-1.20187	3/29	20293,20296,20315	Ccl12,Ccl2,Cxcl12
16_Member	GO Biological Processes	GO:0001937	negative regulation of endothelial cell proliferation	-2.82054	-1.09195	4/70	11816,20293,20296,21825	Apoe,Ccl12,Ccl2,Thbs1
16_Member	GO Biological Processes	GO:2000134	negative regulation of G1/S transition of mitotic cell cycle	-2.79771	-1.07635	4/71	12575,20293,20296,93695	Cdkn1a,Ccl12,Ccl2,Gpnmb
16_Member	GO Biological Processes	GO:0031663	lipopolysaccharide-mediated signaling pathway	-2.6855	-0.989165	3/36	20293,20296,83433	Ccl12,Ccl2,Trem2
16_Member	GO Biological Processes	GO:1904037	positive regulation of epithelial cell apoptotic process	-2.6855	-0.989165	3/36	20293,20296,21825	Ccl12,Ccl2,Thbs1
16_Member	GO Biological Processes	GO:1902807	negative regulation of cell cycle G1/S phase transition	-2.58766	-0.904717	4/81	12575,20293,20296,93695	Cdkn1a,Ccl12,Ccl2,Gpnmb
16_Member	GO Biological Processes	GO:0043491	protein kinase B signaling	-2.46345	-0.797136	3/43	16000,20293,20296	Igf1,Ccl12,Ccl2
16_Member	GO Biological Processes	GO:2000045	regulation of G1/S transition of mitotic cell cycle	-2.42291	-0.763789	5/146	11629,12575,20293,20296,93695	Aif1,Cdkn1a,Ccl12,Ccl2,Gpnmb
16_Member	GO Biological Processes	GO:0010564	regulation of cell cycle process	-2.42082	-0.762589	12/695	11629,12575,16000,16878,19130,20293,20296,20377,24108,67849,72119,93695	Aif1,Cdkn1a,Igf1,Lif,Prox1,Ccl12,Ccl2,Sfrp1,Ubd,Cdca5,Tpx2,Gpnmb
16_Member	GO Biological Processes	GO:0090279	regulation of calcium ion import	-2.2304	-0.608098	3/52	20293,20296,20315	Ccl12,Ccl2,Cxcl12
16_Member	GO Biological Processes	GO:2000351	regulation of endothelial cell apoptotic process	-2.20732	-0.58821	3/53	20293,20296,21825	Ccl12,Ccl2,Thbs1
16_Member	GO Biological Processes	GO:1901990	regulation of mitotic cell cycle phase transition	-2.18033	-0.569287	7/311	11629,12575,20293,20296,24108,67849,93695	Aif1,Cdkn1a,Ccl12,Ccl2,Ubd,Cdca5,Gpnmb
16_Member	GO Biological Processes	GO:0007346	regulation of mitotic cell cycle	-2.16333	-0.556283	9/478	11629,12575,16000,19141,20293,20296,24108,67849,93695	Aif1,Cdkn1a,Igf1,Lgmn,Ccl12,Ccl2,Ubd,Cdca5,Gpnmb
16_Member	GO Biological Processes	GO:1902806	regulation of cell cycle G1/S phase transition	-2.13568	-0.533327	5/171	11629,12575,20293,20296,93695	Aif1,Cdkn1a,Ccl12,Ccl2,Gpnmb
16_Member	GO Biological Processes	GO:0050680	negative regulation of epithelial cell proliferation	-2.12528	-0.526046	5/172	11816,20293,20296,20377,21825	Apoe,Ccl12,Ccl2,Sfrp1,Thbs1
16_Member	GO Biological Processes	GO:1901987	regulation of cell cycle phase transition	-2.11699	-0.521892	8/401	11629,12575,19130,20293,20296,24108,67849,93695	Aif1,Cdkn1a,Prox1,Ccl12,Ccl2,Ubd,Cdca5,Gpnmb
17_Summary	GO Biological Processes	GO:0002831	regulation of response to biotic stimulus	-6.49809	-4.10569	14/365	11816,11847,12523,14825,17381,17390,22177,24088,56620,74748,83433,109820,170744,171285,12259,12260,12262,14129,14131,16414,23921,68891,21825,17242,66166,17474,20210,12310	Apoe,Arg2,Cd84,Cxcl1,Mmp12,Mmp2,Tyrobp,Tlr2,Clec4n,Slamf8,Trem2,Pgc,Tlr8,Havcr2,C1qa,C1qb,C1qc,Fcgr1,Fcgr3,Itgb2,Sh2b2,Cd177,Thbs1,Mdk,S100a14,Clec4d,Saa3,Calca
17_Member	GO Biological Processes	GO:0002831	regulation of response to biotic stimulus	-6.49809	-4.10569	14/365	11816,11847,12523,14825,17381,17390,22177,24088,56620,74748,83433,109820,170744,171285	Apoe,Arg2,Cd84,Cxcl1,Mmp12,Mmp2,Tyrobp,Tlr2,Clec4n,Slamf8,Trem2,Pgc,Tlr8,Havcr2
17_Member	GO Biological Processes	GO:0050778	positive regulation of immune response	-5.31435	-3.13502	17/667	12259,12260,12262,14129,14131,16414,17381,17390,22177,23921,24088,56620,68891,83433,109820,170744,171285	C1qa,C1qb,C1qc,Fcgr1,Fcgr3,Itgb2,Mmp12,Mmp2,Tyrobp,Sh2b2,Tlr2,Clec4n,Cd177,Trem2,Pgc,Tlr8,Havcr2
17_Member	GO Biological Processes	GO:0045088	regulation of innate immune response	-5.14283	-2.99758	10/237	11816,17381,17390,22177,24088,56620,74748,83433,170744,171285	Apoe,Mmp12,Mmp2,Tyrobp,Tlr2,Clec4n,Slamf8,Trem2,Tlr8,Havcr2
17_Member	GO Biological Processes	GO:0002833	positive regulation of response to biotic stimulus	-5.11781	-2.97799	9/188	14825,17381,17390,22177,24088,56620,109820,170744,171285	Cxcl1,Mmp12,Mmp2,Tyrobp,Tlr2,Clec4n,Pgc,Tlr8,Havcr2
17_Member	GO Biological Processes	GO:0045089	positive regulation of innate immune response	-4.15418	-2.18556	7/143	17381,17390,22177,24088,56620,170744,171285	Mmp12,Mmp2,Tyrobp,Tlr2,Clec4n,Tlr8,Havcr2
17_Member	GO Biological Processes	GO:0032695	negative regulation of interleukin-12 production	-3.44652	-1.60502	3/20	21825,24088,170744	Thbs1,Tlr2,Tlr8
17_Member	GO Biological Processes	GO:0032655	regulation of interleukin-12 production	-2.99135	-1.22335	4/63	17242,21825,24088,170744	Mdk,Thbs1,Tlr2,Tlr8
17_Member	GO Biological Processes	GO:0002224	toll-like receptor signaling pathway	-2.96569	-1.20337	4/64	24088,66166,170744,171285	Tlr2,S100a14,Tlr8,Havcr2
17_Member	GO Biological Processes	GO:0032647	regulation of interferon-alpha production	-2.9608	-1.20187	3/29	17381,170744,171285	Mmp12,Tlr8,Havcr2
17_Member	GO Biological Processes	GO:0002221	pattern recognition receptor signaling pathway	-2.43986	-0.778056	4/89	24088,66166,170744,171285	Tlr2,S100a14,Tlr8,Havcr2
17_Member	GO Biological Processes	GO:0002764	immune response-regulating signaling pathway	-2.23248	-0.608463	8/383	17474,22177,23921,24088,56620,66166,170744,171285	Clec4d,Tyrobp,Sh2b2,Tlr2,Clec4n,S100a14,Tlr8,Havcr2
17_Member	GO Biological Processes	GO:0032479	regulation of type I interferon production	-2.21479	-0.594868	4/103	17381,24088,170744,171285	Mmp12,Tlr2,Tlr8,Havcr2
17_Member	GO Biological Processes	GO:0007249	I-kappaB kinase/NF-kappaB signaling	-2.16257	-0.556283	3/55	20210,24088,170744	Saa3,Tlr2,Tlr8
17_Member	GO Biological Processes	GO:0032757	positive regulation of interleukin-8 production	-2.09875	-0.514786	3/58	12310,24088,170744	Calca,Tlr2,Tlr8
18_Summary	GO Cellular Components	GO:0062167	complement component C1q complex	-6.46521	-4.08235	3/3	12259,12260,12262,83433,12983,12984,13421,14129,14131,16431,17242,17474,19288,22177,98365,171285,11847,12523,56620,75345,11816,18212,19141,19699,20964,21923,68891,13040,17386,81799	C1qa,C1qb,C1qc,Trem2,Csf2rb,Csf2rb2,Dnase1l3,Fcgr1,Fcgr3,Itm2a,Mdk,Clec4d,Ptx3,Tyrobp,Slamf9,Havcr2,Arg2,Cd84,Clec4n,Slamf7,Apoe,Ntrk2,Lgmn,Reln,Syn1,Tnc,Cd177,Ctss,Mmp13,C1qtnf3
18_Member	GO Cellular Components	GO:0062167	complement component C1q complex	-6.46521	-4.08235	3/3	12259,12260,12262	C1qa,C1qb,C1qc
18_Member	GO Biological Processes	GO:0098883	synapse pruning	-6.3184	-3.95852	4/10	12259,12260,12262,83433	C1qa,C1qb,C1qc,Trem2
18_Member	GO Biological Processes	GO:0002252	immune effector process	-6.13926	-3.80122	16/514	12259,12260,12262,12983,12984,13421,14129,14131,16431,17242,17474,19288,22177,83433,98365,171285	C1qa,C1qb,C1qc,Csf2rb,Csf2rb2,Dnase1l3,Fcgr1,Fcgr3,Itm2a,Mdk,Clec4d,Ptx3,Tyrobp,Trem2,Slamf9,Havcr2
18_Member	GO Biological Processes	GO:0150146	cell junction disassembly	-5.95078	-3.65335	4/12	12259,12260,12262,83433	C1qa,C1qb,C1qc,Trem2
18_Member	GO Biological Processes	GO:0002250	adaptive immune response	-4.58301	-2.55859	13/465	11847,12259,12260,12262,12523,12983,12984,14129,14131,17474,56620,75345,171285	Arg2,C1qa,C1qb,C1qc,Cd84,Csf2rb,Csf2rb2,Fcgr1,Fcgr3,Clec4d,Clec4n,Slamf7,Havcr2
18_Member	GO Biological Processes	GO:0050808	synapse organization	-4.12272	-2.15809	10/312	11816,12259,12260,12262,18212,19141,19699,20964,21923,83433	Apoe,C1qa,C1qb,C1qc,Ntrk2,Lgmn,Reln,Syn1,Tnc,Trem2
18_Member	GO Biological Processes	GO:0034330	cell junction organization	-2.93429	-1.17871	11/520	11816,12259,12260,12262,18212,19141,19699,20964,21923,68891,83433	Apoe,C1qa,C1qb,C1qc,Ntrk2,Lgmn,Reln,Syn1,Tnc,Cd177,Trem2
18_Member	GO Biological Processes	GO:0016064	immunoglobulin mediated immune response	-2.86163	-1.12564	7/234	12259,12260,12262,12983,12984,14129,14131	C1qa,C1qb,C1qc,Csf2rb,Csf2rb2,Fcgr1,Fcgr3
18_Member	GO Biological Processes	GO:0019724	B cell mediated immunity	-2.81951	-1.09195	7/238	12259,12260,12262,12983,12984,14129,14131	C1qa,C1qb,C1qc,Csf2rb,Csf2rb2,Fcgr1,Fcgr3
18_Member	GO Biological Processes	GO:0022411	cellular component disassembly	-2.67881	-0.983441	7/252	12259,12260,12262,13040,13421,17386,83433	C1qa,C1qb,C1qc,Ctss,Dnase1l3,Mmp13,Trem2
18_Member	GO Cellular Components	GO:0005581	collagen trimer	-2.58766	-0.904717	4/81	12259,12260,12262,81799	C1qa,C1qb,C1qc,C1qtnf3
18_Member	GO Biological Processes	GO:0002443	leukocyte mediated immunity	-2.39867	-0.748381	8/359	12259,12260,12262,12983,12984,14129,14131,98365	C1qa,C1qb,C1qc,Csf2rb,Csf2rb2,Fcgr1,Fcgr3,Slamf9
18_Member	GO Biological Processes	GO:0002449	lymphocyte mediated immunity	-2.26336	-0.633554	7/300	12259,12260,12262,12983,12984,14129,14131	C1qa,C1qb,C1qc,Csf2rb,Csf2rb2,Fcgr1,Fcgr3
18_Member	GO Biological Processes	GO:0002460	adaptive immune response based on somatic recombination of immune receptors built from immunoglobulin superfamily domains	-2.15111	-0.547191	7/315	12259,12260,12262,12983,12984,14129,14131	C1qa,C1qb,C1qc,Csf2rb,Csf2rb2,Fcgr1,Fcgr3
19_Summary	GO Biological Processes	GO:0050679	positive regulation of epithelial cell proliferation	-6.4285	-4.05957	11/215	13123,15117,16000,17242,17381,19130,20296,20315,20377,21816,76905,11816,20293,21825,12310,12702,13654,16772,16878,17390,18212,11839,21923	Cyp7b1,Has2,Igf1,Mdk,Mmp12,Prox1,Ccl2,Cxcl12,Sfrp1,Tgm1,Lrg1,Apoe,Ccl12,Thbs1,Calca,Socs3,Egr2,Lama1,Lif,Mmp2,Ntrk2,Areg,Tnc
19_Member	GO Biological Processes	GO:0050679	positive regulation of epithelial cell proliferation	-6.4285	-4.05957	11/215	13123,15117,16000,17242,17381,19130,20296,20315,20377,21816,76905	Cyp7b1,Has2,Igf1,Mdk,Mmp12,Prox1,Ccl2,Cxcl12,Sfrp1,Tgm1,Lrg1
19_Member	GO Biological Processes	GO:0050678	regulation of epithelial cell proliferation	-5.97169	-3.66643	14/404	11816,13123,15117,16000,17242,17381,19130,20293,20296,20315,20377,21816,21825,76905	Apoe,Cyp7b1,Has2,Igf1,Mdk,Mmp12,Prox1,Ccl12,Ccl2,Cxcl12,Sfrp1,Tgm1,Thbs1,Lrg1
19_Member	GO Biological Processes	GO:0001936	regulation of endothelial cell proliferation	-5.53737	-3.31782	9/167	11816,16000,17242,19130,20293,20296,20315,21825,76905	Apoe,Igf1,Mdk,Prox1,Ccl12,Ccl2,Cxcl12,Thbs1,Lrg1
19_Member	GO Biological Processes	GO:0001944	vasculature development	-4.7542	-2.69311	15/587	11816,12310,12702,13654,15117,16000,16772,16878,17390,18212,19130,20293,20296,20315,21825	Apoe,Calca,Socs3,Egr2,Has2,Igf1,Lama1,Lif,Mmp2,Ntrk2,Prox1,Ccl12,Ccl2,Cxcl12,Thbs1
19_Member	GO Biological Processes	GO:0001938	positive regulation of endothelial cell proliferation	-4.1419	-2.17546	6/99	16000,17242,19130,20296,20315,76905	Igf1,Mdk,Prox1,Ccl2,Cxcl12,Lrg1
19_Member	GO Biological Processes	GO:0001568	blood vessel development	-3.28897	-1.47253	12/548	11816,12702,13654,15117,16772,17390,18212,19130,20293,20296,20315,21825	Apoe,Socs3,Egr2,Has2,Lama1,Mmp2,Ntrk2,Prox1,Ccl12,Ccl2,Cxcl12,Thbs1
19_Member	GO Biological Processes	GO:0035239	tube morphogenesis	-3.12226	-1.3391	14/740	11816,11839,15117,16000,16772,17390,18212,19130,20293,20296,20315,20377,21825,21923	Apoe,Areg,Has2,Igf1,Lama1,Mmp2,Ntrk2,Prox1,Ccl12,Ccl2,Cxcl12,Sfrp1,Thbs1,Tnc
19_Member	GO Biological Processes	GO:0048514	blood vessel morphogenesis	-2.91247	-1.16461	10/444	11816,15117,16772,17390,18212,19130,20293,20296,20315,21825	Apoe,Has2,Lama1,Mmp2,Ntrk2,Prox1,Ccl12,Ccl2,Cxcl12,Thbs1
20_Summary	GO Biological Processes	GO:0030574	collagen catabolic process	-6.26576	-3.91475	6/43	13038,13040,17381,17384,17386,17390,21825,21923,13033,14058,14068,18675,19141,20377,109820,240913,19699,56264,13717,15117,19288	Ctsk,Ctss,Mmp12,Mmp10,Mmp13,Mmp2,Thbs1,Tnc,Ctsd,F10,F7,Phex,Lgmn,Sfrp1,Pgc,Adamts4,Reln,Cpxm1,Eln,Has2,Ptx3
20_Member	GO Biological Processes	GO:0030574	collagen catabolic process	-6.26576	-3.91475	6/43	13038,13040,17381,17384,17386,17390	Ctsk,Ctss,Mmp12,Mmp10,Mmp13,Mmp2
20_Member	GO Molecular Functions	GO:0001968	fibronectin binding	-5.97452	-3.66643	6/48	13038,13040,17386,17390,21825,21923	Ctsk,Ctss,Mmp13,Mmp2,Thbs1,Tnc
20_Member	GO Molecular Functions	GO:0004175	endopeptidase activity	-5.43677	-3.23934	14/449	13033,13038,13040,14058,14068,17381,17384,17386,17390,18675,19141,20377,109820,240913	Ctsd,Ctsk,Ctss,F10,F7,Mmp12,Mmp10,Mmp13,Mmp2,Phex,Lgmn,Sfrp1,Pgc,Adamts4
20_Member	GO Biological Processes	GO:0032963	collagen metabolic process	-5.15026	-3.00227	6/66	13038,13040,17381,17384,17386,17390	Ctsk,Ctss,Mmp12,Mmp10,Mmp13,Mmp2
20_Member	GO Molecular Functions	GO:0008233	peptidase activity	-4.90651	-2.81754	16/642	13033,13038,13040,14058,14068,17381,17384,17386,17390,18675,19141,19699,20377,56264,109820,240913	Ctsd,Ctsk,Ctss,F10,F7,Mmp12,Mmp10,Mmp13,Mmp2,Phex,Lgmn,Reln,Sfrp1,Cpxm1,Pgc,Adamts4
20_Member	GO Molecular Functions	GO:0004222	metalloendopeptidase activity	-3.97687	-2.04353	6/106	17381,17384,17386,17390,18675,240913	Mmp12,Mmp10,Mmp13,Mmp2,Phex,Adamts4
20_Member	GO Biological Processes	GO:0030198	extracellular matrix organization	-3.84039	-1.92287	9/274	13040,13717,15117,17381,17384,17386,17390,19288,240913	Ctss,Eln,Has2,Mmp12,Mmp10,Mmp13,Mmp2,Ptx3,Adamts4
20_Member	GO Biological Processes	GO:0043062	extracellular structure organization	-3.82852	-1.91484	9/275	13040,13717,15117,17381,17384,17386,17390,19288,240913	Ctss,Eln,Has2,Mmp12,Mmp10,Mmp13,Mmp2,Ptx3,Adamts4
20_Member	GO Biological Processes	GO:0045229	external encapsulating structure organization	-3.81669	-1.90461	9/276	13040,13717,15117,17381,17384,17386,17390,19288,240913	Ctss,Eln,Has2,Mmp12,Mmp10,Mmp13,Mmp2,Ptx3,Adamts4
20_Member	GO Molecular Functions	GO:0005518	collagen binding	-3.59386	-1.7185	5/80	13038,13040,17381,17386,21825	Ctsk,Ctss,Mmp12,Mmp13,Thbs1
20_Member	GO Molecular Functions	GO:0008237	metallopeptidase activity	-3.47703	-1.62732	7/184	17381,17384,17386,17390,18675,56264,240913	Mmp12,Mmp10,Mmp13,Mmp2,Phex,Cpxm1,Adamts4
20_Member	GO Biological Processes	GO:0016485	protein processing	-2.48442	-0.816293	6/204	13040,14058,14068,18675,19141,56264	Ctss,F10,F7,Phex,Lgmn,Cpxm1

## Sheet: down regulated gene enrichment
Table S18. GO terms enriched in bleomycin-challenged mice lungs at day 35 post instillation.
Column A contains Summary (the biological process that has the minimal P-value within the cluster) and Members (the other biological processes within the culster).
Columns B-D contain meta-data describing the terms.
Columns E and F contain the enrichment p-values and multi-test-corrected q-values.
Columns H & I enumerate the genes found in each enriched term.
GroupID	Category	Term	Description	LogP	Log(q-value)	InTerm_InList	Genes	Symbols
1_Summary	GO Biological Processes	GO:0003015	heart process	-15.7566	-11.41	13/105	12373,13009,17868,17896,17897,17898,17901,18821,21393,21924,21954,22138,24053,11472,20533,21957,59006,56012,230899,11450,11556,18979,54140,22413,56504,116904,227325,11537,17189,20617,66402	Casq2,Csrp3,Mybpc3,Myl4,Myl3,Myl7,Myl1,Pln,Tcap,Tnnc1,Tnni3,Ttn,Sgcg,Actn2,Slc4a1,Tnnt3,Myoz2,Pgam2,Nppa,Adipoq,Adrb3,Pon1,Avpr1a,Wnt2,Srpk3,Alpk3,Dner,Cfd,Mb,Snca,Sln
1_Member	GO Biological Processes	GO:0003015	heart process	-15.7566	-11.41	13/105	12373,13009,17868,17896,17897,17898,17901,18821,21393,21924,21954,22138,24053	Casq2,Csrp3,Mybpc3,Myl4,Myl3,Myl7,Myl1,Pln,Tcap,Tnnc1,Tnni3,Ttn,Sgcg
1_Member	GO Biological Processes	GO:0060047	heart contraction	-14.9057	-10.86	12/91	12373,13009,17868,17896,17897,17898,17901,21393,21924,21954,22138,24053	Casq2,Csrp3,Mybpc3,Myl4,Myl3,Myl7,Myl1,Tcap,Tnnc1,Tnni3,Ttn,Sgcg
1_Member	GO Cellular Components	GO:0030016	myofibril	-14.1311	-10.2616	15/223	11472,12373,13009,17868,17896,17897,17898,17901,20533,21393,21924,21954,21957,22138,59006	Actn2,Casq2,Csrp3,Mybpc3,Myl4,Myl3,Myl7,Myl1,Slc4a1,Tcap,Tnnc1,Tnni3,Tnnt3,Ttn,Myoz2
1_Member	GO Biological Processes	GO:0006941	striated muscle contraction	-13.9819	-10.2373	12/108	12373,13009,17868,17896,17897,17901,21393,21924,21954,21957,22138,56012	Casq2,Csrp3,Mybpc3,Myl4,Myl3,Myl1,Tcap,Tnnc1,Tnni3,Tnnt3,Ttn,Pgam2
1_Member	GO Cellular Components	GO:0043292	contractile fiber	-13.7671	-10.1194	15/236	11472,12373,13009,17868,17896,17897,17898,17901,20533,21393,21924,21954,21957,22138,59006	Actn2,Casq2,Csrp3,Mybpc3,Myl4,Myl3,Myl7,Myl1,Slc4a1,Tcap,Tnnc1,Tnni3,Tnnt3,Ttn,Myoz2
1_Member	GO Cellular Components	GO:0030017	sarcomere	-13.4993	-9.93077	14/198	11472,12373,13009,17868,17896,17897,17898,20533,21393,21924,21954,21957,22138,59006	Actn2,Casq2,Csrp3,Mybpc3,Myl4,Myl3,Myl7,Slc4a1,Tcap,Tnnc1,Tnni3,Tnnt3,Ttn,Myoz2
1_Member	GO Biological Processes	GO:0003012	muscle system process	-13.4241	-9.9226	15/249	11472,12373,13009,17868,17896,17897,17901,21393,21924,21954,21957,22138,56012,59006,230899	Actn2,Casq2,Csrp3,Mybpc3,Myl4,Myl3,Myl1,Tcap,Tnnc1,Tnni3,Tnnt3,Ttn,Pgam2,Myoz2,Nppa
1_Member	GO Biological Processes	GO:0003013	circulatory system process	-12.7631	-9.31955	18/466	11450,11556,12373,13009,17868,17896,17897,17898,17901,18821,18979,21393,21924,21954,22138,24053,54140,230899	Adipoq,Adrb3,Casq2,Csrp3,Mybpc3,Myl4,Myl3,Myl7,Myl1,Pln,Pon1,Tcap,Tnnc1,Tnni3,Ttn,Sgcg,Avpr1a,Nppa
1_Member	GO Biological Processes	GO:0014706	striated muscle tissue development	-12.6884	-9.296	16/338	11472,13009,17868,17897,17898,18821,21393,21924,21954,22138,22413,24053,56504,59006,116904,227325	Actn2,Csrp3,Mybpc3,Myl3,Myl7,Pln,Tcap,Tnnc1,Tnni3,Ttn,Wnt2,Sgcg,Srpk3,Myoz2,Alpk3,Dner
1_Member	GO Biological Processes	GO:0060048	cardiac muscle contraction	-12.5262	-9.17953	10/75	12373,13009,17868,17896,17897,17901,21393,21924,21954,22138	Casq2,Csrp3,Mybpc3,Myl4,Myl3,Myl1,Tcap,Tnnc1,Tnni3,Ttn
1_Member	GO Biological Processes	GO:0006936	muscle contraction	-12.2793	-9.00141	13/193	11472,12373,13009,17868,17896,17897,17901,21393,21924,21954,21957,22138,56012	Actn2,Casq2,Csrp3,Mybpc3,Myl4,Myl3,Myl1,Tcap,Tnnc1,Tnni3,Tnnt3,Ttn,Pgam2
1_Member	GO Biological Processes	GO:0060537	muscle tissue development	-12.2689	-9.00141	16/360	11472,13009,17868,17897,17898,18821,21393,21924,21954,22138,22413,24053,56504,59006,116904,227325	Actn2,Csrp3,Mybpc3,Myl3,Myl7,Pln,Tcap,Tnnc1,Tnni3,Ttn,Wnt2,Sgcg,Srpk3,Myoz2,Alpk3,Dner
1_Member	GO Biological Processes	GO:0008015	blood circulation	-12.1486	-8.91593	17/434	11450,11556,12373,13009,17868,17896,17897,17898,17901,18979,21393,21924,21954,22138,24053,54140,230899	Adipoq,Adrb3,Casq2,Csrp3,Mybpc3,Myl4,Myl3,Myl7,Myl1,Pon1,Tcap,Tnnc1,Tnni3,Ttn,Sgcg,Avpr1a,Nppa
1_Member	GO Biological Processes	GO:0048738	cardiac muscle tissue development	-12.081	-8.88047	13/200	11472,13009,17868,17897,17898,18821,21393,21924,21954,22138,22413,24053,116904	Actn2,Csrp3,Mybpc3,Myl3,Myl7,Pln,Tcap,Tnnc1,Tnni3,Ttn,Wnt2,Sgcg,Alpk3
1_Member	GO Biological Processes	GO:0061061	muscle structure development	-9.82606	-6.73468	16/524	11472,11537,12373,13009,17868,17897,21393,21924,21954,21957,22138,22413,56504,59006,116904,227325	Actn2,Cfd,Casq2,Csrp3,Mybpc3,Myl3,Tcap,Tnnc1,Tnni3,Tnnt3,Ttn,Wnt2,Srpk3,Myoz2,Alpk3,Dner
1_Member	GO Cellular Components	GO:0036379	myofilament	-9.10203	-6.05641	6/27	11472,17868,21924,21954,21957,22138	Actn2,Mybpc3,Tnnc1,Tnni3,Tnnt3,Ttn
1_Member	GO Biological Processes	GO:0055008	cardiac muscle tissue morphogenesis	-7.95186	-4.96694	7/71	17868,17897,21393,21924,21954,22138,22413	Mybpc3,Myl3,Tcap,Tnnc1,Tnni3,Ttn,Wnt2
1_Member	GO Biological Processes	GO:0007517	muscle organ development	-7.76708	-4.83541	11/292	13009,17868,17897,21393,21924,21954,22138,22413,56504,59006,227325	Csrp3,Mybpc3,Myl3,Tcap,Tnnc1,Tnni3,Ttn,Wnt2,Srpk3,Myoz2,Dner
1_Member	GO Cellular Components	GO:0005865	striated muscle thin filament	-7.6037	-4.71945	5/23	11472,21924,21954,21957,22138	Actn2,Tnnc1,Tnni3,Tnnt3,Ttn
1_Member	GO Biological Processes	GO:0060415	muscle tissue morphogenesis	-7.40121	-4.54593	7/85	17868,17897,21393,21924,21954,22138,22413	Mybpc3,Myl3,Tcap,Tnnc1,Tnni3,Ttn,Wnt2
1_Member	GO Biological Processes	GO:0007507	heart development	-7.24971	-4.44488	14/589	11472,13009,17189,17868,17897,17898,18821,21393,21924,21954,22138,22413,24053,116904	Actn2,Csrp3,Mb,Mybpc3,Myl3,Myl7,Pln,Tcap,Tnnc1,Tnni3,Ttn,Wnt2,Sgcg,Alpk3
1_Member	GO Biological Processes	GO:0048644	muscle organ morphogenesis	-7.12886	-4.35041	7/93	17868,17897,21393,21924,21954,22138,22413	Mybpc3,Myl3,Tcap,Tnnc1,Tnni3,Ttn,Wnt2
1_Member	GO Molecular Functions	GO:0003779	actin binding	-6.85317	-4.09759	12/444	11472,13009,17868,17896,17897,20533,20617,21924,21954,21957,22138,59006	Actn2,Csrp3,Mybpc3,Myl4,Myl3,Slc4a1,Snca,Tnnc1,Tnni3,Tnnt3,Ttn,Myoz2
1_Member	GO Biological Processes	GO:0043462	regulation of ATP-dependent activity	-6.51328	-3.77942	6/70	17896,18821,21924,21954,21957,66402	Myl4,Pln,Tnnc1,Tnni3,Tnnt3,Sln
1_Member	GO Cellular Components	GO:0005861	troponin complex	-5.50537	-2.94467	3/8	21924,21954,21957	Tnnc1,Tnni3,Tnnt3
1_Member	GO Cellular Components	GO:0015629	actin cytoskeleton	-5.41858	-2.87811	11/503	11472,17896,17897,17898,17901,20617,21924,21954,21957,22138,59006	Actn2,Myl4,Myl3,Myl7,Myl1,Snca,Tnnc1,Tnni3,Tnnt3,Ttn,Myoz2
1_Member	GO Biological Processes	GO:0003009	skeletal muscle contraction	-5.2699	-2.75577	4/30	21393,21924,21954,21957	Tcap,Tnnc1,Tnni3,Tnnt3
1_Member	GO Biological Processes	GO:0050879	multicellular organismal movement	-4.47821	-2.13156	4/47	21393,21924,21954,21957	Tcap,Tnnc1,Tnni3,Tnnt3
1_Member	GO Biological Processes	GO:0050881	musculoskeletal movement	-4.47821	-2.13156	4/47	21393,21924,21954,21957	Tcap,Tnnc1,Tnni3,Tnnt3
1_Member	GO Biological Processes	GO:0055010	ventricular cardiac muscle tissue morphogenesis	-4.20693	-1.90951	4/55	17868,17897,21924,21954	Mybpc3,Myl3,Tnnc1,Tnni3
1_Member	GO Biological Processes	GO:0003007	heart morphogenesis	-3.98196	-1.7145	7/278	17868,17897,21393,21924,21954,22138,22413	Mybpc3,Myl3,Tcap,Tnnc1,Tnni3,Ttn,Wnt2
1_Member	GO Biological Processes	GO:0003229	ventricular cardiac muscle tissue development	-3.92193	-1.66871	4/65	17868,17897,21924,21954	Mybpc3,Myl3,Tnnc1,Tnni3
1_Member	GO Biological Processes	GO:0003208	cardiac ventricle morphogenesis	-3.5519	-1.32583	4/81	17868,17897,21924,21954	Mybpc3,Myl3,Tnnc1,Tnni3
1_Member	GO Biological Processes	GO:0003206	cardiac chamber morphogenesis	-3.51247	-1.2983	5/151	17868,17897,21924,21954,22413	Mybpc3,Myl3,Tnnc1,Tnni3,Wnt2
1_Member	GO Molecular Functions	GO:0048306	calcium-dependent protein binding	-3.28794	-1.09358	4/95	12373,21924,21954,21957	Casq2,Tnnc1,Tnni3,Tnnt3
1_Member	GO Biological Processes	GO:0003205	cardiac chamber development	-2.96889	-0.823641	5/199	17868,17897,21924,21954,22413	Mybpc3,Myl3,Tnnc1,Tnni3,Wnt2
1_Member	GO Molecular Functions	GO:0051015	actin filament binding	-2.79378	-0.672441	5/218	11472,17896,21924,21954,22138	Actn2,Myl4,Tnnc1,Tnni3,Ttn
1_Member	GO Biological Processes	GO:0003231	cardiac ventricle development	-2.55415	-0.477014	4/150	17868,17897,21924,21954	Mybpc3,Myl3,Tnnc1,Tnni3
1_Member	GO Biological Processes	GO:0050905	neuromuscular process	-2.2308	-0.183009	4/185	21393,21924,21954,21957	Tcap,Tnnc1,Tnni3,Tnnt3
2_Summary	GO Biological Processes	GO:0045214	sarcomere organization	-11.4133	-8.2427	8/42	11472,12373,13009,17868,21393,21957,22138,59006,116904,227325,17901,11537,17897,20533,230899,13835,11450,12821,16012	Actn2,Casq2,Csrp3,Mybpc3,Tcap,Tnnt3,Ttn,Myoz2,Alpk3,Dner,Myl1,Cfd,Myl3,Slc4a1,Nppa,Epha1,Adipoq,Col17a1,Igfbp6
2_Member	GO Biological Processes	GO:0045214	sarcomere organization	-11.4133	-8.2427	8/42	11472,12373,13009,17868,21393,21957,22138,59006	Actn2,Casq2,Csrp3,Mybpc3,Tcap,Tnnt3,Ttn,Myoz2
2_Member	GO Biological Processes	GO:0030239	myofibril assembly	-9.92564	-6.80944	8/63	11472,12373,13009,17868,21393,21957,22138,59006	Actn2,Casq2,Csrp3,Mybpc3,Tcap,Tnnt3,Ttn,Myoz2
2_Member	GO Biological Processes	GO:0055002	striated muscle cell development	-9.92564	-6.80944	8/63	11472,12373,13009,17868,21393,21957,22138,59006	Actn2,Casq2,Csrp3,Mybpc3,Tcap,Tnnt3,Ttn,Myoz2
2_Member	GO Biological Processes	GO:0055001	muscle cell development	-8.58858	-5.56415	10/185	11472,12373,13009,17868,21393,21957,22138,59006,116904,227325	Actn2,Casq2,Csrp3,Mybpc3,Tcap,Tnnt3,Ttn,Myoz2,Alpk3,Dner
2_Member	GO Biological Processes	GO:0010927	cellular component assembly involved in morphogenesis	-7.96482	-4.96694	8/110	11472,12373,13009,17868,21393,21957,22138,59006	Actn2,Casq2,Csrp3,Mybpc3,Tcap,Tnnt3,Ttn,Myoz2
2_Member	GO Biological Processes	GO:0031032	actomyosin structure organization	-7.87232	-4.90589	8/113	11472,12373,13009,17868,21393,21957,22138,59006	Actn2,Casq2,Csrp3,Mybpc3,Tcap,Tnnt3,Ttn,Myoz2
2_Member	GO Molecular Functions	GO:0008307	structural constituent of muscle	-7.81949	-4.87078	5/21	13009,17868,17901,21393,22138	Csrp3,Mybpc3,Myl1,Tcap,Ttn
2_Member	GO Biological Processes	GO:0051146	striated muscle cell differentiation	-7.71844	-4.80316	10/228	11472,12373,13009,17868,21393,21957,22138,59006,116904,227325	Actn2,Casq2,Csrp3,Mybpc3,Tcap,Tnnt3,Ttn,Myoz2,Alpk3,Dner
2_Member	GO Biological Processes	GO:0042692	muscle cell differentiation	-7.55837	-4.68884	11/306	11472,11537,12373,13009,17868,21393,21957,22138,59006,116904,227325	Actn2,Cfd,Casq2,Csrp3,Mybpc3,Tcap,Tnnt3,Ttn,Myoz2,Alpk3,Dner
2_Member	GO Biological Processes	GO:0031033	myosin filament organization	-7.24746	-4.44488	3/3	17868,21393,22138	Mybpc3,Tcap,Ttn
2_Member	GO Biological Processes	GO:0031034	myosin filament assembly	-7.24746	-4.44488	3/3	17868,21393,22138	Mybpc3,Tcap,Ttn
2_Member	GO Cellular Components	GO:0031674	I band	-7.04789	-4.28103	8/144	11472,12373,13009,17897,20533,21393,22138,59006	Actn2,Casq2,Csrp3,Myl3,Slc4a1,Tcap,Ttn,Myoz2
2_Member	GO Biological Processes	GO:0035995	detection of muscle stretch	-6.64662	-3.90204	3/4	13009,21393,22138	Csrp3,Tcap,Ttn
2_Member	GO Molecular Functions	GO:0051373	FATZ binding	-6.2499	-3.55647	3/5	11472,21393,59006	Actn2,Tcap,Myoz2
2_Member	GO Cellular Components	GO:0030018	Z disc	-6.10898	-3.43443	7/131	11472,12373,13009,20533,21393,22138,59006	Actn2,Casq2,Csrp3,Slc4a1,Tcap,Ttn,Myoz2
2_Member	GO Molecular Functions	GO:0031433	telethonin binding	-5.70827	-3.10199	3/7	13009,22138,59006	Csrp3,Ttn,Myoz2
2_Member	GO Biological Processes	GO:0055013	cardiac muscle cell development	-5.04942	-2.59487	5/72	11472,13009,21393,22138,116904	Actn2,Csrp3,Tcap,Ttn,Alpk3
2_Member	GO Biological Processes	GO:0003300	cardiac muscle hypertrophy	-4.94527	-2.50711	4/36	13009,21393,22138,230899	Csrp3,Tcap,Ttn,Nppa
2_Member	GO Biological Processes	GO:0055006	cardiac cell development	-4.87868	-2.45631	5/78	11472,13009,21393,22138,116904	Actn2,Csrp3,Tcap,Ttn,Alpk3
2_Member	GO Biological Processes	GO:0014897	striated muscle hypertrophy	-4.84984	-2.44272	4/38	13009,21393,22138,230899	Csrp3,Tcap,Ttn,Nppa
2_Member	GO Biological Processes	GO:0014896	muscle hypertrophy	-4.75965	-2.3624	4/40	13009,21393,22138,230899	Csrp3,Tcap,Ttn,Nppa
2_Member	GO Biological Processes	GO:0140694	non-membrane-bounded organelle assembly	-4.58225	-2.21788	8/308	11472,12373,13009,17868,21393,21957,22138,59006	Actn2,Casq2,Csrp3,Mybpc3,Tcap,Tnnt3,Ttn,Myoz2
2_Member	GO Biological Processes	GO:0055003	cardiac myofibril assembly	-4.35406	-2.0286	3/18	13009,21393,22138	Csrp3,Tcap,Ttn
2_Member	GO Biological Processes	GO:0055007	cardiac muscle cell differentiation	-4.1955	-1.90193	5/108	11472,13009,21393,22138,116904	Actn2,Csrp3,Tcap,Ttn,Alpk3
2_Member	GO Biological Processes	GO:0035994	response to muscle stretch	-4.14555	-1.85581	3/21	13009,21393,22138	Csrp3,Tcap,Ttn
2_Member	GO Biological Processes	GO:0014888	striated muscle adaptation	-3.71637	-1.47693	3/29	21393,59006,230899	Tcap,Myoz2,Nppa
2_Member	GO Biological Processes	GO:0035051	cardiocyte differentiation	-3.63596	-1.40326	5/142	11472,13009,21393,22138,116904	Actn2,Csrp3,Tcap,Ttn,Alpk3
2_Member	GO Biological Processes	GO:0043500	muscle adaptation	-3.50822	-1.2983	3/34	21393,59006,230899	Tcap,Myoz2,Nppa
2_Member	GO Biological Processes	GO:0032989	cellular component morphogenesis	-3.06435	-0.905133	9/643	11472,12373,13009,13835,17868,21393,21957,22138,59006	Actn2,Casq2,Csrp3,Epha1,Mybpc3,Tcap,Tnnt3,Ttn,Myoz2
2_Member	GO Biological Processes	GO:0097435	supramolecular fiber organization	-3.02235	-0.871606	8/522	11472,12373,13009,17868,21393,21957,22138,59006	Actn2,Casq2,Csrp3,Mybpc3,Tcap,Tnnt3,Ttn,Myoz2
2_Member	GO Biological Processes	GO:0030036	actin cytoskeleton organization	-2.9487	-0.808881	8/536	11472,12373,13009,17868,21393,21957,22138,59006	Actn2,Casq2,Csrp3,Mybpc3,Tcap,Tnnt3,Ttn,Myoz2
2_Member	GO Biological Processes	GO:0050982	detection of mechanical stimulus	-2.76177	-0.648116	3/61	13009,21393,22138	Csrp3,Tcap,Ttn
2_Member	GO Molecular Functions	GO:0005198	structural molecule activity	-2.71367	-0.607575	8/584	11450,12821,13009,16012,17868,17901,21393,22138	Adipoq,Col17a1,Csrp3,Igfbp6,Mybpc3,Myl1,Tcap,Ttn
2_Member	GO Biological Processes	GO:0030029	actin filament-based process	-2.67692	-0.578246	8/592	11472,12373,13009,17868,21393,21957,22138,59006	Actn2,Casq2,Csrp3,Mybpc3,Tcap,Tnnt3,Ttn,Myoz2
2_Member	GO Biological Processes	GO:0070925	organelle assembly	-2.11403	-0.0770101	8/735	11472,12373,13009,17868,21393,21957,22138,59006	Actn2,Casq2,Csrp3,Mybpc3,Tcap,Tnnt3,Ttn,Myoz2
3_Summary	GO Biological Processes	GO:0044057	regulation of system process	-9.4486	-6.38071	17/645	11450,12373,13009,14419,17868,17896,17897,18821,21785,21924,21954,21957,22138,54140,66402,84506,230899,11472,18979,20617,227618,12145,11870,14077,20528,12478,19092,234564,14729,13835	Adipoq,Casq2,Csrp3,Gal,Mybpc3,Myl4,Myl3,Pln,Tff2,Tnnc1,Tnni3,Tnnt3,Ttn,Avpr1a,Sln,Hamp,Nppa,Actn2,Pon1,Snca,Lrrc26,Cxcr5,Art1,Fabp3,Slc2a4,Cd19,Prkg2,Ces1f,Gp5,Epha1
3_Member	GO Biological Processes	GO:0044057	regulation of system process	-9.4486	-6.38071	17/645	11450,12373,13009,14419,17868,17896,17897,18821,21785,21924,21954,21957,22138,54140,66402,84506,230899	Adipoq,Casq2,Csrp3,Gal,Mybpc3,Myl4,Myl3,Pln,Tff2,Tnnc1,Tnni3,Tnnt3,Ttn,Avpr1a,Sln,Hamp,Nppa
3_Member	GO Biological Processes	GO:0032409	regulation of transporter activity	-7.6763	-4.77681	11/298	11450,11472,12373,14419,18821,18979,20617,66402,84506,227618,230899	Adipoq,Actn2,Casq2,Gal,Pln,Pon1,Snca,Sln,Hamp,Lrrc26,Nppa
3_Member	GO Biological Processes	GO:0090257	regulation of muscle system process	-7.25954	-4.44488	10/255	12373,17897,18821,21924,21954,21957,22138,66402,84506,230899	Casq2,Myl3,Pln,Tnnc1,Tnni3,Tnnt3,Ttn,Sln,Hamp,Nppa
3_Member	GO Biological Processes	GO:0008016	regulation of heart contraction	-7.19676	-4.40641	9/194	12373,13009,17868,17896,17897,18821,21954,54140,230899	Casq2,Csrp3,Mybpc3,Myl4,Myl3,Pln,Tnni3,Avpr1a,Nppa
3_Member	GO Biological Processes	GO:0019932	second-messenger-mediated signaling	-6.26747	-3.56427	8/182	12145,12373,14419,18821,21785,21954,54140,230899	Cxcr5,Casq2,Gal,Pln,Tff2,Tnni3,Avpr1a,Nppa
3_Member	GO Biological Processes	GO:1903522	regulation of blood circulation	-6.07912	-3.41371	9/263	12373,13009,17868,17896,17897,18821,21954,54140,230899	Casq2,Csrp3,Mybpc3,Myl4,Myl3,Pln,Tnni3,Avpr1a,Nppa
3_Member	GO Cellular Components	GO:0016528	sarcoplasm	-6.01019	-3.35374	6/85	11870,12373,14077,18821,20528,66402	Art1,Casq2,Fabp3,Pln,Slc2a4,Sln
3_Member	GO Biological Processes	GO:0032410	negative regulation of transporter activity	-5.95042	-3.30274	6/87	11472,12373,18821,20617,66402,84506	Actn2,Casq2,Pln,Snca,Sln,Hamp
3_Member	GO Biological Processes	GO:0006942	regulation of striated muscle contraction	-5.92109	-3.28201	6/88	12373,17897,18821,21954,21957,230899	Casq2,Myl3,Pln,Tnni3,Tnnt3,Nppa
3_Member	GO Biological Processes	GO:0022898	regulation of transmembrane transporter activity	-5.80282	-3.17217	9/284	11472,12373,14419,18821,20617,66402,84506,227618,230899	Actn2,Casq2,Gal,Pln,Snca,Sln,Hamp,Lrrc26,Nppa
3_Member	GO Biological Processes	GO:1904062	regulation of cation transmembrane transport	-5.68064	-3.08832	10/379	11472,12373,12478,14419,18821,20617,66402,84506,227618,230899	Actn2,Casq2,Cd19,Gal,Pln,Snca,Sln,Hamp,Lrrc26,Nppa
3_Member	GO Biological Processes	GO:0006937	regulation of muscle contraction	-5.45604	-2.90874	7/164	12373,17897,18821,21924,21954,21957,230899	Casq2,Myl3,Pln,Tnnc1,Tnni3,Tnnt3,Nppa
3_Member	GO Biological Processes	GO:0043271	negative regulation of ion transport	-5.23748	-2.72968	7/177	11472,12373,18821,19092,20617,66402,84506	Actn2,Casq2,Pln,Prkg2,Snca,Sln,Hamp
3_Member	GO Biological Processes	GO:0043269	regulation of ion transport	-5.22404	-2.72865	13/750	11472,12373,12478,14419,18821,19092,20617,54140,66402,84506,227618,230899,234564	Actn2,Casq2,Cd19,Gal,Pln,Prkg2,Snca,Avpr1a,Sln,Hamp,Lrrc26,Nppa,Ces1f
3_Member	GO Biological Processes	GO:0010959	regulation of metal ion transport	-5.05654	-2.59487	10/446	11472,12373,12478,14419,18821,20617,66402,84506,227618,230899	Actn2,Casq2,Cd19,Gal,Pln,Snca,Sln,Hamp,Lrrc26,Nppa
3_Member	GO Biological Processes	GO:0019722	calcium-mediated signaling	-5.05333	-2.59487	6/124	12145,12373,18821,21785,21954,54140	Cxcr5,Casq2,Pln,Tff2,Tnni3,Avpr1a
3_Member	GO Biological Processes	GO:0032412	regulation of ion transmembrane transporter activity	-4.94762	-2.50711	8/274	11472,12373,14419,18821,66402,84506,227618,230899	Actn2,Casq2,Gal,Pln,Sln,Hamp,Lrrc26,Nppa
3_Member	GO Cellular Components	GO:0016529	sarcoplasmic reticulum	-4.93397	-2.50114	5/76	11870,12373,18821,20528,66402	Art1,Casq2,Pln,Slc2a4,Sln
3_Member	GO Biological Processes	GO:0032413	negative regulation of ion transmembrane transporter activity	-4.87868	-2.45631	5/78	11472,12373,18821,66402,84506	Actn2,Casq2,Pln,Sln,Hamp
3_Member	GO Biological Processes	GO:0010882	regulation of cardiac muscle contraction by calcium ion signaling	-4.69978	-2.31217	3/14	12373,18821,21954	Casq2,Pln,Tnni3
3_Member	GO Biological Processes	GO:0034762	regulation of transmembrane transport	-4.68621	-2.30335	11/602	11450,11472,12373,12478,14419,18821,20617,66402,84506,227618,230899	Adipoq,Actn2,Casq2,Cd19,Gal,Pln,Snca,Sln,Hamp,Lrrc26,Nppa
3_Member	GO Biological Processes	GO:0034765	regulation of ion transmembrane transport	-4.62116	-2.25224	10/501	11472,12373,12478,14419,18821,20617,66402,84506,227618,230899	Actn2,Casq2,Cd19,Gal,Pln,Snca,Sln,Hamp,Lrrc26,Nppa
3_Member	GO Biological Processes	GO:1904063	negative regulation of cation transmembrane transport	-4.39757	-2.06376	5/98	11472,12373,18821,66402,84506	Actn2,Casq2,Pln,Sln,Hamp
3_Member	GO Biological Processes	GO:1901077	regulation of relaxation of muscle	-4.35406	-2.0286	3/18	18821,22138,66402	Pln,Ttn,Sln
3_Member	GO Biological Processes	GO:1903169	regulation of calcium ion transmembrane transport	-4.22187	-1.91662	6/174	12373,12478,18821,20617,66402,230899	Casq2,Cd19,Pln,Snca,Sln,Nppa
3_Member	GO Biological Processes	GO:0034766	negative regulation of ion transmembrane transport	-4.21477	-1.91345	5/107	11472,12373,18821,66402,84506	Actn2,Casq2,Pln,Sln,Hamp
3_Member	GO Biological Processes	GO:0002027	regulation of heart rate	-4.12031	-1.84185	5/112	12373,17868,18821,54140,230899	Casq2,Mybpc3,Pln,Avpr1a,Nppa
3_Member	GO Biological Processes	GO:0032780	negative regulation of ATP-dependent activity	-3.96684	-1.70656	3/24	18821,21954,66402	Pln,Tnni3,Sln
3_Member	GO Biological Processes	GO:0051282	regulation of sequestering of calcium ion	-3.96134	-1.7046	5/121	12373,12478,14729,18821,20617	Casq2,Cd19,Gp5,Pln,Snca
3_Member	GO Biological Processes	GO:0051051	negative regulation of transport	-3.84111	-1.59137	9/503	11450,11472,12373,18821,19092,20617,21785,66402,84506	Adipoq,Actn2,Casq2,Pln,Prkg2,Snca,Tff2,Sln,Hamp
3_Member	GO Biological Processes	GO:0055117	regulation of cardiac muscle contraction	-3.77271	-1.52987	4/71	12373,18821,21954,230899	Casq2,Pln,Tnni3,Nppa
3_Member	GO Biological Processes	GO:0034763	negative regulation of transmembrane transport	-3.66459	-1.42853	5/140	11472,12373,18821,66402,84506	Actn2,Casq2,Pln,Sln,Hamp
3_Member	GO Biological Processes	GO:0051279	regulation of release of sequestered calcium ion into cytosol	-3.53146	-1.31192	4/82	12373,12478,18821,20617	Casq2,Cd19,Pln,Snca
3_Member	GO Biological Processes	GO:1901020	negative regulation of calcium ion transmembrane transporter activity	-3.50822	-1.2983	3/34	12373,18821,66402	Casq2,Pln,Sln
3_Member	GO Biological Processes	GO:1901019	regulation of calcium ion transmembrane transporter activity	-3.39552	-1.195	4/89	12373,18821,66402,230899	Casq2,Pln,Sln,Nppa
3_Member	GO Biological Processes	GO:1903115	regulation of actin filament-based movement	-3.11851	-0.953705	3/46	12373,18821,21924	Casq2,Pln,Tnnc1
3_Member	GO Biological Processes	GO:1903170	negative regulation of calcium ion transmembrane transport	-3.11851	-0.953705	3/46	12373,18821,66402	Casq2,Pln,Sln
3_Member	GO Biological Processes	GO:0051924	regulation of calcium ion transport	-3.05347	-0.897157	6/287	12373,12478,18821,20617,66402,230899	Casq2,Cd19,Pln,Snca,Sln,Nppa
3_Member	GO Biological Processes	GO:0010522	regulation of calcium ion transport into cytosol	-3.03388	-0.88036	4/111	12373,12478,18821,20617	Casq2,Cd19,Pln,Snca
3_Member	GO Molecular Functions	GO:0140678	molecular function inhibitor activity	-2.76177	-0.648116	3/61	18821,21954,84506	Pln,Tnni3,Hamp
3_Member	GO Biological Processes	GO:0051926	negative regulation of calcium ion transport	-2.60834	-0.516965	3/69	12373,18821,66402	Casq2,Pln,Sln
3_Member	GO Biological Processes	GO:0032970	regulation of actin filament-based process	-2.26522	-0.208611	6/413	11472,12373,13009,13835,18821,21924	Actn2,Casq2,Csrp3,Epha1,Pln,Tnnc1
4_Summary	GO Cellular Components	GO:0031672	A band	-6.44982	-3.72642	5/38	17868,17896,17897,17898,22138,17901,11472,12373,18979,20617,21924,56788,227325,13009,18821	Mybpc3,Myl4,Myl3,Myl7,Ttn,Myl1,Actn2,Casq2,Pon1,Snca,Tnnc1,Scube2,Dner,Csrp3,Pln
4_Member	GO Cellular Components	GO:0031672	A band	-6.44982	-3.72642	5/38	17868,17896,17897,17898,22138	Mybpc3,Myl4,Myl3,Myl7,Ttn
4_Member	GO Cellular Components	GO:0016460	myosin II complex	-6.20661	-3.52273	4/18	17896,17897,17901,22138	Myl4,Myl3,Myl1,Ttn
4_Member	GO Cellular Components	GO:0016459	myosin complex	-5.67154	-3.08832	5/54	17896,17897,17898,17901,22138	Myl4,Myl3,Myl7,Myl1,Ttn
4_Member	GO Molecular Functions	GO:0005509	calcium ion binding	-5.2256	-2.72865	12/635	11472,12373,17896,17897,17898,17901,18979,20617,21924,22138,56788,227325	Actn2,Casq2,Myl4,Myl3,Myl7,Myl1,Pon1,Snca,Tnnc1,Ttn,Scube2,Dner
4_Member	GO Biological Processes	GO:0002026	regulation of the force of heart contraction	-5.21119	-2.72187	4/31	13009,17896,17897,18821	Csrp3,Myl4,Myl3,Pln
5_Summary	GO Biological Processes	GO:0050873	brown fat cell differentiation	-6.39155	-3.67837	5/39	11450,11556,14077,17189,20528,14373,66402,21954,54140,230899	Adipoq,Adrb3,Fabp3,Mb,Slc2a4,G0s2,Sln,Tnni3,Avpr1a,Nppa
5_Member	GO Biological Processes	GO:0050873	brown fat cell differentiation	-6.39155	-3.67837	5/39	11450,11556,14077,17189,20528	Adipoq,Adrb3,Fabp3,Mb,Slc2a4
5_Member	GO Biological Processes	GO:0045444	fat cell differentiation	-3.78378	-1.5375	5/132	11450,11556,14077,17189,20528	Adipoq,Adrb3,Fabp3,Mb,Slc2a4
5_Member	GO Biological Processes	GO:0120162	positive regulation of cold-induced thermogenesis	-3.23689	-1.04861	4/98	11450,11556,14373,66402	Adipoq,Adrb3,G0s2,Sln
5_Member	GO Biological Processes	GO:0003073	regulation of systemic arterial blood pressure	-2.8173	-0.693365	4/127	11556,21954,54140,230899	Adrb3,Tnni3,Avpr1a,Nppa
5_Member	GO Biological Processes	GO:0008217	regulation of blood pressure	-2.77638	-0.657617	5/220	11450,11556,21954,54140,230899	Adipoq,Adrb3,Tnni3,Avpr1a,Nppa
5_Member	GO Biological Processes	GO:0045776	negative regulation of blood pressure	-2.66351	-0.569716	3/66	11450,11556,230899	Adipoq,Adrb3,Nppa
5_Member	GO Biological Processes	GO:0120161	regulation of cold-induced thermogenesis	-2.59651	-0.507543	4/146	11450,11556,14373,66402	Adipoq,Adrb3,G0s2,Sln
6_Summary	GO Biological Processes	GO:0030003	cellular cation homeostasis	-5.78781	-3.16544	13/666	11656,12145,12373,12478,13009,14729,18821,20533,20617,21954,54140,78134,84506,58805	Alas2,Cxcr5,Casq2,Cd19,Csrp3,Gp5,Pln,Slc4a1,Snca,Tnni3,Avpr1a,Lpar4,Hamp,Mlxipl
6_Member	GO Biological Processes	GO:0030003	cellular cation homeostasis	-5.78781	-3.16544	13/666	11656,12145,12373,12478,13009,14729,18821,20533,20617,21954,54140,78134,84506	Alas2,Cxcr5,Casq2,Cd19,Csrp3,Gp5,Pln,Slc4a1,Snca,Tnni3,Avpr1a,Lpar4,Hamp
6_Member	GO Biological Processes	GO:0055082	cellular chemical homeostasis	-5.77927	-3.16502	14/780	11656,12145,12373,12478,13009,14729,18821,20533,20617,21954,54140,58805,78134,84506	Alas2,Cxcr5,Casq2,Cd19,Csrp3,Gp5,Pln,Slc4a1,Snca,Tnni3,Avpr1a,Mlxipl,Lpar4,Hamp
6_Member	GO Biological Processes	GO:0006873	cellular ion homeostasis	-5.674	-3.08832	13/682	11656,12145,12373,12478,13009,14729,18821,20533,20617,21954,54140,78134,84506	Alas2,Cxcr5,Casq2,Cd19,Csrp3,Gp5,Pln,Slc4a1,Snca,Tnni3,Avpr1a,Lpar4,Hamp
6_Member	GO Biological Processes	GO:0006875	cellular metal ion homeostasis	-5.49892	-2.94467	12/597	11656,12145,12373,12478,13009,14729,18821,20617,21954,54140,78134,84506	Alas2,Cxcr5,Casq2,Cd19,Csrp3,Gp5,Pln,Snca,Tnni3,Avpr1a,Lpar4,Hamp
6_Member	GO Biological Processes	GO:0055080	cation homeostasis	-5.19294	-2.70961	13/755	11656,12145,12373,12478,13009,14729,18821,20533,20617,21954,54140,78134,84506	Alas2,Cxcr5,Casq2,Cd19,Csrp3,Gp5,Pln,Slc4a1,Snca,Tnni3,Avpr1a,Lpar4,Hamp
6_Member	GO Biological Processes	GO:0098771	inorganic ion homeostasis	-5.13758	-2.66017	13/764	11656,12145,12373,12478,13009,14729,18821,20533,20617,21954,54140,78134,84506	Alas2,Cxcr5,Casq2,Cd19,Csrp3,Gp5,Pln,Slc4a1,Snca,Tnni3,Avpr1a,Lpar4,Hamp
6_Member	GO Biological Processes	GO:0055065	metal ion homeostasis	-4.95202	-2.50711	12/676	11656,12145,12373,12478,13009,14729,18821,20617,21954,54140,78134,84506	Alas2,Cxcr5,Casq2,Cd19,Csrp3,Gp5,Pln,Snca,Tnni3,Avpr1a,Lpar4,Hamp
6_Member	GO Biological Processes	GO:0006874	cellular calcium ion homeostasis	-4.85916	-2.44701	10/470	12145,12373,12478,13009,14729,18821,20617,21954,54140,78134	Cxcr5,Casq2,Cd19,Csrp3,Gp5,Pln,Snca,Tnni3,Avpr1a,Lpar4
6_Member	GO Biological Processes	GO:0072503	cellular divalent inorganic cation homeostasis	-4.66584	-2.28767	10/495	12145,12373,12478,13009,14729,18821,20617,21954,54140,78134	Cxcr5,Casq2,Cd19,Csrp3,Gp5,Pln,Snca,Tnni3,Avpr1a,Lpar4
6_Member	GO Biological Processes	GO:0055074	calcium ion homeostasis	-4.64342	-2.2699	10/498	12145,12373,12478,13009,14729,18821,20617,21954,54140,78134	Cxcr5,Casq2,Cd19,Csrp3,Gp5,Pln,Snca,Tnni3,Avpr1a,Lpar4
6_Member	GO Biological Processes	GO:0072507	divalent inorganic cation homeostasis	-4.40704	-2.06899	10/531	12145,12373,12478,13009,14729,18821,20617,21954,54140,78134	Cxcr5,Casq2,Cd19,Csrp3,Gp5,Pln,Snca,Tnni3,Avpr1a,Lpar4
6_Member	GO Biological Processes	GO:0007204	positive regulation of cytosolic calcium ion concentration	-2.86723	-0.735426	6/312	12145,12478,14729,20617,54140,78134	Cxcr5,Cd19,Gp5,Snca,Avpr1a,Lpar4
6_Member	GO Biological Processes	GO:0051480	regulation of cytosolic calcium ion concentration	-2.57323	-0.489031	6/357	12145,12478,14729,20617,54140,78134	Cxcr5,Cd19,Gp5,Snca,Avpr1a,Lpar4
7_Summary	GO Biological Processes	GO:0032370	positive regulation of lipid transport	-5.56954	-2.99374	6/101	11450,14077,14419,18979,79235,234564	Adipoq,Fabp3,Gal,Pon1,Lrat,Ces1f
7_Member	GO Biological Processes	GO:0032370	positive regulation of lipid transport	-5.56954	-2.99374	6/101	11450,14077,14419,18979,79235,234564	Adipoq,Fabp3,Gal,Pon1,Lrat,Ces1f
7_Member	GO Biological Processes	GO:1905954	positive regulation of lipid localization	-5.05333	-2.59487	6/124	11450,14077,14419,18979,79235,234564	Adipoq,Fabp3,Gal,Pon1,Lrat,Ces1f
7_Member	GO Biological Processes	GO:0032368	regulation of lipid transport	-4.47122	-2.12889	6/157	11450,14077,14419,18979,79235,234564	Adipoq,Fabp3,Gal,Pon1,Lrat,Ces1f
7_Member	GO Biological Processes	GO:1905952	regulation of lipid localization	-4.04882	-1.77772	6/187	11450,14077,14419,18979,79235,234564	Adipoq,Fabp3,Gal,Pon1,Lrat,Ces1f
7_Member	GO Biological Processes	GO:0010875	positive regulation of cholesterol efflux	-3.5873	-1.35793	3/32	11450,18979,234564	Adipoq,Pon1,Ces1f
7_Member	GO Biological Processes	GO:0010874	regulation of cholesterol efflux	-3.20479	-1.0225	3/43	11450,18979,234564	Adipoq,Pon1,Ces1f
7_Member	GO Biological Processes	GO:0032373	positive regulation of sterol transport	-3.11851	-0.953705	3/46	11450,18979,234564	Adipoq,Pon1,Ces1f
7_Member	GO Biological Processes	GO:0032376	positive regulation of cholesterol transport	-3.11851	-0.953705	3/46	11450,18979,234564	Adipoq,Pon1,Ces1f
7_Member	GO Biological Processes	GO:0032371	regulation of sterol transport	-2.55571	-0.477014	3/72	11450,18979,234564	Adipoq,Pon1,Ces1f
7_Member	GO Biological Processes	GO:0032374	regulation of cholesterol transport	-2.55571	-0.477014	3/72	11450,18979,234564	Adipoq,Pon1,Ces1f
8_Summary	GO Biological Processes	GO:1901018	positive regulation of potassium ion transmembrane transporter activity	-5.52796	-2.95947	4/26	11472,14419,227618,230899,12373,11450,18979,12478,20617,18821,54140,84506	Actn2,Gal,Lrrc26,Nppa,Casq2,Adipoq,Pon1,Cd19,Snca,Pln,Avpr1a,Hamp
8_Member	GO Biological Processes	GO:1901018	positive regulation of potassium ion transmembrane transporter activity	-5.52796	-2.95947	4/26	11472,14419,227618,230899	Actn2,Gal,Lrrc26,Nppa
8_Member	GO Biological Processes	GO:1901016	regulation of potassium ion transmembrane transporter activity	-5.30254	-2.78196	5/64	11472,12373,14419,227618,230899	Actn2,Casq2,Gal,Lrrc26,Nppa
8_Member	GO Biological Processes	GO:0032411	positive regulation of transporter activity	-4.86056	-2.44701	6/134	11450,11472,14419,18979,227618,230899	Adipoq,Actn2,Gal,Pon1,Lrrc26,Nppa
8_Member	GO Biological Processes	GO:1901381	positive regulation of potassium ion transmembrane transport	-4.71635	-2.32395	4/41	11472,14419,227618,230899	Actn2,Gal,Lrrc26,Nppa
8_Member	GO Biological Processes	GO:1901379	regulation of potassium ion transmembrane transport	-4.57603	-2.21616	5/90	11472,12373,14419,227618,230899	Actn2,Casq2,Gal,Lrrc26,Nppa
8_Member	GO Biological Processes	GO:0043268	positive regulation of potassium ion transport	-4.33687	-2.01553	4/51	11472,14419,227618,230899	Actn2,Gal,Lrrc26,Nppa
8_Member	GO Biological Processes	GO:1904064	positive regulation of cation transmembrane transport	-4.27804	-1.96481	6/170	11472,12478,14419,20617,227618,230899	Actn2,Cd19,Gal,Snca,Lrrc26,Nppa
8_Member	GO Biological Processes	GO:0034764	positive regulation of transmembrane transport	-4.23806	-1.92884	7/253	11450,11472,12478,14419,20617,227618,230899	Adipoq,Actn2,Cd19,Gal,Snca,Lrrc26,Nppa
8_Member	GO Biological Processes	GO:2001257	regulation of cation channel activity	-4.12696	-1.84185	6/181	11472,12373,14419,18821,227618,230899	Actn2,Casq2,Gal,Pln,Lrrc26,Nppa
8_Member	GO Biological Processes	GO:0043266	regulation of potassium ion transport	-4.12031	-1.84185	5/112	11472,12373,14419,227618,230899	Actn2,Casq2,Gal,Lrrc26,Nppa
8_Member	GO Biological Processes	GO:0034767	positive regulation of ion transmembrane transport	-3.97342	-1.70956	6/193	11472,12478,14419,20617,227618,230899	Actn2,Cd19,Gal,Snca,Lrrc26,Nppa
8_Member	GO Biological Processes	GO:0043270	positive regulation of ion transport	-3.53338	-1.31192	7/329	11472,12478,14419,20617,54140,227618,230899	Actn2,Cd19,Gal,Snca,Avpr1a,Lrrc26,Nppa
8_Member	GO Biological Processes	GO:2001259	positive regulation of cation channel activity	-3.49137	-1.28461	4/84	11472,14419,227618,230899	Actn2,Gal,Lrrc26,Nppa
8_Member	GO Biological Processes	GO:0032414	positive regulation of ion transmembrane transporter activity	-2.82992	-0.70076	4/126	11472,14419,227618,230899	Actn2,Gal,Lrrc26,Nppa
8_Member	GO Molecular Functions	GO:0005179	hormone activity	-2.75578	-0.644659	4/132	11450,14419,84506,230899	Adipoq,Gal,Hamp,Nppa
9_Summary	GO Biological Processes	GO:0010035	response to inorganic substance	-5.41035	-2.87661	11/504	14799,17189,18821,18979,20533,20617,21924,22138,54140,56012,84506,21785	Gria1,Mb,Pln,Pon1,Slc4a1,Snca,Tnnc1,Ttn,Avpr1a,Pgam2,Hamp,Tff2
9_Member	GO Biological Processes	GO:0010035	response to inorganic substance	-5.41035	-2.87661	11/504	14799,17189,18821,18979,20533,20617,21924,22138,54140,56012,84506	Gria1,Mb,Pln,Pon1,Slc4a1,Snca,Tnnc1,Ttn,Avpr1a,Pgam2,Hamp
9_Member	GO Biological Processes	GO:0010038	response to metal ion	-3.00707	-0.859077	6/293	18821,20617,21924,22138,56012,84506	Pln,Snca,Tnnc1,Ttn,Pgam2,Hamp
9_Member	GO Biological Processes	GO:0043030	regulation of macrophage activation	-2.82498	-0.69844	3/58	20617,21785,84506	Snca,Tff2,Hamp
10_Summary	GO Molecular Functions	GO:0001664	G protein-coupled receptor binding	-5.3788	-2.8517	9/320	11556,14419,14799,19049,21785,22413,54140,57349,230899,20528,20617,218038	Adrb3,Gal,Gria1,Ppp1r1b,Tff2,Wnt2,Avpr1a,Ppbp,Nppa,Slc2a4,Snca,Amph
10_Member	GO Molecular Functions	GO:0001664	G protein-coupled receptor binding	-5.3788	-2.8517	9/320	11556,14419,14799,19049,21785,22413,54140,57349,230899	Adrb3,Gal,Gria1,Ppp1r1b,Tff2,Wnt2,Avpr1a,Ppbp,Nppa
10_Member	GO Biological Processes	GO:0007610	behavior	-2.17987	-0.138571	8/716	11556,14419,14799,19049,20528,20617,54140,218038	Adrb3,Gal,Gria1,Ppp1r1b,Slc2a4,Snca,Avpr1a,Amph
11_Summary	GO Biological Processes	GO:0019216	regulation of lipid metabolic process	-4.77156	-2.36939	9/381	11450,12478,14077,14419,20617,21835,54140,58805,234564,20533,19092,13835,19049,230899,406217,21785,22138	Adipoq,Cd19,Fabp3,Gal,Snca,Thrsp,Avpr1a,Mlxipl,Ces1f,Slc4a1,Prkg2,Epha1,Ppp1r1b,Nppa,Bex4,Tff2,Ttn
11_Member	GO Biological Processes	GO:0019216	regulation of lipid metabolic process	-4.77156	-2.36939	9/381	11450,12478,14077,14419,20617,21835,54140,58805,234564	Adipoq,Cd19,Fabp3,Gal,Snca,Thrsp,Avpr1a,Mlxipl,Ces1f
11_Member	GO Biological Processes	GO:0010565	regulation of cellular ketone metabolic process	-4.53423	-2.17881	6/153	11450,14077,20617,54140,58805,234564	Adipoq,Fabp3,Snca,Avpr1a,Mlxipl,Ces1f
11_Member	GO Biological Processes	GO:0019217	regulation of fatty acid metabolic process	-4.31417	-1.9969	5/102	11450,14077,20617,54140,58805	Adipoq,Fabp3,Snca,Avpr1a,Mlxipl
11_Member	GO Biological Processes	GO:0045834	positive regulation of lipid metabolic process	-4.08753	-1.81277	6/184	11450,12478,14077,54140,58805,234564	Adipoq,Cd19,Fabp3,Avpr1a,Mlxipl,Ces1f
11_Member	GO Biological Processes	GO:0062013	positive regulation of small molecule metabolic process	-3.31193	-1.11451	5/167	11450,20617,54140,58805,234564	Adipoq,Snca,Avpr1a,Mlxipl,Ces1f
11_Member	GO Biological Processes	GO:0062012	regulation of small molecule metabolic process	-3.22836	-1.04308	7/370	11450,14077,20533,20617,54140,58805,234564	Adipoq,Fabp3,Slc4a1,Snca,Avpr1a,Mlxipl,Ces1f
11_Member	GO Biological Processes	GO:0045923	positive regulation of fatty acid metabolic process	-3.06426	-0.905133	3/48	11450,54140,58805	Adipoq,Avpr1a,Mlxipl
11_Member	GO Biological Processes	GO:0044070	regulation of anion transport	-2.94884	-0.808881	4/117	19092,20617,54140,234564	Prkg2,Snca,Avpr1a,Ces1f
11_Member	GO Biological Processes	GO:0046890	regulation of lipid biosynthetic process	-2.93047	-0.793339	5/203	14077,21835,54140,58805,234564	Fabp3,Thrsp,Avpr1a,Mlxipl,Ces1f
11_Member	GO Biological Processes	GO:0010563	negative regulation of phosphorus metabolic process	-2.69844	-0.597304	7/457	11450,13835,19049,20533,20617,58805,230899	Adipoq,Epha1,Ppp1r1b,Slc4a1,Snca,Mlxipl,Nppa
11_Member	GO Biological Processes	GO:0045936	negative regulation of phosphate metabolic process	-2.69844	-0.597304	7/457	11450,13835,19049,20533,20617,58805,230899	Adipoq,Epha1,Ppp1r1b,Slc4a1,Snca,Mlxipl,Nppa
11_Member	GO Biological Processes	GO:1900542	regulation of purine nucleotide metabolic process	-2.41105	-0.34087	3/81	20533,20617,58805	Slc4a1,Snca,Mlxipl
11_Member	GO Biological Processes	GO:0006140	regulation of nucleotide metabolic process	-2.39607	-0.328181	3/82	20533,20617,58805	Slc4a1,Snca,Mlxipl
11_Member	GO Biological Processes	GO:0031400	negative regulation of protein modification process	-2.33855	-0.27294	7/531	11450,13835,19049,20617,58805,230899,406217	Adipoq,Epha1,Ppp1r1b,Snca,Mlxipl,Nppa,Bex4
11_Member	GO Biological Processes	GO:0042326	negative regulation of phosphorylation	-2.33187	-0.26853	6/400	11450,13835,20533,20617,58805,230899	Adipoq,Epha1,Slc4a1,Snca,Mlxipl,Nppa
11_Member	GO Biological Processes	GO:0006109	regulation of carbohydrate metabolic process	-2.13591	-0.0967606	4/197	11450,20533,20617,58805	Adipoq,Slc4a1,Snca,Mlxipl
11_Member	GO Biological Processes	GO:0046889	positive regulation of lipid biosynthetic process	-2.07567	-0.0470824	3/107	14077,54140,58805	Fabp3,Avpr1a,Mlxipl
11_Member	GO Biological Processes	GO:0051046	regulation of secretion	-2.03093	-0.0106229	8/760	11450,14419,20617,21785,22138,54140,230899,234564	Adipoq,Gal,Snca,Tff2,Ttn,Avpr1a,Nppa,Ces1f
12_Summary	GO Molecular Functions	GO:0043177	organic acid binding	-3.44734	-1.24371	5/156	13195,14077,14262,20617,79235,13106,53315,18979,234564,54140,11450,14799,20528,218038	Ddc,Fabp3,Fmo3,Snca,Lrat,Cyp2e1,Sult1d1,Pon1,Ces1f,Avpr1a,Adipoq,Gria1,Slc2a4,Amph
12_Member	GO Molecular Functions	GO:0043177	organic acid binding	-3.44734	-1.24371	5/156	13195,14077,14262,20617,79235	Ddc,Fabp3,Fmo3,Snca,Lrat
12_Member	GO Biological Processes	GO:0018958	phenol-containing compound metabolic process	-3.23689	-1.04861	4/98	13106,13195,20617,53315	Cyp2e1,Ddc,Snca,Sult1d1
12_Member	GO Biological Processes	GO:0006584	catecholamine metabolic process	-3.11851	-0.953705	3/46	13195,20617,53315	Ddc,Snca,Sult1d1
12_Member	GO Biological Processes	GO:0009712	catechol-containing compound metabolic process	-3.11851	-0.953705	3/46	13195,20617,53315	Ddc,Snca,Sult1d1
12_Member	GO Biological Processes	GO:1901615	organic hydroxy compound metabolic process	-2.73083	-0.622234	7/451	13106,13195,18979,20617,53315,79235,234564	Cyp2e1,Ddc,Pon1,Snca,Sult1d1,Lrat,Ces1f
12_Member	GO Biological Processes	GO:0032890	regulation of organic acid transport	-2.32405	-0.262963	3/87	14077,20617,54140	Fabp3,Snca,Avpr1a
12_Member	GO Biological Processes	GO:0006576	cellular biogenic amine metabolic process	-2.26963	-0.210788	3/91	13195,20617,53315	Ddc,Snca,Sult1d1
12_Member	GO Biological Processes	GO:0044106	cellular amine metabolic process	-2.25644	-0.202048	3/92	13195,20617,53315	Ddc,Snca,Sult1d1
12_Member	GO Molecular Functions	GO:0033293	monocarboxylic acid binding	-2.2434	-0.191222	3/93	14077,20617,79235	Fabp3,Snca,Lrat
12_Member	GO Molecular Functions	GO:0031406	carboxylic acid binding	-2.23903	-0.18905	4/184	11450,14077,20617,79235	Adipoq,Fabp3,Snca,Lrat
12_Member	GO Biological Processes	GO:0009308	amine metabolic process	-2.19276	-0.147144	3/97	13195,20617,53315	Ddc,Snca,Sult1d1
12_Member	GO Cellular Components	GO:0030133	transport vesicle	-2.10899	-0.0740974	5/316	13195,14799,20528,20617,218038	Ddc,Gria1,Slc2a4,Snca,Amph
12_Member	GO Cellular Components	GO:0008021	synaptic vesicle	-2.07633	-0.0470824	4/205	13195,14799,20617,218038	Ddc,Gria1,Snca,Amph
13_Summary	GO Biological Processes	GO:0007219	Notch signaling pathway	-2.89478	-0.760318	4/121	11537,18821,56012,227325	Cfd,Pln,Pgam2,Dner
13_Member	GO Biological Processes	GO:0007219	Notch signaling pathway	-2.89478	-0.760318	4/121	11537,18821,56012,227325	Cfd,Pln,Pgam2,Dner
14_Summary	GO Cellular Components	GO:0005771	multivesicular body	-2.66351	-0.569716	3/66	12518,20528,79235	Cd79a,Slc2a4,Lrat
14_Member	GO Cellular Components	GO:0005771	multivesicular body	-2.66351	-0.569716	3/66	12518,20528,79235	Cd79a,Slc2a4,Lrat
15_Summary	GO Biological Processes	GO:0002262	myeloid cell homeostasis	-2.5858	-0.499223	4/147	11656,17189,20533,84506,14729	Alas2,Mb,Slc4a1,Hamp,Gp5
15_Member	GO Biological Processes	GO:0002262	myeloid cell homeostasis	-2.5858	-0.499223	4/147	11656,17189,20533,84506	Alas2,Mb,Slc4a1,Hamp
15_Member	GO Biological Processes	GO:0061515	myeloid cell development	-2.42624	-0.351435	3/80	11656,14729,20533	Alas2,Gp5,Slc4a1
15_Member	GO Biological Processes	GO:0030218	erythrocyte differentiation	-2.09808	-0.0653035	3/105	11656,17189,20533	Alas2,Mb,Slc4a1
16_Summary	GO Biological Processes	GO:0043279	response to alkaloid	-2.41105	-0.34087	3/81	12373,19049,20617	Casq2,Ppp1r1b,Snca
16_Member	GO Biological Processes	GO:0043279	response to alkaloid	-2.41105	-0.34087	3/81	12373,19049,20617	Casq2,Ppp1r1b,Snca
17_Summary	GO Biological Processes	GO:0071375	cellular response to peptide hormone stimulus	-2.19042	-0.146966	4/190	11450,11472,13009,20528,19092,20533	Adipoq,Actn2,Csrp3,Slc2a4,Prkg2,Slc4a1
17_Member	GO Biological Processes	GO:0071375	cellular response to peptide hormone stimulus	-2.19042	-0.146966	4/190	11450,11472,13009,20528	Adipoq,Actn2,Csrp3,Slc2a4
17_Member	GO Biological Processes	GO:0072659	protein localization to plasma membrane	-2.05469	-0.0302632	4/208	11450,11472,19092,20533	Adipoq,Actn2,Prkg2,Slc4a1
18_Summary	GO Cellular Components	GO:0005811	lipid droplet	-2.06463	-0.0381316	3/108	14311,57435,234564	Cidec,Plin4,Ces1f
18_Member	GO Cellular Components	GO:0005811	lipid droplet	-2.06463	-0.0381316	3/108	14311,57435,234564	Cidec,Plin4,Ces1f
19_Summary	GO Molecular Functions	GO:0005543	phospholipid binding	-2.04925	-0.026887	6/459	11472,18979,20617,76722,78134,218038	Actn2,Pon1,Snca,Ckmt2,Lpar4,Amph
19_Member	GO Molecular Functions	GO:0005543	phospholipid binding	-2.04925	-0.026887	6/459	11472,18979,20617,76722,78134,218038	Actn2,Pon1,Snca,Ckmt2,Lpar4,Amph
