# Supplementary material for: Integrated analysis reveals the protective mechanism and therapeutic potential of hyperbaric oxygen against pulmonary fibrosis
Source: Genes Dis. 2022 Sep 5;10(3):1029–39. doi: 10.1016/j.gendis.2022.08.012 (PMC7614583; doi:10.1016/j.gendis.2022.08.012)
Supplement: Multimedia component 20 [file mmc20.xlsx]

## Sheet:  up regulated gene enrichment
Table S19. GO terms enriched in IPF lungs.
Column A contains Summary (the biological process that has the minimal P-value within the cluster) and Members (the other biological processes within the culster).
Columns B-D contain meta-data describing the terms.
Columns E and F contain the enrichment p-values and multi-test-corrected q-values.
Columns H & I enumerate the genes found in each enriched term.
GroupID	Category	Term	Description	LogP	Log(q-value)	InTerm_InList	Genes	Symbols
1_Summary	GO Cellular Components	GO:0031012	extracellular matrix	-49.8781	-45.728	150/568	176,655,869,954,1000,1116,1191,1215,1277,1278,1281,1289,1290,1291,1292,1293,1294,1296,1297,1298,1299,1300,1301,1306,1307,1308,1310,1311,1462,1511,1690,1758,1833,1893,1946,2161,2192,2199,2200,2201,2688,2817,3371,3490,3691,3697,4016,4017,4052,4060,4064,4192,4237,4256,4313,4314,4316,4318,4319,4320,4322,4325,4585,4684,4917,4969,4982,5104,5118,5176,5270,5644,5654,5803,5858,6387,6422,6678,7043,7045,705…	ACAN,BMP7,CBLN1,ENTPD2,CDH2,CHI3L1,CLU,CMA1,COL1A1,COL1A2,COL3A1,COL5A1,COL5A2,COL6A1,COL6A2,COL6A3,COL7A1,COL8A2,COL9A1,COL9A2,COL9A3,COL10A1,COL11A1,COL15A1,COL16A1,COL17A1,COL19A1,COMP,VCAN,CTSG,COCH,DMP1,EPYC,ECM1,EFNA5,F12,FBLN1,FBLN2,FBN1,FBN2,GH1,GPC1,TNC,IGFBP7,ITGB4,ITIH1,LOXL1,LOXL2,LTBP1,LUM,CD180,MDK,MFAP2,MGP,MMP2,MMP3,MMP7,MMP9,MMP10,MMP11,MMP13,MMP16,MUC4,NCAM1,NTN3,OGN,TNFRSF11B,S…
1_Member	GO Cellular Components	GO:0031012	extracellular matrix	-49.8781	-45.728	150/568	176,655,869,954,1000,1116,1191,1215,1277,1278,1281,1289,1290,1291,1292,1293,1294,1296,1297,1298,1299,1300,1301,1306,1307,1308,1310,1311,1462,1511,1690,1758,1833,1893,1946,2161,2192,2199,2200,2201,2688,2817,3371,3490,3691,3697,4016,4017,4052,4060,4064,4192,4237,4256,4313,4314,4316,4318,4319,4320,4322,4325,4585,4684,4917,4969,4982,5104,5118,5176,5270,5644,5654,5803,5858,6387,6422,6678,7043,7045,705…	ACAN,BMP7,CBLN1,ENTPD2,CDH2,CHI3L1,CLU,CMA1,COL1A1,COL1A2,COL3A1,COL5A1,COL5A2,COL6A1,COL6A2,COL6A3,COL7A1,COL8A2,COL9A1,COL9A2,COL9A3,COL10A1,COL11A1,COL15A1,COL16A1,COL17A1,COL19A1,COMP,VCAN,CTSG,COCH,DMP1,EPYC,ECM1,EFNA5,F12,FBLN1,FBLN2,FBN1,FBN2,GH1,GPC1,TNC,IGFBP7,ITGB4,ITIH1,LOXL1,LOXL2,LTBP1,LUM,CD180,MDK,MFAP2,MGP,MMP2,MMP3,MMP7,MMP9,MMP10,MMP11,MMP13,MMP16,MUC4,NCAM1,NTN3,OGN,TNFRSF11B,S…
1_Member	GO Cellular Components	GO:0030312	external encapsulating structure	-49.7729	-45.728	150/569	176,655,869,954,1000,1116,1191,1215,1277,1278,1281,1289,1290,1291,1292,1293,1294,1296,1297,1298,1299,1300,1301,1306,1307,1308,1310,1311,1462,1511,1690,1758,1833,1893,1946,2161,2192,2199,2200,2201,2688,2817,3371,3490,3691,3697,4016,4017,4052,4060,4064,4192,4237,4256,4313,4314,4316,4318,4319,4320,4322,4325,4585,4684,4917,4969,4982,5104,5118,5176,5270,5644,5654,5803,5858,6387,6422,6678,7043,7045,705…	ACAN,BMP7,CBLN1,ENTPD2,CDH2,CHI3L1,CLU,CMA1,COL1A1,COL1A2,COL3A1,COL5A1,COL5A2,COL6A1,COL6A2,COL6A3,COL7A1,COL8A2,COL9A1,COL9A2,COL9A3,COL10A1,COL11A1,COL15A1,COL16A1,COL17A1,COL19A1,COMP,VCAN,CTSG,COCH,DMP1,EPYC,ECM1,EFNA5,F12,FBLN1,FBLN2,FBN1,FBN2,GH1,GPC1,TNC,IGFBP7,ITGB4,ITIH1,LOXL1,LOXL2,LTBP1,LUM,CD180,MDK,MFAP2,MGP,MMP2,MMP3,MMP7,MMP9,MMP10,MMP11,MMP13,MMP16,MUC4,NCAM1,NTN3,OGN,TNFRSF11B,S…
1_Member	GO Cellular Components	GO:0062023	collagen-containing extracellular matrix	-37.7479	-33.8791	113/426	176,655,869,954,1000,1191,1215,1277,1278,1281,1289,1290,1291,1292,1293,1294,1296,1297,1298,1299,1300,1301,1306,1307,1308,1310,1311,1462,1511,1690,1893,1946,2161,2192,2199,2200,2201,2688,2817,3371,3490,3691,3697,4016,4017,4052,4060,4192,4237,4256,4313,4318,4684,4917,4969,5104,5118,5176,5270,5644,5654,5803,5858,6387,6422,6678,7043,7045,7058,7059,7060,7177,7373,8076,9370,9423,9507,9518,10216,10631,1…	ACAN,BMP7,CBLN1,ENTPD2,CDH2,CLU,CMA1,COL1A1,COL1A2,COL3A1,COL5A1,COL5A2,COL6A1,COL6A2,COL6A3,COL7A1,COL8A2,COL9A1,COL9A2,COL9A3,COL10A1,COL11A1,COL15A1,COL16A1,COL17A1,COL19A1,COMP,VCAN,CTSG,COCH,ECM1,EFNA5,F12,FBLN1,FBLN2,FBN1,FBN2,GH1,GPC1,TNC,IGFBP7,ITGB4,ITIH1,LOXL1,LOXL2,LTBP1,LUM,MDK,MFAP2,MGP,MMP2,MMP9,NCAM1,NTN3,OGN,SERPINA5,PCOLCE,SERPINF1,SERPINE2,PRSS1,HTRA1,PTPRZ1,PZP,CXCL12,SFRP1,SPA…
1_Member	GO Molecular Functions	GO:0005201	extracellular matrix structural constituent	-30.9031	-27.2562	64/172	176,258,920,1116,1277,1278,1281,1289,1290,1291,1292,1293,1294,1296,1297,1298,1299,1300,1301,1306,1307,1308,1310,1311,1462,1893,2192,2199,2200,2201,2813,3371,3490,4052,4060,4237,4256,4585,4969,5118,6678,7045,7058,7059,7373,8076,9370,10117,10216,10631,11117,54829,56955,64856,80781,83872,84570,91522,115908,127435,131368,169044,255631,340267	ACAN,AMBN,CD4,CHI3L1,COL1A1,COL1A2,COL3A1,COL5A1,COL5A2,COL6A1,COL6A2,COL6A3,COL7A1,COL8A2,COL9A1,COL9A2,COL9A3,COL10A1,COL11A1,COL15A1,COL16A1,COL17A1,COL19A1,COMP,VCAN,ECM1,FBLN1,FBLN2,FBN1,FBN2,GP2,TNC,IGFBP7,LTBP1,LUM,MFAP2,MGP,MUC4,OGN,PCOLCE,SPARC,TGFBI,THBS2,THBS3,COL14A1,MFAP5,ADIPOQ,ENAM,PRG4,POSTN,EMILIN1,ASPN,MEPE,VWA1,COL18A1,HMCN1,COL25A1,COL23A1,CTHRC1,PODN,ZPLD1,COL22A1,COL24A1,COL…
1_Member	GO Biological Processes	GO:0045229	external encapsulating structure organization	-29.7804	-26.2126	79/269	1215,1277,1278,1281,1289,1290,1296,1297,1298,1299,1300,1301,1306,1307,1308,1310,1311,1511,1513,1758,2192,2199,2296,3036,4016,4017,4060,4313,4314,4316,4318,4319,4320,4322,4325,4629,4643,4868,4982,5268,5644,7045,7053,7093,7177,7373,7490,8190,9507,9622,10631,11005,11117,23213,23768,25903,26585,55612,55959,56999,60495,60681,64066,64093,64094,64147,64856,80781,83872,91522,133584,140766,151887,169044,1…	CMA1,COL1A1,COL1A2,COL3A1,COL5A1,COL5A2,COL8A2,COL9A1,COL9A2,COL9A3,COL10A1,COL11A1,COL15A1,COL16A1,COL17A1,COL19A1,COMP,CTSG,CTSK,DMP1,FBLN1,FBLN2,FOXC1,HAS1,LOXL1,LOXL2,LUM,MMP2,MMP3,MMP7,MMP9,MMP10,MMP11,MMP13,MMP16,MYH11,MYO1E,NPHS1,TNFRSF11B,SERPINB5,PRSS1,TGFBI,TGM3,TLL2,TPSAB1,COL14A1,WT1,MIA,ADAMTS4,KLK4,POSTN,SPINK5,EMILIN1,SULF1,FLRT2,OLFML2B,GREM1,FERMT1,SULF2,ADAMTS9,HPSE2,FKBP10,MMP2…
1_Member	GO Biological Processes	GO:0030198	extracellular matrix organization	-29.3606	-25.8597	78/266	1215,1277,1278,1281,1289,1290,1296,1297,1298,1299,1300,1301,1306,1307,1308,1310,1311,1511,1513,1758,2192,2199,2296,3036,4016,4017,4060,4313,4314,4316,4318,4319,4320,4322,4325,4629,4643,4868,4982,5268,5644,7045,7093,7177,7373,7490,8190,9507,9622,10631,11005,11117,23213,23768,25903,26585,55612,55959,56999,60495,60681,64066,64093,64094,64147,64856,80781,83872,91522,133584,140766,151887,169044,170690…	CMA1,COL1A1,COL1A2,COL3A1,COL5A1,COL5A2,COL8A2,COL9A1,COL9A2,COL9A3,COL10A1,COL11A1,COL15A1,COL16A1,COL17A1,COL19A1,COMP,CTSG,CTSK,DMP1,FBLN1,FBLN2,FOXC1,HAS1,LOXL1,LOXL2,LUM,MMP2,MMP3,MMP7,MMP9,MMP10,MMP11,MMP13,MMP16,MYH11,MYO1E,NPHS1,TNFRSF11B,SERPINB5,PRSS1,TGFBI,TLL2,TPSAB1,COL14A1,WT1,MIA,ADAMTS4,KLK4,POSTN,SPINK5,EMILIN1,SULF1,FLRT2,OLFML2B,GREM1,FERMT1,SULF2,ADAMTS9,HPSE2,FKBP10,MMP27,SMO…
1_Member	GO Biological Processes	GO:0043062	extracellular structure organization	-29.2388	-25.796	78/267	1215,1277,1278,1281,1289,1290,1296,1297,1298,1299,1300,1301,1306,1307,1308,1310,1311,1511,1513,1758,2192,2199,2296,3036,4016,4017,4060,4313,4314,4316,4318,4319,4320,4322,4325,4629,4643,4868,4982,5268,5644,7045,7093,7177,7373,7490,8190,9507,9622,10631,11005,11117,23213,23768,25903,26585,55612,55959,56999,60495,60681,64066,64093,64094,64147,64856,80781,83872,91522,133584,140766,151887,169044,170690…	CMA1,COL1A1,COL1A2,COL3A1,COL5A1,COL5A2,COL8A2,COL9A1,COL9A2,COL9A3,COL10A1,COL11A1,COL15A1,COL16A1,COL17A1,COL19A1,COMP,CTSG,CTSK,DMP1,FBLN1,FBLN2,FOXC1,HAS1,LOXL1,LOXL2,LUM,MMP2,MMP3,MMP7,MMP9,MMP10,MMP11,MMP13,MMP16,MYH11,MYO1E,NPHS1,TNFRSF11B,SERPINB5,PRSS1,TGFBI,TLL2,TPSAB1,COL14A1,WT1,MIA,ADAMTS4,KLK4,POSTN,SPINK5,EMILIN1,SULF1,FLRT2,OLFML2B,GREM1,FERMT1,SULF2,ADAMTS9,HPSE2,FKBP10,MMP27,SMO…
1_Member	GO Cellular Components	GO:0005788	endoplasmic reticulum lumen	-24.4687	-21.1228	78/311	174,258,590,718,844,845,920,1000,1191,1277,1278,1281,1289,1290,1291,1292,1293,1294,1296,1297,1298,1299,1300,1301,1306,1307,1308,1310,1356,1462,1758,2153,2200,2326,2641,2695,3053,3270,3371,3488,3490,4052,4547,5624,6696,7018,7373,7471,7857,10117,10345,11001,29106,51148,51237,51280,54361,54587,54905,56955,56975,57333,57642,60681,64856,80310,80781,81029,81567,84570,91522,92949,169044,255631,283208,34…	AFP,AMBN,BCHE,C3,CASQ1,CASQ2,CD4,CDH2,CLU,COL1A1,COL1A2,COL3A1,COL5A1,COL5A2,COL6A1,COL6A2,COL6A3,COL7A1,COL8A2,COL9A1,COL9A2,COL9A3,COL10A1,COL11A1,COL15A1,COL16A1,COL17A1,COL19A1,CP,VCAN,DMP1,F5,FBN1,FMO1,GCG,GIP,SERPIND1,HRC,TNC,IGFBP5,IGFBP7,LTBP1,MTTP,PROC,SPP1,TF,COL14A1,WNT1,SCG2,ENAM,TRDN,SLC27A2,SCG3,CERCAM,MZB1,GOLM1,WNT4,MXRA8,CYP2W1,MEPE,FAM20C,RCN3,COL20A1,FKBP10,VWA1,PDGFD,COL18A1,W…
1_Member	GO Cellular Components	GO:0005581	collagen trimer	-22.8507	-19.5645	39/86	1277,1278,1281,1289,1290,1291,1292,1293,1294,1296,1297,1298,1299,1300,1301,1306,1307,1308,1310,4060,7373,9370,11117,51435,57642,78989,80781,84570,91522,114897,114899,115908,129080,169044,255631,338872,340267,387911,390664	COL1A1,COL1A2,COL3A1,COL5A1,COL5A2,COL6A1,COL6A2,COL6A3,COL7A1,COL8A2,COL9A1,COL9A2,COL9A3,COL10A1,COL11A1,COL15A1,COL16A1,COL17A1,COL19A1,LUM,COL14A1,ADIPOQ,EMILIN1,SCARA3,COL20A1,COLEC11,COL18A1,COL25A1,COL23A1,C1QTNF1,C1QTNF3,CTHRC1,EMID1,COL22A1,COL24A1,C1QTNF9,COL28A1,C1QTNF9B,C1QTNF8
1_Member	GO Molecular Functions	GO:0005198	structural molecule activity	-21.5426	-18.4271	121/707	87,176,258,287,920,1116,1277,1278,1281,1289,1290,1291,1292,1293,1294,1296,1297,1298,1299,1300,1301,1306,1307,1308,1310,1311,1365,1462,1496,1674,1832,1893,2192,2199,2200,2201,2813,3371,3490,3852,3853,3857,3860,3861,3866,3868,3872,3882,3884,3885,4052,4060,4130,4131,4237,4256,4585,4606,4629,4633,4867,4969,5118,5317,6676,6678,6698,6707,6712,7045,7053,7058,7059,7169,7280,7348,7373,8076,8419,8688,8736,…	ACTN1,ACAN,AMBN,ANK2,CD4,CHI3L1,COL1A1,COL1A2,COL3A1,COL5A1,COL5A2,COL6A1,COL6A2,COL6A3,COL7A1,COL8A2,COL9A1,COL9A2,COL9A3,COL10A1,COL11A1,COL15A1,COL16A1,COL17A1,COL19A1,COMP,CLDN3,VCAN,CTNNA2,DES,DSP,ECM1,FBLN1,FBLN2,FBN1,FBN2,GP2,TNC,IGFBP7,KRT5,KRT6A,KRT9,KRT13,KRT14,KRT15,KRT16,KRT17,KRT32,KRT33B,KRT34,LTBP1,LUM,MAP1A,MAP1B,MFAP2,MGP,MUC4,MYBPC2,MYH11,MYL2,NPHP1,OGN,PCOLCE,PKP1,SPAG4,SPARC,S…
1_Member	GO Molecular Functions	GO:0030020	extracellular matrix structural constituent conferring tensile strength	-19.0037	-15.98	25/41	1277,1278,1281,1289,1290,1291,1292,1293,1294,1296,1297,1298,1299,1300,1301,1306,1307,1308,1310,7373,80781,84570,91522,255631,340267	COL1A1,COL1A2,COL3A1,COL5A1,COL5A2,COL6A1,COL6A2,COL6A3,COL7A1,COL8A2,COL9A1,COL9A2,COL9A3,COL10A1,COL11A1,COL15A1,COL16A1,COL17A1,COL19A1,COL14A1,COL18A1,COL25A1,COL23A1,COL24A1,COL28A1
2_Summary	GO Cellular Components	GO:0005929	cilium	-32.4772	-28.7333	140/694	24,111,480,1235,1259,1262,1462,1767,1768,1770,1813,1816,2735,2736,2842,2847,2978,3091,3798,4117,4131,4867,4887,4956,5742,5891,5957,6101,6608,6652,6676,6865,6869,6954,7275,7802,8382,8701,8842,9576,10083,11020,11158,22873,23059,23322,25876,25924,25981,26160,26256,27019,27077,27285,29070,53340,54587,54763,54768,55036,55329,55567,56171,57545,59341,64147,64446,64518,79582,79583,79600,79645,79659,79740…	ABCA4,ADCY5,ATP1A4,CCR6,CNGA1,CNGA4,VCAN,DNAH5,DNAH6,DNAH9,DRD2,DRD5,GLI1,GLI2,GPR19,MCHR1,GUCA1A,HIF1A,KIF5A,MAK,MAP1B,NPHP1,NPY2R,ODF1,PTGS1,MOK,RCVRN,RP1,SMO,SORD,SPAG4,TACR2,TACR1,TCP11,TUB,DNALI1,NME5,DNAH11,PROM1,SPAG6,USH1C,IFT27,RABL2B,DZIP1,CLUAP1,RPGRIP1L,SPEF1,MYRIP,DNAH1,IFT172,CABYR,DNAI1,B9D1,TEKT2,CCDC113,SPA17,MXRA8,ROPN1,HYDIN,CCDC40,MNS1,DNAH3,DNAH7,CC2D2A,TRPV4,KIF9,DNAI2,TEKT3…
2_Member	GO Cellular Components	GO:0005929	cilium	-32.4772	-28.7333	140/694	24,111,480,1235,1259,1262,1462,1767,1768,1770,1813,1816,2735,2736,2842,2847,2978,3091,3798,4117,4131,4867,4887,4956,5742,5891,5957,6101,6608,6652,6676,6865,6869,6954,7275,7802,8382,8701,8842,9576,10083,11020,11158,22873,23059,23322,25876,25924,25981,26160,26256,27019,27077,27285,29070,53340,54587,54763,54768,55036,55329,55567,56171,57545,59341,64147,64446,64518,79582,79583,79600,79645,79659,79740…	ABCA4,ADCY5,ATP1A4,CCR6,CNGA1,CNGA4,VCAN,DNAH5,DNAH6,DNAH9,DRD2,DRD5,GLI1,GLI2,GPR19,MCHR1,GUCA1A,HIF1A,KIF5A,MAK,MAP1B,NPHP1,NPY2R,ODF1,PTGS1,MOK,RCVRN,RP1,SMO,SORD,SPAG4,TACR2,TACR1,TCP11,TUB,DNALI1,NME5,DNAH11,PROM1,SPAG6,USH1C,IFT27,RABL2B,DZIP1,CLUAP1,RPGRIP1L,SPEF1,MYRIP,DNAH1,IFT172,CABYR,DNAI1,B9D1,TEKT2,CCDC113,SPA17,MXRA8,ROPN1,HYDIN,CCDC40,MNS1,DNAH3,DNAH7,CC2D2A,TRPV4,KIF9,DNAI2,TEKT3…
2_Member	GO Cellular Components	GO:0031514	motile cilium	-22.4058	-19.1738	63/227	480,1235,1767,1770,1813,3091,4117,4867,4956,6652,6676,6865,6869,6954,7802,8382,8701,9576,11020,25876,25981,26160,26256,27019,27285,53340,54763,55329,64147,64446,64518,79582,79659,79740,79781,80705,83659,83853,83894,84223,85478,89765,115811,122481,124912,135138,146279,146754,150483,152015,154865,158067,164395,200162,202500,219670,221421,222235,257062,345895,374407,387712,388389	ATP1A4,CCR6,DNAH5,DNAH9,DRD2,HIF1A,MAK,NPHP1,ODF1,SORD,SPAG4,TACR2,TACR1,TCP11,DNALI1,NME5,DNAH11,SPAG6,IFT27,SPEF1,DNAH1,IFT172,CABYR,DNAI1,TEKT2,SPA17,ROPN1,MNS1,KIF9,DNAI2,TEKT3,SPAG16,DYNC2H1,ZBBX,IQCA1,TSGA10,TEKT1,ROPN1L,TTC29,IQCG,CCDC65,RSPH1,IQCD,AK7,SPACA3,PACRG,TEKT5,DNAH2,TEKT4,ROPN1B,IQUB,AK8,TTLL9,SPAG17,TCTE1,ENKUR,RSPH9,FBXL13,CATSPERD,RSPH4A,DNAJB13,ENO4,CCDC103
2_Member	GO Biological Processes	GO:0007018	microtubule-based movement	-20.456	-17.3653	78/357	480,547,1740,1767,1768,1770,1952,3091,3798,4117,4130,4131,5360,5991,6652,7275,7345,8120,8382,8701,9576,11020,11158,22873,25876,25981,26160,26256,27019,27285,51364,53340,54763,54768,55036,55329,55567,56171,56776,64147,64446,64518,79582,79659,79740,79989,83657,83659,83853,83894,84223,84871,123872,124602,146279,146754,150082,150483,150737,152015,152110,164395,167691,196385,199223,200162,201625,20250…	ATP1A4,KIF1A,DLG2,DNAH5,DNAH6,DNAH9,CELSR2,HIF1A,KIF5A,MAK,MAP1A,MAP1B,PLTP,RFX3,SORD,TUB,UCHL1,AP3B2,NME5,DNAH11,SPAG6,IFT27,RABL2B,DZIP1,SPEF1,DNAH1,IFT172,CABYR,DNAI1,TEKT2,ZMYND10,SPA17,ROPN1,HYDIN,CCDC40,MNS1,DNAH3,DNAH7,FMN2,KIF9,DNAI2,TEKT3,SPAG16,DYNC2H1,ZBBX,TTC26,DYNLRB2,TEKT1,ROPN1L,TTC29,IQCG,AGBL4,DNAAF1,KIF19,TEKT5,DNAH2,LCA5L,TEKT4,TTC30B,ROPN1B,NEK10,TTLL9,LCA5,DNAH10,TTC21A,SPAG1…
2_Member	GO Biological Processes	GO:0003341	cilium movement	-18.1082	-15.1473	47/159	480,1767,1770,1952,5360,5991,6652,8382,8701,9576,22873,25876,25981,26256,27019,27285,51364,53340,54763,54768,55036,55329,56171,64446,64518,79582,79740,83659,83853,83894,84223,123872,146279,150483,152015,152110,164395,199223,200162,202500,219670,221421,257062,345895,387712,388389,644890	ATP1A4,DNAH5,DNAH9,CELSR2,PLTP,RFX3,SORD,NME5,DNAH11,SPAG6,DZIP1,SPEF1,DNAH1,CABYR,DNAI1,TEKT2,ZMYND10,SPA17,ROPN1,HYDIN,CCDC40,MNS1,DNAH7,DNAI2,TEKT3,SPAG16,ZBBX,TEKT1,ROPN1L,TTC29,IQCG,DNAAF1,TEKT5,TEKT4,ROPN1B,NEK10,TTLL9,TTC21A,SPAG17,TCTE1,ENKUR,RSPH9,CATSPERD,RSPH4A,ENO4,CCDC103,MEIG1
2_Member	GO Cellular Components	GO:0005930	axoneme	-16.8771	-14.0225	41/131	1767,1768,1770,2735,4117,6101,7802,8701,9576,23322,25876,25981,26160,27019,29070,54768,55036,55329,55567,56171,64446,79582,79659,85478,114327,123872,124602,132851,146754,150082,150737,158067,167691,196385,199221,200162,221421,257236,345895,374407,388389	DNAH5,DNAH6,DNAH9,GLI1,MAK,RP1,DNALI1,DNAH11,SPAG6,RPGRIP1L,SPEF1,DNAH1,IFT172,DNAI1,CCDC113,HYDIN,CCDC40,MNS1,DNAH3,DNAH7,DNAI2,SPAG16,DYNC2H1,CCDC65,EFHC1,DNAAF1,KIF19,SPATA4,DNAH2,LCA5L,TTC30B,AK8,LCA5,DNAH10,DZIP1L,SPAG17,RSPH9,CCDC96,RSPH4A,DNAJB13,CCDC103
2_Member	GO Cellular Components	GO:0097014	ciliary plasm	-16.7439	-13.9146	41/132	1767,1768,1770,2735,4117,6101,7802,8701,9576,23322,25876,25981,26160,27019,29070,54768,55036,55329,55567,56171,64446,79582,79659,85478,114327,123872,124602,132851,146754,150082,150737,158067,167691,196385,199221,200162,221421,257236,345895,374407,388389	DNAH5,DNAH6,DNAH9,GLI1,MAK,RP1,DNALI1,DNAH11,SPAG6,RPGRIP1L,SPEF1,DNAH1,IFT172,DNAI1,CCDC113,HYDIN,CCDC40,MNS1,DNAH3,DNAH7,DNAI2,SPAG16,DYNC2H1,CCDC65,EFHC1,DNAAF1,KIF19,SPATA4,DNAH2,LCA5L,TTC30B,AK8,LCA5,DNAH10,DZIP1L,SPAG17,RSPH9,CCDC96,RSPH4A,DNAJB13,CCDC103
2_Member	GO Biological Processes	GO:0044782	cilium organization	-15.0461	-12.4245	67/343	1767,1952,4117,5991,6101,7275,8382,9576,10309,11020,11158,22873,23059,23322,25876,25981,26160,27019,27077,27285,29070,51364,54763,54768,55036,55329,56171,57545,64446,64518,79582,79583,79600,79659,79989,83659,83894,84223,85478,89765,91147,95681,123872,124602,125488,136332,146279,146754,150082,150483,150737,152015,152206,154865,167691,199221,199223,200162,221421,257236,345895,347240,374407,387712,3…	DNAH5,CELSR2,MAK,RFX3,RP1,TUB,NME5,SPAG6,CCNO,IFT27,RABL2B,DZIP1,CLUAP1,RPGRIP1L,SPEF1,DNAH1,IFT172,DNAI1,B9D1,TEKT2,CCDC113,ZMYND10,ROPN1,HYDIN,CCDC40,MNS1,DNAH7,CC2D2A,DNAI2,TEKT3,SPAG16,TMEM231,TCTN1,DYNC2H1,TTC26,TEKT1,TTC29,IQCG,CCDC65,RSPH1,TMEM67,CEP41,DNAAF1,KIF19,TTC39C,LRGUK,TEKT5,DNAH2,LCA5L,TEKT4,TTC30B,ROPN1B,CCDC13,IQUB,LCA5,DZIP1L,TTC21A,SPAG17,RSPH9,CCDC96,RSPH4A,KIF24,DNAJB13,ENO…
2_Member	GO Cellular Components	GO:0032838	plasma membrane bounded cell projection cytoplasm	-14.7096	-12.149	51/220	547,1740,1767,1768,1770,2735,2898,3091,3208,3798,4117,4130,6101,7345,7802,8120,8701,9576,23322,25876,25981,26160,27019,29070,54768,55036,55329,55567,56171,64446,79582,79659,84871,85478,114327,123872,124602,132851,146754,150082,150737,158067,167691,196385,199221,200162,221421,257236,345895,374407,388389	KIF1A,DLG2,DNAH5,DNAH6,DNAH9,GLI1,GRIK2,HIF1A,HPCA,KIF5A,MAK,MAP1A,RP1,UCHL1,DNALI1,AP3B2,DNAH11,SPAG6,RPGRIP1L,SPEF1,DNAH1,IFT172,DNAI1,CCDC113,HYDIN,CCDC40,MNS1,DNAH3,DNAH7,DNAI2,SPAG16,DYNC2H1,AGBL4,CCDC65,EFHC1,DNAAF1,KIF19,SPATA4,DNAH2,LCA5L,TTC30B,AK8,LCA5,DNAH10,DZIP1L,SPAG17,RSPH9,CCDC96,RSPH4A,DNAJB13,CCDC103
2_Member	GO Biological Processes	GO:0007017	microtubule-based process	-14.5046	-11.9511	111/763	480,547,1647,1740,1767,1768,1770,1952,3091,3798,4117,4130,4131,4135,4605,4751,5347,5360,5991,6101,6566,6652,7275,7280,7345,8120,8382,8701,9576,10252,10345,10381,11020,11075,11158,11200,22873,25876,25981,26160,26256,27019,27285,50861,51364,51673,53340,54763,54768,55036,55329,55567,56171,56776,57545,59341,64147,64446,64518,79582,79659,79740,79861,79989,80086,83473,83657,83659,83853,83894,84223,8444…	ATP1A4,KIF1A,GADD45A,DLG2,DNAH5,DNAH6,DNAH9,CELSR2,HIF1A,KIF5A,MAK,MAP1A,MAP1B,MAP6,MYBL2,NEK2,PLK1,PLTP,RFX3,RP1,SLC16A1,SORD,TUB,TUBB2A,UCHL1,AP3B2,NME5,DNAH11,SPAG6,SPRY1,TRDN,TUBB3,IFT27,STMN2,RABL2B,CHEK2,DZIP1,SPEF1,DNAH1,IFT172,CABYR,DNAI1,TEKT2,STMN3,ZMYND10,TPPP3,SPA17,ROPN1,HYDIN,CCDC40,MNS1,DNAH3,DNAH7,FMN2,CC2D2A,TRPV4,KIF9,DNAI2,TEKT3,SPAG16,DYNC2H1,ZBBX,TUBAL3,TTC26,TUBA4B,KATNAL2,D…
2_Member	GO Biological Processes	GO:0001539	cilium or flagellum-dependent cell motility	-14.3063	-11.7732	37/126	480,1767,1768,5360,5991,6652,8701,9576,22873,25981,27019,27285,54763,55036,55329,55567,56171,64518,79582,83659,83853,84223,85478,114327,146279,146754,150483,152015,164395,199223,202500,219670,221421,257062,345895,387712,644890	ATP1A4,DNAH5,DNAH6,PLTP,RFX3,SORD,DNAH11,SPAG6,DZIP1,DNAH1,DNAI1,TEKT2,ROPN1,CCDC40,MNS1,DNAH3,DNAH7,TEKT3,SPAG16,TEKT1,ROPN1L,IQCG,CCDC65,EFHC1,TEKT5,DNAH2,TEKT4,ROPN1B,TTLL9,TTC21A,TCTE1,ENKUR,RSPH9,CATSPERD,RSPH4A,ENO4,MEIG1
2_Member	GO Biological Processes	GO:0060285	cilium-dependent cell motility	-14.3063	-11.7732	37/126	480,1767,1768,5360,5991,6652,8701,9576,22873,25981,27019,27285,54763,55036,55329,55567,56171,64518,79582,83659,83853,84223,85478,114327,146279,146754,150483,152015,164395,199223,202500,219670,221421,257062,345895,387712,644890	ATP1A4,DNAH5,DNAH6,PLTP,RFX3,SORD,DNAH11,SPAG6,DZIP1,DNAH1,DNAI1,TEKT2,ROPN1,CCDC40,MNS1,DNAH3,DNAH7,TEKT3,SPAG16,TEKT1,ROPN1L,IQCG,CCDC65,EFHC1,TEKT5,DNAH2,TEKT4,ROPN1B,TTLL9,TTC21A,TCTE1,ENKUR,RSPH9,CATSPERD,RSPH4A,ENO4,MEIG1
2_Member	GO Cellular Components	GO:0097729	9+2 motile cilium	-13.9481	-11.4282	40/149	480,1235,1767,1770,1813,4956,6865,6869,6954,7802,8382,8701,9576,11020,25876,25981,26160,26256,27019,53340,55329,64147,64446,64518,79582,83894,84223,89765,124912,135138,146279,146754,150483,158067,202500,219670,221421,257062,374407,387712	ATP1A4,CCR6,DNAH5,DNAH9,DRD2,ODF1,TACR2,TACR1,TCP11,DNALI1,NME5,DNAH11,SPAG6,IFT27,SPEF1,DNAH1,IFT172,CABYR,DNAI1,SPA17,MNS1,KIF9,DNAI2,TEKT3,SPAG16,TTC29,IQCG,RSPH1,SPACA3,PACRG,TEKT5,DNAH2,TEKT4,AK8,TCTE1,ENKUR,RSPH9,CATSPERD,DNAJB13,ENO4
2_Member	GO Cellular Components	GO:0099568	cytoplasmic region	-12.8892	-10.4727	53/259	547,1740,1767,1768,1770,2735,2898,3091,3208,3798,4117,4130,6101,7345,7802,8120,8701,9576,9699,23322,25876,25981,26160,27019,29070,54768,55036,55329,55567,56171,57817,64446,79582,79659,84871,85478,114327,123872,124602,132851,146754,150082,150737,158067,167691,196385,199221,200162,221421,257236,345895,374407,388389	KIF1A,DLG2,DNAH5,DNAH6,DNAH9,GLI1,GRIK2,HIF1A,HPCA,KIF5A,MAK,MAP1A,RP1,UCHL1,DNALI1,AP3B2,DNAH11,SPAG6,RIMS2,RPGRIP1L,SPEF1,DNAH1,IFT172,DNAI1,CCDC113,HYDIN,CCDC40,MNS1,DNAH3,DNAH7,HAMP,DNAI2,SPAG16,DYNC2H1,AGBL4,CCDC65,EFHC1,DNAAF1,KIF19,SPATA4,DNAH2,LCA5L,TTC30B,AK8,LCA5,DNAH10,DZIP1L,SPAG17,RSPH9,CCDC96,RSPH4A,DNAJB13,CCDC103
2_Member	GO Biological Processes	GO:0035082	axoneme assembly	-12.0883	-9.76352	28/87	1767,6101,9576,25876,25981,27019,27285,51364,54768,55036,55329,56171,57545,64446,79582,79989,84223,85478,89765,123872,136332,146754,200162,221421,345895,374407,388389,644890	DNAH5,RP1,SPAG6,SPEF1,DNAH1,DNAI1,TEKT2,ZMYND10,HYDIN,CCDC40,MNS1,DNAH7,CC2D2A,DNAI2,SPAG16,TTC26,IQCG,CCDC65,RSPH1,DNAAF1,LRGUK,DNAH2,SPAG17,RSPH9,RSPH4A,DNAJB13,CCDC103,MEIG1
2_Member	GO Biological Processes	GO:0001578	microtubule bundle formation	-11.4317	-9.15774	32/118	1767,4131,5347,6101,9576,25876,25981,27019,27285,51364,51673,54768,55036,55329,56171,57545,64446,79582,79989,84223,85478,89765,123872,136332,146754,200162,221421,284076,345895,374407,388389,644890	DNAH5,MAP1B,PLK1,RP1,SPAG6,SPEF1,DNAH1,DNAI1,TEKT2,ZMYND10,TPPP3,HYDIN,CCDC40,MNS1,DNAH7,CC2D2A,DNAI2,SPAG16,TTC26,IQCG,CCDC65,RSPH1,DNAAF1,LRGUK,DNAH2,SPAG17,RSPH9,TTLL6,RSPH4A,DNAJB13,CCDC103,MEIG1
2_Member	GO Biological Processes	GO:0060271	cilium assembly	-11.2481	-8.99563	56/310	1767,1952,4117,5991,6101,8382,9576,10309,11158,22873,23059,23322,25876,25981,26160,27019,27077,27285,29070,51364,54768,55036,55329,56171,57545,64446,64518,79582,79583,79600,79659,79989,83659,84223,85478,89765,91147,95681,123872,125488,136332,146279,146754,150483,152206,154865,199221,200162,221421,257236,345895,347240,374407,388389,644890,647309	DNAH5,CELSR2,MAK,RFX3,RP1,NME5,SPAG6,CCNO,RABL2B,DZIP1,CLUAP1,RPGRIP1L,SPEF1,DNAH1,IFT172,DNAI1,B9D1,TEKT2,CCDC113,ZMYND10,HYDIN,CCDC40,MNS1,DNAH7,CC2D2A,DNAI2,TEKT3,SPAG16,TMEM231,TCTN1,DYNC2H1,TTC26,TEKT1,IQCG,CCDC65,RSPH1,TMEM67,CEP41,DNAAF1,TTC39C,LRGUK,TEKT5,DNAH2,TEKT4,CCDC13,IQUB,DZIP1L,SPAG17,RSPH9,CCDC96,RSPH4A,KIF24,DNAJB13,CCDC103,MEIG1,GMNC
2_Member	GO Cellular Components	GO:0036126	sperm flagellum	-11.016	-8.79712	34/136	480,1235,1813,4956,6865,6869,6954,7802,8382,9576,11020,25981,26160,26256,53340,55329,64147,64446,64518,79582,83894,84223,89765,124912,135138,146279,146754,150483,158067,202500,219670,257062,374407,387712	ATP1A4,CCR6,DRD2,ODF1,TACR2,TACR1,TCP11,DNALI1,NME5,SPAG6,IFT27,DNAH1,IFT172,CABYR,SPA17,MNS1,KIF9,DNAI2,TEKT3,SPAG16,TTC29,IQCG,RSPH1,SPACA3,PACRG,TEKT5,DNAH2,TEKT4,AK8,TCTE1,ENKUR,CATSPERD,DNAJB13,ENO4
2_Member	GO Biological Processes	GO:0060294	cilium movement involved in cell motility	-10.508	-8.32942	30/113	480,1767,5360,6652,8701,9576,22873,25981,27019,27285,54763,55036,55329,64518,79582,83659,83853,84223,146279,150483,152015,164395,199223,202500,219670,221421,257062,345895,387712,644890	ATP1A4,DNAH5,PLTP,SORD,DNAH11,SPAG6,DZIP1,DNAH1,DNAI1,TEKT2,ROPN1,CCDC40,MNS1,TEKT3,SPAG16,TEKT1,ROPN1L,IQCG,TEKT5,TEKT4,ROPN1B,TTLL9,TTC21A,TCTE1,ENKUR,RSPH9,CATSPERD,RSPH4A,ENO4,MEIG1
2_Member	GO Biological Processes	GO:0120031	plasma membrane bounded cell projection assembly	-10.408	-8.23521	64/399	1767,1952,3691,4117,4638,5991,6101,6366,8382,9423,9576,10309,11158,22873,23059,23322,23566,25876,25981,26160,27019,27077,27285,29070,29984,51364,54768,55036,55329,56171,57348,57545,64446,64518,79582,79583,79600,79659,79989,83659,83715,84223,85478,89765,91147,95681,123872,125488,136332,146279,146754,150483,152206,154865,199221,200162,221421,257236,345895,347240,374407,388389,644890,647309	DNAH5,CELSR2,ITGB4,MAK,MYLK,RFX3,RP1,CCL21,NME5,NTN1,SPAG6,CCNO,RABL2B,DZIP1,CLUAP1,RPGRIP1L,LPAR3,SPEF1,DNAH1,IFT172,DNAI1,B9D1,TEKT2,CCDC113,RHOD,ZMYND10,HYDIN,CCDC40,MNS1,DNAH7,TTYH1,CC2D2A,DNAI2,TEKT3,SPAG16,TMEM231,TCTN1,DYNC2H1,TTC26,TEKT1,ESPN,IQCG,CCDC65,RSPH1,TMEM67,CEP41,DNAAF1,TTC39C,LRGUK,TEKT5,DNAH2,TEKT4,CCDC13,IQUB,DZIP1L,SPAG17,RSPH9,CCDC96,RSPH4A,KIF24,DNAJB13,CCDC103,MEIG1,GMNC
2_Member	GO Biological Processes	GO:0030031	cell projection assembly	-10.106	-7.95092	65/415	399,1767,1952,3691,4117,4638,5991,6101,6366,8382,9423,9576,10309,11158,22873,23059,23322,23566,25876,25981,26160,27019,27077,27285,29070,29984,51364,54768,55036,55329,56171,57348,57545,64446,64518,79582,79583,79600,79659,79989,83659,83715,84223,85478,89765,91147,95681,123872,125488,136332,146279,146754,150483,152206,154865,199221,200162,221421,257236,345895,347240,374407,388389,644890,647309	RHOH,DNAH5,CELSR2,ITGB4,MAK,MYLK,RFX3,RP1,CCL21,NME5,NTN1,SPAG6,CCNO,RABL2B,DZIP1,CLUAP1,RPGRIP1L,LPAR3,SPEF1,DNAH1,IFT172,DNAI1,B9D1,TEKT2,CCDC113,RHOD,ZMYND10,HYDIN,CCDC40,MNS1,DNAH7,TTYH1,CC2D2A,DNAI2,TEKT3,SPAG16,TMEM231,TCTN1,DYNC2H1,TTC26,TEKT1,ESPN,IQCG,CCDC65,RSPH1,TMEM67,CEP41,DNAAF1,TTC39C,LRGUK,TEKT5,DNAH2,TEKT4,CCDC13,IQUB,DZIP1L,SPAG17,RSPH9,CCDC96,RSPH4A,KIF24,DNAJB13,CCDC103,MEIG1,…
2_Member	GO Biological Processes	GO:0030317	flagellated sperm motility	-8.00399	-6.02726	25/103	480,1767,5360,6652,8701,9576,22873,25981,27019,27285,54763,55036,55329,64518,79582,83853,84223,152015,164395,199223,202500,219670,257062,387712,644890	ATP1A4,DNAH5,PLTP,SORD,DNAH11,SPAG6,DZIP1,DNAH1,DNAI1,TEKT2,ROPN1,CCDC40,MNS1,TEKT3,SPAG16,ROPN1L,IQCG,ROPN1B,TTLL9,TTC21A,TCTE1,ENKUR,CATSPERD,ENO4,MEIG1
2_Member	GO Biological Processes	GO:0097722	sperm motility	-8.00399	-6.02726	25/103	480,1767,5360,6652,8701,9576,22873,25981,27019,27285,54763,55036,55329,64518,79582,83853,84223,152015,164395,199223,202500,219670,257062,387712,644890	ATP1A4,DNAH5,PLTP,SORD,DNAH11,SPAG6,DZIP1,DNAH1,DNAI1,TEKT2,ROPN1,CCDC40,MNS1,TEKT3,SPAG16,ROPN1L,IQCG,ROPN1B,TTLL9,TTC21A,TCTE1,ENKUR,CATSPERD,ENO4,MEIG1
2_Member	GO Biological Processes	GO:0070925	organelle assembly	-5.5846	-3.88506	84/760	70,488,844,1767,1952,2318,4117,4605,4629,4633,4751,4892,5991,6101,7140,8382,9379,9576,10309,11055,11063,11155,11158,11200,22865,22873,23059,23322,25802,25876,25981,26160,27019,27077,27285,29070,51364,51676,51778,51804,54768,55036,55329,56171,57545,57555,64446,64518,64753,79582,79583,79600,79659,79989,80206,83659,84223,84665,85478,89765,91147,94241,95681,123872,124093,125488,136332,146279,146754,1…	ACTC1,ATP2A2,CASQ1,DNAH5,CELSR2,FLNC,MAK,MYBL2,MYH11,MYL2,NEK2,NRAP,RFX3,RP1,TNNT3,NME5,NRXN2,SPAG6,CCNO,ZPBP,SOX30,LDB3,RABL2B,CHEK2,SLITRK3,DZIP1,CLUAP1,RPGRIP1L,LMOD1,SPEF1,DNAH1,IFT172,DNAI1,B9D1,TEKT2,CCDC113,ZMYND10,ASB2,MYOZ2,SIX4,HYDIN,CCDC40,MNS1,DNAH7,CC2D2A,NLGN2,DNAI2,TEKT3,CCDC136,SPAG16,TMEM231,TCTN1,DYNC2H1,TTC26,FHOD3,TEKT1,IQCG,MYPN,CCDC65,RSPH1,TMEM67,TP53INP1,CEP41,DNAAF1,CCDC7…
2_Member	GO Biological Processes	GO:0000226	microtubule cytoskeleton organization	-5.57477	-3.87719	63/521	1647,1767,4130,4131,4135,4605,4751,5347,6101,6566,7280,9576,10252,10345,10381,11075,11200,22873,25876,25981,26160,27019,27285,50861,51364,51673,54768,55036,55329,56171,56776,57545,59341,64446,79582,79861,79989,80086,83473,84223,84446,84552,85478,89765,114327,123872,124093,124602,136332,146754,152206,162282,164395,200162,221421,253012,284076,345895,347240,347733,374407,388389,644890	GADD45A,DNAH5,MAP1A,MAP1B,MAP6,MYBL2,NEK2,PLK1,RP1,SLC16A1,TUBB2A,SPAG6,SPRY1,TRDN,TUBB3,STMN2,CHEK2,DZIP1,SPEF1,DNAH1,IFT172,DNAI1,TEKT2,STMN3,ZMYND10,TPPP3,HYDIN,CCDC40,MNS1,DNAH7,FMN2,CC2D2A,TRPV4,DNAI2,SPAG16,TUBAL3,TTC26,TUBA4B,KATNAL2,IQCG,BRSK1,PARD6G,CCDC65,RSPH1,EFHC1,DNAAF1,CCDC78,KIF19,LRGUK,DNAH2,CCDC13,ANKFN1,TTLL9,SPAG17,RSPH9,HEPACAM2,TTLL6,RSPH4A,KIF24,TUBB2B,DNAJB13,CCDC103,MEIG1
3_Summary	GO Molecular Functions	GO:0005509	calcium ion binding	-27.3321	-23.9404	133/713	87,488,715,716,774,794,810,828,844,845,1000,1001,1015,1311,1462,1606,1607,1758,1825,1828,1952,2161,2192,2195,2196,2199,2200,2201,2902,2978,3026,3208,3270,3697,4017,4052,4256,4322,4633,4745,4753,5099,5100,5121,5169,5320,5624,5646,5957,5979,6263,6273,6282,6285,6403,6620,6678,6861,7053,7058,7059,7060,7093,7447,8448,8604,8788,8938,9362,9478,9600,9651,10669,10683,11131,11199,23213,23245,23413,23624,25…	ACTN1,ATP2A2,C1R,C1S,CACNA1B,CALB2,CALML3,CAPS,CASQ1,CASQ2,CDH2,CDH3,CDH17,COMP,VCAN,DGKA,DGKB,DMP1,DSC3,DSG1,CELSR2,F12,FBLN1,FAT1,FAT2,FBLN2,FBN1,FBN2,GRIN1,GUCA1A,HABP2,HPCA,HRC,ITIH1,LOXL2,LTBP1,MGP,MMP13,MYL2,NELL1,NELL2,PCDH7,PCDH8,PCP4,ENPP3,PLA2G2A,PROC,PRSS3,RCVRN,RET,RYR3,S100A2,S100A11,S100B,SELP,SNCB,SPARC,SYT5,TGM3,THBS2,THBS3,THBS4,TLL2,VSNL1,DOC2A,SLC25A12,DLK1,BAIAP3,CPNE6,CABP1,P…
3_Member	GO Molecular Functions	GO:0005509	calcium ion binding	-27.3321	-23.9404	133/713	87,488,715,716,774,794,810,828,844,845,1000,1001,1015,1311,1462,1606,1607,1758,1825,1828,1952,2161,2192,2195,2196,2199,2200,2201,2902,2978,3026,3208,3270,3697,4017,4052,4256,4322,4633,4745,4753,5099,5100,5121,5169,5320,5624,5646,5957,5979,6263,6273,6282,6285,6403,6620,6678,6861,7053,7058,7059,7060,7093,7447,8448,8604,8788,8938,9362,9478,9600,9651,10669,10683,11131,11199,23213,23245,23413,23624,25…	ACTN1,ATP2A2,C1R,C1S,CACNA1B,CALB2,CALML3,CAPS,CASQ1,CASQ2,CDH2,CDH3,CDH17,COMP,VCAN,DGKA,DGKB,DMP1,DSC3,DSG1,CELSR2,F12,FBLN1,FAT1,FAT2,FBLN2,FBN1,FBN2,GRIN1,GUCA1A,HABP2,HPCA,HRC,ITIH1,LOXL2,LTBP1,MGP,MMP13,MYL2,NELL1,NELL2,PCDH7,PCDH8,PCP4,ENPP3,PLA2G2A,PROC,PRSS3,RCVRN,RET,RYR3,S100A2,S100A11,S100B,SELP,SNCB,SPARC,SYT5,TGM3,THBS2,THBS3,THBS4,TLL2,VSNL1,DOC2A,SLC25A12,DLK1,BAIAP3,CPNE6,CABP1,P…
4_Summary	GO Molecular Functions	GO:0030545	signaling receptor regulator activity	-22.8312	-19.5645	105/544	116,131,258,655,685,970,1511,1673,1907,1946,2100,2200,2252,2256,2259,2641,2668,2688,2695,3479,3557,3565,3589,3596,4049,4062,4192,4908,4922,4969,4982,5020,5228,5368,5744,5967,6320,6346,6354,6356,6357,6361,6363,6366,6369,6370,6372,6373,6387,6696,6997,7043,7060,7066,7276,7471,7480,7857,8190,8600,8740,8995,9048,9244,9350,9370,9518,9547,10022,10468,10501,10512,10563,10911,11006,11009,22943,23768,26525…	ADCYAP1,ADH7,AMBN,BMP7,BTC,CD70,CTSG,DEFB4A,EDN2,EFNA5,ESR2,FBN1,FGF7,FGF11,FGF14,GCG,GDNF,GH1,GIP,IGF1,IL1RN,IL4,IL11,IL13,LTA,LY6H,MDK,NTF3,NTS,OGN,TNFRSF11B,OXT,PGF,PNOC,PTHLH,REG1A,CLEC11A,CCL1,CCL7,CCL11,CCL13,CCL17,CCL19,CCL21,CCL24,CCL25,CXCL6,CXCL11,CXCL12,SPP1,TDGF1,TGFB3,THBS4,THPO,TTR,WNT1,WNT10B,SCG2,MIA,TNFSF11,TNFSF14,TNFSF18,ARTN,CRLF1,CER1,ADIPOQ,GDF15,CXCL14,INSL5,FST,SEMA6B,SEMA…
4_Member	GO Molecular Functions	GO:0030545	signaling receptor regulator activity	-22.8312	-19.5645	105/544	116,131,258,655,685,970,1511,1673,1907,1946,2100,2200,2252,2256,2259,2641,2668,2688,2695,3479,3557,3565,3589,3596,4049,4062,4192,4908,4922,4969,4982,5020,5228,5368,5744,5967,6320,6346,6354,6356,6357,6361,6363,6366,6369,6370,6372,6373,6387,6696,6997,7043,7060,7066,7276,7471,7480,7857,8190,8600,8740,8995,9048,9244,9350,9370,9518,9547,10022,10468,10501,10512,10563,10911,11006,11009,22943,23768,26525…	ADCYAP1,ADH7,AMBN,BMP7,BTC,CD70,CTSG,DEFB4A,EDN2,EFNA5,ESR2,FBN1,FGF7,FGF11,FGF14,GCG,GDNF,GH1,GIP,IGF1,IL1RN,IL4,IL11,IL13,LTA,LY6H,MDK,NTF3,NTS,OGN,TNFRSF11B,OXT,PGF,PNOC,PTHLH,REG1A,CLEC11A,CCL1,CCL7,CCL11,CCL13,CCL17,CCL19,CCL21,CCL24,CCL25,CXCL6,CXCL11,CXCL12,SPP1,TDGF1,TGFB3,THBS4,THPO,TTR,WNT1,WNT10B,SCG2,MIA,TNFSF11,TNFSF14,TNFSF18,ARTN,CRLF1,CER1,ADIPOQ,GDF15,CXCL14,INSL5,FST,SEMA6B,SEMA…
4_Member	GO Molecular Functions	GO:0048018	receptor ligand activity	-22.0231	-18.8533	97/489	116,258,655,685,970,1511,1673,1907,1946,2200,2252,2256,2259,2641,2668,2688,2695,3479,3557,3565,3589,3596,4049,4192,4908,4922,4969,4982,5020,5228,5368,5744,5967,6320,6346,6354,6356,6357,6361,6363,6366,6369,6370,6372,6373,6387,6696,6997,7043,7060,7066,7276,7471,7480,7857,8190,8600,8740,8995,9048,9244,9350,9370,9518,9547,10022,10501,10512,10563,10911,11009,22943,23768,26525,26585,27177,27178,29949,5…	ADCYAP1,AMBN,BMP7,BTC,CD70,CTSG,DEFB4A,EDN2,EFNA5,FBN1,FGF7,FGF11,FGF14,GCG,GDNF,GH1,GIP,IGF1,IL1RN,IL4,IL11,IL13,LTA,MDK,NTF3,NTS,OGN,TNFRSF11B,OXT,PGF,PNOC,PTHLH,REG1A,CLEC11A,CCL1,CCL7,CCL11,CCL13,CCL17,CCL19,CCL21,CCL24,CCL25,CXCL6,CXCL11,CXCL12,SPP1,TDGF1,TGFB3,THBS4,THPO,TTR,WNT1,WNT10B,SCG2,MIA,TNFSF11,TNFSF14,TNFSF18,ARTN,CRLF1,CER1,ADIPOQ,GDF15,CXCL14,INSL5,SEMA6B,SEMA3C,CXCL13,UTS2,IL24…
4_Member	GO Molecular Functions	GO:0030546	signaling receptor activator activity	-21.5548	-18.4271	97/496	116,258,655,685,970,1511,1673,1907,1946,2200,2252,2256,2259,2641,2668,2688,2695,3479,3557,3565,3589,3596,4049,4192,4908,4922,4969,4982,5020,5228,5368,5744,5967,6320,6346,6354,6356,6357,6361,6363,6366,6369,6370,6372,6373,6387,6696,6997,7043,7060,7066,7276,7471,7480,7857,8190,8600,8740,8995,9048,9244,9350,9370,9518,9547,10022,10501,10512,10563,10911,11009,22943,23768,26525,26585,27177,27178,29949,5…	ADCYAP1,AMBN,BMP7,BTC,CD70,CTSG,DEFB4A,EDN2,EFNA5,FBN1,FGF7,FGF11,FGF14,GCG,GDNF,GH1,GIP,IGF1,IL1RN,IL4,IL11,IL13,LTA,MDK,NTF3,NTS,OGN,TNFRSF11B,OXT,PGF,PNOC,PTHLH,REG1A,CLEC11A,CCL1,CCL7,CCL11,CCL13,CCL17,CCL19,CCL21,CCL24,CCL25,CXCL6,CXCL11,CXCL12,SPP1,TDGF1,TGFB3,THBS4,THPO,TTR,WNT1,WNT10B,SCG2,MIA,TNFSF11,TNFSF14,TNFSF18,ARTN,CRLF1,CER1,ADIPOQ,GDF15,CXCL14,INSL5,SEMA6B,SEMA3C,CXCL13,UTS2,IL24…
4_Member	GO Molecular Functions	GO:0005125	cytokine activity	-13.4848	-11.0197	51/235	655,970,3557,3565,3589,3596,4049,4982,6346,6354,6356,6357,6361,6363,6366,6369,6370,6372,6373,6387,6696,7043,7066,7471,7480,7857,8600,8740,8995,9244,9350,9370,9518,9547,10563,11009,26525,26585,27177,27178,29949,50604,51384,54361,80326,81029,92304,131177,338376,387695,392255	BMP7,CD70,IL1RN,IL4,IL11,IL13,LTA,TNFRSF11B,CCL1,CCL7,CCL11,CCL13,CCL17,CCL19,CCL21,CCL24,CCL25,CXCL6,CXCL11,CXCL12,SPP1,TGFB3,THPO,WNT1,WNT10B,SCG2,TNFSF11,TNFSF14,TNFSF18,CRLF1,CER1,ADIPOQ,GDF15,CXCL14,CXCL13,IL24,IL36RN,GREM1,IL36B,IL37,IL19,IL20,WNT16,WNT4,WNT10A,WNT5B,SCGB3A1,FAM3D,IFNE,C10orf99,GDF6
4_Member	GO Molecular Functions	GO:0001664	G protein-coupled receptor binding	-11.6492	-9.34184	54/286	116,150,552,624,718,1673,1907,2641,2695,2774,2775,2915,3691,4920,4922,5020,5368,6346,6354,6356,6357,6361,6363,6366,6369,6370,6372,6373,6387,6422,6863,7275,7345,7471,7480,9547,10022,10563,10886,23322,50944,51083,51308,51384,54102,54361,56246,80326,81029,84870,115908,135138,170589,387695	ADCYAP1,ADRA2A,AVPR1A,BDKRB2,C3,DEFB4A,EDN2,GCG,GIP,GNAL,GNAO1,GRM5,ITGB4,ROR2,NTS,OXT,PNOC,CCL1,CCL7,CCL11,CCL13,CCL17,CCL19,CCL21,CCL24,CCL25,CXCL6,CXCL11,CXCL12,SFRP1,TAC1,TUB,UCHL1,WNT1,WNT10B,CXCL14,INSL5,CXCL13,NPFFR2,RPGRIP1L,SHANK1,GAL,REEP2,WNT16,CLIC6,WNT4,MRAP,WNT10A,WNT5B,RSPO3,CTHRC1,PACRG,GPHA2,C10orf99
4_Member	GO Molecular Functions	GO:0005126	cytokine receptor binding	-7.53393	-5.60463	44/271	970,1673,1893,1946,2688,3557,3565,3589,3596,3690,4049,4908,4914,5228,6346,6354,6356,6357,6361,6363,6366,6369,6370,6372,6373,6387,7043,7188,8600,8740,8995,9244,9547,10563,26228,26525,26585,27177,27178,50604,54106,199731,338376,387695	CD70,DEFB4A,ECM1,EFNA5,GH1,IL1RN,IL4,IL11,IL13,ITGB3,LTA,NTF3,NTRK1,PGF,CCL1,CCL7,CCL11,CCL13,CCL17,CCL19,CCL21,CCL24,CCL25,CXCL6,CXCL11,CXCL12,TGFB3,TRAF5,TNFSF11,TNFSF14,TNFSF18,CRLF1,CXCL14,CXCL13,STAP1,IL36RN,GREM1,IL36B,IL37,IL20,TLR9,CADM4,IFNE,C10orf99
5_Summary	GO Biological Processes	GO:0001501	skeletal system development	-22.1806	-18.9808	98/495	176,655,658,860,861,1044,1116,1277,1278,1281,1290,1298,1300,1301,1310,1311,1462,1749,1750,1833,1893,2019,2134,2138,2200,2201,2296,2688,2736,3091,3211,3218,3221,3222,3223,3225,3234,3236,3479,3696,4057,4188,4256,4313,4318,4322,4325,4920,4982,5075,5079,5307,5396,5744,6422,6424,6474,6495,6899,7020,7043,7045,7059,7066,7291,7471,7480,8091,8538,8600,8626,8646,9350,9507,10234,10468,10683,23213,25884,2594…	ACAN,BMP7,BMPR1B,RUNX2,RUNX1,CDX1,CHI3L1,COL1A1,COL1A2,COL3A1,COL5A2,COL9A2,COL10A1,COL11A1,COL19A1,COMP,VCAN,DLX5,DLX6,EPYC,ECM1,EN1,EXTL1,EYA1,FBN1,FBN2,FOXC1,GH1,GLI2,HIF1A,HOXB1,HOXB8,HOXC4,HOXC5,HOXC6,HOXC9,HOXD8,HOXD10,IGF1,ITGB8,LTF,MDFI,MGP,MMP2,MMP9,MMP13,MMP16,ROR2,TNFRSF11B,PAX1,PAX5,PITX1,PRRX1,PTHLH,SFRP1,SFRP4,SHOX2,SIX1,TBX1,TFAP2A,TGFB3,TGFBI,THBS3,THPO,TWIST1,WNT1,WNT10B,HMGA2,BA…
5_Member	GO Biological Processes	GO:0001501	skeletal system development	-22.1806	-18.9808	98/495	176,655,658,860,861,1044,1116,1277,1278,1281,1290,1298,1300,1301,1310,1311,1462,1749,1750,1833,1893,2019,2134,2138,2200,2201,2296,2688,2736,3091,3211,3218,3221,3222,3223,3225,3234,3236,3479,3696,4057,4188,4256,4313,4318,4322,4325,4920,4982,5075,5079,5307,5396,5744,6422,6424,6474,6495,6899,7020,7043,7045,7059,7066,7291,7471,7480,8091,8538,8600,8626,8646,9350,9507,10234,10468,10683,23213,25884,2594…	ACAN,BMP7,BMPR1B,RUNX2,RUNX1,CDX1,CHI3L1,COL1A1,COL1A2,COL3A1,COL5A2,COL9A2,COL10A1,COL11A1,COL19A1,COMP,VCAN,DLX5,DLX6,EPYC,ECM1,EN1,EXTL1,EYA1,FBN1,FBN2,FOXC1,GH1,GLI2,HIF1A,HOXB1,HOXB8,HOXC4,HOXC5,HOXC6,HOXC9,HOXD8,HOXD10,IGF1,ITGB8,LTF,MDFI,MGP,MMP2,MMP9,MMP13,MMP16,ROR2,TNFRSF11B,PAX1,PAX5,PITX1,PRRX1,PTHLH,SFRP1,SFRP4,SHOX2,SIX1,TBX1,TFAP2A,TGFB3,TGFBI,THBS3,THPO,TWIST1,WNT1,WNT10B,HMGA2,BA…
5_Member	GO Biological Processes	GO:0048705	skeletal system morphogenesis	-12.4408	-10.0771	48/225	655,658,860,1044,1277,1281,1301,1311,1749,2138,2201,2296,3211,3218,3221,3225,3234,3236,4057,4188,4256,4313,4322,4325,4920,5079,5396,6422,6424,6474,6495,6899,7020,7043,7059,7291,7480,8538,9350,25987,51804,59341,60676,116039,130497,145258,158326,285973	BMP7,BMPR1B,RUNX2,CDX1,COL1A1,COL3A1,COL11A1,COMP,DLX5,EYA1,FBN2,FOXC1,HOXB1,HOXB8,HOXC4,HOXC9,HOXD8,HOXD10,LTF,MDFI,MGP,MMP2,MMP13,MMP16,ROR2,PAX5,PRRX1,SFRP1,SFRP4,SHOX2,SIX1,TBX1,TFAP2A,TGFB3,THBS3,TWIST1,WNT10B,BARX2,CER1,TSKU,SIX4,TRPV4,PAPPA2,OSR2,OSR1,GSC,FREM1,ATG9B
5_Member	GO Biological Processes	GO:0051216	cartilage development	-9.81894	-7.68251	35/157	655,658,860,861,1116,1277,1281,1301,1311,1833,1893,3091,3221,3696,4256,4322,4920,5307,5396,6474,7045,7059,7480,8091,8538,9350,23213,25884,25987,54360,55959,59341,81029,116039,130497	BMP7,BMPR1B,RUNX2,RUNX1,CHI3L1,COL1A1,COL3A1,COL11A1,COMP,EPYC,ECM1,HIF1A,HOXC4,ITGB8,MGP,MMP13,ROR2,PITX1,PRRX1,SHOX2,TGFBI,THBS3,WNT10B,HMGA2,BARX2,CER1,SULF1,CHRDL2,TSKU,CYTL1,SULF2,TRPV4,WNT5B,OSR2,OSR1
5_Member	GO Biological Processes	GO:0061448	connective tissue development	-9.05829	-6.99175	40/208	59,655,658,860,861,1116,1277,1281,1289,1301,1311,1396,1833,1893,3091,3221,3696,4256,4322,4920,5307,5396,6474,7045,7059,7480,7494,8091,8538,9350,23213,25884,25987,30812,54360,55959,59341,81029,116039,130497	ACTA2,BMP7,BMPR1B,RUNX2,RUNX1,CHI3L1,COL1A1,COL3A1,COL5A1,COL11A1,COMP,CRIP1,EPYC,ECM1,HIF1A,HOXC4,ITGB8,MGP,MMP13,ROR2,PITX1,PRRX1,SHOX2,TGFBI,THBS3,WNT10B,XBP1,HMGA2,BARX2,CER1,SULF1,CHRDL2,TSKU,SOX8,CYTL1,SULF2,TRPV4,WNT5B,OSR2,OSR1
5_Member	GO Biological Processes	GO:0060348	bone development	-8.08067	-6.09645	37/198	658,860,1044,1277,1281,1311,1749,1833,2296,2688,3479,4057,4322,4325,6424,6474,7020,7043,7059,7066,7291,7471,8600,9350,10234,23213,25946,25987,26160,55959,56975,59341,60676,79705,116039,158326,285973	BMPR1B,RUNX2,CDX1,COL1A1,COL3A1,COMP,DLX5,EPYC,FOXC1,GH1,IGF1,LTF,MMP13,MMP16,SFRP4,SHOX2,TFAP2A,TGFB3,THBS3,THPO,TWIST1,WNT1,TNFSF11,CER1,LRRC17,SULF1,ZNF385A,TSKU,IFT172,SULF2,FAM20C,TRPV4,PAPPA2,LRRK1,OSR2,FREM1,ATG9B
5_Member	GO Biological Processes	GO:0060349	bone morphogenesis	-7.88697	-5.92663	24/97	658,860,1044,1277,1281,1311,1749,2296,4057,4322,4325,6424,6474,7020,7043,7059,7291,9350,25987,59341,60676,116039,158326,285973	BMPR1B,RUNX2,CDX1,COL1A1,COL3A1,COMP,DLX5,FOXC1,LTF,MMP13,MMP16,SFRP4,SHOX2,TFAP2A,TGFB3,THBS3,TWIST1,CER1,TSKU,TRPV4,PAPPA2,OSR2,FREM1,ATG9B
5_Member	GO Biological Processes	GO:0002062	chondrocyte differentiation	-6.15258	-4.39322	18/72	658,860,861,1281,1301,1311,1893,6474,7045,7480,8091,23213,25987,54360,55959,81029,116039,130497	BMPR1B,RUNX2,RUNX1,COL3A1,COL11A1,COMP,ECM1,SHOX2,TGFBI,WNT10B,HMGA2,SULF1,TSKU,CYTL1,SULF2,WNT5B,OSR2,OSR1
5_Member	GO Biological Processes	GO:0060350	endochondral bone morphogenesis	-4.92327	-3.30649	14/56	658,860,1277,1281,1311,1749,2296,4322,4325,6474,7059,9350,25987,59341	BMPR1B,RUNX2,COL1A1,COL3A1,COMP,DLX5,FOXC1,MMP13,MMP16,SHOX2,THBS3,CER1,TSKU,TRPV4
5_Member	GO Biological Processes	GO:0002063	chondrocyte development	-4.58258	-3.00969	9/26	658,860,1301,1311,1893,6474,23213,25987,55959	BMPR1B,RUNX2,COL11A1,COMP,ECM1,SHOX2,SULF1,TSKU,SULF2
6_Summary	GO Biological Processes	GO:0048598	embryonic morphogenesis	-20.3341	-17.2669	104/576	187,220,655,775,860,1291,1294,1301,1382,1749,1750,1847,2019,2048,2138,2139,2200,2201,2296,2304,2626,2668,2709,2735,2736,3091,3211,3218,3221,3225,3236,3679,3690,3691,4188,4237,4313,4318,4325,4920,5013,5079,5100,5307,5396,5979,6299,6422,6474,6495,6608,6768,6899,7020,7043,7291,7471,8013,8076,8091,8626,9350,9423,10083,10804,22943,23322,26160,26585,27077,30812,51176,51384,51676,51804,54361,55036,55584…	APLNR,ALDH1A3,BMP7,CACNA1C,RUNX2,COL6A1,COL7A1,COL11A1,CRABP2,DLX5,DLX6,DUSP5,EN1,EPHB2,EYA1,EYA2,FBN1,FBN2,FOXC1,FOXE1,GATA4,GDNF,GJB5,GLI1,GLI2,HIF1A,HOXB1,HOXB8,HOXC4,HOXC9,HOXD10,ITGA7,ITGB3,ITGB4,MDFI,MFAP2,MMP2,MMP9,MMP16,ROR2,OTX1,PAX5,PCDH8,PITX1,PRRX1,RET,SALL1,SFRP1,SHOX2,SIX1,SMO,ST14,TBX1,TFAP2A,TGFB3,TWIST1,WNT1,NR4A3,MFAP5,HMGA2,TP63,CER1,NTN1,USH1C,GJB6,DKK1,RPGRIP1L,IFT172,GREM1,B…
6_Member	GO Biological Processes	GO:0048598	embryonic morphogenesis	-20.3341	-17.2669	104/576	187,220,655,775,860,1291,1294,1301,1382,1749,1750,1847,2019,2048,2138,2139,2200,2201,2296,2304,2626,2668,2709,2735,2736,3091,3211,3218,3221,3225,3236,3679,3690,3691,4188,4237,4313,4318,4325,4920,5013,5079,5100,5307,5396,5979,6299,6422,6474,6495,6608,6768,6899,7020,7043,7291,7471,8013,8076,8091,8626,9350,9423,10083,10804,22943,23322,26160,26585,27077,30812,51176,51384,51676,51804,54361,55036,55584…	APLNR,ALDH1A3,BMP7,CACNA1C,RUNX2,COL6A1,COL7A1,COL11A1,CRABP2,DLX5,DLX6,DUSP5,EN1,EPHB2,EYA1,EYA2,FBN1,FBN2,FOXC1,FOXE1,GATA4,GDNF,GJB5,GLI1,GLI2,HIF1A,HOXB1,HOXB8,HOXC4,HOXC9,HOXD10,ITGA7,ITGB3,ITGB4,MDFI,MFAP2,MMP2,MMP9,MMP16,ROR2,OTX1,PAX5,PCDH8,PITX1,PRRX1,RET,SALL1,SFRP1,SHOX2,SIX1,SMO,ST14,TBX1,TFAP2A,TGFB3,TWIST1,WNT1,NR4A3,MFAP5,HMGA2,TP63,CER1,NTN1,USH1C,GJB6,DKK1,RPGRIP1L,IFT172,GREM1,B…
6_Member	GO Biological Processes	GO:0048562	embryonic organ morphogenesis	-15.1679	-12.5182	61/292	187,220,655,860,1301,1749,1750,2048,2138,2200,2201,2304,2626,2735,3091,3211,3218,3221,3225,3236,4188,4237,4325,4920,5013,5079,5396,6474,6495,6608,6899,7020,7043,7291,7471,8076,9423,10083,10804,26160,51384,51676,51804,55036,55584,55897,57822,64220,80736,115908,116039,121643,123872,124590,125488,130497,133060,140469,145258,286204,388389	APLNR,ALDH1A3,BMP7,RUNX2,COL11A1,DLX5,DLX6,EPHB2,EYA1,FBN1,FBN2,FOXE1,GATA4,GLI1,HIF1A,HOXB1,HOXB8,HOXC4,HOXC9,HOXD10,MDFI,MFAP2,MMP16,ROR2,OTX1,PAX5,PRRX1,SHOX2,SIX1,SMO,TBX1,TFAP2A,TGFB3,TWIST1,WNT1,MFAP5,NTN1,USH1C,GJB6,IFT172,WNT16,ASB2,SIX4,CCDC40,CHRNA9,MESP1,GRHL3,STRA6,SLC44A4,CTHRC1,OSR2,FOXN4,DNAAF1,USH1G,TTC39C,OSR1,OTOP1,MYO3B,GSC,CRB2,CCDC103
6_Member	GO Biological Processes	GO:0048568	embryonic organ development	-13.6243	-11.1417	76/446	187,220,655,860,1045,1301,1749,1750,2019,2048,2138,2200,2201,2296,2304,2626,2668,2709,2735,2736,3091,3211,3218,3221,3225,3236,4188,4237,4325,4920,5013,5079,5396,6299,6474,6495,6608,6768,6899,7020,7043,7291,7471,8076,9423,10083,10804,26160,51176,51384,51676,51804,55036,55584,55897,57545,57822,64220,79733,80736,84870,91584,115908,116039,121643,123872,124590,125488,130497,133060,140469,144455,145258…	APLNR,ALDH1A3,BMP7,RUNX2,CDX2,COL11A1,DLX5,DLX6,EN1,EPHB2,EYA1,FBN1,FBN2,FOXC1,FOXE1,GATA4,GDNF,GJB5,GLI1,GLI2,HIF1A,HOXB1,HOXB8,HOXC4,HOXC9,HOXD10,MDFI,MFAP2,MMP16,ROR2,OTX1,PAX5,PRRX1,SALL1,SHOX2,SIX1,SMO,ST14,TBX1,TFAP2A,TGFB3,TWIST1,WNT1,MFAP5,NTN1,USH1C,GJB6,IFT172,LEF1,WNT16,ASB2,SIX4,CCDC40,CHRNA9,MESP1,CC2D2A,GRHL3,STRA6,E2F8,SLC44A4,RSPO3,PLXNA4,CTHRC1,OSR2,FOXN4,DNAAF1,USH1G,TTC39C,OSR1…
6_Member	GO Biological Processes	GO:0043583	ear development	-9.02614	-6.9635	41/217	220,1301,1749,1750,2048,2138,2558,3208,3776,4920,5013,5396,6495,6899,7020,7043,7291,7471,9423,10083,10804,11020,23322,25987,51804,54360,55584,57822,64220,80736,115908,116039,117531,124590,125488,130497,133060,140469,145258,219736,220074	ALDH1A3,COL11A1,DLX5,DLX6,EPHB2,EYA1,GABRA5,HPCA,KCNK2,ROR2,OTX1,PRRX1,SIX1,TBX1,TFAP2A,TGFB3,TWIST1,WNT1,NTN1,USH1C,GJB6,IFT27,RPGRIP1L,TSKU,SIX4,CYTL1,CHRNA9,GRHL3,STRA6,SLC44A4,CTHRC1,OSR2,TMC1,USH1G,TTC39C,OSR1,OTOP1,MYO3B,GSC,STOX1,LRTOMT
6_Member	GO Biological Processes	GO:0042471	ear morphogenesis	-8.94474	-6.89106	29/122	220,1301,1749,1750,2048,2138,4920,5013,5396,6495,6899,7020,7291,7471,9423,10083,10804,51804,55584,57822,80736,115908,116039,124590,125488,130497,133060,140469,145258	ALDH1A3,COL11A1,DLX5,DLX6,EPHB2,EYA1,ROR2,OTX1,PRRX1,SIX1,TBX1,TFAP2A,TWIST1,WNT1,NTN1,USH1C,GJB6,SIX4,CHRNA9,GRHL3,SLC44A4,CTHRC1,OSR2,USH1G,TTC39C,OSR1,OTOP1,MYO3B,GSC
6_Member	GO Biological Processes	GO:0048839	inner ear development	-8.04588	-6.06355	36/190	220,1301,1749,1750,2048,2138,2558,3208,3776,4920,5013,5396,6495,6899,7020,7043,7471,9423,10083,10804,11020,23322,25987,51804,54360,55584,57822,80736,115908,117531,124590,125488,133060,140469,219736,220074	ALDH1A3,COL11A1,DLX5,DLX6,EPHB2,EYA1,GABRA5,HPCA,KCNK2,ROR2,OTX1,PRRX1,SIX1,TBX1,TFAP2A,TGFB3,WNT1,NTN1,USH1C,GJB6,IFT27,RPGRIP1L,TSKU,SIX4,CYTL1,CHRNA9,GRHL3,SLC44A4,CTHRC1,TMC1,USH1G,TTC39C,OTOP1,MYO3B,STOX1,LRTOMT
6_Member	GO Biological Processes	GO:0048706	embryonic skeletal system development	-7.88421	-5.92592	28/127	655,860,1277,1301,2138,3211,3218,3221,3222,3223,3225,3236,4188,4325,5079,5396,6474,6495,6899,7020,7043,7291,23213,51804,55959,116039,130497,145258	BMP7,RUNX2,COL1A1,COL11A1,EYA1,HOXB1,HOXB8,HOXC4,HOXC5,HOXC6,HOXC9,HOXD10,MDFI,MMP16,PAX5,PRRX1,SHOX2,SIX1,TBX1,TFAP2A,TGFB3,TWIST1,SULF1,SIX4,SULF2,OSR2,OSR1,GSC
6_Member	GO Biological Processes	GO:0048704	embryonic skeletal system morphogenesis	-7.48875	-5.56808	23/94	655,860,1301,2138,3211,3218,3221,3225,3236,4188,4325,5079,5396,6474,6495,6899,7020,7043,7291,51804,116039,130497,145258	BMP7,RUNX2,COL11A1,EYA1,HOXB1,HOXB8,HOXC4,HOXC9,HOXD10,MDFI,MMP16,PAX5,PRRX1,SHOX2,SIX1,TBX1,TFAP2A,TGFB3,TWIST1,SIX4,OSR2,OSR1,GSC
6_Member	GO Biological Processes	GO:0042472	inner ear morphogenesis	-7.43037	-5.51899	24/102	220,1301,1749,1750,2048,2138,4920,5013,5396,6495,6899,7020,7471,9423,10083,51804,55584,57822,80736,115908,124590,125488,133060,140469	ALDH1A3,COL11A1,DLX5,DLX6,EPHB2,EYA1,ROR2,OTX1,PRRX1,SIX1,TBX1,TFAP2A,WNT1,NTN1,USH1C,SIX4,CHRNA9,GRHL3,SLC44A4,CTHRC1,USH1G,TTC39C,OTOP1,MYO3B
6_Member	GO Biological Processes	GO:0060021	roof of mouth development	-4.06751	-2.56349	17/91	1749,1750,2048,2049,2304,3696,5396,6899,7020,7043,7291,9242,26160,51176,54796,116039,130497	DLX5,DLX6,EPHB2,EPHB3,FOXE1,ITGB8,PRRX1,TBX1,TFAP2A,TGFB3,TWIST1,MSC,IFT172,LEF1,BNC2,OSR2,OSR1
6_Member	GO Biological Processes	GO:1904888	cranial skeletal system development	-3.22305	-1.85938	13/70	860,2304,4325,5079,5396,6495,6899,7020,7043,7291,8626,51804,158326	RUNX2,FOXE1,MMP16,PAX5,PRRX1,SIX1,TBX1,TFAP2A,TGFB3,TWIST1,TP63,SIX4,FREM1
6_Member	GO Biological Processes	GO:0048701	embryonic cranial skeleton morphogenesis	-3.15468	-1.80129	10/46	860,4325,5079,5396,6495,6899,7020,7043,7291,51804	RUNX2,MMP16,PAX5,PRRX1,SIX1,TBX1,TFAP2A,TGFB3,TWIST1,SIX4
7_Summary	GO Biological Processes	GO:0043269	regulation of ion transport	-20.2855	-17.2406	116/685	150,187,287,477,482,552,623,773,774,775,844,845,920,930,1137,1180,1187,1394,1813,2048,2256,2259,2641,2668,2669,2847,2902,2912,2915,2917,3208,3270,3356,3596,3690,3736,3737,3741,3752,3755,3756,3773,3778,3779,3783,3788,4318,4638,5020,5026,5031,5243,5270,5318,5924,5957,5999,6328,6373,6387,6424,6588,6690,6861,6865,7018,7070,7291,8600,8647,8913,8973,9071,9536,10345,23072,23416,23704,26251,50801,50944,5…	ADRA2A,APLNR,ANK2,ATP1A2,ATP1B2,AVPR1A,BDKRB1,CACNA1A,CACNA1B,CACNA1C,CASQ1,CASQ2,CD4,CD19,CHRNA4,CLCN1,CLCNKA,CRHR1,DRD2,EPHB2,FGF11,FGF14,GCG,GDNF,GEM,MCHR1,GRIN1,GRM2,GRM5,GRM7,HPCA,HRC,HTR2A,IL13,ITGB3,KCNA1,KCNA2,KCNA5,KCND3,KCNG1,KCNH1,KCNJ16,KCNMA1,KCNMB1,KCNN4,KCNS2,MMP9,MYLK,OXT,P2RX5,P2RY6,ABCB1,SERPINE2,PKP2,RASGRF2,RCVRN,RGS4,SCN3A,CXCL11,CXCL12,SFRP4,SLN,SPINK1,SYT5,TACR2,TF,THY1,TWI…
7_Member	GO Biological Processes	GO:0043269	regulation of ion transport	-20.2855	-17.2406	116/685	150,187,287,477,482,552,623,773,774,775,844,845,920,930,1137,1180,1187,1394,1813,2048,2256,2259,2641,2668,2669,2847,2902,2912,2915,2917,3208,3270,3356,3596,3690,3736,3737,3741,3752,3755,3756,3773,3778,3779,3783,3788,4318,4638,5020,5026,5031,5243,5270,5318,5924,5957,5999,6328,6373,6387,6424,6588,6690,6861,6865,7018,7070,7291,8600,8647,8913,8973,9071,9536,10345,23072,23416,23704,26251,50801,50944,5…	ADRA2A,APLNR,ANK2,ATP1A2,ATP1B2,AVPR1A,BDKRB1,CACNA1A,CACNA1B,CACNA1C,CASQ1,CASQ2,CD4,CD19,CHRNA4,CLCN1,CLCNKA,CRHR1,DRD2,EPHB2,FGF11,FGF14,GCG,GDNF,GEM,MCHR1,GRIN1,GRM2,GRM5,GRM7,HPCA,HRC,HTR2A,IL13,ITGB3,KCNA1,KCNA2,KCNA5,KCND3,KCNG1,KCNH1,KCNJ16,KCNMA1,KCNMB1,KCNN4,KCNS2,MMP9,MYLK,OXT,P2RX5,P2RY6,ABCB1,SERPINE2,PKP2,RASGRF2,RCVRN,RGS4,SCN3A,CXCL11,CXCL12,SFRP4,SLN,SPINK1,SYT5,TACR2,TF,THY1,TWI…
7_Member	GO Biological Processes	GO:0010959	regulation of metal ion transport	-11.5834	-9.29438	67/403	150,187,287,477,482,623,775,844,845,920,930,1394,1813,2256,2259,2641,2669,2847,2902,3208,3270,3356,3596,3736,3741,3755,3779,3783,3788,4638,5026,5031,5270,5318,5957,5999,6373,6387,6588,6690,7018,7070,10345,23072,23704,51083,51297,54106,57628,57731,57817,59285,65268,79570,81832,116444,117531,126306,128414,130497,151651,154215,162514,283518,286183,387129,388591	ADRA2A,APLNR,ANK2,ATP1A2,ATP1B2,BDKRB1,CACNA1C,CASQ1,CASQ2,CD4,CD19,CRHR1,DRD2,FGF11,FGF14,GCG,GEM,MCHR1,GRIN1,HPCA,HRC,HTR2A,IL13,KCNA1,KCNA5,KCNG1,KCNMB1,KCNN4,KCNS2,MYLK,P2RX5,P2RY6,SERPINE2,PKP2,RCVRN,RGS4,CXCL11,CXCL12,SLN,SPINK1,TF,THY1,TRDN,HECW1,KCNE4,GAL,BPIFA1,TLR9,DPP10,SPTBN4,HAMP,CACNG6,WNK2,NKAIN1,NETO1,GRIN3B,TMC1,JSRP1,NKAIN4,OSR1,EFHB,NKAIN2,TRPV3,KCNRG,NKAIN3,NPSR1,RNF207
7_Member	GO Biological Processes	GO:0034765	regulation of ion transmembrane transport	-11.3696	-9.11003	75/483	150,187,287,477,482,623,773,774,775,844,845,930,1180,1187,1394,1813,2048,2256,2259,2669,2915,3208,3270,3596,3736,3737,3741,3752,3755,3756,3773,3778,3779,3783,3788,4318,5031,5243,5924,5999,6328,6373,6588,7070,7291,8913,10345,23072,23416,23704,26251,50801,50944,51083,51297,54102,54106,56479,56660,57555,57628,57817,59284,59285,65268,81832,117531,126306,130497,131096,254263,283518,387129,388336,388591	ADRA2A,APLNR,ANK2,ATP1A2,ATP1B2,BDKRB1,CACNA1A,CACNA1B,CACNA1C,CASQ1,CASQ2,CD19,CLCN1,CLCNKA,CRHR1,DRD2,EPHB2,FGF11,FGF14,GEM,GRM5,HPCA,HRC,IL13,KCNA1,KCNA2,KCNA5,KCND3,KCNG1,KCNH1,KCNJ16,KCNMA1,KCNMB1,KCNN4,KCNS2,MMP9,P2RY6,ABCB1,RASGRF2,RGS4,SCN3A,CXCL11,SLN,THY1,TWIST1,CACNA1G,TRDN,HECW1,KCNH3,KCNE4,KCNG2,KCNK4,SHANK1,GAL,BPIFA1,CLIC6,TLR9,KCNQ5,KCNK12,NLGN2,DPP10,HAMP,CACNG7,CACNG6,WNK2,NETO1…
7_Member	GO Biological Processes	GO:0034762	regulation of transmembrane transport	-10.6195	-8.43489	83/580	150,187,287,477,482,623,718,773,774,775,844,845,930,1180,1187,1394,1813,2048,2256,2259,2669,2688,2695,2915,3208,3270,3479,3596,3736,3737,3741,3752,3755,3756,3773,3778,3779,3783,3788,4318,5031,5243,5924,5999,6328,6373,6588,7015,7070,7291,8013,8913,9370,10345,23072,23416,23704,26251,50801,50944,51083,51297,54102,54106,56479,56660,57555,57628,57817,59284,59285,65268,81832,117531,126306,130497,131096…	ADRA2A,APLNR,ANK2,ATP1A2,ATP1B2,BDKRB1,C3,CACNA1A,CACNA1B,CACNA1C,CASQ1,CASQ2,CD19,CLCN1,CLCNKA,CRHR1,DRD2,EPHB2,FGF11,FGF14,GEM,GH1,GIP,GRM5,HPCA,HRC,IGF1,IL13,KCNA1,KCNA2,KCNA5,KCND3,KCNG1,KCNH1,KCNJ16,KCNMA1,KCNMB1,KCNN4,KCNS2,MMP9,P2RY6,ABCB1,RASGRF2,RGS4,SCN3A,CXCL11,SLN,TERT,THY1,TWIST1,NR4A3,CACNA1G,ADIPOQ,TRDN,HECW1,KCNH3,KCNE4,KCNG2,KCNK4,SHANK1,GAL,BPIFA1,CLIC6,TLR9,KCNQ5,KCNK12,NLGN2,D…
7_Member	GO Biological Processes	GO:1904062	regulation of cation transmembrane transport	-8.14659	-6.15476	54/353	150,187,287,477,482,623,775,844,845,930,1394,1813,2048,2256,2259,2669,3208,3270,3596,3736,3755,3779,3783,3788,4318,5031,5924,5999,6373,6588,7070,7291,10345,23072,23704,50944,51083,51297,54106,57555,57628,57817,59284,59285,65268,81832,117531,126306,130497,254263,283518,387129,388336,388591	ADRA2A,APLNR,ANK2,ATP1A2,ATP1B2,BDKRB1,CACNA1C,CASQ1,CASQ2,CD19,CRHR1,DRD2,EPHB2,FGF11,FGF14,GEM,HPCA,HRC,IL13,KCNA1,KCNG1,KCNMB1,KCNN4,KCNS2,MMP9,P2RY6,RASGRF2,RGS4,CXCL11,SLN,THY1,TWIST1,TRDN,HECW1,KCNE4,SHANK1,GAL,BPIFA1,TLR9,NLGN2,DPP10,HAMP,CACNG7,CACNG6,WNK2,NETO1,TMC1,JSRP1,OSR1,CNIH2,KCNRG,NPSR1,SHISA6,RNF207
7_Member	GO Biological Processes	GO:0032412	regulation of ion transmembrane transporter activity	-5.73441	-4.01686	39/263	150,287,477,482,844,845,1394,1813,2048,2256,2259,2669,2915,3208,3270,3736,3755,3788,4318,5031,5243,5924,6588,10345,23072,23704,50944,51083,54106,57555,59284,65268,81832,126306,130497,254263,283518,388336,388591	ADRA2A,ANK2,ATP1A2,ATP1B2,CASQ1,CASQ2,CRHR1,DRD2,EPHB2,FGF11,FGF14,GEM,GRM5,HPCA,HRC,KCNA1,KCNG1,KCNS2,MMP9,P2RY6,ABCB1,RASGRF2,SLN,TRDN,HECW1,KCNE4,SHANK1,GAL,TLR9,NLGN2,CACNG7,WNK2,NETO1,JSRP1,OSR1,CNIH2,KCNRG,SHISA6,RNF207
7_Member	GO Biological Processes	GO:0022898	regulation of transmembrane transporter activity	-5.73046	-4.01393	40/273	150,287,477,482,844,845,1394,1813,2048,2256,2259,2669,2915,3208,3270,3736,3755,3788,4318,5031,5243,5924,6588,7291,10345,23072,23704,50944,51083,54106,57555,59284,65268,81832,126306,130497,254263,283518,388336,388591	ADRA2A,ANK2,ATP1A2,ATP1B2,CASQ1,CASQ2,CRHR1,DRD2,EPHB2,FGF11,FGF14,GEM,GRM5,HPCA,HRC,KCNA1,KCNG1,KCNS2,MMP9,P2RY6,ABCB1,RASGRF2,SLN,TWIST1,TRDN,HECW1,KCNE4,SHANK1,GAL,TLR9,NLGN2,CACNG7,WNK2,NETO1,JSRP1,OSR1,CNIH2,KCNRG,SHISA6,RNF207
7_Member	GO Biological Processes	GO:0032409	regulation of transporter activity	-5.28109	-3.62534	42/305	150,287,477,482,844,845,1394,1813,2048,2256,2259,2669,2915,3208,3270,3736,3755,3788,4318,5031,5243,5924,6588,7291,9143,9370,10345,23072,23704,50944,51083,54106,57555,59284,65268,81832,126306,130497,254263,283518,388336,388591	ADRA2A,ANK2,ATP1A2,ATP1B2,CASQ1,CASQ2,CRHR1,DRD2,EPHB2,FGF11,FGF14,GEM,GRM5,HPCA,HRC,KCNA1,KCNG1,KCNS2,MMP9,P2RY6,ABCB1,RASGRF2,SLN,TWIST1,SYNGR3,ADIPOQ,TRDN,HECW1,KCNE4,SHANK1,GAL,TLR9,NLGN2,CACNG7,WNK2,NETO1,JSRP1,OSR1,CNIH2,KCNRG,SHISA6,RNF207
7_Member	GO Biological Processes	GO:2001257	regulation of cation channel activity	-5.13317	-3.4948	29/180	287,844,845,1394,1813,2048,2256,2259,2669,3208,3270,3736,3755,3788,4318,5031,5924,10345,23704,50944,51083,57555,59284,81832,126306,254263,283518,388336,388591	ANK2,CASQ1,CASQ2,CRHR1,DRD2,EPHB2,FGF11,FGF14,GEM,HPCA,HRC,KCNA1,KCNG1,KCNS2,MMP9,P2RY6,RASGRF2,TRDN,KCNE4,SHANK1,GAL,NLGN2,CACNG7,NETO1,JSRP1,CNIH2,KCNRG,SHISA6,RNF207
7_Member	GO Biological Processes	GO:1904063	negative regulation of cation transmembrane transport	-4.16994	-2.65459	18/98	150,477,845,1394,1813,2048,2669,4318,5999,6588,7291,10345,23072,23704,54106,57817,130497,283518	ADRA2A,ATP1A2,CASQ2,CRHR1,DRD2,EPHB2,GEM,MMP9,RGS4,SLN,TWIST1,TRDN,HECW1,KCNE4,TLR9,HAMP,OSR1,KCNRG
7_Member	GO Biological Processes	GO:0043271	negative regulation of ion transport	-4.07915	-2.57386	24/155	150,477,845,1394,1813,2048,2669,2917,3356,4318,5270,5999,6424,6588,6690,7291,10345,23072,23704,54106,57817,65268,130497,283518	ADRA2A,ATP1A2,CASQ2,CRHR1,DRD2,EPHB2,GEM,GRM7,HTR2A,MMP9,SERPINE2,RGS4,SFRP4,SLN,SPINK1,TWIST1,TRDN,HECW1,KCNE4,TLR9,HAMP,WNK2,OSR1,KCNRG
7_Member	GO Biological Processes	GO:0034766	negative regulation of ion transmembrane transport	-3.82498	-2.35525	18/104	150,477,845,1394,1813,2048,2669,4318,5999,6588,7291,10345,23072,23704,54106,57817,130497,283518	ADRA2A,ATP1A2,CASQ2,CRHR1,DRD2,EPHB2,GEM,MMP9,RGS4,SLN,TWIST1,TRDN,HECW1,KCNE4,TLR9,HAMP,OSR1,KCNRG
7_Member	GO Biological Processes	GO:0032413	negative regulation of ion transmembrane transporter activity	-3.49564	-2.07552	15/83	150,477,845,1394,1813,2048,2669,4318,6588,10345,23072,23704,54106,130497,283518	ADRA2A,ATP1A2,CASQ2,CRHR1,DRD2,EPHB2,GEM,MMP9,SLN,TRDN,HECW1,KCNE4,TLR9,OSR1,KCNRG
7_Member	GO Biological Processes	GO:0051051	negative regulation of transport	-3.10286	-1.75648	49/463	150,477,845,1394,1813,2042,2048,2669,2917,3356,3589,3690,4131,4318,4345,5020,5021,5270,5733,5999,6422,6424,6588,6690,6865,7291,7447,9370,9478,10345,23072,23704,29993,54106,55612,57817,65268,84058,91319,112755,130497,131177,150696,192683,254263,283518,344901,347730,387129	ADRA2A,ATP1A2,CASQ2,CRHR1,DRD2,EPHA3,EPHB2,GEM,GRM7,HTR2A,IL11,ITGB3,MAP1B,MMP9,CD200,OXT,OXTR,SERPINE2,PTGER3,RGS4,SFRP1,SFRP4,SLN,SPINK1,TACR2,TWIST1,VSNL1,ADIPOQ,CABP1,TRDN,HECW1,KCNE4,PACSIN1,TLR9,FERMT1,HAMP,WNK2,WDR54,DERL3,STX1B,OSR1,FAM3D,PROM2,SCAMP5,CNIH2,KCNRG,OSTN,LRRTM1,NPSR1
7_Member	GO Biological Processes	GO:1901020	negative regulation of calcium ion transmembrane transporter activity	-3.09009	-1.74662	9/39	150,477,845,1394,1813,2669,6588,10345,54106	ADRA2A,ATP1A2,CASQ2,CRHR1,DRD2,GEM,SLN,TRDN,TLR9
7_Member	GO Biological Processes	GO:1901019	regulation of calcium ion transmembrane transporter activity	-3.05721	-1.71774	15/91	150,287,477,844,845,1394,1813,2669,3208,3270,5031,6588,10345,54106,126306	ADRA2A,ANK2,ATP1A2,CASQ1,CASQ2,CRHR1,DRD2,GEM,HPCA,HRC,P2RY6,SLN,TRDN,TLR9,JSRP1
7_Member	GO Biological Processes	GO:0032410	negative regulation of transporter activity	-2.80119	-1.50756	16/106	150,477,845,1394,1813,2048,2669,4318,6588,7291,10345,23072,23704,54106,130497,283518	ADRA2A,ATP1A2,CASQ2,CRHR1,DRD2,EPHB2,GEM,MMP9,SLN,TWIST1,TRDN,HECW1,KCNE4,TLR9,OSR1,KCNRG
7_Member	GO Biological Processes	GO:1903170	negative regulation of calcium ion transmembrane transport	-2.62392	-1.36112	9/45	150,477,845,1394,1813,2669,6588,10345,54106	ADRA2A,ATP1A2,CASQ2,CRHR1,DRD2,GEM,SLN,TRDN,TLR9
7_Member	GO Biological Processes	GO:0034763	negative regulation of transmembrane transport	-2.62228	-1.35984	19/141	150,477,845,1394,1813,2048,2669,4318,5999,6588,7291,10345,23072,23704,54106,57817,130497,283518,344901	ADRA2A,ATP1A2,CASQ2,CRHR1,DRD2,EPHB2,GEM,MMP9,RGS4,SLN,TWIST1,TRDN,HECW1,KCNE4,TLR9,HAMP,OSR1,KCNRG,OSTN
8_Summary	GO Biological Processes	GO:0010817	regulation of hormone levels	-18.8494	-15.8459	92/496	111,116,126,127,130,131,150,174,220,590,640,886,952,1215,1363,1381,1382,1394,1428,1511,1513,1558,1583,1588,1733,1734,1813,1946,2044,2304,2641,2695,2696,2784,3091,3172,3557,3589,3670,3741,4825,5122,5653,5798,5991,6422,6447,6528,6566,6616,6690,6696,6718,6804,6865,6869,7021,7276,7367,7447,7941,8140,8600,8938,9370,9699,10170,25825,25924,26154,29785,30812,51083,53919,54361,54576,54577,54658,54659,5476…	ADCY5,ADCYAP1,ADH1C,ADH4,ADH6,ADH7,ADRA2A,AFP,ALDH1A3,BCHE,BLK,CCKAR,CD38,CMA1,CPE,CRABP1,CRABP2,CRHR1,CRYM,CTSG,CTSK,CYP2C8,CYP11A1,CYP19A1,DIO1,DIO2,DRD2,EFNA5,EPHA5,FOXE1,GCG,GIP,GIPR,GNB3,HIF1A,HNF4A,IL1RN,IL11,ISL1,KCNA5,NKX6-1,PCSK1,KLK6,PTPRN,RFX3,SFRP1,SCG5,SLC5A5,SLC16A1,SNAP25,SPINK1,SPP1,AKR1D1,STX1A,TACR2,TACR1,TFAP2B,TTR,UGT2B17,VSNL1,PLA2G7,SLC7A5,TNFSF11,BAIAP3,ADIPOQ,RIMS2,DHRS9,B…
8_Member	GO Biological Processes	GO:0010817	regulation of hormone levels	-18.8494	-15.8459	92/496	111,116,126,127,130,131,150,174,220,590,640,886,952,1215,1363,1381,1382,1394,1428,1511,1513,1558,1583,1588,1733,1734,1813,1946,2044,2304,2641,2695,2696,2784,3091,3172,3557,3589,3670,3741,4825,5122,5653,5798,5991,6422,6447,6528,6566,6616,6690,6696,6718,6804,6865,6869,7021,7276,7367,7447,7941,8140,8600,8938,9370,9699,10170,25825,25924,26154,29785,30812,51083,53919,54361,54576,54577,54658,54659,5476…	ADCY5,ADCYAP1,ADH1C,ADH4,ADH6,ADH7,ADRA2A,AFP,ALDH1A3,BCHE,BLK,CCKAR,CD38,CMA1,CPE,CRABP1,CRABP2,CRHR1,CRYM,CTSG,CTSK,CYP2C8,CYP11A1,CYP19A1,DIO1,DIO2,DRD2,EFNA5,EPHA5,FOXE1,GCG,GIP,GIPR,GNB3,HIF1A,HNF4A,IL1RN,IL11,ISL1,KCNA5,NKX6-1,PCSK1,KLK6,PTPRN,RFX3,SFRP1,SCG5,SLC5A5,SLC16A1,SNAP25,SPINK1,SPP1,AKR1D1,STX1A,TACR2,TACR1,TFAP2B,TTR,UGT2B17,VSNL1,PLA2G7,SLC7A5,TNFSF11,BAIAP3,ADIPOQ,RIMS2,DHRS9,B…
8_Member	GO Biological Processes	GO:0042445	hormone metabolic process	-12.1077	-9.77462	44/198	126,127,130,131,174,220,590,1215,1363,1381,1382,1428,1511,1513,1558,1583,1588,1733,1734,2304,5122,5653,6447,6528,6696,6718,7276,7367,7941,10170,25825,29785,54361,54576,54577,54658,54659,54760,54905,57016,64377,83539,83875,339761	ADH1C,ADH4,ADH6,ADH7,AFP,ALDH1A3,BCHE,CMA1,CPE,CRABP1,CRABP2,CRYM,CTSG,CTSK,CYP2C8,CYP11A1,CYP19A1,DIO1,DIO2,FOXE1,PCSK1,KLK6,SCG5,SLC5A5,SPP1,AKR1D1,TTR,UGT2B17,PLA2G7,DHRS9,BACE2,CYP2S1,WNT4,UGT1A8,UGT1A7,UGT1A1,UGT1A3,PCSK4,CYP2W1,AKR1B10,CHST8,CHST9,BCO2,CYP27C1
8_Member	GO Biological Processes	GO:0042573	retinoic acid metabolic process	-10.5708	-8.38922	16/32	126,130,131,220,1381,1382,1558,10170,29785,54576,54577,54658,54659,54905,83875,339761	ADH1C,ADH6,ADH7,ALDH1A3,CRABP1,CRABP2,CYP2C8,DHRS9,CYP2S1,UGT1A8,UGT1A7,UGT1A1,UGT1A3,CYP2W1,BCO2,CYP27C1
8_Member	GO Biological Processes	GO:0001523	retinoid metabolic process	-6.48266	-4.68695	20/83	24,126,127,130,131,220,1381,1382,1558,7276,10170,29785,54576,54577,54658,54659,54905,57016,83875,339761	ABCA4,ADH1C,ADH4,ADH6,ADH7,ALDH1A3,CRABP1,CRABP2,CYP2C8,TTR,DHRS9,CYP2S1,UGT1A8,UGT1A7,UGT1A1,UGT1A3,CYP2W1,AKR1B10,BCO2,CYP27C1
8_Member	GO Biological Processes	GO:0016101	diterpenoid metabolic process	-6.21607	-4.44877	20/86	24,126,127,130,131,220,1381,1382,1558,7276,10170,29785,54576,54577,54658,54659,54905,57016,83875,339761	ABCA4,ADH1C,ADH4,ADH6,ADH7,ALDH1A3,CRABP1,CRABP2,CYP2C8,TTR,DHRS9,CYP2S1,UGT1A8,UGT1A7,UGT1A1,UGT1A3,CYP2W1,AKR1B10,BCO2,CYP27C1
8_Member	GO Biological Processes	GO:0034754	cellular hormone metabolic process	-6.18674	-4.42625	25/126	126,127,130,131,174,220,1381,1382,1558,1583,1588,6696,6718,7276,7367,10170,29785,54576,54577,54658,54659,54905,57016,83875,339761	ADH1C,ADH4,ADH6,ADH7,AFP,ALDH1A3,CRABP1,CRABP2,CYP2C8,CYP11A1,CYP19A1,SPP1,AKR1D1,TTR,UGT2B17,DHRS9,CYP2S1,UGT1A8,UGT1A7,UGT1A1,UGT1A3,CYP2W1,AKR1B10,BCO2,CYP27C1
8_Member	GO Biological Processes	GO:0006721	terpenoid metabolic process	-5.34708	-3.67965	20/97	24,126,127,130,131,220,1381,1382,1558,7276,10170,29785,54576,54577,54658,54659,54905,57016,83875,339761	ABCA4,ADH1C,ADH4,ADH6,ADH7,ALDH1A3,CRABP1,CRABP2,CYP2C8,TTR,DHRS9,CYP2S1,UGT1A8,UGT1A7,UGT1A1,UGT1A3,CYP2W1,AKR1B10,BCO2,CYP27C1
8_Member	GO Biological Processes	GO:0120254	olefinic compound metabolic process	-5.09032	-3.45618	25/144	24,126,127,130,131,174,220,246,1548,1553,1558,1572,1573,1583,1588,2902,2938,5730,5742,7276,10170,29785,57016,83875,339761	ABCA4,ADH1C,ADH4,ADH6,ADH7,AFP,ALDH1A3,ALOX15,CYP2A6,CYP2A13,CYP2C8,CYP2F1,CYP2J2,CYP11A1,CYP19A1,GRIN1,GSTA1,PTGDS,PTGS1,TTR,DHRS9,CYP2S1,AKR1B10,BCO2,CYP27C1
8_Member	GO Biological Processes	GO:0006720	isoprenoid metabolic process	-4.21181	-2.69259	20/115	24,126,127,130,131,220,1381,1382,1558,7276,10170,29785,54576,54577,54658,54659,54905,57016,83875,339761	ABCA4,ADH1C,ADH4,ADH6,ADH7,ALDH1A3,CRABP1,CRABP2,CYP2C8,TTR,DHRS9,CYP2S1,UGT1A8,UGT1A7,UGT1A1,UGT1A3,CYP2W1,AKR1B10,BCO2,CYP27C1
8_Member	GO Molecular Functions	GO:0004022	alcohol dehydrogenase (NAD+) activity	-3.90062	-2.41681	5/9	126,127,130,131,10170	ADH1C,ADH4,ADH6,ADH7,DHRS9
8_Member	GO Molecular Functions	GO:0018455	alcohol dehydrogenase [NAD(P)+] activity	-3.62394	-2.18433	5/10	126,127,130,131,10170	ADH1C,ADH4,ADH6,ADH7,DHRS9
8_Member	GO Biological Processes	GO:0042572	retinol metabolic process	-2.78915	-1.49744	10/51	126,127,130,131,220,1558,7276,10170,57016,339761	ADH1C,ADH4,ADH6,ADH7,ALDH1A3,CYP2C8,TTR,DHRS9,AKR1B10,CYP27C1
8_Member	GO Biological Processes	GO:0006067	ethanol metabolic process	-2.72486	-1.44037	6/21	126,127,130,131,219,222	ADH1C,ADH4,ADH6,ADH7,ALDH1B1,ALDH3B2
8_Member	GO Biological Processes	GO:0034308	primary alcohol metabolic process	-2.42379	-1.18777	14/95	126,127,130,131,219,220,222,1558,1583,3479,7276,10170,57016,339761	ADH1C,ADH4,ADH6,ADH7,ALDH1B1,ALDH1A3,ALDH3B2,CYP2C8,CYP11A1,IGF1,TTR,DHRS9,AKR1B10,CYP27C1
8_Member	GO Molecular Functions	GO:0004745	NAD-retinol dehydrogenase activity	-2.17703	-0.990958	5/19	126,127,130,131,10170	ADH1C,ADH4,ADH6,ADH7,DHRS9
9_Summary	GO Biological Processes	GO:0048729	tissue morphogenesis	-18.5464	-15.5622	98/554	59,70,72,187,220,326,655,768,1281,1289,1301,1832,2138,2139,2195,2252,2296,2300,2304,2626,2668,2736,3091,3371,3488,3670,3690,3691,3853,3868,3872,4313,4633,4638,4776,4804,4867,5100,5268,5318,5979,6091,6299,6356,6422,6474,6495,6608,6768,6899,7020,7053,7137,7291,7471,7490,8091,8626,9048,9245,9423,10252,10468,10512,22943,23245,23322,26160,26585,29895,30812,43847,51176,51384,51676,54361,55036,55083,558…	ACTA2,ACTC1,ACTG2,APLNR,ALDH1A3,AIRE,BMP7,CA9,COL3A1,COL5A1,COL11A1,DSP,EYA1,EYA2,FAT1,FGF7,FOXC1,FOXL1,FOXE1,GATA4,GDNF,GLI2,HIF1A,TNC,IGFBP5,ISL1,ITGB3,ITGB4,KRT6A,KRT16,KRT17,MMP2,MYL2,MYLK,NFATC4,NGFR,NPHP1,PCDH8,SERPINB5,PKP2,RET,ROBO1,SALL1,CCL11,SFRP1,SHOX2,SIX1,SMO,ST14,TBX1,TFAP2A,TGM3,TNNI3,TWIST1,WNT1,WT1,HMGA2,TP63,ARTN,GCNT3,NTN1,SPRY1,FST,SEMA3C,DKK1,ASTN2,RPGRIP1L,IFT172,GREM1,MYLP…
9_Member	GO Biological Processes	GO:0048729	tissue morphogenesis	-18.5464	-15.5622	98/554	59,70,72,187,220,326,655,768,1281,1289,1301,1832,2138,2139,2195,2252,2296,2300,2304,2626,2668,2736,3091,3371,3488,3670,3690,3691,3853,3868,3872,4313,4633,4638,4776,4804,4867,5100,5268,5318,5979,6091,6299,6356,6422,6474,6495,6608,6768,6899,7020,7053,7137,7291,7471,7490,8091,8626,9048,9245,9423,10252,10468,10512,22943,23245,23322,26160,26585,29895,30812,43847,51176,51384,51676,54361,55036,55083,558…	ACTA2,ACTC1,ACTG2,APLNR,ALDH1A3,AIRE,BMP7,CA9,COL3A1,COL5A1,COL11A1,DSP,EYA1,EYA2,FAT1,FGF7,FOXC1,FOXL1,FOXE1,GATA4,GDNF,GLI2,HIF1A,TNC,IGFBP5,ISL1,ITGB3,ITGB4,KRT6A,KRT16,KRT17,MMP2,MYL2,MYLK,NFATC4,NGFR,NPHP1,PCDH8,SERPINB5,PKP2,RET,ROBO1,SALL1,CCL11,SFRP1,SHOX2,SIX1,SMO,ST14,TBX1,TFAP2A,TGM3,TNNI3,TWIST1,WNT1,WT1,HMGA2,TP63,ARTN,GCNT3,NTN1,SPRY1,FST,SEMA3C,DKK1,ASTN2,RPGRIP1L,IFT172,GREM1,MYLP…
9_Member	GO Biological Processes	GO:0002009	morphogenesis of an epithelium	-11.455	-9.17351	71/443	187,220,326,655,768,1289,2138,2195,2252,2304,2626,2668,2736,3091,3371,3488,3853,3868,3872,4313,4776,4804,4867,5100,5268,5979,6299,6356,6422,6495,6608,6768,7020,7053,7291,7471,7490,8626,9423,10252,10468,10512,23245,23322,26160,26585,30812,43847,51176,51384,51676,54361,55036,55083,55897,56963,57167,57545,57822,64478,79600,80326,84446,84870,115908,121643,123872,130497,170690,388389,388698	APLNR,ALDH1A3,AIRE,BMP7,CA9,COL5A1,EYA1,FAT1,FGF7,FOXE1,GATA4,GDNF,GLI2,HIF1A,TNC,IGFBP5,KRT6A,KRT16,KRT17,MMP2,NFATC4,NGFR,NPHP1,PCDH8,SERPINB5,RET,SALL1,CCL11,SFRP1,SIX1,SMO,ST14,TFAP2A,TGM3,TWIST1,WNT1,WT1,TP63,NTN1,SPRY1,FST,SEMA3C,ASTN2,RPGRIP1L,IFT172,GREM1,SOX8,KLK14,LEF1,WNT16,ASB2,WNT4,CCDC40,KIF26B,MESP1,RGMA,SALL4,CC2D2A,GRHL3,CSMD1,TCTN1,WNT10A,BRSK1,RSPO3,CTHRC1,FOXN4,DNAAF1,OSR1,ADA…
9_Member	GO Biological Processes	GO:0060562	epithelial tube morphogenesis	-4.84688	-3.24288	41/307	187,655,2138,2626,2668,2736,3091,4776,5979,6299,6356,6422,6495,6608,6768,7291,7471,7490,9423,10252,26160,26585,30812,51176,51676,54361,55036,55083,55897,56963,57167,57545,57822,64478,79600,115908,121643,123872,130497,170690,388389	APLNR,BMP7,EYA1,GATA4,GDNF,GLI2,HIF1A,NFATC4,RET,SALL1,CCL11,SFRP1,SIX1,SMO,ST14,TWIST1,WNT1,WT1,NTN1,SPRY1,IFT172,GREM1,SOX8,LEF1,ASB2,WNT4,CCDC40,KIF26B,MESP1,RGMA,SALL4,CC2D2A,GRHL3,CSMD1,TCTN1,CTHRC1,FOXN4,DNAAF1,OSR1,ADAMTS16,CCDC103
9_Member	GO Biological Processes	GO:0016331	morphogenesis of embryonic epithelium	-4.65953	-3.08	24/143	220,655,2668,3091,5100,5979,6422,6495,6768,7020,7291,8626,26160,26585,30812,51384,54361,56963,57167,57545,57822,79600,115908,130497	ALDH1A3,BMP7,GDNF,HIF1A,PCDH8,RET,SFRP1,SIX1,ST14,TFAP2A,TWIST1,TP63,IFT172,GREM1,SOX8,WNT16,WNT4,RGMA,SALL4,CC2D2A,GRHL3,TCTN1,CTHRC1,OSR1
9_Member	GO Biological Processes	GO:0001763	morphogenesis of a branching structure	-3.4167	-2.01127	24/171	655,1813,2138,2252,2668,2736,4776,6299,6356,6422,6495,6768,6997,7471,7490,8626,10252,10512,30812,51176,54361,64478,84870,170690	BMP7,DRD2,EYA1,FGF7,GDNF,GLI2,NFATC4,SALL1,CCL11,SFRP1,SIX1,ST14,TDGF1,WNT1,WT1,TP63,SPRY1,SEMA3C,SOX8,LEF1,WNT4,CSMD1,RSPO3,ADAMTS16
9_Member	GO Biological Processes	GO:0001838	embryonic epithelial tube formation	-3.39041	-1.99383	19/122	655,2668,3091,5979,6422,6495,6768,7291,26160,26585,30812,54361,56963,57167,57545,57822,79600,115908,130497	BMP7,GDNF,HIF1A,RET,SFRP1,SIX1,ST14,TWIST1,IFT172,GREM1,SOX8,WNT4,RGMA,SALL4,CC2D2A,GRHL3,TCTN1,CTHRC1,OSR1
9_Member	GO Biological Processes	GO:0072175	epithelial tube formation	-3.04276	-1.70839	19/130	655,2668,3091,5979,6422,6495,6768,7291,26160,26585,30812,54361,56963,57167,57545,57822,79600,115908,130497	BMP7,GDNF,HIF1A,RET,SFRP1,SIX1,ST14,TWIST1,IFT172,GREM1,SOX8,WNT4,RGMA,SALL4,CC2D2A,GRHL3,TCTN1,CTHRC1,OSR1
9_Member	GO Biological Processes	GO:0021915	neural tube development	-3.01348	-1.68163	21/151	655,2019,2736,3091,6422,6608,6768,7291,7471,8646,10512,23322,26160,56963,57167,57545,57822,79600,115908,145258,199221	BMP7,EN1,GLI2,HIF1A,SFRP1,SMO,ST14,TWIST1,WNT1,CHRD,SEMA3C,RPGRIP1L,IFT172,RGMA,SALL4,CC2D2A,GRHL3,TCTN1,CTHRC1,GSC,DZIP1L
9_Member	GO Biological Processes	GO:0061138	morphogenesis of a branching epithelium	-2.9891	-1.66382	22/162	655,2138,2252,2668,2736,4776,6299,6356,6422,6495,6768,7471,7490,8626,10252,10512,30812,51176,54361,64478,84870,170690	BMP7,EYA1,FGF7,GDNF,GLI2,NFATC4,SALL1,CCL11,SFRP1,SIX1,ST14,WNT1,WT1,TP63,SPRY1,SEMA3C,SOX8,LEF1,WNT4,CSMD1,RSPO3,ADAMTS16
9_Member	GO Biological Processes	GO:0035148	tube formation	-2.81703	-1.52146	20/146	655,2668,3091,5979,6422,6495,6768,7291,10913,26160,26585,30812,54361,56963,57167,57545,57822,79600,115908,130497	BMP7,GDNF,HIF1A,RET,SFRP1,SIX1,ST14,TWIST1,EDAR,IFT172,GREM1,SOX8,WNT4,RGMA,SALL4,CC2D2A,GRHL3,TCTN1,CTHRC1,OSR1
10_Summary	GO Molecular Functions	GO:0005539	glycosaminoglycan binding	-18.0953	-15.1473	58/234	176,655,1056,1289,1301,1311,1462,1511,1809,1833,2200,2252,3026,3053,3075,3697,4057,4192,4745,4753,5104,5118,5228,5270,5967,6354,6372,6373,6403,6422,7058,7059,7060,9982,10563,10631,23213,26279,50859,55576,55959,56925,57115,59352,64093,64094,84570,84659,84870,91522,114771,129804,130120,133584,145864,151887,202915,404037,5091,9536,10468,55753,56341,60495,79690,414149	ACAN,BMP7,CEL,COL5A1,COL11A1,COMP,VCAN,CTSG,DPYSL3,EPYC,FBN1,FGF7,HABP2,SERPIND1,CFH,ITIH1,LTF,MDK,NELL1,NELL2,SERPINA5,PCOLCE,PGF,SERPINE2,REG1A,CCL7,CXCL6,CXCL11,SELP,SFRP1,THBS2,THBS3,THBS4,FGFBP1,CXCL13,POSTN,SULF1,PLA2G2D,SPOCK3,STAB2,SULF2,LXN,PGLYRP4,LGR6,SMOC1,SMOC2,COL25A1,RNASE7,RSPO3,COL23A1,PGLYRP3,FBLN7,REG3G,EGFLAM,HAPLN3,CCDC80,TMEM184A,HAPLN4,PC,PTGES,FST,OGDHL,PRMT8,HPSE2,GAL3ST4…
10_Member	GO Molecular Functions	GO:0005539	glycosaminoglycan binding	-18.0953	-15.1473	58/234	176,655,1056,1289,1301,1311,1462,1511,1809,1833,2200,2252,3026,3053,3075,3697,4057,4192,4745,4753,5104,5118,5228,5270,5967,6354,6372,6373,6403,6422,7058,7059,7060,9982,10563,10631,23213,26279,50859,55576,55959,56925,57115,59352,64093,64094,84570,84659,84870,91522,114771,129804,130120,133584,145864,151887,202915,404037	ACAN,BMP7,CEL,COL5A1,COL11A1,COMP,VCAN,CTSG,DPYSL3,EPYC,FBN1,FGF7,HABP2,SERPIND1,CFH,ITIH1,LTF,MDK,NELL1,NELL2,SERPINA5,PCOLCE,PGF,SERPINE2,REG1A,CCL7,CXCL6,CXCL11,SELP,SFRP1,THBS2,THBS3,THBS4,FGFBP1,CXCL13,POSTN,SULF1,PLA2G2D,SPOCK3,STAB2,SULF2,LXN,PGLYRP4,LGR6,SMOC1,SMOC2,COL25A1,RNASE7,RSPO3,COL23A1,PGLYRP3,FBLN7,REG3G,EGFLAM,HAPLN3,CCDC80,TMEM184A,HAPLN4
10_Member	GO Molecular Functions	GO:0008201	heparin binding	-12.0908	-9.76352	40/168	655,1056,1289,1301,1311,1511,2200,2252,3053,3075,4057,4192,4745,4753,5104,5118,5228,5270,6354,6372,6373,6403,6422,7058,7059,7060,9982,10563,10631,26279,56925,59352,64093,64094,84570,84870,91522,129804,151887,202915	BMP7,CEL,COL5A1,COL11A1,COMP,CTSG,FBN1,FGF7,SERPIND1,CFH,LTF,MDK,NELL1,NELL2,SERPINA5,PCOLCE,PGF,SERPINE2,CCL7,CXCL6,CXCL11,SELP,SFRP1,THBS2,THBS3,THBS4,FGFBP1,CXCL13,POSTN,PLA2G2D,LXN,LGR6,SMOC1,SMOC2,COL25A1,RSPO3,COL23A1,FBLN7,CCDC80,TMEM184A
10_Member	GO Molecular Functions	GO:1901681	sulfur compound binding	-10.1807	-8.02226	49/267	655,1056,1289,1301,1311,1511,1809,2200,2252,3053,3075,4057,4192,4745,4753,5091,5104,5118,5228,5270,6354,6372,6373,6403,6422,7058,7059,7060,9536,9982,10468,10563,10631,26279,55753,56341,56925,59352,60495,64093,64094,79690,84570,84870,91522,129804,151887,202915,414149	BMP7,CEL,COL5A1,COL11A1,COMP,CTSG,DPYSL3,FBN1,FGF7,SERPIND1,CFH,LTF,MDK,NELL1,NELL2,PC,SERPINA5,PCOLCE,PGF,SERPINE2,CCL7,CXCL6,CXCL11,SELP,SFRP1,THBS2,THBS3,THBS4,PTGES,FGFBP1,FST,CXCL13,POSTN,PLA2G2D,OGDHL,PRMT8,LXN,LGR6,HPSE2,SMOC1,SMOC2,GAL3ST4,COL25A1,RSPO3,COL23A1,FBLN7,CCDC80,TMEM184A,ACBD7
11_Summary	GO Molecular Functions	GO:0004252	serine-type endopeptidase activity	-17.1177	-14.2014	48/174	629,715,716,1215,1511,1513,2161,2191,3003,3026,3426,4057,4313,4314,4316,4318,4319,4320,4322,5122,5328,5624,5644,5646,5653,5654,6768,7093,7177,8492,9028,9407,9622,11202,26085,28983,43847,43849,54760,54933,56649,64063,64499,94031,162494,221191,339967,344805,57628,726,1179,1510,4224,4325,5069,6422,7345,8038,8745,9099,9427,9507,9635,10863,11131,22802,25825,27299,56675,56999,60676,64066,79747,83714,84…	CFB,C1R,C1S,CMA1,CTSG,CTSK,F12,FAP,GZMK,HABP2,CFI,LTF,MMP2,MMP3,MMP7,MMP9,MMP10,MMP11,MMP13,PCSK1,PLAU,PROC,PRSS1,PRSS3,KLK6,HTRA1,ST14,TLL2,TPSAB1,PRSS12,RHBDL1,TMPRSS11D,KLK4,KLK8,KLK13,TMPRSS11E,KLK14,KLK12,PCSK4,RHBDL2,TMPRSS4,PRSS22,TPSB2,HTRA3,RHBDL3,PRSS54,TMPRSS11A,TMPRSS7,DPP10,CAPN5,CLCA1,CTSE,MEP1A,MMP16,PAPPA,SFRP1,UCHL1,ADAM12,ADAM23,USP2,ECEL1,ADAMTS4,CLCA2,ADAM28,CAPN11,CLCA4,BACE2…
11_Member	GO Molecular Functions	GO:0004252	serine-type endopeptidase activity	-17.1177	-14.2014	48/174	629,715,716,1215,1511,1513,2161,2191,3003,3026,3426,4057,4313,4314,4316,4318,4319,4320,4322,5122,5328,5624,5644,5646,5653,5654,6768,7093,7177,8492,9028,9407,9622,11202,26085,28983,43847,43849,54760,54933,56649,64063,64499,94031,162494,221191,339967,344805	CFB,C1R,C1S,CMA1,CTSG,CTSK,F12,FAP,GZMK,HABP2,CFI,LTF,MMP2,MMP3,MMP7,MMP9,MMP10,MMP11,MMP13,PCSK1,PLAU,PROC,PRSS1,PRSS3,KLK6,HTRA1,ST14,TLL2,TPSAB1,PRSS12,RHBDL1,TMPRSS11D,KLK4,KLK8,KLK13,TMPRSS11E,KLK14,KLK12,PCSK4,RHBDL2,TMPRSS4,PRSS22,TPSB2,HTRA3,RHBDL3,PRSS54,TMPRSS11A,TMPRSS7
11_Member	GO Molecular Functions	GO:0008236	serine-type peptidase activity	-16.0483	-13.2934	49/191	629,715,716,1215,1511,1513,2161,2191,3003,3026,3426,4057,4313,4314,4316,4318,4319,4320,4322,5122,5328,5624,5644,5646,5653,5654,6768,7093,7177,8492,9028,9407,9622,11202,26085,28983,43847,43849,54760,54933,56649,57628,64063,64499,94031,162494,221191,339967,344805	CFB,C1R,C1S,CMA1,CTSG,CTSK,F12,FAP,GZMK,HABP2,CFI,LTF,MMP2,MMP3,MMP7,MMP9,MMP10,MMP11,MMP13,PCSK1,PLAU,PROC,PRSS1,PRSS3,KLK6,HTRA1,ST14,TLL2,TPSAB1,PRSS12,RHBDL1,TMPRSS11D,KLK4,KLK8,KLK13,TMPRSS11E,KLK14,KLK12,PCSK4,RHBDL2,TMPRSS4,DPP10,PRSS22,TPSB2,HTRA3,RHBDL3,PRSS54,TMPRSS11A,TMPRSS7
11_Member	GO Molecular Functions	GO:0004175	endopeptidase activity	-15.9623	-13.2396	79/431	629,715,716,726,1179,1215,1510,1511,1513,2161,2191,3003,3026,3426,4057,4224,4313,4314,4316,4318,4319,4320,4322,4325,5069,5122,5328,5624,5644,5646,5653,5654,6422,6768,7093,7177,7345,8038,8492,8745,9028,9099,9407,9427,9507,9622,9635,10863,11131,11202,22802,25825,26085,27299,28983,43847,43849,54760,54933,56649,56675,56999,60676,64063,64066,64499,79747,83714,84290,92291,94031,140766,162494,170690,170…	CFB,C1R,C1S,CAPN5,CLCA1,CMA1,CTSE,CTSG,CTSK,F12,FAP,GZMK,HABP2,CFI,LTF,MEP1A,MMP2,MMP3,MMP7,MMP9,MMP10,MMP11,MMP13,MMP16,PAPPA,PCSK1,PLAU,PROC,PRSS1,PRSS3,KLK6,HTRA1,SFRP1,ST14,TLL2,TPSAB1,UCHL1,ADAM12,PRSS12,ADAM23,RHBDL1,USP2,TMPRSS11D,ECEL1,ADAMTS4,KLK4,CLCA2,ADAM28,CAPN11,KLK8,CLCA4,BACE2,KLK13,ADAMDEC1,TMPRSS11E,KLK14,KLK12,PCSK4,RHBDL2,TMPRSS4,NRIP3,ADAMTS9,PAPPA2,PRSS22,MMP27,TPSB2,ADGB,NR…
11_Member	GO Molecular Functions	GO:0017171	serine hydrolase activity	-15.6545	-12.952	49/195	629,715,716,1215,1511,1513,2161,2191,3003,3026,3426,4057,4313,4314,4316,4318,4319,4320,4322,5122,5328,5624,5644,5646,5653,5654,6768,7093,7177,8492,9028,9407,9622,11202,26085,28983,43847,43849,54760,54933,56649,57628,64063,64499,94031,162494,221191,339967,344805	CFB,C1R,C1S,CMA1,CTSG,CTSK,F12,FAP,GZMK,HABP2,CFI,LTF,MMP2,MMP3,MMP7,MMP9,MMP10,MMP11,MMP13,PCSK1,PLAU,PROC,PRSS1,PRSS3,KLK6,HTRA1,ST14,TLL2,TPSAB1,PRSS12,RHBDL1,TMPRSS11D,KLK4,KLK8,KLK13,TMPRSS11E,KLK14,KLK12,PCSK4,RHBDL2,TMPRSS4,DPP10,PRSS22,TPSB2,HTRA3,RHBDL3,PRSS54,TMPRSS11A,TMPRSS7
11_Member	GO Molecular Functions	GO:0008233	peptidase activity	-13.2439	-10.801	93/615	629,715,716,726,1179,1215,1360,1363,1510,1511,1513,1800,2161,2191,2687,3003,3026,3426,4057,4224,4313,4314,4316,4318,4319,4320,4322,4325,5069,5122,5328,5624,5644,5646,5653,5654,6422,6768,7093,7177,7345,8038,8492,8532,8745,9028,9099,9407,9427,9507,9622,9635,10863,11131,11202,22802,25825,26085,27299,28983,43847,43849,51200,54760,54933,56649,56675,56999,57628,60676,64063,64066,64499,79747,79841,83714…	CFB,C1R,C1S,CAPN5,CLCA1,CMA1,CPB1,CPE,CTSE,CTSG,CTSK,DPEP1,F12,FAP,GGT5,GZMK,HABP2,CFI,LTF,MEP1A,MMP2,MMP3,MMP7,MMP9,MMP10,MMP11,MMP13,MMP16,PAPPA,PCSK1,PLAU,PROC,PRSS1,PRSS3,KLK6,HTRA1,SFRP1,ST14,TLL2,TPSAB1,UCHL1,ADAM12,PRSS12,CPZ,ADAM23,RHBDL1,USP2,TMPRSS11D,ECEL1,ADAMTS4,KLK4,CLCA2,ADAM28,CAPN11,KLK8,CLCA4,BACE2,KLK13,ADAMDEC1,TMPRSS11E,KLK14,KLK12,CPA4,PCSK4,RHBDL2,TMPRSS4,NRIP3,ADAMTS9,DPP1…
12_Summary	GO Cellular Components	GO:0044297	cell body	-17.116	-14.2014	94/544	59,70,72,116,150,460,477,482,491,773,775,1137,1233,1261,1740,1809,1813,1996,2044,2048,2558,2596,2674,2695,2784,2891,2898,2901,3208,3356,3736,3737,3752,3756,3776,3780,3782,3783,3798,4130,4131,4345,4804,4914,4920,5122,5136,5176,5274,5368,5798,5957,5979,6285,6509,6530,6620,6712,6861,6863,6869,7043,7070,7345,8507,9362,9479,9600,9627,10439,11075,23245,23426,25946,26047,50940,51083,57125,57537,57565,57…	ACTA2,ACTC1,ACTG2,ADCYAP1,ADRA2A,ASTN1,ATP1A2,ATP1B2,ATP2B2,CACNA1A,CACNA1C,CHRNA4,CCR4,CNGA3,DLG2,DPYSL3,DRD2,ELAVL4,EPHA5,EPHB2,GABRA5,GAP43,GFRA1,GIP,GNB3,GRIA2,GRIK2,GRIK5,HPCA,HTR2A,KCNA1,KCNA2,KCND3,KCNH1,KCNK2,KCNN1,KCNN3,KCNN4,KIF5A,MAP1A,MAP1B,CD200,NGFR,NTRK1,ROR2,PCSK1,PDE1A,SERPINF1,SERPINI1,PNOC,PTPRN,RCVRN,RET,S100B,SLC1A4,SLC6A2,SNCB,SPTBN2,SYT5,TAC1,TACR1,TGFB3,THY1,UCHL1,ENC1,CPN…
12_Member	GO Cellular Components	GO:0044297	cell body	-17.116	-14.2014	94/544	59,70,72,116,150,460,477,482,491,773,775,1137,1233,1261,1740,1809,1813,1996,2044,2048,2558,2596,2674,2695,2784,2891,2898,2901,3208,3356,3736,3737,3752,3756,3776,3780,3782,3783,3798,4130,4131,4345,4804,4914,4920,5122,5136,5176,5274,5368,5798,5957,5979,6285,6509,6530,6620,6712,6861,6863,6869,7043,7070,7345,8507,9362,9479,9600,9627,10439,11075,23245,23426,25946,26047,50940,51083,57125,57537,57565,57…	ACTA2,ACTC1,ACTG2,ADCYAP1,ADRA2A,ASTN1,ATP1A2,ATP1B2,ATP2B2,CACNA1A,CACNA1C,CHRNA4,CCR4,CNGA3,DLG2,DPYSL3,DRD2,ELAVL4,EPHA5,EPHB2,GABRA5,GAP43,GFRA1,GIP,GNB3,GRIA2,GRIK2,GRIK5,HPCA,HTR2A,KCNA1,KCNA2,KCND3,KCNH1,KCNK2,KCNN1,KCNN3,KCNN4,KIF5A,MAP1A,MAP1B,CD200,NGFR,NTRK1,ROR2,PCSK1,PDE1A,SERPINF1,SERPINI1,PNOC,PTPRN,RCVRN,RET,S100B,SLC1A4,SLC6A2,SNCB,SPTBN2,SYT5,TAC1,TACR1,TGFB3,THY1,UCHL1,ENC1,CPN…
12_Member	GO Cellular Components	GO:0043025	neuronal cell body	-14.714	-12.149	82/480	116,150,460,477,491,773,775,1137,1233,1261,1740,1813,1996,2044,2048,2558,2596,2674,2695,2891,2898,2901,3208,3356,3736,3737,3752,3756,3776,3780,3782,3783,3798,4130,4131,4345,4804,4914,4920,5122,5136,5176,5274,5368,5798,5957,5979,6285,6509,6530,6620,6712,6861,6863,7043,7070,7345,8507,9362,9627,10439,11075,23245,23426,25946,26047,50940,51083,57125,57537,57565,57699,57731,59284,63923,79791,94233,1143…	ADCYAP1,ADRA2A,ASTN1,ATP1A2,ATP2B2,CACNA1A,CACNA1C,CHRNA4,CCR4,CNGA3,DLG2,DRD2,ELAVL4,EPHA5,EPHB2,GABRA5,GAP43,GFRA1,GIP,GRIA2,GRIK2,GRIK5,HPCA,HTR2A,KCNA1,KCNA2,KCND3,KCNH1,KCNK2,KCNN1,KCNN3,KCNN4,KIF5A,MAP1A,MAP1B,CD200,NGFR,NTRK1,ROR2,PCSK1,PDE1A,SERPINF1,SERPINI1,PNOC,PTPRN,RCVRN,RET,S100B,SLC1A4,SLC6A2,SNCB,SPTBN2,SYT5,TAC1,TGFB3,THY1,UCHL1,ENC1,CPNE6,SNCAIP,OLFM1,STMN2,ASTN2,GRIP1,ZNF385A,C…
12_Member	GO Cellular Components	GO:0030425	dendrite	-13.0815	-10.6441	92/609	87,108,477,491,547,775,794,1137,1191,1261,1627,1813,1996,2044,2047,2048,2049,2558,2567,2596,2784,2891,2898,2901,2902,2903,2912,2915,2917,3208,3269,3356,3360,3736,3737,3752,3756,3798,4130,4131,4135,4355,4804,4908,4914,4920,5100,5122,5368,5662,5957,5979,6509,6608,6869,7070,7162,8492,8499,8572,8626,8831,9162,9362,9479,10381,10752,11178,23114,23413,23426,24141,25946,26047,50944,57125,57537,57549,5755…	ACTN1,ADCY2,ATP1A2,ATP2B2,KIF1A,CACNA1C,CALB2,CHRNA4,CLU,CNGA3,DBN1,DRD2,ELAVL4,EPHA5,EPHB1,EPHB2,EPHB3,GABRA5,GABRG3,GAP43,GNB3,GRIA2,GRIK2,GRIK5,GRIN1,GRIN2A,GRM2,GRM5,GRM7,HPCA,HRH1,HTR2A,HTR4,KCNA1,KCNA2,KCND3,KCNH1,KIF5A,MAP1A,MAP1B,MAP6,MPP2,NGFR,NTF3,NTRK1,ROR2,PCDH8,PCSK1,PNOC,PSD,RCVRN,RET,SLC1A4,SMO,TACR1,THY1,TPBG,PRSS12,PPFIA2,PDLIM4,TP63,SYNGAP1,DGKI,CPNE6,MAPK8IP1,TUBB3,CHL1,LZTS1,N…
12_Member	GO Cellular Components	GO:0097447	dendritic tree	-12.9963	-10.5642	92/611	87,108,477,491,547,775,794,1137,1191,1261,1627,1813,1996,2044,2047,2048,2049,2558,2567,2596,2784,2891,2898,2901,2902,2903,2912,2915,2917,3208,3269,3356,3360,3736,3737,3752,3756,3798,4130,4131,4135,4355,4804,4908,4914,4920,5100,5122,5368,5662,5957,5979,6509,6608,6869,7070,7162,8492,8499,8572,8626,8831,9162,9362,9479,10381,10752,11178,23114,23413,23426,24141,25946,26047,50944,57125,57537,57549,5755…	ACTN1,ADCY2,ATP1A2,ATP2B2,KIF1A,CACNA1C,CALB2,CHRNA4,CLU,CNGA3,DBN1,DRD2,ELAVL4,EPHA5,EPHB1,EPHB2,EPHB3,GABRA5,GABRG3,GAP43,GNB3,GRIA2,GRIK2,GRIK5,GRIN1,GRIN2A,GRM2,GRM5,GRM7,HPCA,HRH1,HTR2A,HTR4,KCNA1,KCNA2,KCND3,KCNH1,KIF5A,MAP1A,MAP1B,MAP6,MPP2,NGFR,NTF3,NTRK1,ROR2,PCDH8,PCSK1,PNOC,PSD,RCVRN,RET,SLC1A4,SMO,TACR1,THY1,TPBG,PRSS12,PPFIA2,PDLIM4,TP63,SYNGAP1,DGKI,CPNE6,MAPK8IP1,TUBB3,CHL1,LZTS1,N…
12_Member	GO Cellular Components	GO:0030424	axon	-12.7391	-10.3377	93/627	150,547,794,1261,1496,1627,1740,1809,1813,1996,2044,2047,2048,2571,2596,2674,2898,2901,2902,2912,2917,3091,3208,3356,3736,3737,3756,3776,3798,4130,4131,4135,4345,4804,4908,4914,4922,5020,5122,5176,5368,5798,5979,6091,6328,6571,6616,6620,6804,6861,6863,7070,7162,7345,8120,8492,8499,9162,9362,9479,10381,10409,10439,11075,23057,23114,23413,23566,24141,25791,26047,27242,29993,50861,53942,57549,57731,…	ADRA2A,KIF1A,CALB2,CNGA3,CTNNA2,DBN1,DLG2,DPYSL3,DRD2,ELAVL4,EPHA5,EPHB1,EPHB2,GAD1,GAP43,GFRA1,GRIK2,GRIK5,GRIN1,GRM2,GRM7,HIF1A,HPCA,HTR2A,KCNA1,KCNA2,KCNH1,KCNK2,KIF5A,MAP1A,MAP1B,MAP6,CD200,NGFR,NTF3,NTRK1,NTS,OXT,PCSK1,SERPINF1,PNOC,PTPRN,RET,ROBO1,SCN3A,SLC18A2,SNAP25,SNCB,STX1A,SYT5,TAC1,THY1,TPBG,UCHL1,AP3B2,PRSS12,PPFIA2,DGKI,CPNE6,MAPK8IP1,TUBB3,BASP1,OLFM1,STMN2,NMNAT2,NFASC,NCS1,LPAR3…
12_Member	GO Cellular Components	GO:0043204	perikaryon	-7.72931	-5.78477	31/153	116,460,775,1261,1740,1813,1996,2596,2898,2901,3208,3736,3737,3756,3798,4131,4804,5122,5274,5798,5957,9362,10439,23245,23426,26047,50940,57537,57699,94233,349667	ADCYAP1,ASTN1,CACNA1C,CNGA3,DLG2,DRD2,ELAVL4,GAP43,GRIK2,GRIK5,HPCA,KCNA1,KCNA2,KCNH1,KIF5A,MAP1B,NGFR,PCSK1,SERPINI1,PTPRN,RCVRN,CPNE6,OLFM1,ASTN2,GRIP1,CNTNAP2,PDE11A,SORCS2,CPNE5,OPN4,RTN4RL2
13_Summary	GO Biological Processes	GO:0042330	taxis	-17.0074	-14.1233	90/510	399,643,655,658,1232,1233,1235,1236,1237,1511,1673,1749,1907,1946,1960,2042,2044,2047,2048,2049,2252,2596,2668,2676,2736,2829,3053,3269,3670,3690,3798,4009,4192,4684,4804,4908,4914,4917,5228,5328,5979,6091,6346,6354,6356,6357,6361,6363,6366,6369,6370,6372,6373,6387,6504,6608,7162,7412,7857,8061,8600,9048,9211,9423,9547,10381,10501,10512,10563,10570,10752,23114,23768,51176,53942,55740,57549,57555,…	RHOH,CXCR5,BMP7,BMPR1B,CCR3,CCR4,CCR6,CCR7,CCR8,CTSG,DEFB4A,DLX5,EDN2,EFNA5,EGR3,EPHA3,EPHA5,EPHB1,EPHB2,EPHB3,FGF7,GAP43,GDNF,GFRA3,GLI2,XCR1,SERPIND1,HRH1,ISL1,ITGB3,KIF5A,LMX1A,MDK,NCAM1,NGFR,NTF3,NTRK1,NTN3,PGF,PLAU,RET,ROBO1,CCL1,CCL7,CCL11,CCL13,CCL17,CCL19,CCL21,CCL24,CCL25,CXCL6,CXCL11,CXCL12,SLAMF1,SMO,TPBG,VCAM1,SCG2,FOSL1,TNFSF11,ARTN,LGI1,NTN1,CXCL14,TUBB3,SEMA6B,SEMA3C,CXCL13,DPYSL4,…
13_Member	GO Biological Processes	GO:0042330	taxis	-17.0074	-14.1233	90/510	399,643,655,658,1232,1233,1235,1236,1237,1511,1673,1749,1907,1946,1960,2042,2044,2047,2048,2049,2252,2596,2668,2676,2736,2829,3053,3269,3670,3690,3798,4009,4192,4684,4804,4908,4914,4917,5228,5328,5979,6091,6346,6354,6356,6357,6361,6363,6366,6369,6370,6372,6373,6387,6504,6608,7162,7412,7857,8061,8600,9048,9211,9423,9547,10381,10501,10512,10563,10570,10752,23114,23768,51176,53942,55740,57549,57555,…	RHOH,CXCR5,BMP7,BMPR1B,CCR3,CCR4,CCR6,CCR7,CCR8,CTSG,DEFB4A,DLX5,EDN2,EFNA5,EGR3,EPHA3,EPHA5,EPHB1,EPHB2,EPHB3,FGF7,GAP43,GDNF,GFRA3,GLI2,XCR1,SERPIND1,HRH1,ISL1,ITGB3,KIF5A,LMX1A,MDK,NCAM1,NGFR,NTF3,NTRK1,NTN3,PGF,PLAU,RET,ROBO1,CCL1,CCL7,CCL11,CCL13,CCL17,CCL19,CCL21,CCL24,CCL25,CXCL6,CXCL11,CXCL12,SLAMF1,SMO,TPBG,VCAM1,SCG2,FOSL1,TNFSF11,ARTN,LGI1,NTN1,CXCL14,TUBB3,SEMA6B,SEMA3C,CXCL13,DPYSL4,…
13_Member	GO Biological Processes	GO:0032989	cellular component morphogenesis	-16.5518	-13.7373	96/573	70,287,399,655,658,844,886,1496,1627,1749,1813,1907,1946,1952,1996,2042,2044,2047,2048,2049,2318,2596,2668,2676,2736,2817,3670,3691,3798,4009,4130,4131,4135,4192,4629,4633,4684,4804,4892,4908,4914,4917,5803,5979,6091,6285,6387,6608,7140,7162,7345,8128,8522,9048,9201,9211,9423,9576,10381,10501,10512,10570,10752,11055,11063,11155,11202,22865,23026,23114,23768,25802,25987,26047,29993,50944,51778,518…	ACTC1,ANK2,RHOH,BMP7,BMPR1B,CASQ1,CCKAR,CTNNA2,DBN1,DLX5,DRD2,EDN2,EFNA5,CELSR2,ELAVL4,EPHA3,EPHA5,EPHB1,EPHB2,EPHB3,FLNC,GAP43,GDNF,GFRA3,GLI2,GPC1,ISL1,ITGB4,KIF5A,LMX1A,MAP1A,MAP1B,MAP6,MDK,MYH11,MYL2,NCAM1,NGFR,NRAP,NTF3,NTRK1,NTN3,PTPRZ1,RET,ROBO1,S100B,CXCL12,SMO,TNNT3,TPBG,UCHL1,ST8SIA2,GAS7,ARTN,DCLK1,LGI1,NTN1,SPAG6,TUBB3,SEMA6B,SEMA3C,DPYSL4,CHL1,ZPBP,SOX30,LDB3,KLK8,SLITRK3,MYO16,NFASC…
13_Member	GO Biological Processes	GO:0006935	chemotaxis	-16.2371	-13.4352	88/506	399,643,655,658,1232,1233,1235,1236,1237,1511,1673,1749,1907,1946,1960,2042,2044,2047,2048,2049,2252,2596,2668,2676,2736,2829,3053,3269,3670,3690,3798,4009,4192,4684,4804,4908,4914,4917,5228,5328,5979,6091,6346,6354,6356,6357,6361,6363,6366,6369,6370,6372,6373,6387,6504,6608,7162,7412,7857,8061,8600,9048,9211,9423,9547,10381,10501,10512,10563,10570,10752,23114,23768,51176,53942,55740,57549,59352,…	RHOH,CXCR5,BMP7,BMPR1B,CCR3,CCR4,CCR6,CCR7,CCR8,CTSG,DEFB4A,DLX5,EDN2,EFNA5,EGR3,EPHA3,EPHA5,EPHB1,EPHB2,EPHB3,FGF7,GAP43,GDNF,GFRA3,GLI2,XCR1,SERPIND1,HRH1,ISL1,ITGB3,KIF5A,LMX1A,MDK,NCAM1,NGFR,NTF3,NTRK1,NTN3,PGF,PLAU,RET,ROBO1,CCL1,CCL7,CCL11,CCL13,CCL17,CCL19,CCL21,CCL24,CCL25,CXCL6,CXCL11,CXCL12,SLAMF1,SMO,TPBG,VCAM1,SCG2,FOSL1,TNFSF11,ARTN,LGI1,NTN1,CXCL14,TUBB3,SEMA6B,SEMA3C,CXCL13,DPYSL4,…
13_Member	GO Biological Processes	GO:0031175	neuron projection development	-14.748	-12.1655	99/639	116,399,640,655,658,886,1496,1627,1749,1813,1907,1946,1952,1996,2042,2044,2047,2048,2049,2596,2668,2674,2676,2736,2861,2917,3670,3798,4009,4130,4131,4135,4313,4684,4804,4908,4914,4917,4974,5662,5803,5979,6091,6285,6387,6608,7162,7345,8128,8522,8831,9048,9201,9211,9423,9576,10083,10100,10381,10501,10512,10570,10752,11020,11075,11202,22865,23026,23114,23426,23768,25987,26047,27242,29993,50861,50944…	ADCYAP1,RHOH,BLK,BMP7,BMPR1B,CCKAR,CTNNA2,DBN1,DLX5,DRD2,EDN2,EFNA5,CELSR2,ELAVL4,EPHA3,EPHA5,EPHB1,EPHB2,EPHB3,GAP43,GDNF,GFRA1,GFRA3,GLI2,GPR37,GRM7,ISL1,KIF5A,LMX1A,MAP1A,MAP1B,MAP6,MMP2,NCAM1,NGFR,NTF3,NTRK1,NTN3,OMG,PSD,PTPRZ1,RET,ROBO1,S100B,CXCL12,SMO,TPBG,UCHL1,ST8SIA2,GAS7,SYNGAP1,ARTN,DCLK1,LGI1,NTN1,SPAG6,USH1C,TSPAN2,TUBB3,SEMA6B,SEMA3C,DPYSL4,CHL1,IFT27,STMN2,KLK8,SLITRK3,MYO16,NFASC…
13_Member	GO Biological Processes	GO:0048858	cell projection morphogenesis	-13.6914	-11.1906	78/463	399,655,658,886,1496,1627,1749,1813,1907,1946,1952,1996,2042,2044,2047,2048,2049,2596,2668,2676,2736,3670,3798,4009,4130,4131,4135,4192,4684,4804,4908,4914,4917,5803,5979,6091,6285,6387,6608,7162,7345,8128,8522,9048,9201,9211,9423,9576,10381,10501,10512,10570,10752,11202,22865,23026,23114,23768,25987,26047,29993,50944,53942,55740,57549,57731,59352,63923,64843,79600,84446,84665,91584,91653,128434,…	RHOH,BMP7,BMPR1B,CCKAR,CTNNA2,DBN1,DLX5,DRD2,EDN2,EFNA5,CELSR2,ELAVL4,EPHA3,EPHA5,EPHB1,EPHB2,EPHB3,GAP43,GDNF,GFRA3,GLI2,ISL1,KIF5A,LMX1A,MAP1A,MAP1B,MAP6,MDK,NCAM1,NGFR,NTF3,NTRK1,NTN3,PTPRZ1,RET,ROBO1,S100B,CXCL12,SMO,TPBG,UCHL1,ST8SIA2,GAS7,ARTN,DCLK1,LGI1,NTN1,SPAG6,TUBB3,SEMA6B,SEMA3C,DPYSL4,CHL1,KLK8,SLITRK3,MYO16,NFASC,FLRT2,TSKU,CNTNAP2,PACSIN1,SHANK1,CNTN5,ENAH,IGSF9,SPTBN4,LGR6,TNN,ISL…
13_Member	GO Biological Processes	GO:0048812	neuron projection morphogenesis	-13.6312	-11.1417	77/455	399,655,658,886,1496,1627,1749,1813,1907,1946,1952,1996,2042,2044,2047,2048,2049,2596,2668,2676,2736,3670,3798,4009,4130,4131,4135,4684,4804,4908,4914,4917,5803,5979,6091,6285,6387,6608,7162,7345,8128,8522,9048,9201,9211,9423,9576,10381,10501,10512,10570,10752,11202,22865,23026,23114,23768,25987,26047,29993,50944,53942,55740,57549,57731,59352,63923,64843,79600,84446,84665,91584,91653,128434,28329…	RHOH,BMP7,BMPR1B,CCKAR,CTNNA2,DBN1,DLX5,DRD2,EDN2,EFNA5,CELSR2,ELAVL4,EPHA3,EPHA5,EPHB1,EPHB2,EPHB3,GAP43,GDNF,GFRA3,GLI2,ISL1,KIF5A,LMX1A,MAP1A,MAP1B,MAP6,NCAM1,NGFR,NTF3,NTRK1,NTN3,PTPRZ1,RET,ROBO1,S100B,CXCL12,SMO,TPBG,UCHL1,ST8SIA2,GAS7,ARTN,DCLK1,LGI1,NTN1,SPAG6,TUBB3,SEMA6B,SEMA3C,DPYSL4,CHL1,KLK8,SLITRK3,MYO16,NFASC,FLRT2,TSKU,CNTNAP2,PACSIN1,SHANK1,CNTN5,ENAH,IGSF9,SPTBN4,LGR6,TNN,ISL2,TC…
13_Member	GO Biological Processes	GO:0120039	plasma membrane bounded cell projection morphogenesis	-13.4245	-10.965	77/459	399,655,658,886,1496,1627,1749,1813,1907,1946,1952,1996,2042,2044,2047,2048,2049,2596,2668,2676,2736,3670,3798,4009,4130,4131,4135,4684,4804,4908,4914,4917,5803,5979,6091,6285,6387,6608,7162,7345,8128,8522,9048,9201,9211,9423,9576,10381,10501,10512,10570,10752,11202,22865,23026,23114,23768,25987,26047,29993,50944,53942,55740,57549,57731,59352,63923,64843,79600,84446,84665,91584,91653,128434,28329…	RHOH,BMP7,BMPR1B,CCKAR,CTNNA2,DBN1,DLX5,DRD2,EDN2,EFNA5,CELSR2,ELAVL4,EPHA3,EPHA5,EPHB1,EPHB2,EPHB3,GAP43,GDNF,GFRA3,GLI2,ISL1,KIF5A,LMX1A,MAP1A,MAP1B,MAP6,NCAM1,NGFR,NTF3,NTRK1,NTN3,PTPRZ1,RET,ROBO1,S100B,CXCL12,SMO,TPBG,UCHL1,ST8SIA2,GAS7,ARTN,DCLK1,LGI1,NTN1,SPAG6,TUBB3,SEMA6B,SEMA3C,DPYSL4,CHL1,KLK8,SLITRK3,MYO16,NFASC,FLRT2,TSKU,CNTNAP2,PACSIN1,SHANK1,CNTN5,ENAH,IGSF9,SPTBN4,LGR6,TNN,ISL2,TC…
13_Member	GO Biological Processes	GO:0000902	cell morphogenesis	-13.2964	-10.8426	99/673	87,399,655,658,886,1191,1306,1365,1496,1627,1749,1813,1907,1946,1952,1996,2042,2044,2047,2048,2049,2195,2596,2668,2676,2736,3670,3690,3798,4009,4130,4131,4135,4192,4684,4804,4908,4914,4917,5803,5979,6091,6285,6387,6608,6768,7162,7345,8128,8522,9048,9201,9211,9423,9576,10381,10486,10501,10512,10570,10752,11202,22865,22943,23026,23114,23768,25946,25987,26047,26585,29993,50944,51176,53942,55740,5754…	ACTN1,RHOH,BMP7,BMPR1B,CCKAR,CLU,COL15A1,CLDN3,CTNNA2,DBN1,DLX5,DRD2,EDN2,EFNA5,CELSR2,ELAVL4,EPHA3,EPHA5,EPHB1,EPHB2,EPHB3,FAT1,GAP43,GDNF,GFRA3,GLI2,ISL1,ITGB3,KIF5A,LMX1A,MAP1A,MAP1B,MAP6,MDK,NCAM1,NGFR,NTF3,NTRK1,NTN3,PTPRZ1,RET,ROBO1,S100B,CXCL12,SMO,ST14,TPBG,UCHL1,ST8SIA2,GAS7,ARTN,DCLK1,LGI1,NTN1,SPAG6,TUBB3,CAP2,SEMA6B,SEMA3C,DPYSL4,CHL1,KLK8,SLITRK3,DKK1,MYO16,NFASC,FLRT2,ZNF385A,TSKU,C…
13_Member	GO Biological Processes	GO:0061564	axon development	-12.8037	-10.3922	67/380	399,655,658,886,1496,1749,1813,1907,1946,2042,2044,2047,2048,2049,2596,2668,2676,2736,2917,3670,3798,4009,4130,4131,4313,4684,4804,4914,4917,5803,5979,6091,6285,6387,6608,7345,9048,9201,9211,9423,10100,10381,10501,10512,10752,22865,23114,23768,25987,27242,53942,55740,57549,57731,59352,63923,64843,79600,84446,84665,91584,91653,128434,283297,284656,349667,389549	RHOH,BMP7,BMPR1B,CCKAR,CTNNA2,DLX5,DRD2,EDN2,EFNA5,EPHA3,EPHA5,EPHB1,EPHB2,EPHB3,GAP43,GDNF,GFRA3,GLI2,GRM7,ISL1,KIF5A,LMX1A,MAP1A,MAP1B,MMP2,NCAM1,NGFR,NTRK1,NTN3,PTPRZ1,RET,ROBO1,S100B,CXCL12,SMO,UCHL1,ARTN,DCLK1,LGI1,NTN1,TSPAN2,TUBB3,SEMA6B,SEMA3C,CHL1,SLITRK3,NFASC,FLRT2,TSKU,TNFRSF21,CNTN5,ENAH,IGSF9,SPTBN4,LGR6,TNN,ISL2,TCTN1,BRSK1,MYPN,PLXNA4,BOC,VSTM2L,OR10A4,EPHA10,RTN4RL2,FEZF1
13_Member	GO Biological Processes	GO:0032990	cell part morphogenesis	-12.7431	-10.3377	78/482	399,655,658,886,1496,1627,1749,1813,1907,1946,1952,1996,2042,2044,2047,2048,2049,2596,2668,2676,2736,3670,3798,4009,4130,4131,4135,4192,4684,4804,4908,4914,4917,5803,5979,6091,6285,6387,6608,7162,7345,8128,8522,9048,9201,9211,9423,9576,10381,10501,10512,10570,10752,11202,22865,23026,23114,23768,25987,26047,29993,50944,53942,55740,57549,57731,59352,63923,64843,79600,84446,84665,91584,91653,128434,…	RHOH,BMP7,BMPR1B,CCKAR,CTNNA2,DBN1,DLX5,DRD2,EDN2,EFNA5,CELSR2,ELAVL4,EPHA3,EPHA5,EPHB1,EPHB2,EPHB3,GAP43,GDNF,GFRA3,GLI2,ISL1,KIF5A,LMX1A,MAP1A,MAP1B,MAP6,MDK,NCAM1,NGFR,NTF3,NTRK1,NTN3,PTPRZ1,RET,ROBO1,S100B,CXCL12,SMO,TPBG,UCHL1,ST8SIA2,GAS7,ARTN,DCLK1,LGI1,NTN1,SPAG6,TUBB3,SEMA6B,SEMA3C,DPYSL4,CHL1,KLK8,SLITRK3,MYO16,NFASC,FLRT2,TSKU,CNTNAP2,PACSIN1,SHANK1,CNTN5,ENAH,IGSF9,SPTBN4,LGR6,TNN,ISL…
13_Member	GO Biological Processes	GO:0000904	cell morphogenesis involved in differentiation	-12.6461	-10.2544	82/522	87,399,655,658,886,1306,1365,1496,1749,1813,1907,1946,1952,1996,2042,2044,2047,2048,2049,2195,2596,2668,2676,2736,3670,3690,3798,4009,4130,4131,4135,4684,4804,4914,4917,5803,5979,6091,6285,6387,6608,6768,7162,7345,9048,9201,9211,9423,10381,10501,10512,10752,22865,22943,23114,23768,25946,25987,50944,51176,53942,55740,57549,57731,59352,63923,64843,79600,79778,80781,84168,84446,84665,91584,91653,922…	ACTN1,RHOH,BMP7,BMPR1B,CCKAR,COL15A1,CLDN3,CTNNA2,DLX5,DRD2,EDN2,EFNA5,CELSR2,ELAVL4,EPHA3,EPHA5,EPHB1,EPHB2,EPHB3,FAT1,GAP43,GDNF,GFRA3,GLI2,ISL1,ITGB3,KIF5A,LMX1A,MAP1A,MAP1B,MAP6,NCAM1,NGFR,NTRK1,NTN3,PTPRZ1,RET,ROBO1,S100B,CXCL12,SMO,ST14,TPBG,UCHL1,ARTN,DCLK1,LGI1,NTN1,TUBB3,SEMA6B,SEMA3C,CHL1,SLITRK3,DKK1,NFASC,FLRT2,ZNF385A,TSKU,SHANK1,LEF1,CNTN5,ENAH,IGSF9,SPTBN4,LGR6,TNN,ISL2,TCTN1,MICAL…
13_Member	GO Biological Processes	GO:0007409	axonogenesis	-12.4491	-10.0809	62/342	399,655,658,886,1496,1749,1813,1907,1946,2042,2044,2047,2048,2049,2596,2668,2676,2736,3670,3798,4009,4130,4131,4684,4804,4914,4917,5803,5979,6091,6285,6387,6608,7345,9048,9201,9211,9423,10381,10501,10512,10752,22865,23114,23768,25987,53942,55740,57549,57731,59352,63923,64843,79600,84446,84665,91584,91653,128434,283297,284656,389549	RHOH,BMP7,BMPR1B,CCKAR,CTNNA2,DLX5,DRD2,EDN2,EFNA5,EPHA3,EPHA5,EPHB1,EPHB2,EPHB3,GAP43,GDNF,GFRA3,GLI2,ISL1,KIF5A,LMX1A,MAP1A,MAP1B,NCAM1,NGFR,NTRK1,NTN3,PTPRZ1,RET,ROBO1,S100B,CXCL12,SMO,UCHL1,ARTN,DCLK1,LGI1,NTN1,TUBB3,SEMA6B,SEMA3C,CHL1,SLITRK3,NFASC,FLRT2,TSKU,CNTN5,ENAH,IGSF9,SPTBN4,LGR6,TNN,ISL2,TCTN1,BRSK1,MYPN,PLXNA4,BOC,VSTM2L,OR10A4,EPHA10,FEZF1
13_Member	GO Biological Processes	GO:0048667	cell morphogenesis involved in neuron differentiation	-11.6464	-9.34184	68/411	399,655,658,886,1496,1749,1813,1907,1946,1952,1996,2042,2044,2047,2048,2049,2596,2668,2676,2736,3670,3798,4009,4130,4131,4135,4684,4804,4914,4917,5803,5979,6091,6285,6387,6608,7162,7345,9048,9201,9211,9423,10381,10501,10512,10752,22865,23114,23768,25987,50944,53942,55740,57549,57731,59352,63923,64843,79600,84446,84665,91584,91653,92211,128434,283297,284656,389549	RHOH,BMP7,BMPR1B,CCKAR,CTNNA2,DLX5,DRD2,EDN2,EFNA5,CELSR2,ELAVL4,EPHA3,EPHA5,EPHB1,EPHB2,EPHB3,GAP43,GDNF,GFRA3,GLI2,ISL1,KIF5A,LMX1A,MAP1A,MAP1B,MAP6,NCAM1,NGFR,NTRK1,NTN3,PTPRZ1,RET,ROBO1,S100B,CXCL12,SMO,TPBG,UCHL1,ARTN,DCLK1,LGI1,NTN1,TUBB3,SEMA6B,SEMA3C,CHL1,SLITRK3,NFASC,FLRT2,TSKU,SHANK1,CNTN5,ENAH,IGSF9,SPTBN4,LGR6,TNN,ISL2,TCTN1,BRSK1,MYPN,PLXNA4,BOC,CDHR1,VSTM2L,OR10A4,EPHA10,FEZF1
13_Member	GO Biological Processes	GO:0097485	neuron projection guidance	-11.6307	-9.33007	47/228	399,655,658,1749,1946,2042,2044,2047,2048,2049,2596,2668,2676,2736,3670,3798,4009,4684,4804,4914,4917,5979,6091,6387,6608,9048,9211,9423,10381,10501,10512,10570,10752,23114,23768,53942,55740,57549,59352,64843,84665,91584,91653,128434,283297,284656,389549	RHOH,BMP7,BMPR1B,DLX5,EFNA5,EPHA3,EPHA5,EPHB1,EPHB2,EPHB3,GAP43,GDNF,GFRA3,GLI2,ISL1,KIF5A,LMX1A,NCAM1,NGFR,NTRK1,NTN3,RET,ROBO1,CXCL12,SMO,ARTN,LGI1,NTN1,TUBB3,SEMA6B,SEMA3C,DPYSL4,CHL1,NFASC,FLRT2,CNTN5,ENAH,IGSF9,LGR6,ISL2,MYPN,PLXNA4,BOC,VSTM2L,OR10A4,EPHA10,FEZF1
13_Member	GO Biological Processes	GO:0007411	axon guidance	-11.1262	-8.88404	46/227	399,655,658,1749,1946,2042,2044,2047,2048,2049,2596,2668,2676,2736,3670,3798,4009,4684,4804,4914,4917,5979,6091,6387,6608,9048,9211,9423,10381,10501,10512,10752,23114,23768,53942,55740,57549,59352,64843,84665,91584,91653,128434,283297,284656,389549	RHOH,BMP7,BMPR1B,DLX5,EFNA5,EPHA3,EPHA5,EPHB1,EPHB2,EPHB3,GAP43,GDNF,GFRA3,GLI2,ISL1,KIF5A,LMX1A,NCAM1,NGFR,NTRK1,NTN3,RET,ROBO1,CXCL12,SMO,ARTN,LGI1,NTN1,TUBB3,SEMA6B,SEMA3C,CHL1,NFASC,FLRT2,CNTN5,ENAH,IGSF9,LGR6,ISL2,MYPN,PLXNA4,BOC,VSTM2L,OR10A4,EPHA10,FEZF1
14_Summary	GO Cellular Components	GO:0097060	synaptic membrane	-17.0068	-14.1233	74/372	150,287,491,775,869,1000,1056,1134,1137,1607,1627,1740,1759,1813,2048,2558,2567,2568,2569,2891,2898,2901,2902,2903,2912,2915,2917,3356,3359,3690,3736,3737,3752,3756,3778,5100,5138,6530,6616,6804,8061,8082,8572,8745,8973,9162,9627,9699,9892,22865,22997,23017,23426,50944,53942,55584,57537,57555,57689,59284,64101,79953,80758,80852,81832,85445,112755,116444,133396,145581,254263,347730,386617,388336,8…	ADRA2A,ANK2,ATP2B2,CACNA1C,CBLN1,CDH2,CEL,CHRNA1,CHRNA4,DGKB,DBN1,DLG2,DNM1,DRD2,EPHB2,GABRA5,GABRG3,GABRP,GABRR1,GRIA2,GRIK2,GRIK5,GRIN1,GRIN2A,GRM2,GRM5,GRM7,HTR2A,HTR3A,ITGB3,KCNA1,KCNA2,KCND3,KCNH1,KCNMA1,PCDH8,PDE2A,SLC6A2,SNAP25,STX1A,FOSL1,SSPN,PDLIM4,ADAM23,CHRNA6,DGKI,SNCAIP,RIMS2,SNAP91,SLITRK3,IGSF9B,FAIM2,GRIP1,SHANK1,CNTN5,CHRNA9,SORCS2,NLGN2,LRRC4C,CACNG7,LRRC4,SYNDIG1,PRR7,GRIP2,NE…
14_Member	GO Cellular Components	GO:0097060	synaptic membrane	-17.0068	-14.1233	74/372	150,287,491,775,869,1000,1056,1134,1137,1607,1627,1740,1759,1813,2048,2558,2567,2568,2569,2891,2898,2901,2902,2903,2912,2915,2917,3356,3359,3690,3736,3737,3752,3756,3778,5100,5138,6530,6616,6804,8061,8082,8572,8745,8973,9162,9627,9699,9892,22865,22997,23017,23426,50944,53942,55584,57537,57555,57689,59284,64101,79953,80758,80852,81832,85445,112755,116444,133396,145581,254263,347730,386617,388336	ADRA2A,ANK2,ATP2B2,CACNA1C,CBLN1,CDH2,CEL,CHRNA1,CHRNA4,DGKB,DBN1,DLG2,DNM1,DRD2,EPHB2,GABRA5,GABRG3,GABRP,GABRR1,GRIA2,GRIK2,GRIK5,GRIN1,GRIN2A,GRM2,GRM5,GRM7,HTR2A,HTR3A,ITGB3,KCNA1,KCNA2,KCND3,KCNH1,KCNMA1,PCDH8,PDE2A,SLC6A2,SNAP25,STX1A,FOSL1,SSPN,PDLIM4,ADAM23,CHRNA6,DGKI,SNCAIP,RIMS2,SNAP91,SLITRK3,IGSF9B,FAIM2,GRIP1,SHANK1,CNTN5,CHRNA9,SORCS2,NLGN2,LRRC4C,CACNG7,LRRC4,SYNDIG1,PRR7,GRIP2,NE…
14_Member	GO Cellular Components	GO:0045211	postsynaptic membrane	-14.9512	-12.3376	58/271	150,287,491,775,869,1000,1056,1134,1137,1607,1627,1740,1813,2048,2558,2567,2568,2569,2891,2898,2901,2902,2903,2912,2915,2917,3356,3359,3690,3736,3752,3756,3778,5100,8082,8572,8973,22865,22997,23017,23426,50944,55584,57537,57555,57689,59284,64101,79953,80758,80852,81832,116444,145581,254263,347730,386617,388336	ADRA2A,ANK2,ATP2B2,CACNA1C,CBLN1,CDH2,CEL,CHRNA1,CHRNA4,DGKB,DBN1,DLG2,DRD2,EPHB2,GABRA5,GABRG3,GABRP,GABRR1,GRIA2,GRIK2,GRIK5,GRIN1,GRIN2A,GRM2,GRM5,GRM7,HTR2A,HTR3A,ITGB3,KCNA1,KCND3,KCNH1,KCNMA1,PCDH8,SSPN,PDLIM4,CHRNA6,SLITRK3,IGSF9B,FAIM2,GRIP1,SHANK1,CHRNA9,SORCS2,NLGN2,LRRC4C,CACNG7,LRRC4,SYNDIG1,PRR7,GRIP2,NETO1,GRIN3B,LRFN5,CNIH2,LRRTM1,KCTD8,SHISA6
14_Member	GO Cellular Components	GO:0098794	postsynapse	-10.7494	-8.55267	86/607	87,150,287,477,491,775,869,1000,1056,1134,1137,1607,1627,1740,1813,2048,2558,2567,2568,2569,2596,2891,2898,2901,2902,2903,2912,2915,2917,3208,3356,3359,3690,3736,3752,3756,3778,4131,4355,4804,5026,5100,5217,5662,6616,6712,6804,8082,8499,8572,8831,8973,9162,9201,9228,9478,10486,11178,22865,22997,23017,23362,23413,23426,50944,53335,55584,57537,57555,57689,59284,64101,64506,79953,80758,80852,81832,1…	ACTN1,ADRA2A,ANK2,ATP1A2,ATP2B2,CACNA1C,CBLN1,CDH2,CEL,CHRNA1,CHRNA4,DGKB,DBN1,DLG2,DRD2,EPHB2,GABRA5,GABRG3,GABRP,GABRR1,GAP43,GRIA2,GRIK2,GRIK5,GRIN1,GRIN2A,GRM2,GRM5,GRM7,HPCA,HTR2A,HTR3A,ITGB3,KCNA1,KCND3,KCNH1,KCNMA1,MAP1B,MPP2,NGFR,P2RX5,PCDH8,PFN2,PSD,SNAP25,SPTBN2,STX1A,SSPN,PPFIA2,PDLIM4,SYNGAP1,CHRNA6,DGKI,DCLK1,DLGAP2,CABP1,CAP2,LZTS1,SLITRK3,IGSF9B,FAIM2,PSD3,NCS1,GRIP1,SHANK1,BCL11A,…
14_Member	GO Cellular Components	GO:0099634	postsynaptic specialization membrane	-8.82241	-6.78182	28/116	150,491,775,1000,1056,1134,1740,2558,2891,2901,2903,2915,3752,3756,22865,55584,57537,57555,57689,59284,64101,79953,80758,81832,145581,254263,347730,388336	ADRA2A,ATP2B2,CACNA1C,CDH2,CEL,CHRNA1,DLG2,GABRA5,GRIA2,GRIK5,GRIN2A,GRM5,KCND3,KCNH1,SLITRK3,CHRNA9,SORCS2,NLGN2,LRRC4C,CACNG7,LRRC4,SYNDIG1,PRR7,NETO1,LRFN5,CNIH2,LRRTM1,SHISA6
14_Member	GO Cellular Components	GO:0099699	integral component of synaptic membrane	-8.68597	-6.6539	32/148	150,491,1000,1056,1134,1813,2048,2558,2567,2901,2903,2912,2915,3356,3736,3737,3752,5100,6804,8745,8973,22865,55584,57555,57689,59284,64101,81832,145581,254263,347730,388336	ADRA2A,ATP2B2,CDH2,CEL,CHRNA1,DRD2,EPHB2,GABRA5,GABRG3,GRIK5,GRIN2A,GRM2,GRM5,HTR2A,KCNA1,KCNA2,KCND3,PCDH8,STX1A,ADAM23,CHRNA6,SLITRK3,CHRNA9,NLGN2,LRRC4C,CACNG7,LRRC4,NETO1,LRFN5,CNIH2,LRRTM1,SHISA6
14_Member	GO Cellular Components	GO:0099055	integral component of postsynaptic membrane	-8.64208	-6.62042	28/118	150,491,1000,1056,1134,1813,2048,2558,2901,2903,2912,2915,3356,3736,3752,5100,8973,22865,55584,57555,57689,59284,64101,81832,145581,254263,347730,388336	ADRA2A,ATP2B2,CDH2,CEL,CHRNA1,DRD2,EPHB2,GABRA5,GRIK5,GRIN2A,GRM2,GRM5,HTR2A,KCNA1,KCND3,PCDH8,CHRNA6,SLITRK3,CHRNA9,NLGN2,LRRC4C,CACNG7,LRRC4,NETO1,LRFN5,CNIH2,LRRTM1,SHISA6
14_Member	GO Cellular Components	GO:0099240	intrinsic component of synaptic membrane	-8.45805	-6.44656	33/159	150,491,1000,1056,1134,1813,2048,2558,2567,2901,2903,2912,2915,3356,3736,3737,3752,5100,6804,8745,8973,22865,53942,55584,57555,57689,59284,64101,81832,145581,254263,347730,388336	ADRA2A,ATP2B2,CDH2,CEL,CHRNA1,DRD2,EPHB2,GABRA5,GABRG3,GRIK5,GRIN2A,GRM2,GRM5,HTR2A,KCNA1,KCNA2,KCND3,PCDH8,STX1A,ADAM23,CHRNA6,SLITRK3,CNTN5,CHRNA9,NLGN2,LRRC4C,CACNG7,LRRC4,NETO1,LRFN5,CNIH2,LRRTM1,SHISA6
14_Member	GO Cellular Components	GO:0099572	postsynaptic specialization	-8.25064	-6.25105	53/341	150,491,775,1000,1056,1134,1627,1740,1813,2558,2596,2891,2898,2901,2902,2903,2915,3752,3756,4131,4355,4804,5662,6804,8831,9162,9201,9228,9478,10486,11178,22865,22997,23362,23413,23426,50944,53335,55584,57537,57555,57689,59284,64101,64506,79953,80758,80852,81832,145581,254263,347730,388336	ADRA2A,ATP2B2,CACNA1C,CDH2,CEL,CHRNA1,DBN1,DLG2,DRD2,GABRA5,GAP43,GRIA2,GRIK2,GRIK5,GRIN1,GRIN2A,GRM5,KCND3,KCNH1,MAP1B,MPP2,NGFR,PSD,STX1A,SYNGAP1,DGKI,DCLK1,DLGAP2,CABP1,CAP2,LZTS1,SLITRK3,IGSF9B,PSD3,NCS1,GRIP1,SHANK1,BCL11A,CHRNA9,SORCS2,NLGN2,LRRC4C,CACNG7,LRRC4,CPEB1,SYNDIG1,PRR7,GRIP2,NETO1,LRFN5,CNIH2,LRRTM1,SHISA6
14_Member	GO Cellular Components	GO:0098936	intrinsic component of postsynaptic membrane	-8.21069	-6.21499	28/123	150,491,1000,1056,1134,1813,2048,2558,2901,2903,2912,2915,3356,3736,3752,5100,8973,22865,55584,57555,57689,59284,64101,81832,145581,254263,347730,388336	ADRA2A,ATP2B2,CDH2,CEL,CHRNA1,DRD2,EPHB2,GABRA5,GRIK5,GRIN2A,GRM2,GRM5,HTR2A,KCNA1,KCND3,PCDH8,CHRNA6,SLITRK3,CHRNA9,NLGN2,LRRC4C,CACNG7,LRRC4,NETO1,LRFN5,CNIH2,LRRTM1,SHISA6
14_Member	GO Cellular Components	GO:0099060	integral component of postsynaptic specialization membrane	-7.06126	-5.19676	20/77	150,491,1000,1056,1134,2558,2901,2903,3752,22865,55584,57555,57689,59284,64101,81832,145581,254263,347730,388336	ADRA2A,ATP2B2,CDH2,CEL,CHRNA1,GABRA5,GRIK5,GRIN2A,KCND3,SLITRK3,CHRNA9,NLGN2,LRRC4C,CACNG7,LRRC4,NETO1,LRFN5,CNIH2,LRRTM1,SHISA6
14_Member	GO Cellular Components	GO:0098984	neuron to neuron synapse	-6.80056	-4.97313	50/346	150,482,491,775,1000,1627,1740,1813,2596,2891,2898,2901,2902,2903,2915,2917,3752,3756,4131,4355,4804,5662,6804,8831,9162,9201,9228,9478,10486,11178,22997,23362,23413,23426,50944,53335,57537,57555,57689,59284,64101,64506,79953,80758,80852,81832,91683,145581,254263,388336	ADRA2A,ATP1B2,ATP2B2,CACNA1C,CDH2,DBN1,DLG2,DRD2,GAP43,GRIA2,GRIK2,GRIK5,GRIN1,GRIN2A,GRM5,GRM7,KCND3,KCNH1,MAP1B,MPP2,NGFR,PSD,STX1A,SYNGAP1,DGKI,DCLK1,DLGAP2,CABP1,CAP2,LZTS1,IGSF9B,PSD3,NCS1,GRIP1,SHANK1,BCL11A,SORCS2,NLGN2,LRRC4C,CACNG7,LRRC4,CPEB1,SYNDIG1,PRR7,GRIP2,NETO1,SYT12,LRFN5,CNIH2,SHISA6
14_Member	GO Cellular Components	GO:0098948	intrinsic component of postsynaptic specialization membrane	-6.76395	-4.93784	20/80	150,491,1000,1056,1134,2558,2901,2903,3752,22865,55584,57555,57689,59284,64101,81832,145581,254263,347730,388336	ADRA2A,ATP2B2,CDH2,CEL,CHRNA1,GABRA5,GRIK5,GRIN2A,KCND3,SLITRK3,CHRNA9,NLGN2,LRRC4C,CACNG7,LRRC4,NETO1,LRFN5,CNIH2,LRRTM1,SHISA6
14_Member	GO Cellular Components	GO:0032279	asymmetric synapse	-6.56306	-4.75368	47/322	150,491,775,1000,1627,1740,1813,2596,2891,2898,2901,2902,2903,2915,2917,3752,3756,4131,4355,4804,5662,6804,8831,9162,9201,9228,9478,10486,11178,22997,23362,23413,23426,50944,53335,57537,57689,59284,64101,64506,79953,80758,80852,81832,145581,254263,388336	ADRA2A,ATP2B2,CACNA1C,CDH2,DBN1,DLG2,DRD2,GAP43,GRIA2,GRIK2,GRIK5,GRIN1,GRIN2A,GRM5,GRM7,KCND3,KCNH1,MAP1B,MPP2,NGFR,PSD,STX1A,SYNGAP1,DGKI,DCLK1,DLGAP2,CABP1,CAP2,LZTS1,IGSF9B,PSD3,NCS1,GRIP1,SHANK1,BCL11A,SORCS2,LRRC4C,CACNG7,LRRC4,CPEB1,SYNDIG1,PRR7,GRIP2,NETO1,LRFN5,CNIH2,SHISA6
14_Member	GO Cellular Components	GO:0014069	postsynaptic density	-6.36425	-4.57818	46/317	150,491,775,1000,1627,1740,1813,2596,2891,2898,2901,2902,2903,2915,3752,3756,4131,4355,4804,5662,6804,8831,9162,9201,9228,9478,10486,11178,22997,23362,23413,23426,50944,53335,57537,57689,59284,64101,64506,79953,80758,80852,81832,145581,254263,388336	ADRA2A,ATP2B2,CACNA1C,CDH2,DBN1,DLG2,DRD2,GAP43,GRIA2,GRIK2,GRIK5,GRIN1,GRIN2A,GRM5,KCND3,KCNH1,MAP1B,MPP2,NGFR,PSD,STX1A,SYNGAP1,DGKI,DCLK1,DLGAP2,CABP1,CAP2,LZTS1,IGSF9B,PSD3,NCS1,GRIP1,SHANK1,BCL11A,SORCS2,LRRC4C,CACNG7,LRRC4,CPEB1,SYNDIG1,PRR7,GRIP2,NETO1,LRFN5,CNIH2,SHISA6
14_Member	GO Cellular Components	GO:0098978	glutamatergic synapse	-6.36425	-4.57818	46/317	70,87,150,491,869,1627,1759,1813,1996,2047,2048,2569,2898,2901,2903,2915,3208,3356,3690,3736,4885,5100,5217,6616,6712,6804,8618,8745,8831,9211,9228,50944,57689,58504,59284,64101,79012,80728,80758,80852,81832,126129,145581,254263,388336,388662	ACTC1,ACTN1,ADRA2A,ATP2B2,CBLN1,DBN1,DNM1,DRD2,ELAVL4,EPHB1,EPHB2,GABRR1,GRIK2,GRIK5,GRIN2A,GRM5,HPCA,HTR2A,ITGB3,KCNA1,NPTX2,PCDH8,PFN2,SNAP25,SPTBN2,STX1A,CADPS,ADAM23,SYNGAP1,LGI1,DLGAP2,SHANK1,LRRC4C,ARHGAP22,CACNG7,LRRC4,CAMKV,ARHGAP39,PRR7,GRIP2,NETO1,CPT1C,LRFN5,CNIH2,SHISA6,SLC6A17
14_Member	GO Cellular Components	GO:0098839	postsynaptic density membrane	-5.42203	-3.74448	19/88	150,491,775,1740,2891,2901,2903,2915,3756,57537,57689,59284,64101,79953,80758,81832,145581,254263,388336	ADRA2A,ATP2B2,CACNA1C,DLG2,GRIA2,GRIK5,GRIN2A,GRM5,KCNH1,SORCS2,LRRC4C,CACNG7,LRRC4,SYNDIG1,PRR7,NETO1,LRFN5,CNIH2,SHISA6
14_Member	GO Cellular Components	GO:0043197	dendritic spine	-3.77267	-2.31058	25/172	87,477,491,1813,2048,2891,2902,2903,2915,3208,3752,4131,4355,4804,5662,8499,8572,9162,11178,50944,57537,64101,79953,254263,388336	ACTN1,ATP1A2,ATP2B2,DRD2,EPHB2,GRIA2,GRIN1,GRIN2A,GRM5,HPCA,KCND3,MAP1B,MPP2,NGFR,PSD,PPFIA2,PDLIM4,DGKI,LZTS1,SHANK1,SORCS2,LRRC4,SYNDIG1,CNIH2,SHISA6
14_Member	GO Cellular Components	GO:0044309	neuron spine	-3.73253	-2.27477	25/173	87,477,491,1813,2048,2891,2902,2903,2915,3208,3752,4131,4355,4804,5662,8499,8572,9162,11178,50944,57537,64101,79953,254263,388336	ACTN1,ATP1A2,ATP2B2,DRD2,EPHB2,GRIA2,GRIN1,GRIN2A,GRM5,HPCA,KCND3,MAP1B,MPP2,NGFR,PSD,PPFIA2,PDLIM4,DGKI,LZTS1,SHANK1,SORCS2,LRRC4,SYNDIG1,CNIH2,SHISA6
14_Member	GO Cellular Components	GO:0099061	integral component of postsynaptic density membrane	-3.46364	-2.04953	11/50	150,491,2901,2903,57689,59284,64101,81832,145581,254263,388336	ADRA2A,ATP2B2,GRIK5,GRIN2A,LRRC4C,CACNG7,LRRC4,NETO1,LRFN5,CNIH2,SHISA6
14_Member	GO Cellular Components	GO:0099146	intrinsic component of postsynaptic density membrane	-3.23313	-1.8681	11/53	150,491,2901,2903,57689,59284,64101,81832,145581,254263,388336	ADRA2A,ATP2B2,GRIK5,GRIN2A,LRRC4C,CACNG7,LRRC4,NETO1,LRFN5,CNIH2,SHISA6
15_Summary	GO Molecular Functions	GO:0022836	gated channel activity	-16.9509	-14.0821	70/340	773,774,775,1134,1137,1179,1180,1187,1259,1261,1262,2558,2567,2568,2569,2891,2898,2901,2902,2903,3359,3736,3737,3741,3752,3755,3756,3773,3776,3778,3779,3780,3782,3783,3788,5026,6263,6328,6616,8913,8973,8989,9635,10242,22802,23413,23416,23704,26251,50801,51305,54102,55584,56479,56660,57156,57348,59284,59285,59341,63895,79838,80727,116444,117531,121601,131096,200909,342125,728215,359,362,363,364,27…	CACNA1A,CACNA1B,CACNA1C,CHRNA1,CHRNA4,CLCA1,CLCN1,CLCNKA,CNGA1,CNGA3,CNGA4,GABRA5,GABRG3,GABRP,GABRR1,GRIA2,GRIK2,GRIK5,GRIN1,GRIN2A,HTR3A,KCNA1,KCNA2,KCNA5,KCND3,KCNG1,KCNH1,KCNJ16,KCNK2,KCNMA1,KCNMB1,KCNN1,KCNN3,KCNN4,KCNS2,P2RX5,RYR3,SCN3A,SNAP25,CACNA1G,CHRNA6,TRPA1,CLCA2,KCNMB2,CLCA4,NCS1,KCNH3,KCNE4,KCNG2,KCNK4,KCNK9,CLIC6,CHRNA9,KCNQ5,KCNK12,TMEM63C,TTYH1,CACNG7,CACNG6,TRPV4,PIEZO2,TMC5,TT…
15_Member	GO Molecular Functions	GO:0022836	gated channel activity	-16.9509	-14.0821	70/340	773,774,775,1134,1137,1179,1180,1187,1259,1261,1262,2558,2567,2568,2569,2891,2898,2901,2902,2903,3359,3736,3737,3741,3752,3755,3756,3773,3776,3778,3779,3780,3782,3783,3788,5026,6263,6328,6616,8913,8973,8989,9635,10242,22802,23413,23416,23704,26251,50801,51305,54102,55584,56479,56660,57156,57348,59284,59285,59341,63895,79838,80727,116444,117531,121601,131096,200909,342125,728215	CACNA1A,CACNA1B,CACNA1C,CHRNA1,CHRNA4,CLCA1,CLCN1,CLCNKA,CNGA1,CNGA3,CNGA4,GABRA5,GABRG3,GABRP,GABRR1,GRIA2,GRIK2,GRIK5,GRIN1,GRIN2A,HTR3A,KCNA1,KCNA2,KCNA5,KCND3,KCNG1,KCNH1,KCNJ16,KCNK2,KCNMA1,KCNMB1,KCNN1,KCNN3,KCNN4,KCNS2,P2RX5,RYR3,SCN3A,SNAP25,CACNA1G,CHRNA6,TRPA1,CLCA2,KCNMB2,CLCA4,NCS1,KCNH3,KCNE4,KCNG2,KCNK4,KCNK9,CLIC6,CHRNA9,KCNQ5,KCNK12,TMEM63C,TTYH1,CACNG7,CACNG6,TRPV4,PIEZO2,TMC5,TT…
15_Member	GO Molecular Functions	GO:0015267	channel activity	-16.1881	-13.3984	85/480	359,362,363,364,773,774,775,1134,1137,1179,1180,1187,1259,1261,1262,2558,2567,2568,2569,2707,2709,2891,2898,2901,2902,2903,3359,3736,3737,3741,3752,3755,3756,3773,3776,3778,3779,3780,3782,3783,3788,5026,6263,6328,6509,6616,8913,8973,8989,9635,10242,10804,22802,23413,23416,23704,25769,26251,26872,50801,51305,54102,55503,55584,56479,56660,57156,57348,59284,59285,59341,63895,79838,80727,83959,116444…	AQP2,AQP5,AQP6,AQP7,CACNA1A,CACNA1B,CACNA1C,CHRNA1,CHRNA4,CLCA1,CLCN1,CLCNKA,CNGA1,CNGA3,CNGA4,GABRA5,GABRG3,GABRP,GABRR1,GJB3,GJB5,GRIA2,GRIK2,GRIK5,GRIN1,GRIN2A,HTR3A,KCNA1,KCNA2,KCNA5,KCND3,KCNG1,KCNH1,KCNJ16,KCNK2,KCNMA1,KCNMB1,KCNN1,KCNN3,KCNN4,KCNS2,P2RX5,RYR3,SCN3A,SLC1A4,SNAP25,CACNA1G,CHRNA6,TRPA1,CLCA2,KCNMB2,GJB6,CLCA4,NCS1,KCNH3,KCNE4,SLC24A2,KCNG2,STEAP1,KCNK4,KCNK9,CLIC6,TRPV6,CHRNA…
15_Member	GO Molecular Functions	GO:0022803	passive transmembrane transporter activity	-16.132	-13.3542	85/481	359,362,363,364,773,774,775,1134,1137,1179,1180,1187,1259,1261,1262,2558,2567,2568,2569,2707,2709,2891,2898,2901,2902,2903,3359,3736,3737,3741,3752,3755,3756,3773,3776,3778,3779,3780,3782,3783,3788,5026,6263,6328,6509,6616,8913,8973,8989,9635,10242,10804,22802,23413,23416,23704,25769,26251,26872,50801,51305,54102,55503,55584,56479,56660,57156,57348,59284,59285,59341,63895,79838,80727,83959,116444…	AQP2,AQP5,AQP6,AQP7,CACNA1A,CACNA1B,CACNA1C,CHRNA1,CHRNA4,CLCA1,CLCN1,CLCNKA,CNGA1,CNGA3,CNGA4,GABRA5,GABRG3,GABRP,GABRR1,GJB3,GJB5,GRIA2,GRIK2,GRIK5,GRIN1,GRIN2A,HTR3A,KCNA1,KCNA2,KCNA5,KCND3,KCNG1,KCNH1,KCNJ16,KCNK2,KCNMA1,KCNMB1,KCNN1,KCNN3,KCNN4,KCNS2,P2RX5,RYR3,SCN3A,SLC1A4,SNAP25,CACNA1G,CHRNA6,TRPA1,CLCA2,KCNMB2,GJB6,CLCA4,NCS1,KCNH3,KCNE4,SLC24A2,KCNG2,STEAP1,KCNK4,KCNK9,CLIC6,TRPV6,CHRNA…
15_Member	GO Molecular Functions	GO:0005216	ion channel activity	-14.8818	-12.2763	77/432	773,774,775,1134,1137,1179,1180,1187,1259,1261,1262,2558,2567,2568,2569,2891,2898,2901,2902,2903,3359,3736,3737,3741,3752,3755,3756,3773,3776,3778,3779,3780,3782,3783,3788,5026,6263,6328,6509,6616,8913,8973,8989,9635,10242,22802,23413,23416,23704,25769,26251,50801,51305,54102,55503,55584,56479,56660,57156,57348,59284,59285,59341,63895,79838,80727,83959,116444,117531,121601,131096,133060,140803,16…	CACNA1A,CACNA1B,CACNA1C,CHRNA1,CHRNA4,CLCA1,CLCN1,CLCNKA,CNGA1,CNGA3,CNGA4,GABRA5,GABRG3,GABRP,GABRR1,GRIA2,GRIK2,GRIK5,GRIN1,GRIN2A,HTR3A,KCNA1,KCNA2,KCNA5,KCND3,KCNG1,KCNH1,KCNJ16,KCNK2,KCNMA1,KCNMB1,KCNN1,KCNN3,KCNN4,KCNS2,P2RX5,RYR3,SCN3A,SLC1A4,SNAP25,CACNA1G,CHRNA6,TRPA1,CLCA2,KCNMB2,CLCA4,NCS1,KCNH3,KCNE4,SLC24A2,KCNG2,KCNK4,KCNK9,CLIC6,TRPV6,CHRNA9,KCNQ5,KCNK12,TMEM63C,TTYH1,CACNG7,CACNG6…
15_Member	GO Molecular Functions	GO:0015318	inorganic molecular entity transmembrane transporter activity	-13.74	-11.2329	106/732	359,362,363,364,477,479,480,488,491,773,774,775,1134,1137,1179,1180,1187,1259,1261,1262,2558,2567,2568,2569,2891,2898,2901,2902,2903,3359,3736,3737,3741,3752,3755,3756,3773,3776,3778,3779,3780,3782,3783,3788,5026,6263,6328,6508,6509,6528,6530,6534,6559,6564,6571,6616,8714,8913,8973,8989,9154,9635,9963,10242,10686,22802,23413,23416,23704,25769,26251,50617,50801,51305,54102,55503,55584,55867,56479,…	AQP2,AQP5,AQP6,AQP7,ATP1A2,ATP12A,ATP1A4,ATP2A2,ATP2B2,CACNA1A,CACNA1B,CACNA1C,CHRNA1,CHRNA4,CLCA1,CLCN1,CLCNKA,CNGA1,CNGA3,CNGA4,GABRA5,GABRG3,GABRP,GABRR1,GRIA2,GRIK2,GRIK5,GRIN1,GRIN2A,HTR3A,KCNA1,KCNA2,KCNA5,KCND3,KCNG1,KCNH1,KCNJ16,KCNK2,KCNMA1,KCNMB1,KCNN1,KCNN3,KCNN4,KCNS2,P2RX5,RYR3,SCN3A,SLC4A3,SLC1A4,SLC5A5,SLC6A2,SLC6A7,SLC12A3,SLC15A1,SLC18A2,SNAP25,ABCC3,CACNA1G,CHRNA6,TRPA1,SLC28A1,…
15_Member	GO Cellular Components	GO:0034702	ion channel complex	-12.6029	-10.2208	56/288	773,774,775,845,1134,1137,1180,1187,2558,2567,2568,2569,2891,2898,2901,2902,2903,3359,3736,3737,3741,3752,3755,3756,3773,3776,3778,3779,3780,3783,3788,6263,6328,8913,8973,10242,26047,26251,50801,54102,55503,55584,56479,57348,57628,59284,59285,79820,80727,116444,126129,200909,254263,257062,388336,402117	CACNA1A,CACNA1B,CACNA1C,CASQ2,CHRNA1,CHRNA4,CLCN1,CLCNKA,GABRA5,GABRG3,GABRP,GABRR1,GRIA2,GRIK2,GRIK5,GRIN1,GRIN2A,HTR3A,KCNA1,KCNA2,KCNA5,KCND3,KCNG1,KCNH1,KCNJ16,KCNK2,KCNMA1,KCNMB1,KCNN1,KCNN4,KCNS2,RYR3,SCN3A,CACNA1G,CHRNA6,KCNMB2,CNTNAP2,KCNG2,KCNK4,CLIC6,TRPV6,CHRNA9,KCNQ5,TTYH1,DPP10,CACNG7,CACNG6,CATSPERB,TTYH3,GRIN3B,CPT1C,HTR3D,CNIH2,CATSPERD,SHISA6,VWC2L
15_Member	GO Molecular Functions	GO:0005261	cation channel activity	-12.3464	-9.98721	61/335	773,774,775,1134,1137,1259,1261,1262,2891,2898,2901,2902,2903,3359,3736,3737,3741,3752,3755,3756,3773,3776,3778,3779,3780,3782,3783,3788,5026,6263,6328,6616,8913,8973,8989,10242,23413,23416,23704,25769,26251,50801,51305,55503,55584,56479,56660,57156,59284,59285,59341,63895,83959,116444,117531,131096,133060,140803,162514,200909,728215	CACNA1A,CACNA1B,CACNA1C,CHRNA1,CHRNA4,CNGA1,CNGA3,CNGA4,GRIA2,GRIK2,GRIK5,GRIN1,GRIN2A,HTR3A,KCNA1,KCNA2,KCNA5,KCND3,KCNG1,KCNH1,KCNJ16,KCNK2,KCNMA1,KCNMB1,KCNN1,KCNN3,KCNN4,KCNS2,P2RX5,RYR3,SCN3A,SNAP25,CACNA1G,CHRNA6,TRPA1,KCNMB2,NCS1,KCNH3,KCNE4,SLC24A2,KCNG2,KCNK4,KCNK9,TRPV6,CHRNA9,KCNQ5,KCNK12,TMEM63C,CACNG7,CACNG6,TRPV4,PIEZO2,SLC4A11,GRIN3B,TMC1,KCNH8,OTOP1,TRPM6,TRPV3,HTR3D,NALF1
15_Member	GO Biological Processes	GO:0042391	regulation of membrane potential	-12.3392	-9.98447	71/425	287,477,480,482,488,775,845,869,1134,1137,1180,1813,1832,2558,2567,2568,2569,2729,2898,2901,2902,2903,2915,3359,3736,3737,3741,3752,3756,3776,3778,3783,4355,5026,5318,5831,5999,6328,6508,6804,6869,8913,8973,9699,10242,10345,10962,23316,23416,23704,29119,50801,50944,51305,55584,56660,57555,63895,81832,83875,83959,84941,112755,131096,149461,200909,219736,254263,266743,340273,388591	ANK2,ATP1A2,ATP1A4,ATP1B2,ATP2A2,CACNA1C,CASQ2,CBLN1,CHRNA1,CHRNA4,CLCN1,DRD2,DSP,GABRA5,GABRG3,GABRP,GABRR1,GCLC,GRIK2,GRIK5,GRIN1,GRIN2A,GRM5,HTR3A,KCNA1,KCNA2,KCNA5,KCND3,KCNH1,KCNK2,KCNMA1,KCNN4,MPP2,P2RX5,PKP2,PYCR1,RGS4,SCN3A,SLC4A3,STX1A,TACR1,CACNA1G,CHRNA6,RIMS2,KCNMB2,TRDN,MLLT11,CUX2,KCNH3,KCNE4,CTNNA3,KCNK4,SHANK1,KCNK9,CHRNA9,KCNK12,NLGN2,PIEZO2,NETO1,BCO2,SLC4A11,HSH2D,STX1B,KCNH8,C…
15_Member	GO Biological Processes	GO:0030001	metal ion transport	-12.1739	-9.83657	90/611	287,477,479,480,482,488,491,773,774,775,931,1137,1179,1236,1356,1813,2829,2902,2903,3356,3736,3737,3741,3752,3755,3756,3773,3776,3778,3779,3780,3782,3783,3788,3934,4057,6263,6328,6363,6366,6528,6530,6534,6559,6583,6588,6616,6947,7018,8913,8989,9963,10242,10267,10345,10686,23413,23416,23704,25769,26251,50801,51305,55240,55503,55584,56479,56660,57348,57835,59284,59285,59341,64078,83959,116444,11753…	ANK2,ATP1A2,ATP12A,ATP1A4,ATP1B2,ATP2A2,ATP2B2,CACNA1A,CACNA1B,CACNA1C,MS4A1,CHRNA4,CLCA1,CCR7,CP,DRD2,XCR1,GRIN1,GRIN2A,HTR2A,KCNA1,KCNA2,KCNA5,KCND3,KCNG1,KCNH1,KCNJ16,KCNK2,KCNMA1,KCNMB1,KCNN1,KCNN3,KCNN4,KCNS2,LCN2,LTF,RYR3,SCN3A,CCL19,CCL21,SLC5A5,SLC6A2,SLC6A7,SLC12A3,SLC22A4,SLN,SNAP25,TCN1,TF,CACNA1G,TRPA1,SLC23A1,KCNMB2,RAMP1,TRDN,CLDN16,NCS1,KCNH3,KCNE4,SLC24A2,KCNG2,KCNK4,KCNK9,STEAP3,…
15_Member	GO Molecular Functions	GO:0008324	cation transmembrane transporter activity	-11.0493	-8.81728	91/650	477,479,480,488,491,773,774,775,1134,1137,1259,1261,1262,2891,2898,2901,2902,2903,3359,3736,3737,3741,3752,3755,3756,3773,3776,3778,3779,3780,3782,3783,3788,5026,6263,6328,6509,6528,6530,6534,6559,6564,6571,6582,6583,6616,8140,8913,8973,8989,9154,9963,10242,10686,23413,23416,23704,25769,26251,50617,50801,51305,55503,55584,56479,56660,57127,57156,57348,57835,59284,59285,59341,63895,64078,80736,839…	ATP1A2,ATP12A,ATP1A4,ATP2A2,ATP2B2,CACNA1A,CACNA1B,CACNA1C,CHRNA1,CHRNA4,CNGA1,CNGA3,CNGA4,GRIA2,GRIK2,GRIK5,GRIN1,GRIN2A,HTR3A,KCNA1,KCNA2,KCNA5,KCND3,KCNG1,KCNH1,KCNJ16,KCNK2,KCNMA1,KCNMB1,KCNN1,KCNN3,KCNN4,KCNS2,P2RX5,RYR3,SCN3A,SLC1A4,SLC5A5,SLC6A2,SLC6A7,SLC12A3,SLC15A1,SLC18A2,SLC22A2,SLC22A4,SNAP25,SLC7A5,CACNA1G,CHRNA6,TRPA1,SLC28A1,SLC23A1,KCNMB2,CLDN16,NCS1,KCNH3,KCNE4,SLC24A2,KCNG2,ATP…
15_Member	GO Biological Processes	GO:0098655	cation transmembrane transport	-11.041	-8.81231	90/640	477,479,480,482,488,491,773,774,775,1236,1259,1261,1262,1813,2829,2902,2903,3356,3359,3736,3737,3741,3752,3755,3756,3773,3776,3778,3779,3780,3782,3783,3788,5026,6263,6328,6363,6366,6509,6530,6534,6559,6564,6582,6583,6616,6947,8140,8913,8989,9963,10242,10345,10686,23413,23416,23704,25769,26251,50617,50801,51305,55503,55584,56479,56660,57127,57156,57348,57835,59284,59285,59341,63895,64078,80736,839…	ATP1A2,ATP12A,ATP1A4,ATP1B2,ATP2A2,ATP2B2,CACNA1A,CACNA1B,CACNA1C,CCR7,CNGA1,CNGA3,CNGA4,DRD2,XCR1,GRIN1,GRIN2A,HTR2A,HTR3A,KCNA1,KCNA2,KCNA5,KCND3,KCNG1,KCNH1,KCNJ16,KCNK2,KCNMA1,KCNMB1,KCNN1,KCNN3,KCNN4,KCNS2,P2RX5,RYR3,SCN3A,CCL19,CCL21,SLC1A4,SLC6A2,SLC6A7,SLC12A3,SLC15A1,SLC22A2,SLC22A4,SNAP25,TCN1,SLC7A5,CACNA1G,TRPA1,SLC23A1,KCNMB2,TRDN,CLDN16,NCS1,KCNH3,KCNE4,SLC24A2,KCNG2,ATP6V0A4,KCNK4,…
15_Member	GO Cellular Components	GO:1902495	transmembrane transporter complex	-10.7161	-8.52245	62/374	477,479,480,482,773,774,775,845,1134,1137,1180,1187,1261,2558,2567,2568,2569,2891,2898,2901,2902,2903,3359,3736,3737,3741,3752,3755,3756,3773,3776,3778,3779,3780,3783,3788,6263,6328,8913,8973,10242,26047,26251,50801,54102,55503,55584,56479,56964,57348,57628,59284,59285,79820,80727,116444,126129,200909,254263,257062,388336,402117	ATP1A2,ATP12A,ATP1A4,ATP1B2,CACNA1A,CACNA1B,CACNA1C,CASQ2,CHRNA1,CHRNA4,CLCN1,CLCNKA,CNGA3,GABRA5,GABRG3,GABRP,GABRR1,GRIA2,GRIK2,GRIK5,GRIN1,GRIN2A,HTR3A,KCNA1,KCNA2,KCNA5,KCND3,KCNG1,KCNH1,KCNJ16,KCNK2,KCNMA1,KCNMB1,KCNN1,KCNN4,KCNS2,RYR3,SCN3A,CACNA1G,CHRNA6,KCNMB2,CNTNAP2,KCNG2,KCNK4,CLIC6,TRPV6,CHRNA9,KCNQ5,WDR93,TTYH1,DPP10,CACNG7,CACNG6,CATSPERB,TTYH3,GRIN3B,CPT1C,HTR3D,CNIH2,CATSPERD,SHIS…
15_Member	GO Molecular Functions	GO:0022890	inorganic cation transmembrane transporter activity	-10.3965	-8.22665	84/596	477,479,480,488,491,773,774,775,1134,1137,1259,1261,1262,2891,2898,2901,2902,2903,3359,3736,3737,3741,3752,3755,3756,3773,3776,3778,3779,3780,3782,3783,3788,5026,6263,6328,6528,6530,6534,6559,6564,6571,6616,8913,8973,8989,9154,9963,10242,10686,23413,23416,23704,25769,26251,50617,50801,51305,55503,55584,56479,56660,57127,57156,57348,57835,59284,59285,59341,63895,64078,83959,85414,116444,117531,131…	ATP1A2,ATP12A,ATP1A4,ATP2A2,ATP2B2,CACNA1A,CACNA1B,CACNA1C,CHRNA1,CHRNA4,CNGA1,CNGA3,CNGA4,GRIA2,GRIK2,GRIK5,GRIN1,GRIN2A,HTR3A,KCNA1,KCNA2,KCNA5,KCND3,KCNG1,KCNH1,KCNJ16,KCNK2,KCNMA1,KCNMB1,KCNN1,KCNN3,KCNN4,KCNS2,P2RX5,RYR3,SCN3A,SLC5A5,SLC6A2,SLC6A7,SLC12A3,SLC15A1,SLC18A2,SNAP25,CACNA1G,CHRNA6,TRPA1,SLC28A1,SLC23A1,KCNMB2,CLDN16,NCS1,KCNH3,KCNE4,SLC24A2,KCNG2,ATP6V0A4,KCNK4,KCNK9,TRPV6,CHRNA9…
15_Member	GO Cellular Components	GO:0034703	cation channel complex	-10.2538	-8.08683	43/215	773,774,775,845,2891,2898,2901,2902,2903,3359,3736,3737,3741,3752,3755,3756,3773,3776,3778,3779,3780,3783,3788,6263,6328,8913,10242,26047,26251,50801,55503,56479,57628,59284,59285,79820,116444,126129,200909,254263,257062,388336,402117	CACNA1A,CACNA1B,CACNA1C,CASQ2,GRIA2,GRIK2,GRIK5,GRIN1,GRIN2A,HTR3A,KCNA1,KCNA2,KCNA5,KCND3,KCNG1,KCNH1,KCNJ16,KCNK2,KCNMA1,KCNMB1,KCNN1,KCNN4,KCNS2,RYR3,SCN3A,CACNA1G,KCNMB2,CNTNAP2,KCNG2,KCNK4,TRPV6,KCNQ5,DPP10,CACNG7,CACNG6,CATSPERB,GRIN3B,CPT1C,HTR3D,CNIH2,CATSPERD,SHISA6,VWC2L
15_Member	GO Cellular Components	GO:1990351	transporter complex	-10.1037	-7.95092	63/396	477,479,480,482,773,774,775,845,1134,1137,1180,1187,1261,2558,2567,2568,2569,2891,2898,2901,2902,2903,3359,3736,3737,3741,3752,3755,3756,3773,3776,3778,3779,3780,3783,3788,6263,6328,8913,8973,10242,23120,26047,26251,50801,54102,55503,55584,56479,56964,57348,57628,59284,59285,79820,80727,116444,126129,200909,254263,257062,388336,402117	ATP1A2,ATP12A,ATP1A4,ATP1B2,CACNA1A,CACNA1B,CACNA1C,CASQ2,CHRNA1,CHRNA4,CLCN1,CLCNKA,CNGA3,GABRA5,GABRG3,GABRP,GABRR1,GRIA2,GRIK2,GRIK5,GRIN1,GRIN2A,HTR3A,KCNA1,KCNA2,KCNA5,KCND3,KCNG1,KCNH1,KCNJ16,KCNK2,KCNMA1,KCNMB1,KCNN1,KCNN4,KCNS2,RYR3,SCN3A,CACNA1G,CHRNA6,KCNMB2,ATP10B,CNTNAP2,KCNG2,KCNK4,CLIC6,TRPV6,CHRNA9,KCNQ5,WDR93,TTYH1,DPP10,CACNG7,CACNG6,CATSPERB,TTYH3,GRIN3B,CPT1C,HTR3D,CNIH2,CATSPE…
15_Member	GO Molecular Functions	GO:0046873	metal ion transmembrane transporter activity	-9.95407	-7.81224	66/428	477,479,480,488,491,773,774,775,2898,2901,2902,2903,3736,3737,3741,3752,3755,3756,3773,3776,3778,3779,3780,3782,3783,3788,6263,6328,6528,6530,6534,6559,6571,6616,8913,8989,9154,9963,10242,10686,23413,23416,23704,25769,26251,50801,51305,55503,55584,56479,56660,57348,57835,59284,59285,59341,64078,83959,116444,117531,131096,140803,162514,284111,345274,728215	ATP1A2,ATP12A,ATP1A4,ATP2A2,ATP2B2,CACNA1A,CACNA1B,CACNA1C,GRIK2,GRIK5,GRIN1,GRIN2A,KCNA1,KCNA2,KCNA5,KCND3,KCNG1,KCNH1,KCNJ16,KCNK2,KCNMA1,KCNMB1,KCNN1,KCNN3,KCNN4,KCNS2,RYR3,SCN3A,SLC5A5,SLC6A2,SLC6A7,SLC12A3,SLC18A2,SNAP25,CACNA1G,TRPA1,SLC28A1,SLC23A1,KCNMB2,CLDN16,NCS1,KCNH3,KCNE4,SLC24A2,KCNG2,KCNK4,KCNK9,TRPV6,CHRNA9,KCNQ5,KCNK12,TTYH1,SLC4A5,CACNG7,CACNG6,TRPV4,SLC28A3,SLC4A11,GRIN3B,TMC1…
15_Member	GO Biological Processes	GO:0098660	inorganic ion transmembrane transport	-9.66304	-7.53459	86/637	477,479,480,482,488,491,773,774,775,1180,1236,1261,1813,2558,2567,2568,2569,2829,2902,2903,3356,3359,3736,3737,3741,3752,3755,3756,3773,3776,3778,3779,3780,3782,3783,3788,6263,6328,6363,6366,6528,6530,6534,6559,6564,6616,6947,8913,8989,9963,10242,10345,10686,23413,23416,23704,25769,26251,50617,50801,51305,55503,55584,56479,56660,57127,57348,57835,59284,59285,59341,64078,83959,116444,117531,121601…	ATP1A2,ATP12A,ATP1A4,ATP1B2,ATP2A2,ATP2B2,CACNA1A,CACNA1B,CACNA1C,CLCN1,CCR7,CNGA3,DRD2,GABRA5,GABRG3,GABRP,GABRR1,XCR1,GRIN1,GRIN2A,HTR2A,HTR3A,KCNA1,KCNA2,KCNA5,KCND3,KCNG1,KCNH1,KCNJ16,KCNK2,KCNMA1,KCNMB1,KCNN1,KCNN3,KCNN4,KCNS2,RYR3,SCN3A,CCL19,CCL21,SLC5A5,SLC6A2,SLC6A7,SLC12A3,SLC15A1,SNAP25,TCN1,CACNA1G,TRPA1,SLC23A1,KCNMB2,TRDN,CLDN16,NCS1,KCNH3,KCNE4,SLC24A2,KCNG2,ATP6V0A4,KCNK4,KCNK9,TR…
15_Member	GO Biological Processes	GO:0098662	inorganic cation transmembrane transport	-9.42966	-7.32426	79/571	477,479,480,482,488,491,773,774,775,1236,1261,1813,2829,2902,2903,3356,3359,3736,3737,3741,3752,3755,3756,3773,3776,3778,3779,3780,3782,3783,3788,6263,6328,6363,6366,6530,6534,6559,6564,6616,6947,8913,8989,9963,10242,10345,10686,23413,23416,23704,25769,26251,50617,50801,51305,55503,55584,56479,56660,57127,57348,57835,59284,59285,59341,64078,83959,116444,117531,131096,133060,140803,146802,162514,2…	ATP1A2,ATP12A,ATP1A4,ATP1B2,ATP2A2,ATP2B2,CACNA1A,CACNA1B,CACNA1C,CCR7,CNGA3,DRD2,XCR1,GRIN1,GRIN2A,HTR2A,HTR3A,KCNA1,KCNA2,KCNA5,KCND3,KCNG1,KCNH1,KCNJ16,KCNK2,KCNMA1,KCNMB1,KCNN1,KCNN3,KCNN4,KCNS2,RYR3,SCN3A,CCL19,CCL21,SLC6A2,SLC6A7,SLC12A3,SLC15A1,SNAP25,TCN1,CACNA1G,TRPA1,SLC23A1,KCNMB2,TRDN,CLDN16,NCS1,KCNH3,KCNE4,SLC24A2,KCNG2,ATP6V0A4,KCNK4,KCNK9,TRPV6,CHRNA9,KCNQ5,KCNK12,RHBG,TTYH1,SLC4A…
15_Member	GO Cellular Components	GO:0098797	plasma membrane protein complex	-8.8598	-6.81489	90/704	477,479,480,482,658,729,730,773,774,775,920,973,974,1000,1001,1015,1134,1137,1496,2206,2674,2707,2709,2774,2775,2784,2786,2891,2898,2901,2902,2903,3112,3359,3479,3559,3679,3690,3691,3696,3736,3737,3741,3752,3755,3756,3773,3776,3778,3779,3780,3783,3788,5979,6328,7018,7188,7412,8082,8140,8913,8973,9358,10242,10267,10804,11117,22801,26047,26251,54221,55584,55851,56479,57628,59284,59285,60437,64405,7…	ATP1A2,ATP12A,ATP1A4,ATP1B2,BMPR1B,C6,C7,CACNA1A,CACNA1B,CACNA1C,CD4,CD79A,CD79B,CDH2,CDH3,CDH17,CHRNA1,CHRNA4,CTNNA2,MS4A2,GFRA1,GJB3,GJB5,GNAL,GNAO1,GNB3,GNG4,GRIA2,GRIK2,GRIK5,GRIN1,GRIN2A,HLA-DOB,HTR3A,IGF1,IL2RA,ITGA7,ITGB3,ITGB4,ITGB8,KCNA1,KCNA2,KCNA5,KCND3,KCNG1,KCNH1,KCNJ16,KCNK2,KCNMA1,KCNMB1,KCNN1,KCNN4,KCNS2,RET,SCN3A,TF,TRAF5,VCAM1,SSPN,SLC7A5,CACNA1G,CHRNA6,ITGBL1,KCNMB2,RAMP1,GJB6,…
15_Member	GO Molecular Functions	GO:0022843	voltage-gated cation channel activity	-7.79288	-5.83964	30/144	773,774,775,2902,2903,3736,3737,3741,3752,3755,3756,3773,3776,3778,3780,3782,3788,6616,8913,23413,23416,23704,26251,51305,56479,59284,59285,116444,117531,131096	CACNA1A,CACNA1B,CACNA1C,GRIN1,GRIN2A,KCNA1,KCNA2,KCNA5,KCND3,KCNG1,KCNH1,KCNJ16,KCNK2,KCNMA1,KCNN1,KCNN3,KCNS2,SNAP25,CACNA1G,NCS1,KCNH3,KCNE4,KCNG2,KCNK9,KCNQ5,CACNG7,CACNG6,GRIN3B,TMC1,KCNH8
15_Member	GO Molecular Functions	GO:0015079	potassium ion transmembrane transporter activity	-7.65978	-5.72377	31/154	477,479,480,2898,2901,3736,3737,3741,3752,3755,3756,3773,3776,3778,3779,3780,3782,3783,3788,6559,6616,10242,23416,23704,25769,26251,50801,51305,56479,56660,131096	ATP1A2,ATP12A,ATP1A4,GRIK2,GRIK5,KCNA1,KCNA2,KCNA5,KCND3,KCNG1,KCNH1,KCNJ16,KCNK2,KCNMA1,KCNMB1,KCNN1,KCNN3,KCNN4,KCNS2,SLC12A3,SNAP25,KCNMB2,KCNH3,KCNE4,SLC24A2,KCNG2,KCNK4,KCNK9,KCNQ5,KCNK12,KCNH8
15_Member	GO Molecular Functions	GO:0005244	voltage-gated ion channel activity	-7.38597	-5.48308	36/201	773,774,775,1180,1187,2902,2903,3736,3737,3741,3752,3755,3756,3773,3776,3778,3780,3782,3788,6328,6616,8913,23413,23416,23704,26251,50801,51305,54102,56479,56660,59284,59285,116444,117531,131096	CACNA1A,CACNA1B,CACNA1C,CLCN1,CLCNKA,GRIN1,GRIN2A,KCNA1,KCNA2,KCNA5,KCND3,KCNG1,KCNH1,KCNJ16,KCNK2,KCNMA1,KCNN1,KCNN3,KCNS2,SCN3A,SNAP25,CACNA1G,NCS1,KCNH3,KCNE4,KCNG2,KCNK4,KCNK9,CLIC6,KCNQ5,KCNK12,CACNG7,CACNG6,GRIN3B,TMC1,KCNH8
15_Member	GO Molecular Functions	GO:0022832	voltage-gated channel activity	-7.38597	-5.48308	36/201	773,774,775,1180,1187,2902,2903,3736,3737,3741,3752,3755,3756,3773,3776,3778,3780,3782,3788,6328,6616,8913,23413,23416,23704,26251,50801,51305,54102,56479,56660,59284,59285,116444,117531,131096	CACNA1A,CACNA1B,CACNA1C,CLCN1,CLCNKA,GRIN1,GRIN2A,KCNA1,KCNA2,KCNA5,KCND3,KCNG1,KCNH1,KCNJ16,KCNK2,KCNMA1,KCNN1,KCNN3,KCNS2,SCN3A,SNAP25,CACNA1G,NCS1,KCNH3,KCNE4,KCNG2,KCNK4,KCNK9,CLIC6,KCNQ5,KCNK12,CACNG7,CACNG6,GRIN3B,TMC1,KCNH8
15_Member	GO Molecular Functions	GO:0005267	potassium channel activity	-7.13048	-5.25729	26/121	2898,2901,3736,3737,3741,3752,3755,3756,3773,3776,3778,3779,3780,3782,3783,3788,6616,10242,23416,23704,26251,50801,51305,56479,56660,131096	GRIK2,GRIK5,KCNA1,KCNA2,KCNA5,KCND3,KCNG1,KCNH1,KCNJ16,KCNK2,KCNMA1,KCNMB1,KCNN1,KCNN3,KCNN4,KCNS2,SNAP25,KCNMB2,KCNH3,KCNE4,KCNG2,KCNK4,KCNK9,KCNQ5,KCNK12,KCNH8
15_Member	GO Biological Processes	GO:0071805	potassium ion transmembrane transport	-6.84271	-5.01264	30/158	477,479,480,482,3736,3737,3741,3752,3755,3756,3773,3776,3778,3779,3780,3782,3783,3788,6559,6616,10242,23416,23704,25769,26251,50801,51305,56479,56660,131096	ATP1A2,ATP12A,ATP1A4,ATP1B2,KCNA1,KCNA2,KCNA5,KCND3,KCNG1,KCNH1,KCNJ16,KCNK2,KCNMA1,KCNMB1,KCNN1,KCNN3,KCNN4,KCNS2,SLC12A3,SNAP25,KCNMB2,KCNH3,KCNE4,SLC24A2,KCNG2,KCNK4,KCNK9,KCNQ5,KCNK12,KCNH8
15_Member	GO Cellular Components	GO:0034705	potassium channel complex	-6.60764	-4.79445	21/89	2898,2901,3736,3737,3741,3752,3755,3756,3773,3776,3778,3779,3780,3783,3788,10242,26047,26251,50801,56479,57628	GRIK2,GRIK5,KCNA1,KCNA2,KCNA5,KCND3,KCNG1,KCNH1,KCNJ16,KCNK2,KCNMA1,KCNMB1,KCNN1,KCNN4,KCNS2,KCNMB2,CNTNAP2,KCNG2,KCNK4,KCNQ5,DPP10
15_Member	GO Biological Processes	GO:0006813	potassium ion transport	-6.24222	-4.47262	30/168	477,479,480,482,3736,3737,3741,3752,3755,3756,3773,3776,3778,3779,3780,3782,3783,3788,6559,6616,10242,23416,23704,25769,26251,50801,51305,56479,56660,131096	ATP1A2,ATP12A,ATP1A4,ATP1B2,KCNA1,KCNA2,KCNA5,KCND3,KCNG1,KCNH1,KCNJ16,KCNK2,KCNMA1,KCNMB1,KCNN1,KCNN3,KCNN4,KCNS2,SLC12A3,SNAP25,KCNMB2,KCNH3,KCNE4,SLC24A2,KCNG2,KCNK4,KCNK9,KCNQ5,KCNK12,KCNH8
15_Member	GO Cellular Components	GO:0008076	voltage-gated potassium channel complex	-5.52264	-3.8328	18/79	3736,3737,3741,3752,3755,3756,3773,3776,3778,3779,3780,3783,3788,10242,26047,26251,56479,57628	KCNA1,KCNA2,KCNA5,KCND3,KCNG1,KCNH1,KCNJ16,KCNK2,KCNMA1,KCNMB1,KCNN1,KCNN4,KCNS2,KCNMB2,CNTNAP2,KCNG2,KCNQ5,DPP10
15_Member	GO Molecular Functions	GO:0005249	voltage-gated potassium channel activity	-5.19562	-3.55038	19/91	3736,3737,3741,3752,3755,3756,3773,3776,3778,3780,3782,3788,6616,23416,23704,26251,51305,56479,131096	KCNA1,KCNA2,KCNA5,KCND3,KCNG1,KCNH1,KCNJ16,KCNK2,KCNMA1,KCNN1,KCNN3,KCNS2,SNAP25,KCNH3,KCNE4,KCNG2,KCNK9,KCNQ5,KCNH8
16_Summary	GO Biological Processes	GO:0007423	sensory organ development	-16.742	-13.9146	94/551	220,362,491,655,658,775,1289,1290,1296,1301,1749,1750,1813,2047,2048,2138,2195,2200,2201,2296,2558,3091,3208,3776,4237,4867,4920,5013,5176,5396,5979,6096,6101,6495,6899,7020,7021,7043,7070,7275,7291,7471,7480,7490,8076,8419,8842,9423,10083,10804,11020,11081,23322,24147,25987,26160,27077,30812,51176,51384,51804,54360,54549,54796,55184,55584,56917,57545,57822,57835,64093,64220,79583,80326,80736,810…	ALDH1A3,AQP5,ATP2B2,BMP7,BMPR1B,CACNA1C,COL5A1,COL5A2,COL8A2,COL11A1,DLX5,DLX6,DRD2,EPHB1,EPHB2,EYA1,FAT1,FBN1,FBN2,FOXC1,GABRA5,HIF1A,HPCA,KCNK2,MFAP2,NPHP1,ROR2,OTX1,SERPINF1,PRRX1,RET,RORB,RP1,SIX1,TBX1,TFAP2A,TFAP2B,TGFB3,THY1,TUB,TWIST1,WNT1,WNT10B,WT1,MFAP5,BFSP2,PROM1,NTN1,USH1C,GJB6,IFT27,KERA,RPGRIP1L,FJX1,TSKU,IFT172,B9D1,SOX8,LEF1,WNT16,SIX4,CYTL1,SDK2,BNC2,DZANK1,CHRNA9,MEIS3,CC2D2A,G…
16_Member	GO Biological Processes	GO:0007423	sensory organ development	-16.742	-13.9146	94/551	220,362,491,655,658,775,1289,1290,1296,1301,1749,1750,1813,2047,2048,2138,2195,2200,2201,2296,2558,3091,3208,3776,4237,4867,4920,5013,5176,5396,5979,6096,6101,6495,6899,7020,7021,7043,7070,7275,7291,7471,7480,7490,8076,8419,8842,9423,10083,10804,11020,11081,23322,24147,25987,26160,27077,30812,51176,51384,51804,54360,54549,54796,55184,55584,56917,57545,57822,57835,64093,64220,79583,80326,80736,810…	ALDH1A3,AQP5,ATP2B2,BMP7,BMPR1B,CACNA1C,COL5A1,COL5A2,COL8A2,COL11A1,DLX5,DLX6,DRD2,EPHB1,EPHB2,EYA1,FAT1,FBN1,FBN2,FOXC1,GABRA5,HIF1A,HPCA,KCNK2,MFAP2,NPHP1,ROR2,OTX1,SERPINF1,PRRX1,RET,RORB,RP1,SIX1,TBX1,TFAP2A,TFAP2B,TGFB3,THY1,TUB,TWIST1,WNT1,WNT10B,WT1,MFAP5,BFSP2,PROM1,NTN1,USH1C,GJB6,IFT27,KERA,RPGRIP1L,FJX1,TSKU,IFT172,B9D1,SOX8,LEF1,WNT16,SIX4,CYTL1,SDK2,BNC2,DZANK1,CHRNA9,MEIS3,CC2D2A,G…
16_Member	GO Biological Processes	GO:0090596	sensory organ morphogenesis	-15.1167	-12.4783	57/261	220,362,655,1289,1290,1296,1301,1749,1750,2047,2048,2138,2195,2200,2201,3091,4237,4920,5013,5396,6096,6101,6495,6899,7020,7021,7070,7291,7471,8076,8842,9423,10083,10804,23322,24147,25987,26160,30812,51384,51804,54549,55184,55584,57822,64220,80736,115908,116039,121643,124590,125488,130497,133060,140469,145258,286204	ALDH1A3,AQP5,BMP7,COL5A1,COL5A2,COL8A2,COL11A1,DLX5,DLX6,EPHB1,EPHB2,EYA1,FAT1,FBN1,FBN2,HIF1A,MFAP2,ROR2,OTX1,PRRX1,RORB,RP1,SIX1,TBX1,TFAP2A,TFAP2B,THY1,TWIST1,WNT1,MFAP5,PROM1,NTN1,USH1C,GJB6,RPGRIP1L,FJX1,TSKU,IFT172,SOX8,WNT16,SIX4,SDK2,DZANK1,CHRNA9,GRHL3,STRA6,SLC44A4,CTHRC1,OSR2,FOXN4,USH1G,TTC39C,OSR1,OTOP1,MYO3B,GSC,CRB2
16_Member	GO Biological Processes	GO:0048880	sensory system development	-11.1849	-8.93938	63/374	220,362,491,655,658,718,775,1289,1290,1296,1813,2047,2048,2195,2200,2201,2296,3091,3208,3670,4237,4867,5176,5979,6096,6101,7020,7021,7070,7275,7291,7490,8076,8419,8842,10083,11081,23322,24147,25987,26160,27077,30812,51384,54549,55184,56917,57545,57822,57835,64093,64220,79583,80736,81029,94233,116039,121643,124842,170692,221391,286204,340273	ALDH1A3,AQP5,ATP2B2,BMP7,BMPR1B,C3,CACNA1C,COL5A1,COL5A2,COL8A2,DRD2,EPHB1,EPHB2,FAT1,FBN1,FBN2,FOXC1,HIF1A,HPCA,ISL1,MFAP2,NPHP1,SERPINF1,RET,RORB,RP1,TFAP2A,TFAP2B,THY1,TUB,TWIST1,WT1,MFAP5,BFSP2,PROM1,USH1C,KERA,RPGRIP1L,FJX1,TSKU,IFT172,B9D1,SOX8,WNT16,SDK2,DZANK1,MEIS3,CC2D2A,GRHL3,SLC4A5,SMOC1,STRA6,TMEM231,SLC44A4,WNT5B,OPN4,OSR2,FOXN4,TMEM132E,ADAMTS18,OPN5,CRB2,ABCB5
16_Member	GO Biological Processes	GO:0150063	visual system development	-10.0925	-7.94248	60/368	220,362,491,655,658,718,775,1289,1290,1296,1813,2047,2048,2195,2200,2201,2296,3091,3208,4237,4867,5176,5979,6096,6101,7020,7021,7070,7275,7291,7490,8076,8419,8842,10083,11081,23322,24147,25987,26160,27077,30812,51384,54549,55184,56917,57545,57822,57835,64093,64220,79583,81029,94233,116039,121643,170692,221391,286204,340273	ALDH1A3,AQP5,ATP2B2,BMP7,BMPR1B,C3,CACNA1C,COL5A1,COL5A2,COL8A2,DRD2,EPHB1,EPHB2,FAT1,FBN1,FBN2,FOXC1,HIF1A,HPCA,MFAP2,NPHP1,SERPINF1,RET,RORB,RP1,TFAP2A,TFAP2B,THY1,TUB,TWIST1,WT1,MFAP5,BFSP2,PROM1,USH1C,KERA,RPGRIP1L,FJX1,TSKU,IFT172,B9D1,SOX8,WNT16,SDK2,DZANK1,MEIS3,CC2D2A,GRHL3,SLC4A5,SMOC1,STRA6,TMEM231,WNT5B,OPN4,OSR2,FOXN4,ADAMTS18,OPN5,CRB2,ABCB5
16_Member	GO Biological Processes	GO:0001654	eye development	-9.83232	-7.69321	59/364	220,362,491,655,658,775,1289,1290,1296,1813,2047,2048,2195,2200,2201,2296,3091,3208,4237,4867,5176,5979,6096,6101,7020,7021,7070,7275,7291,7490,8076,8419,8842,10083,11081,23322,24147,25987,26160,27077,30812,51384,54549,55184,56917,57545,57822,57835,64093,64220,79583,81029,94233,116039,121643,170692,221391,286204,340273	ALDH1A3,AQP5,ATP2B2,BMP7,BMPR1B,CACNA1C,COL5A1,COL5A2,COL8A2,DRD2,EPHB1,EPHB2,FAT1,FBN1,FBN2,FOXC1,HIF1A,HPCA,MFAP2,NPHP1,SERPINF1,RET,RORB,RP1,TFAP2A,TFAP2B,THY1,TUB,TWIST1,WT1,MFAP5,BFSP2,PROM1,USH1C,KERA,RPGRIP1L,FJX1,TSKU,IFT172,B9D1,SOX8,WNT16,SDK2,DZANK1,MEIS3,CC2D2A,GRHL3,SLC4A5,SMOC1,STRA6,TMEM231,WNT5B,OPN4,OSR2,FOXN4,ADAMTS18,OPN5,CRB2,ABCB5
16_Member	GO Biological Processes	GO:0048592	eye morphogenesis	-9.14072	-7.0596	33/150	220,362,655,1289,1290,1296,2047,2048,2195,2200,2201,3091,4237,6096,6101,7020,7021,7070,7291,8076,8842,10083,23322,24147,25987,26160,30812,51384,54549,55184,64220,121643,286204	ALDH1A3,AQP5,BMP7,COL5A1,COL5A2,COL8A2,EPHB1,EPHB2,FAT1,FBN1,FBN2,HIF1A,MFAP2,RORB,RP1,TFAP2A,TFAP2B,THY1,TWIST1,MFAP5,PROM1,USH1C,RPGRIP1L,FJX1,TSKU,IFT172,SOX8,WNT16,SDK2,DZANK1,STRA6,FOXN4,CRB2
16_Member	GO Biological Processes	GO:0043010	camera-type eye development	-7.99125	-6.01822	50/318	220,362,491,655,658,775,1296,1813,2047,2048,2195,2200,2201,2296,3091,3208,4867,5176,5979,6096,6101,7020,7021,7070,7275,7291,7490,8419,8842,10083,11081,23322,24147,25987,26160,27077,30812,51384,54549,57545,57822,57835,64220,79583,81029,94233,116039,121643,221391,286204	ALDH1A3,AQP5,ATP2B2,BMP7,BMPR1B,CACNA1C,COL8A2,DRD2,EPHB1,EPHB2,FAT1,FBN1,FBN2,FOXC1,HIF1A,HPCA,NPHP1,SERPINF1,RET,RORB,RP1,TFAP2A,TFAP2B,THY1,TUB,TWIST1,WT1,BFSP2,PROM1,USH1C,KERA,RPGRIP1L,FJX1,TSKU,IFT172,B9D1,SOX8,WNT16,SDK2,CC2D2A,GRHL3,SLC4A5,STRA6,TMEM231,WNT5B,OPN4,OSR2,FOXN4,OPN5,CRB2
16_Member	GO Biological Processes	GO:0048593	camera-type eye morphogenesis	-7.05433	-5.19225	26/122	220,362,655,1296,2047,2048,2195,3091,6096,6101,7020,7021,7070,7291,8842,10083,23322,24147,25987,26160,30812,51384,54549,64220,121643,286204	ALDH1A3,AQP5,BMP7,COL8A2,EPHB1,EPHB2,FAT1,HIF1A,RORB,RP1,TFAP2A,TFAP2B,THY1,TWIST1,PROM1,USH1C,RPGRIP1L,FJX1,TSKU,IFT172,SOX8,WNT16,SDK2,STRA6,FOXN4,CRB2
16_Member	GO Biological Processes	GO:0060219	camera-type eye photoreceptor cell differentiation	-4.74089	-3.15006	9/25	6096,6101,7070,8842,10083,23322,30812,54549,286204	RORB,RP1,THY1,PROM1,USH1C,RPGRIP1L,SOX8,SDK2,CRB2
16_Member	GO Biological Processes	GO:0060042	retina morphogenesis in camera-type eye	-4.16242	-2.64835	13/57	6096,6101,7020,7021,7070,8842,10083,23322,24147,30812,54549,121643,286204	RORB,RP1,TFAP2A,TFAP2B,THY1,PROM1,USH1C,RPGRIP1L,FJX1,SOX8,SDK2,FOXN4,CRB2
16_Member	GO Biological Processes	GO:0003407	neural retina development	-4.14504	-2.63289	14/65	491,6096,6101,7020,7021,7070,8842,10083,23322,24147,30812,54549,121643,286204	ATP2B2,RORB,RP1,TFAP2A,TFAP2B,THY1,PROM1,USH1C,RPGRIP1L,FJX1,SOX8,SDK2,FOXN4,CRB2
16_Member	GO Biological Processes	GO:0060041	retina development in camera-type eye	-3.70593	-2.25651	22/144	491,658,3091,3208,4867,5176,5979,6096,6101,7020,7021,7070,7275,8842,10083,23322,24147,30812,54549,57835,121643,286204	ATP2B2,BMPR1B,HIF1A,HPCA,NPHP1,SERPINF1,RET,RORB,RP1,TFAP2A,TFAP2B,THY1,TUB,PROM1,USH1C,RPGRIP1L,FJX1,SOX8,SDK2,SLC4A5,FOXN4,CRB2
16_Member	GO Biological Processes	GO:0042670	retinal cone cell differentiation	-3.38501	-1.99383	5/11	6096,6101,7070,10083,286204	RORB,RP1,THY1,USH1C,CRB2
16_Member	GO Biological Processes	GO:0046549	retinal cone cell development	-3.38501	-1.99383	5/11	6096,6101,7070,10083,286204	RORB,RP1,THY1,USH1C,CRB2
16_Member	GO Biological Processes	GO:0001754	eye photoreceptor cell differentiation	-3.31789	-1.93855	10/44	6096,6101,7070,8842,10083,23322,30812,54549,55184,286204	RORB,RP1,THY1,PROM1,USH1C,RPGRIP1L,SOX8,SDK2,DZANK1,CRB2
16_Member	GO Biological Processes	GO:0046530	photoreceptor cell differentiation	-2.95463	-1.63358	11/57	6096,6101,7070,8842,10083,23322,30812,54549,55184,92211,286204	RORB,RP1,THY1,PROM1,USH1C,RPGRIP1L,SOX8,SDK2,DZANK1,CDHR1,CRB2
16_Member	GO Biological Processes	GO:0042462	eye photoreceptor cell development	-2.22102	-1.02432	7/34	6096,6101,7070,10083,23322,55184,286204	RORB,RP1,THY1,USH1C,RPGRIP1L,DZANK1,CRB2
17_Summary	GO Biological Processes	GO:0007610	behavior	-16.1192	-13.3531	94/563	111,220,460,477,482,552,590,1137,1813,1816,1996,2019,2048,2558,2571,2641,2668,2695,2847,2861,2898,2902,2903,2912,2915,3091,3218,3236,3269,3356,3776,4009,4130,4192,4543,4776,4867,4885,4887,4908,4914,5020,5021,5079,5176,5803,6285,6356,6387,6517,6566,6571,6616,6712,6865,6869,6899,7060,7162,7345,8061,8701,8831,9099,9379,9518,10752,11202,11245,22943,23316,25769,25946,26047,50801,50944,51083,57555,5773…	ADCY5,ALDH1A3,ASTN1,ATP1A2,ATP1B2,AVPR1A,BCHE,CHRNA4,DRD2,DRD5,ELAVL4,EN1,EPHB2,GABRA5,GAD1,GCG,GDNF,GIP,MCHR1,GPR37,GRIK2,GRIN1,GRIN2A,GRM2,GRM5,HIF1A,HOXB8,HOXD10,HRH1,HTR2A,KCNK2,LMX1A,MAP1A,MDK,MTNR1A,NFATC4,NPHP1,NPTX2,NPY2R,NTF3,NTRK1,OXT,OXTR,PAX5,SERPINF1,PTPRZ1,S100B,CCL11,CXCL12,SLC2A4,SLC16A1,SLC18A2,SNAP25,SPTBN2,TACR2,TACR1,TBX1,THBS4,TPBG,UCHL1,FOSL1,DNAH11,SYNGAP1,USP2,NRXN2,GDF15,…
17_Member	GO Biological Processes	GO:0007610	behavior	-16.1192	-13.3531	94/563	111,220,460,477,482,552,590,1137,1813,1816,1996,2019,2048,2558,2571,2641,2668,2695,2847,2861,2898,2902,2903,2912,2915,3091,3218,3236,3269,3356,3776,4009,4130,4192,4543,4776,4867,4885,4887,4908,4914,5020,5021,5079,5176,5803,6285,6356,6387,6517,6566,6571,6616,6712,6865,6869,6899,7060,7162,7345,8061,8701,8831,9099,9379,9518,10752,11202,11245,22943,23316,25769,25946,26047,50801,50944,51083,57555,5773…	ADCY5,ALDH1A3,ASTN1,ATP1A2,ATP1B2,AVPR1A,BCHE,CHRNA4,DRD2,DRD5,ELAVL4,EN1,EPHB2,GABRA5,GAD1,GCG,GDNF,GIP,MCHR1,GPR37,GRIK2,GRIN1,GRIN2A,GRM2,GRM5,HIF1A,HOXB8,HOXD10,HRH1,HTR2A,KCNK2,LMX1A,MAP1A,MDK,MTNR1A,NFATC4,NPHP1,NPTX2,NPY2R,NTF3,NTRK1,OXT,OXTR,PAX5,SERPINF1,PTPRZ1,S100B,CCL11,CXCL12,SLC2A4,SLC16A1,SLC18A2,SNAP25,SPTBN2,TACR2,TACR1,TBX1,THBS4,TPBG,UCHL1,FOSL1,DNAH11,SYNGAP1,USP2,NRXN2,GDF15,…
17_Member	GO Biological Processes	GO:0050804	modulation of chemical synaptic transmission	-15.6228	-12.9301	78/428	150,477,488,590,773,774,794,869,952,1000,1056,1627,1759,1813,1816,1996,2047,2048,2695,2898,2901,2902,2903,2912,2914,2915,2917,3269,3356,4130,4131,4355,4776,4885,4908,4914,4920,5020,5021,5217,5270,5924,5999,6285,6616,6804,6865,6869,8831,8938,8973,9162,9211,9228,9370,9627,9699,11178,22943,23316,25769,25837,50944,57537,57555,57689,59284,64101,81832,84446,85445,91683,112755,254263,266743,347730,34773…	ADRA2A,ATP1A2,ATP2A2,BCHE,CACNA1A,CACNA1B,CALB2,CBLN1,CD38,CDH2,CEL,DBN1,DNM1,DRD2,DRD5,ELAVL4,EPHB1,EPHB2,GIP,GRIK2,GRIK5,GRIN1,GRIN2A,GRM2,GRM4,GRM5,GRM7,HRH1,HTR2A,MAP1A,MAP1B,MPP2,NFATC4,NPTX2,NTF3,NTRK1,ROR2,OXT,OXTR,PFN2,SERPINE2,RASGRF2,RGS4,S100B,SNAP25,STX1A,TACR2,TACR1,SYNGAP1,BAIAP3,CHRNA6,DGKI,LGI1,DLGAP2,ADIPOQ,SNCAIP,RIMS2,LZTS1,DKK1,CUX2,SLC24A2,RAB26,SHANK1,SORCS2,NLGN2,LRRC4C,CAC…
17_Member	GO Biological Processes	GO:0099177	regulation of trans-synaptic signaling	-15.564	-12.8808	78/429	150,477,488,590,773,774,794,869,952,1000,1056,1627,1759,1813,1816,1996,2047,2048,2695,2898,2901,2902,2903,2912,2914,2915,2917,3269,3356,4130,4131,4355,4776,4885,4908,4914,4920,5020,5021,5217,5270,5924,5999,6285,6616,6804,6865,6869,8831,8938,8973,9162,9211,9228,9370,9627,9699,11178,22943,23316,25769,25837,50944,57537,57555,57689,59284,64101,81832,84446,85445,91683,112755,254263,266743,347730,34773…	ADRA2A,ATP1A2,ATP2A2,BCHE,CACNA1A,CACNA1B,CALB2,CBLN1,CD38,CDH2,CEL,DBN1,DNM1,DRD2,DRD5,ELAVL4,EPHB1,EPHB2,GIP,GRIK2,GRIK5,GRIN1,GRIN2A,GRM2,GRM4,GRM5,GRM7,HRH1,HTR2A,MAP1A,MAP1B,MPP2,NFATC4,NPTX2,NTF3,NTRK1,ROR2,OXT,OXTR,PFN2,SERPINE2,RASGRF2,RGS4,S100B,SNAP25,STX1A,TACR2,TACR1,SYNGAP1,BAIAP3,CHRNA6,DGKI,LGI1,DLGAP2,ADIPOQ,SNCAIP,RIMS2,LZTS1,DKK1,CUX2,SLC24A2,RAB26,SHANK1,SORCS2,NLGN2,LRRC4C,CAC…
17_Member	GO Biological Processes	GO:0050890	cognition	-12.0036	-9.68709	57/306	477,590,1137,1813,1816,1996,2019,2048,2558,2695,2902,2903,2915,3091,3269,3356,3776,3973,4009,4130,4192,4776,4885,4908,4914,5020,5021,5176,5803,6285,6356,6509,6517,6616,6865,6869,7162,8061,8701,8831,9379,10752,11202,22943,23316,25769,25946,26047,28983,50801,50944,64220,64478,81832,84446,266743,431707	ATP1A2,BCHE,CHRNA4,DRD2,DRD5,ELAVL4,EN1,EPHB2,GABRA5,GIP,GRIN1,GRIN2A,GRM5,HIF1A,HRH1,HTR2A,KCNK2,LHCGR,LMX1A,MAP1A,MDK,NFATC4,NPTX2,NTF3,NTRK1,OXT,OXTR,SERPINF1,PTPRZ1,S100B,CCL11,SLC1A4,SLC2A4,SNAP25,TACR2,TACR1,TPBG,FOSL1,DNAH11,SYNGAP1,NRXN2,CHL1,KLK8,DKK1,CUX2,SLC24A2,ZNF385A,CNTNAP2,TMPRSS11E,KCNK4,SHANK1,STRA6,CSMD1,NETO1,BRSK1,NPAS4,LHX8
17_Member	GO Biological Processes	GO:0007611	learning or memory	-11.9797	-9.66719	52/264	477,590,1813,1816,1996,2019,2048,2558,2695,2902,2903,2915,3091,3269,3356,3776,4009,4130,4192,4776,4885,4908,4914,5020,5021,5176,5803,6285,6356,6517,6616,6865,6869,7162,8061,8701,8831,9379,11202,22943,23316,25769,25946,26047,50801,50944,64220,64478,81832,84446,266743,431707	ATP1A2,BCHE,DRD2,DRD5,ELAVL4,EN1,EPHB2,GABRA5,GIP,GRIN1,GRIN2A,GRM5,HIF1A,HRH1,HTR2A,KCNK2,LMX1A,MAP1A,MDK,NFATC4,NPTX2,NTF3,NTRK1,OXT,OXTR,SERPINF1,PTPRZ1,S100B,CCL11,SLC2A4,SNAP25,TACR2,TACR1,TPBG,FOSL1,DNAH11,SYNGAP1,NRXN2,KLK8,DKK1,CUX2,SLC24A2,ZNF385A,CNTNAP2,KCNK4,SHANK1,STRA6,CSMD1,NETO1,BRSK1,NPAS4,LHX8
17_Member	GO Biological Processes	GO:0007612	learning	-8.31215	-6.30863	31/145	477,590,1813,1816,1996,2019,2048,2558,2902,2903,2915,3091,3269,4130,4885,6616,6865,6869,7162,8061,8831,9379,22943,25769,26047,50944,64220,64478,81832,84446,266743	ATP1A2,BCHE,DRD2,DRD5,ELAVL4,EN1,EPHB2,GABRA5,GRIN1,GRIN2A,GRM5,HIF1A,HRH1,MAP1A,NPTX2,SNAP25,TACR2,TACR1,TPBG,FOSL1,SYNGAP1,NRXN2,DKK1,SLC24A2,CNTNAP2,SHANK1,STRA6,CSMD1,NETO1,BRSK1,NPAS4
17_Member	GO Biological Processes	GO:0007613	memory	-6.46468	-4.67019	25/122	1813,2695,2903,3269,3356,3776,4009,4130,4192,4776,4908,5020,5021,5176,6285,6517,6869,11202,23316,25769,50801,50944,64478,81832,266743	DRD2,GIP,GRIN2A,HRH1,HTR2A,KCNK2,LMX1A,MAP1A,MDK,NFATC4,NTF3,OXT,OXTR,SERPINF1,S100B,SLC2A4,TACR1,KLK8,CUX2,SLC24A2,KCNK4,SHANK1,CSMD1,NETO1,NPAS4
17_Member	GO Biological Processes	GO:0008306	associative learning	-6.08732	-4.33421	19/80	477,1813,1816,1996,2558,2902,2903,3091,3269,4130,4885,6616,6869,7162,8831,50944,64478,81832,84446	ATP1A2,DRD2,DRD5,ELAVL4,GABRA5,GRIN1,GRIN2A,HIF1A,HRH1,MAP1A,NPTX2,SNAP25,TACR1,TPBG,SYNGAP1,SHANK1,CSMD1,NETO1,BRSK1
17_Member	GO Biological Processes	GO:0050806	positive regulation of synaptic transmission	-5.77051	-4.0447	26/141	1813,2048,2695,2898,2903,4355,4776,4914,4920,5020,5021,5270,5924,6616,6804,6865,6869,8938,9211,9699,25769,57555,59284,91683,112755,347730	DRD2,EPHB2,GIP,GRIK2,GRIN2A,MPP2,NFATC4,NTRK1,ROR2,OXT,OXTR,SERPINE2,RASGRF2,SNAP25,STX1A,TACR2,TACR1,BAIAP3,LGI1,RIMS2,SLC24A2,NLGN2,CACNG7,SYT12,STX1B,LRRTM1
17_Member	GO Biological Processes	GO:0048167	regulation of synaptic plasticity	-5.67295	-3.96349	32/197	794,869,952,1627,1813,1816,2048,2695,2898,2902,2903,2915,3269,4130,4131,4355,4776,5270,5924,6285,6616,8831,9699,11178,25769,57537,81832,84446,91683,266743,347730,388336	CALB2,CBLN1,CD38,DBN1,DRD2,DRD5,EPHB2,GIP,GRIK2,GRIN1,GRIN2A,GRM5,HRH1,MAP1A,MAP1B,MPP2,NFATC4,SERPINE2,RASGRF2,S100B,SNAP25,SYNGAP1,RIMS2,LZTS1,SLC24A2,SORCS2,NETO1,BRSK1,SYT12,NPAS4,LRRTM1,SHISA6
17_Member	GO Biological Processes	GO:0060291	long-term synaptic potentiation	-2.47421	-1.2348	10/56	2695,2903,4355,4776,5270,5924,6616,25769,91683,347730	GIP,GRIN2A,MPP2,NFATC4,SERPINE2,RASGRF2,SNAP25,SLC24A2,SYT12,LRRTM1
18_Summary	GO Biological Processes	GO:0007268	chemical synaptic transmission	-15.9906	-13.2575	75/396	773,774,869,1056,1134,1137,1740,1813,1816,1960,2558,2567,2568,2569,2571,2891,2898,2901,2902,2903,2912,2914,2915,2917,3269,3356,3359,3360,3736,3779,3780,3798,4355,4885,5026,5100,5368,6509,6530,6571,6616,6620,6804,6861,6863,7162,8448,8572,8618,8913,8973,9228,9379,9699,9899,10911,11245,22865,23504,23566,27115,55584,57555,84073,84446,90019,91683,112755,116372,127833,200909,254263,266743,341359,388336…	CACNA1A,CACNA1B,CBLN1,CEL,CHRNA1,CHRNA4,DLG2,DRD2,DRD5,EGR3,GABRA5,GABRG3,GABRP,GABRR1,GAD1,GRIA2,GRIK2,GRIK5,GRIN1,GRIN2A,GRM2,GRM4,GRM5,GRM7,HRH1,HTR2A,HTR3A,HTR4,KCNA1,KCNMB1,KCNN1,KIF5A,MPP2,NPTX2,P2RX5,PCDH8,PNOC,SLC1A4,SLC6A2,SLC18A2,SNAP25,SNCB,STX1A,SYT5,TAC1,TPBG,DOC2A,PDLIM4,CADPS,CACNA1G,CHRNA6,DLGAP2,NRXN2,RIMS2,SV2B,UTS2,GPR176,SLITRK3,RIMBP2,LPAR3,PDE7B,CHRNA9,NLGN2,MYCBPAP,BRSK1,SY…
18_Member	GO Biological Processes	GO:0007268	chemical synaptic transmission	-15.9906	-13.2575	75/396	773,774,869,1056,1134,1137,1740,1813,1816,1960,2558,2567,2568,2569,2571,2891,2898,2901,2902,2903,2912,2914,2915,2917,3269,3356,3359,3360,3736,3779,3780,3798,4355,4885,5026,5100,5368,6509,6530,6571,6616,6620,6804,6861,6863,7162,8448,8572,8618,8913,8973,9228,9379,9699,9899,10911,11245,22865,23504,23566,27115,55584,57555,84073,84446,90019,91683,112755,116372,127833,200909,254263,266743,341359,388336	CACNA1A,CACNA1B,CBLN1,CEL,CHRNA1,CHRNA4,DLG2,DRD2,DRD5,EGR3,GABRA5,GABRG3,GABRP,GABRR1,GAD1,GRIA2,GRIK2,GRIK5,GRIN1,GRIN2A,GRM2,GRM4,GRM5,GRM7,HRH1,HTR2A,HTR3A,HTR4,KCNA1,KCNMB1,KCNN1,KIF5A,MPP2,NPTX2,P2RX5,PCDH8,PNOC,SLC1A4,SLC6A2,SLC18A2,SNAP25,SNCB,STX1A,SYT5,TAC1,TPBG,DOC2A,PDLIM4,CADPS,CACNA1G,CHRNA6,DLGAP2,NRXN2,RIMS2,SV2B,UTS2,GPR176,SLITRK3,RIMBP2,LPAR3,PDE7B,CHRNA9,NLGN2,MYCBPAP,BRSK1,SY…
18_Member	GO Biological Processes	GO:0098916	anterograde trans-synaptic signaling	-15.9906	-13.2575	75/396	773,774,869,1056,1134,1137,1740,1813,1816,1960,2558,2567,2568,2569,2571,2891,2898,2901,2902,2903,2912,2914,2915,2917,3269,3356,3359,3360,3736,3779,3780,3798,4355,4885,5026,5100,5368,6509,6530,6571,6616,6620,6804,6861,6863,7162,8448,8572,8618,8913,8973,9228,9379,9699,9899,10911,11245,22865,23504,23566,27115,55584,57555,84073,84446,90019,91683,112755,116372,127833,200909,254263,266743,341359,388336	CACNA1A,CACNA1B,CBLN1,CEL,CHRNA1,CHRNA4,DLG2,DRD2,DRD5,EGR3,GABRA5,GABRG3,GABRP,GABRR1,GAD1,GRIA2,GRIK2,GRIK5,GRIN1,GRIN2A,GRM2,GRM4,GRM5,GRM7,HRH1,HTR2A,HTR3A,HTR4,KCNA1,KCNMB1,KCNN1,KIF5A,MPP2,NPTX2,P2RX5,PCDH8,PNOC,SLC1A4,SLC6A2,SLC18A2,SNAP25,SNCB,STX1A,SYT5,TAC1,TPBG,DOC2A,PDLIM4,CADPS,CACNA1G,CHRNA6,DLGAP2,NRXN2,RIMS2,SV2B,UTS2,GPR176,SLITRK3,RIMBP2,LPAR3,PDE7B,CHRNA9,NLGN2,MYCBPAP,BRSK1,SY…
18_Member	GO Biological Processes	GO:0099537	trans-synaptic signaling	-15.4774	-12.8036	76/413	773,774,869,1056,1134,1137,1740,1813,1816,1960,2048,2558,2567,2568,2569,2571,2891,2898,2901,2902,2903,2912,2914,2915,2917,3269,3356,3359,3360,3736,3779,3780,3798,4355,4885,5026,5100,5368,6509,6530,6571,6616,6620,6804,6861,6863,7162,8448,8572,8618,8913,8973,9228,9379,9699,9899,10911,11245,22865,23504,23566,27115,55584,57555,84073,84446,90019,91683,112755,116372,127833,200909,254263,266743,341359,3…	CACNA1A,CACNA1B,CBLN1,CEL,CHRNA1,CHRNA4,DLG2,DRD2,DRD5,EGR3,EPHB2,GABRA5,GABRG3,GABRP,GABRR1,GAD1,GRIA2,GRIK2,GRIK5,GRIN1,GRIN2A,GRM2,GRM4,GRM5,GRM7,HRH1,HTR2A,HTR3A,HTR4,KCNA1,KCNMB1,KCNN1,KIF5A,MPP2,NPTX2,P2RX5,PCDH8,PNOC,SLC1A4,SLC6A2,SLC18A2,SNAP25,SNCB,STX1A,SYT5,TAC1,TPBG,DOC2A,PDLIM4,CADPS,CACNA1G,CHRNA6,DLGAP2,NRXN2,RIMS2,SV2B,UTS2,GPR176,SLITRK3,RIMBP2,LPAR3,PDE7B,CHRNA9,NLGN2,MYCBPAP,BR…
18_Member	GO Biological Processes	GO:0099536	synaptic signaling	-14.8197	-12.2296	78/442	773,774,869,1056,1134,1137,1740,1813,1816,1960,2048,2558,2567,2568,2569,2571,2891,2898,2901,2902,2903,2912,2914,2915,2917,3269,3356,3359,3360,3736,3779,3780,3798,4062,4355,4885,5026,5100,5368,6509,6530,6571,6616,6620,6804,6861,6863,7162,8448,8572,8618,8913,8973,9228,9379,9699,9899,10911,11245,22865,23504,23566,27115,55584,57555,80758,84073,84446,90019,91683,112755,116372,127833,200909,254263,2667…	CACNA1A,CACNA1B,CBLN1,CEL,CHRNA1,CHRNA4,DLG2,DRD2,DRD5,EGR3,EPHB2,GABRA5,GABRG3,GABRP,GABRR1,GAD1,GRIA2,GRIK2,GRIK5,GRIN1,GRIN2A,GRM2,GRM4,GRM5,GRM7,HRH1,HTR2A,HTR3A,HTR4,KCNA1,KCNMB1,KCNN1,KIF5A,LY6H,MPP2,NPTX2,P2RX5,PCDH8,PNOC,SLC1A4,SLC6A2,SLC18A2,SNAP25,SNCB,STX1A,SYT5,TAC1,TPBG,DOC2A,PDLIM4,CADPS,CACNA1G,CHRNA6,DLGAP2,NRXN2,RIMS2,SV2B,UTS2,GPR176,SLITRK3,RIMBP2,LPAR3,PDE7B,CHRNA9,NLGN2,PRR7,…
19_Summary	GO Biological Processes	GO:0007389	pattern specification process	-15.7721	-13.0596	80/443	187,655,658,718,1044,1045,1767,1952,2019,2138,2296,2626,2735,2736,3091,3211,3218,3221,3222,3223,3225,3234,3236,3670,4010,4188,4222,4920,5013,5100,5991,6422,6495,6608,6899,6997,7471,7490,8626,8646,8701,8831,9350,10409,10468,10512,10683,22943,23322,26160,26585,27019,50805,51176,51676,54626,55036,55329,55897,56917,57545,57822,58524,63950,64446,79600,79659,80114,121643,123872,130497,138162,145258,145…	APLNR,BMP7,BMPR1B,C3,CDX1,CDX2,DNAH5,CELSR2,EN1,EYA1,FOXC1,GATA4,GLI1,GLI2,HIF1A,HOXB1,HOXB8,HOXC4,HOXC5,HOXC6,HOXC9,HOXD8,HOXD10,ISL1,LMX1B,MDFI,MEOX1,ROR2,OTX1,PCDH8,RFX3,SFRP1,SIX1,SMO,TBX1,TDGF1,WNT1,WT1,TP63,CHRD,DNAH11,SYNGAP1,CER1,BASP1,FST,SEMA3C,DLL3,DKK1,RPGRIP1L,IFT172,GREM1,DNAI1,IRX4,LEF1,ASB2,HES2,CCDC40,MNS1,MESP1,MEIS3,CC2D2A,GRHL3,DMRT3,DMRTA2,DNAI2,TCTN1,DYNC2H1,BICC1,FOXN4,DNAA…
19_Member	GO Biological Processes	GO:0007389	pattern specification process	-15.7721	-13.0596	80/443	187,655,658,718,1044,1045,1767,1952,2019,2138,2296,2626,2735,2736,3091,3211,3218,3221,3222,3223,3225,3234,3236,3670,4010,4188,4222,4920,5013,5100,5991,6422,6495,6608,6899,6997,7471,7490,8626,8646,8701,8831,9350,10409,10468,10512,10683,22943,23322,26160,26585,27019,50805,51176,51676,54626,55036,55329,55897,56917,57545,57822,58524,63950,64446,79600,79659,80114,121643,123872,130497,138162,145258,145…	APLNR,BMP7,BMPR1B,C3,CDX1,CDX2,DNAH5,CELSR2,EN1,EYA1,FOXC1,GATA4,GLI1,GLI2,HIF1A,HOXB1,HOXB8,HOXC4,HOXC5,HOXC6,HOXC9,HOXD8,HOXD10,ISL1,LMX1B,MDFI,MEOX1,ROR2,OTX1,PCDH8,RFX3,SFRP1,SIX1,SMO,TBX1,TDGF1,WNT1,WT1,TP63,CHRD,DNAH11,SYNGAP1,CER1,BASP1,FST,SEMA3C,DLL3,DKK1,RPGRIP1L,IFT172,GREM1,DNAI1,IRX4,LEF1,ASB2,HES2,CCDC40,MNS1,MESP1,MEIS3,CC2D2A,GRHL3,DMRT3,DMRTA2,DNAI2,TCTN1,DYNC2H1,BICC1,FOXN4,DNAA…
19_Member	GO Biological Processes	GO:0003002	regionalization	-11.0081	-8.7925	58/332	658,718,1044,1045,1952,2019,2296,2626,2735,2736,3211,3218,3221,3222,3223,3225,3234,3236,3670,4010,4188,4222,4920,5013,5100,6422,6608,6899,6997,7471,7490,8626,8646,9350,10409,10512,10683,22943,23322,26160,26585,51176,54626,55329,55897,58524,63950,79600,79659,121643,123872,130497,145258,145873,199221,286204,343930,389549	BMPR1B,C3,CDX1,CDX2,CELSR2,EN1,FOXC1,GATA4,GLI1,GLI2,HOXB1,HOXB8,HOXC4,HOXC5,HOXC6,HOXC9,HOXD8,HOXD10,ISL1,LMX1B,MDFI,MEOX1,ROR2,OTX1,PCDH8,SFRP1,SMO,TBX1,TDGF1,WNT1,WT1,TP63,CHRD,CER1,BASP1,SEMA3C,DLL3,DKK1,RPGRIP1L,IFT172,GREM1,LEF1,HES2,MNS1,MESP1,DMRT3,DMRTA2,TCTN1,DYNC2H1,FOXN4,DNAAF1,OSR1,GSC,MESP2,DZIP1L,CRB2,MSGN1,FEZF1
19_Member	GO Biological Processes	GO:0009952	anterior/posterior pattern specification	-7.37841	-5.47807	37/210	1044,1045,1952,2019,2296,2626,3211,3218,3221,3222,3223,3225,3234,3236,4222,4920,5013,5100,6422,6608,6899,6997,7471,7490,9350,10409,10512,10683,22943,51176,54626,55897,130497,145873,286204,343930,389549	CDX1,CDX2,CELSR2,EN1,FOXC1,GATA4,HOXB1,HOXB8,HOXC4,HOXC5,HOXC6,HOXC9,HOXD8,HOXD10,MEOX1,ROR2,OTX1,PCDH8,SFRP1,SMO,TBX1,TDGF1,WNT1,WT1,CER1,BASP1,SEMA3C,DLL3,DKK1,LEF1,HES2,MESP1,OSR1,MESP2,CRB2,MSGN1,FEZF1
19_Member	GO Biological Processes	GO:0009798	axis specification	-3.43627	-2.02735	16/93	1044,1045,3234,4188,6422,6608,6997,7471,7490,9350,10409,26160,50805,55329,55897,145873	CDX1,CDX2,HOXD8,MDFI,SFRP1,SMO,TDGF1,WNT1,WT1,CER1,BASP1,IFT172,IRX4,MNS1,MESP1,MESP2
20_Summary	GO Biological Processes	GO:0030855	epithelial cell differentiation	-15.4218	-12.7571	91/549	59,655,1000,1001,1045,1306,1365,1749,1750,1832,2195,2626,2668,2735,2938,3091,3172,3857,3860,3861,3866,3868,3872,3882,3884,3885,4131,4643,4825,4868,4914,5105,5138,5453,5991,6299,6495,6608,6698,6703,6707,6768,6876,6899,7053,7348,7471,7490,8419,8626,8688,8842,9076,10083,10117,10170,10309,10409,10551,11005,25803,25984,26154,26585,27077,30812,51384,54361,54474,54768,54825,55897,56975,57835,79152,79583…	ACTA2,BMP7,CDH2,CDH3,CDX2,COL15A1,CLDN3,DLX5,DLX6,DSP,FAT1,GATA4,GDNF,GLI1,GSTA1,HIF1A,HNF4A,KRT9,KRT13,KRT14,KRT15,KRT16,KRT17,KRT32,KRT33B,KRT34,MAP1B,MYO1E,NKX6-1,NPHS1,NTRK1,PCK1,PDE2A,POU3F1,RFX3,SALL1,SIX1,SMO,SPRR1A,SPRR2D,SPRR3,ST14,TAGLN,TBX1,TGM3,UPK1B,WNT1,WT1,BFSP2,TP63,KRT37,PROM1,CLDN1,USH1C,ENAM,DHRS9,CCNO,BASP1,AGR2,SPINK5,SPDEF,KRT23,ABCA12,GREM1,B9D1,SOX8,WNT16,WNT4,KRT20,HYDIN,…
20_Member	GO Biological Processes	GO:0030855	epithelial cell differentiation	-15.4218	-12.7571	91/549	59,655,1000,1001,1045,1306,1365,1749,1750,1832,2195,2626,2668,2735,2938,3091,3172,3857,3860,3861,3866,3868,3872,3882,3884,3885,4131,4643,4825,4868,4914,5105,5138,5453,5991,6299,6495,6608,6698,6703,6707,6768,6876,6899,7053,7348,7471,7490,8419,8626,8688,8842,9076,10083,10117,10170,10309,10409,10551,11005,25803,25984,26154,26585,27077,30812,51384,54361,54474,54768,54825,55897,56975,57835,79152,79583…	ACTA2,BMP7,CDH2,CDH3,CDX2,COL15A1,CLDN3,DLX5,DLX6,DSP,FAT1,GATA4,GDNF,GLI1,GSTA1,HIF1A,HNF4A,KRT9,KRT13,KRT14,KRT15,KRT16,KRT17,KRT32,KRT33B,KRT34,MAP1B,MYO1E,NKX6-1,NPHS1,NTRK1,PCK1,PDE2A,POU3F1,RFX3,SALL1,SIX1,SMO,SPRR1A,SPRR2D,SPRR3,ST14,TAGLN,TBX1,TGM3,UPK1B,WNT1,WT1,BFSP2,TP63,KRT37,PROM1,CLDN1,USH1C,ENAM,DHRS9,CCNO,BASP1,AGR2,SPINK5,SPDEF,KRT23,ABCA12,GREM1,B9D1,SOX8,WNT16,WNT4,KRT20,HYDIN,…
20_Member	GO Biological Processes	GO:0002064	epithelial cell development	-4.21488	-2.69501	29/201	59,1000,1306,1365,2195,3091,3172,4643,4825,4868,4914,5138,5991,6608,6768,8419,8626,9076,25803,26154,30812,54768,57835,80781,81029,117531,122786,169044,220074	ACTA2,CDH2,COL15A1,CLDN3,FAT1,HIF1A,HNF4A,MYO1E,NKX6-1,NPHS1,NTRK1,PDE2A,RFX3,SMO,ST14,BFSP2,TP63,CLDN1,SPDEF,ABCA12,SOX8,HYDIN,SLC4A5,COL18A1,WNT5B,TMC1,FRMD6,COL22A1,LRTOMT

## Sheet: down regulated gene enrichment
Table S19. GO terms enriched in IPF lungs.
Column A contains Summary (the biological process that has the minimal P-value within the cluster) and Members (the other biological processes within the culster).
Columns B-D contain meta-data describing the terms.
Columns E and F contain the enrichment p-values and multi-test-corrected q-values.
Columns H & I enumerate the genes found in each enriched term.
GroupID	Category	Term	Description	LogP	Log(q-value)	InTerm_InList	Genes	Symbols
1_Summary	GO Biological Processes	GO:0003013	circulatory system process	-24.8657	-20.5198	71/492	94,133,146,147,148,153,154,177,185,566,659,857,859,948,1003,1131,1285,1636,1908,1910,2013,2171,2257,2266,3043,3177,3352,3781,4036,4843,4881,4883,4973,5155,5468,6196,6296,6323,6445,6456,6505,6532,6833,7010,7082,7122,7134,7135,7139,7273,7422,8557,9353,9365,9376,9414,9732,10266,10268,10365,10396,23171,23327,27345,29953,54567,56998,79987,84879,387700,100506658	ACVRL1,ADM,ADRA1D,ADRA1B,ADRA1A,ADRB1,ADRB2,AGER,AGTR1,AZU1,BMPR2,CAV1,CAV3,CD36,CDH5,CHRM3,COL4A3,ACE,EDN3,EDNRB,EMP2,FABP5,FGF12,FGG,HBB,SLC29A2,HTR1D,KCNN2,LRP2,NOS2,NPR1,NPR3,OLR1,PDGFB,PPARG,RPS6KA2,ACSM3,SCN1A,SGCG,SH3GL2,SLC1A1,SLC6A4,ABCC8,TEK,TJP1,CLDN5,TNNC1,TNNI1,TNNT2,TTN,VEGFA,TCAP,SLIT2,KL,SLC22A8,TJP2,DOCK4,RAMP2,RAMP3,KLF2,ATP8A1,GPD1L,NEDD4L,KCNMB4,TRHDE,DLL4,CTNNBIP1,SVEP1,MFSD2…
1_Member	GO Biological Processes	GO:0003013	circulatory system process	-24.8657	-20.5198	71/492	94,133,146,147,148,153,154,177,185,566,659,857,859,948,1003,1131,1285,1636,1908,1910,2013,2171,2257,2266,3043,3177,3352,3781,4036,4843,4881,4883,4973,5155,5468,6196,6296,6323,6445,6456,6505,6532,6833,7010,7082,7122,7134,7135,7139,7273,7422,8557,9353,9365,9376,9414,9732,10266,10268,10365,10396,23171,23327,27345,29953,54567,56998,79987,84879,387700,100506658	ACVRL1,ADM,ADRA1D,ADRA1B,ADRA1A,ADRB1,ADRB2,AGER,AGTR1,AZU1,BMPR2,CAV1,CAV3,CD36,CDH5,CHRM3,COL4A3,ACE,EDN3,EDNRB,EMP2,FABP5,FGF12,FGG,HBB,SLC29A2,HTR1D,KCNN2,LRP2,NOS2,NPR1,NPR3,OLR1,PDGFB,PPARG,RPS6KA2,ACSM3,SCN1A,SGCG,SH3GL2,SLC1A1,SLC6A4,ABCC8,TEK,TJP1,CLDN5,TNNC1,TNNI1,TNNT2,TTN,VEGFA,TCAP,SLIT2,KL,SLC22A8,TJP2,DOCK4,RAMP2,RAMP3,KLF2,ATP8A1,GPD1L,NEDD4L,KCNMB4,TRHDE,DLL4,CTNNBIP1,SVEP1,MFSD2…
1_Member	GO Biological Processes	GO:0008015	blood circulation	-21.9419	-17.897	60/400	94,133,146,147,148,153,154,185,566,659,857,859,1003,1131,1285,1636,1908,1910,2013,2257,2266,3043,3352,3781,4843,4881,4883,4973,5155,5468,6196,6296,6323,6445,6456,6505,6532,6833,7010,7082,7122,7134,7135,7139,7273,7422,8557,9353,9365,9414,9732,10266,10365,23171,23327,27345,29953,54567,56998,100506658	ACVRL1,ADM,ADRA1D,ADRA1B,ADRA1A,ADRB1,ADRB2,AGTR1,AZU1,BMPR2,CAV1,CAV3,CDH5,CHRM3,COL4A3,ACE,EDN3,EDNRB,EMP2,FGF12,FGG,HBB,HTR1D,KCNN2,NOS2,NPR1,NPR3,OLR1,PDGFB,PPARG,RPS6KA2,ACSM3,SCN1A,SGCG,SH3GL2,SLC1A1,SLC6A4,ABCC8,TEK,TJP1,CLDN5,TNNC1,TNNI1,TNNT2,TTN,VEGFA,TCAP,SLIT2,KL,TJP2,DOCK4,RAMP2,KLF2,GPD1L,NEDD4L,KCNMB4,TRHDE,DLL4,CTNNBIP1,OCLN
1_Member	GO Biological Processes	GO:0003018	vascular process in circulatory system	-18.083	-14.2142	44/263	133,146,147,148,153,154,177,185,566,659,857,948,1003,1131,1636,1908,1910,2171,2266,3177,3352,4036,4881,4883,6456,6505,6532,6833,7010,7082,7122,7422,9353,9376,9414,9732,10266,10365,10396,27345,56998,84879,387700,100506658	ADM,ADRA1D,ADRA1B,ADRA1A,ADRB1,ADRB2,AGER,AGTR1,AZU1,BMPR2,CAV1,CD36,CDH5,CHRM3,ACE,EDN3,EDNRB,FABP5,FGG,SLC29A2,HTR1D,LRP2,NPR1,NPR3,SH3GL2,SLC1A1,SLC6A4,ABCC8,TEK,TJP1,CLDN5,VEGFA,SLIT2,SLC22A8,TJP2,DOCK4,RAMP2,KLF2,ATP8A1,KCNMB4,CTNNBIP1,MFSD2A,SLC16A12,OCLN
2_Summary	GO Biological Processes	GO:0034097	response to cytokine	-17.249	-13.5051	79/799	383,820,1030,1440,1441,1491,1524,1612,2057,2167,2180,2194,2266,2353,2625,2819,2840,2920,3170,3373,3383,3429,3433,3437,3439,3459,3552,3575,3601,3605,3899,3977,4092,4210,4311,4352,4641,4792,4843,5155,5196,5372,5618,6364,6505,6556,7078,7098,7850,8638,8692,8807,8809,9034,9173,9314,9806,10344,10365,11024,11027,27063,27074,29126,51208,51763,53905,55022,79602,81848,91662,112744,115361,132014,146722,1690…	ARG1,CAMP,CDKN2B,CSF3,CSF3R,CTH,CX3CR1,DAPK1,EPOR,FABP4,ACSL1,FASN,FGG,FOS,GATA3,GPD1,GPR17,CXCL2,FOXA2,HYAL1,ICAM1,IFI27,IFIT2,IFIT3,IFNA1,IFNGR1,IL1A,IL7R,IL15RA,IL17A,AFF3,LIFR,SMAD7,MEFV,MME,MPL,MYO1C,NFKBIA,NOS2,PDGFB,PF4,PMM1,PRLR,CCL20,SLC1A1,SLC11A1,TIMP3,TLR3,IL1R2,OASL,HYAL2,IL18RAP,IL18R1,CCRL2,IL1RL1,KLF4,SPOCK2,CCL26,KLF2,LILRA1,LILRA2,ANKRD1,LAMP3,CD274,CLDN18,INPP5K,DUOX1,PID1,ADIP…
2_Member	GO Biological Processes	GO:0034097	response to cytokine	-17.249	-13.5051	79/799	383,820,1030,1440,1441,1491,1524,1612,2057,2167,2180,2194,2266,2353,2625,2819,2840,2920,3170,3373,3383,3429,3433,3437,3439,3459,3552,3575,3601,3605,3899,3977,4092,4210,4311,4352,4641,4792,4843,5155,5196,5372,5618,6364,6505,6556,7078,7098,7850,8638,8692,8807,8809,9034,9173,9314,9806,10344,10365,11024,11027,27063,27074,29126,51208,51763,53905,55022,79602,81848,91662,112744,115361,132014,146722,1690…	ARG1,CAMP,CDKN2B,CSF3,CSF3R,CTH,CX3CR1,DAPK1,EPOR,FABP4,ACSL1,FASN,FGG,FOS,GATA3,GPD1,GPR17,CXCL2,FOXA2,HYAL1,ICAM1,IFI27,IFIT2,IFIT3,IFNA1,IFNGR1,IL1A,IL7R,IL15RA,IL17A,AFF3,LIFR,SMAD7,MEFV,MME,MPL,MYO1C,NFKBIA,NOS2,PDGFB,PF4,PMM1,PRLR,CCL20,SLC1A1,SLC11A1,TIMP3,TLR3,IL1R2,OASL,HYAL2,IL18RAP,IL18R1,CCRL2,IL1RL1,KLF4,SPOCK2,CCL26,KLF2,LILRA1,LILRA2,ANKRD1,LAMP3,CD274,CLDN18,INPP5K,DUOX1,PID1,ADIP…
2_Member	GO Biological Processes	GO:0071345	cellular response to cytokine stimulus	-14.9493	-11.6034	69/703	383,820,1440,1441,1491,1524,1612,2057,2167,2180,2194,2266,2625,2819,2840,2920,3373,3383,3429,3433,3437,3439,3459,3552,3575,3601,3605,3977,4092,4311,4352,4641,4792,4843,5155,5196,5372,5618,6364,6505,7098,7850,8638,8692,8807,8809,9034,9173,9314,9806,10344,10365,11024,11027,27063,51208,51763,53905,55022,79602,81848,91662,112744,115361,132014,146722,255743,353514,439996	ARG1,CAMP,CSF3,CSF3R,CTH,CX3CR1,DAPK1,EPOR,FABP4,ACSL1,FASN,FGG,GATA3,GPD1,GPR17,CXCL2,HYAL1,ICAM1,IFI27,IFIT2,IFIT3,IFNA1,IFNGR1,IL1A,IL7R,IL15RA,IL17A,LIFR,SMAD7,MME,MPL,MYO1C,NFKBIA,NOS2,PDGFB,PF4,PMM1,PRLR,CCL20,SLC1A1,TLR3,IL1R2,OASL,HYAL2,IL18RAP,IL18R1,CCRL2,IL1RL1,KLF4,SPOCK2,CCL26,KLF2,LILRA1,LILRA2,ANKRD1,CLDN18,INPP5K,DUOX1,PID1,ADIPOR2,SPRY4,NLRP12,IL17F,GBP4,IL17RE,CD300LF,NPNT,LILRA…
2_Member	GO Molecular Functions	GO:0140375	immune receptor activity	-10.6542	-7.89486	25/148	1441,1524,2057,2840,3459,3575,3601,3811,3821,3822,3824,3977,4352,5618,7850,8807,8809,9034,9173,11024,11027,11126,51348,132014,353514	CSF3R,CX3CR1,EPOR,GPR17,IFNGR1,IL7R,IL15RA,KIR3DL1,KLRC1,KLRC2,KLRD1,LIFR,MPL,PRLR,IL1R2,IL18RAP,IL18R1,CCRL2,IL1RL1,LILRA1,LILRA2,CD160,KLRF1,IL17RE,LILRA5
2_Member	GO Biological Processes	GO:0019221	cytokine-mediated signaling pathway	-9.66659	-7.11999	38/352	1440,1441,1524,2057,2180,2840,2920,3429,3439,3459,3552,3575,3601,3605,3977,4352,4792,5155,5196,5618,6364,6505,7850,8638,8807,8809,9034,9173,10344,11024,11027,51208,53905,79602,112744,132014,146722,353514	CSF3,CSF3R,CX3CR1,EPOR,ACSL1,GPR17,CXCL2,IFI27,IFNA1,IFNGR1,IL1A,IL7R,IL15RA,IL17A,LIFR,MPL,NFKBIA,PDGFB,PF4,PRLR,CCL20,SLC1A1,IL1R2,OASL,IL18RAP,IL18R1,CCRL2,IL1RL1,CCL26,LILRA1,LILRA2,CLDN18,DUOX1,ADIPOR2,IL17F,IL17RE,CD300LF,LILRA5
2_Member	GO Molecular Functions	GO:0004896	cytokine receptor activity	-6.90826	-4.90867	16/97	1441,1524,2057,2840,3459,3575,3601,3977,4352,5618,7850,8807,8809,9034,9173,132014	CSF3R,CX3CR1,EPOR,GPR17,IFNGR1,IL7R,IL15RA,LIFR,MPL,PRLR,IL1R2,IL18RAP,IL18R1,CCRL2,IL1RL1,IL17RE
3_Summary	GO Biological Processes	GO:0035239	tube morphogenesis	-16.8816	-13.2346	70/661	94,133,659,857,1012,1636,1901,1942,1948,2034,2324,2549,2624,2625,3248,3397,3674,3725,3949,4036,4092,4855,4915,5156,5787,6469,6505,6886,6926,6943,7010,7049,7075,7080,7422,7476,8325,8549,8557,9037,9353,9444,10203,10266,10370,10395,11082,11126,23462,23554,25928,51162,51421,54538,54567,54922,55273,56998,57669,64344,64399,65009,79602,84913,90627,147372,153572,161198,255743,340419,1003,4091,5155,79652,…	ACVRL1,ADM,BMPR2,CAV1,CDH13,ACE,S1PR1,EFNA1,EFNB2,EPAS1,FLT4,GAB1,GATA2,GATA3,HPGD,ID1,ITGA2B,JUN,LDLR,LRP2,SMAD7,NOTCH4,NTRK2,PDGFRA,PTPRB,SHH,SLC1A1,TAL1,TBX3,TCF21,TEK,TGFBR3,TIE1,NKX2-1,VEGFA,WNT7A,FZD8,LGR5,TCAP,SEMA5A,SLIT2,QKI,CALCRL,RAMP2,CITED2,DLC1,ESM1,CD160,HEY1,TSPAN12,SOSTDC1,EGFL7,AMOTL2,ROBO4,DLL4,RASIP1,TMEM100,CTNNBIP1,EPB41L5,HIF3A,HHIP,NDRG4,ADIPOR2,ATOH8,STARD13,CCBE1,IRX2,CL…
3_Member	GO Biological Processes	GO:0035239	tube morphogenesis	-16.8816	-13.2346	70/661	94,133,659,857,1012,1636,1901,1942,1948,2034,2324,2549,2624,2625,3248,3397,3674,3725,3949,4036,4092,4855,4915,5156,5787,6469,6505,6886,6926,6943,7010,7049,7075,7080,7422,7476,8325,8549,8557,9037,9353,9444,10203,10266,10370,10395,11082,11126,23462,23554,25928,51162,51421,54538,54567,54922,55273,56998,57669,64344,64399,65009,79602,84913,90627,147372,153572,161198,255743,340419	ACVRL1,ADM,BMPR2,CAV1,CDH13,ACE,S1PR1,EFNA1,EFNB2,EPAS1,FLT4,GAB1,GATA2,GATA3,HPGD,ID1,ITGA2B,JUN,LDLR,LRP2,SMAD7,NOTCH4,NTRK2,PDGFRA,PTPRB,SHH,SLC1A1,TAL1,TBX3,TCF21,TEK,TGFBR3,TIE1,NKX2-1,VEGFA,WNT7A,FZD8,LGR5,TCAP,SEMA5A,SLIT2,QKI,CALCRL,RAMP2,CITED2,DLC1,ESM1,CD160,HEY1,TSPAN12,SOSTDC1,EGFL7,AMOTL2,ROBO4,DLL4,RASIP1,TMEM100,CTNNBIP1,EPB41L5,HIF3A,HHIP,NDRG4,ADIPOR2,ATOH8,STARD13,CCBE1,IRX2,CL…
3_Member	GO Biological Processes	GO:0048514	blood vessel morphogenesis	-16.7771	-13.2093	54/419	94,133,659,857,1012,1636,1901,1942,1948,2034,2324,2549,2624,3248,3397,3674,3725,3949,4036,4092,4855,4915,5156,5787,6469,6505,6886,6943,7010,7049,7075,7422,7476,8325,9037,9353,9444,10203,10266,10370,11082,11126,23462,23554,51162,51421,54538,54567,54922,55273,64344,79602,147372,161198	ACVRL1,ADM,BMPR2,CAV1,CDH13,ACE,S1PR1,EFNA1,EFNB2,EPAS1,FLT4,GAB1,GATA2,HPGD,ID1,ITGA2B,JUN,LDLR,LRP2,SMAD7,NOTCH4,NTRK2,PDGFRA,PTPRB,SHH,SLC1A1,TAL1,TCF21,TEK,TGFBR3,TIE1,VEGFA,WNT7A,FZD8,SEMA5A,SLIT2,QKI,CALCRL,RAMP2,CITED2,ESM1,CD160,HEY1,TSPAN12,EGFL7,AMOTL2,ROBO4,DLL4,RASIP1,TMEM100,HIF3A,ADIPOR2,CCBE1,CLEC14A
3_Member	GO Biological Processes	GO:0001944	vasculature development	-16.6303	-13.1294	61/526	94,133,659,857,1003,1012,1636,1901,1942,1948,2034,2324,2549,2624,3248,3397,3674,3725,3949,4036,4091,4092,4855,4915,5155,5156,5787,6469,6505,6886,6926,6943,7010,7049,7075,7422,7476,8325,9037,9353,9444,10203,10266,10370,11082,11126,23462,23554,51162,51421,54538,54567,54922,55273,64344,79602,79652,79987,147372,161198,201294	ACVRL1,ADM,BMPR2,CAV1,CDH5,CDH13,ACE,S1PR1,EFNA1,EFNB2,EPAS1,FLT4,GAB1,GATA2,HPGD,ID1,ITGA2B,JUN,LDLR,LRP2,SMAD6,SMAD7,NOTCH4,NTRK2,PDGFB,PDGFRA,PTPRB,SHH,SLC1A1,TAL1,TBX3,TCF21,TEK,TGFBR3,TIE1,VEGFA,WNT7A,FZD8,SEMA5A,SLIT2,QKI,CALCRL,RAMP2,CITED2,ESM1,CD160,HEY1,TSPAN12,EGFL7,AMOTL2,ROBO4,DLL4,RASIP1,TMEM100,HIF3A,ADIPOR2,TMEM204,SVEP1,CCBE1,CLEC14A,UNC13D
3_Member	GO Biological Processes	GO:0001568	blood vessel development	-15.7229	-12.28	58/503	94,133,659,857,1003,1012,1636,1901,1942,1948,2034,2324,2549,2624,3248,3397,3674,3725,3949,4036,4091,4092,4855,4915,5155,5156,5787,6469,6505,6886,6926,6943,7010,7049,7075,7422,7476,8325,9037,9353,9444,10203,10266,10370,11082,11126,23462,23554,51162,51421,54538,54567,54922,55273,64344,79602,147372,161198	ACVRL1,ADM,BMPR2,CAV1,CDH5,CDH13,ACE,S1PR1,EFNA1,EFNB2,EPAS1,FLT4,GAB1,GATA2,HPGD,ID1,ITGA2B,JUN,LDLR,LRP2,SMAD6,SMAD7,NOTCH4,NTRK2,PDGFB,PDGFRA,PTPRB,SHH,SLC1A1,TAL1,TBX3,TCF21,TEK,TGFBR3,TIE1,VEGFA,WNT7A,FZD8,SEMA5A,SLIT2,QKI,CALCRL,RAMP2,CITED2,ESM1,CD160,HEY1,TSPAN12,EGFL7,AMOTL2,ROBO4,DLL4,RASIP1,TMEM100,HIF3A,ADIPOR2,CCBE1,CLEC14A
3_Member	GO Biological Processes	GO:0001525	angiogenesis	-14.0771	-10.8773	43/321	94,857,1012,1636,1901,1942,1948,2034,2324,2549,2624,3397,3674,3725,4855,5156,5787,6469,6886,6943,7010,7075,7422,7476,8325,9037,9353,10203,10266,11082,11126,23462,23554,51162,51421,54538,54567,54922,55273,64344,79602,147372,161198	ACVRL1,CAV1,CDH13,ACE,S1PR1,EFNA1,EFNB2,EPAS1,FLT4,GAB1,GATA2,ID1,ITGA2B,JUN,NOTCH4,PDGFRA,PTPRB,SHH,TAL1,TCF21,TEK,TIE1,VEGFA,WNT7A,FZD8,SEMA5A,SLIT2,CALCRL,RAMP2,ESM1,CD160,HEY1,TSPAN12,EGFL7,AMOTL2,ROBO4,DLL4,RASIP1,TMEM100,HIF3A,ADIPOR2,CCBE1,CLEC14A
3_Member	GO Biological Processes	GO:0001570	vasculogenesis	-7.29228	-5.2408	14/69	133,857,4915,6469,7049,7075,7422,7476,9444,10266,10370,51162,54922,55273	ADM,CAV1,NTRK2,SHH,TGFBR3,TIE1,VEGFA,WNT7A,QKI,RAMP2,CITED2,EGFL7,RASIP1,TMEM100
4_Summary	GO Biological Processes	GO:0030155	regulation of cell adhesion	-15.2948	-11.9031	73/760	94,177,239,335,383,566,857,948,1012,1604,1826,1901,1942,1948,2013,2266,2267,2523,2615,2625,2651,3170,3373,3552,3575,3909,4008,4092,4651,4855,5155,5581,5588,5590,5618,5896,5962,6237,6441,6469,6708,6809,7010,7082,7422,7704,9037,9314,9580,9806,10326,10370,10395,11126,11170,22998,23499,27289,29126,30009,51206,55679,55824,55966,57556,57580,57662,57669,57678,81848,126259,201294,255743,671,2268,2624,281…	ACVRL1,AGER,ALOX12,APOA1,ARG1,AZU1,CAV1,CD36,CDH13,CD55,DSCAM,S1PR1,EFNA1,EFNB2,EMP2,FGG,FGL1,FUT1,LRRC32,GATA3,GCNT2,FOXA2,HYAL1,IL1A,IL7R,LAMA3,LMO7,SMAD7,MYO10,NOTCH4,PDGFB,PRKCE,PRKCQ,PRKCZ,PRLR,RAG1,RDX,RRAS,SFTPD,SHH,SPTA1,STX3,TEK,TJP1,VEGFA,ZBTB16,SEMA5A,KLF4,SOX13,SPOCK2,SIRPB1,CITED2,DLC1,CD160,FAM107A,LIMCH1,MACF1,RND1,CD274,TBX21,GP6,LIMS2,PAG1,AJAP1,SEMA6A,PREX1,CAMSAP3,EPB41L5,GPAM,…
4_Member	GO Biological Processes	GO:0030155	regulation of cell adhesion	-15.2948	-11.9031	73/760	94,177,239,335,383,566,857,948,1012,1604,1826,1901,1942,1948,2013,2266,2267,2523,2615,2625,2651,3170,3373,3552,3575,3909,4008,4092,4651,4855,5155,5581,5588,5590,5618,5896,5962,6237,6441,6469,6708,6809,7010,7082,7422,7704,9037,9314,9580,9806,10326,10370,10395,11126,11170,22998,23499,27289,29126,30009,51206,55679,55824,55966,57556,57580,57662,57669,57678,81848,126259,201294,255743	ACVRL1,AGER,ALOX12,APOA1,ARG1,AZU1,CAV1,CD36,CDH13,CD55,DSCAM,S1PR1,EFNA1,EFNB2,EMP2,FGG,FGL1,FUT1,LRRC32,GATA3,GCNT2,FOXA2,HYAL1,IL1A,IL7R,LAMA3,LMO7,SMAD7,MYO10,NOTCH4,PDGFB,PRKCE,PRKCQ,PRKCZ,PRLR,RAG1,RDX,RRAS,SFTPD,SHH,SPTA1,STX3,TEK,TJP1,VEGFA,ZBTB16,SEMA5A,KLF4,SOX13,SPOCK2,SIRPB1,CITED2,DLC1,CD160,FAM107A,LIMCH1,MACF1,RND1,CD274,TBX21,GP6,LIMS2,PAG1,AJAP1,SEMA6A,PREX1,CAMSAP3,EPB41L5,GPAM,…
4_Member	GO Biological Processes	GO:0045785	positive regulation of cell adhesion	-10.8789	-8.05315	46/446	177,335,566,857,948,1012,1604,1948,2013,2266,2523,2625,2651,3170,3373,3552,3575,4092,4651,5155,5581,5588,5590,5896,6237,6469,6708,6809,7010,7082,7422,7704,9580,9806,10326,10370,11126,29126,51206,55679,57580,57669,57678,126259,201294,255743	AGER,APOA1,AZU1,CAV1,CD36,CDH13,CD55,EFNB2,EMP2,FGG,FUT1,GATA3,GCNT2,FOXA2,HYAL1,IL1A,IL7R,SMAD7,MYO10,PDGFB,PRKCE,PRKCQ,PRKCZ,RAG1,RRAS,SHH,SPTA1,STX3,TEK,TJP1,VEGFA,ZBTB16,SOX13,SPOCK2,SIRPB1,CITED2,CD160,CD274,GP6,LIMS2,PREX1,EPB41L5,GPAM,TMIGD2,UNC13D,NPNT
4_Member	GO Biological Processes	GO:0050865	regulation of cell activation	-7.54891	-5.42308	52/681	177,239,383,671,857,1604,1948,2266,2267,2268,2615,2624,2625,2815,3552,3575,3601,3822,3949,4092,4317,4352,5155,5156,5588,5590,5896,6441,6469,6708,7294,7704,9173,9580,9846,10326,11027,11126,29126,30009,51206,55824,57126,57630,57678,57864,84106,120892,126259,146722,201294,353514	AGER,ALOX12,ARG1,BPI,CAV1,CD55,EFNB2,FGG,FGL1,FGR,LRRC32,GATA2,GATA3,GP9,IL1A,IL7R,IL15RA,KLRC2,LDLR,SMAD7,MMP8,MPL,PDGFB,PDGFRA,PRKCQ,PRKCZ,RAG1,SFTPD,SHH,SPTA1,TXK,ZBTB16,IL1RL1,SOX13,GAB2,SIRPB1,LILRA2,CD160,CD274,TBX21,GP6,PAG1,CD177,SH3RF1,GPAM,SLC46A2,PRAM1,LRRK2,TMIGD2,CD300LF,UNC13D,LILRA5
4_Member	GO Biological Processes	GO:0022407	regulation of cell-cell adhesion	-7.52877	-5.40814	40/456	177,239,335,383,857,1604,1948,2266,2267,2615,2625,2651,3170,3552,3575,4092,4651,4855,5588,5590,5896,5962,6441,6469,6708,7082,7422,7704,9314,9580,10326,10370,11126,29126,30009,51206,55824,57669,57678,126259	AGER,ALOX12,APOA1,ARG1,CAV1,CD55,EFNB2,FGG,FGL1,LRRC32,GATA3,GCNT2,FOXA2,IL1A,IL7R,SMAD7,MYO10,NOTCH4,PRKCQ,PRKCZ,RAG1,RDX,SFTPD,SHH,SPTA1,TJP1,VEGFA,ZBTB16,KLF4,SOX13,SIRPB1,CITED2,CD160,CD274,TBX21,GP6,PAG1,EPB41L5,GPAM,TMIGD2
4_Member	GO Biological Processes	GO:0022409	positive regulation of cell-cell adhesion	-5.75263	-3.92652	27/291	177,857,1604,1948,2266,2625,2651,3170,3552,3575,4092,4651,5588,5590,5896,6469,6708,7082,7704,9580,10326,10370,11126,29126,51206,57678,126259	AGER,CAV1,CD55,EFNB2,FGG,GATA3,GCNT2,FOXA2,IL1A,IL7R,SMAD7,MYO10,PRKCQ,PRKCZ,RAG1,SHH,SPTA1,TJP1,ZBTB16,SOX13,SIRPB1,CITED2,CD160,CD274,GP6,GPAM,TMIGD2
4_Member	GO Biological Processes	GO:0002694	regulation of leukocyte activation	-5.11372	-3.40226	43/629	177,383,671,857,1604,1948,2267,2268,2615,2624,2625,3552,3575,3601,3822,3949,4092,4317,4352,5588,5590,5896,6441,6469,6708,7704,9173,9580,9846,10326,11126,29126,30009,55824,57126,57630,57678,57864,84106,120892,126259,146722,201294	AGER,ARG1,BPI,CAV1,CD55,EFNB2,FGL1,FGR,LRRC32,GATA2,GATA3,IL1A,IL7R,IL15RA,KLRC2,LDLR,SMAD7,MMP8,MPL,PRKCQ,PRKCZ,RAG1,SFTPD,SHH,SPTA1,ZBTB16,IL1RL1,SOX13,GAB2,SIRPB1,CD160,CD274,TBX21,PAG1,CD177,SH3RF1,GPAM,SLC46A2,PRAM1,LRRK2,TMIGD2,CD300LF,UNC13D
4_Member	GO Biological Processes	GO:0050867	positive regulation of cell activation	-4.94262	-3.25943	33/436	177,857,1604,1948,2268,2624,2625,2815,3552,3575,3601,3822,4317,4352,5588,5590,5896,6469,6708,7704,9173,9580,9846,10326,11027,11126,29126,30009,57126,57678,120892,126259,353514	AGER,CAV1,CD55,EFNB2,FGR,GATA2,GATA3,GP9,IL1A,IL7R,IL15RA,KLRC2,MMP8,MPL,PRKCQ,PRKCZ,RAG1,SHH,SPTA1,ZBTB16,IL1RL1,SOX13,GAB2,SIRPB1,LILRA2,CD160,CD274,TBX21,CD177,GPAM,LRRK2,TMIGD2,LILRA5
4_Member	GO Biological Processes	GO:0050863	regulation of T cell activation	-4.90179	-3.22669	28/342	177,383,857,1604,1948,2267,2615,2625,3552,3575,4092,5588,5590,5896,6441,6469,6708,7704,9580,10326,11126,29126,30009,55824,57630,57678,57864,126259	AGER,ARG1,CAV1,CD55,EFNB2,FGL1,LRRC32,GATA3,IL1A,IL7R,SMAD7,PRKCQ,PRKCZ,RAG1,SFTPD,SHH,SPTA1,ZBTB16,SOX13,SIRPB1,CD160,CD274,TBX21,PAG1,SH3RF1,GPAM,SLC46A2,TMIGD2
4_Member	GO Biological Processes	GO:1903037	regulation of leukocyte cell-cell adhesion	-4.42835	-2.83828	27/344	177,383,857,1604,1948,2267,2615,2625,3552,3575,4092,5588,5590,5896,6441,6469,6708,7704,9314,9580,10326,11126,29126,30009,55824,57678,126259	AGER,ARG1,CAV1,CD55,EFNB2,FGL1,LRRC32,GATA3,IL1A,IL7R,SMAD7,PRKCQ,PRKCZ,RAG1,SFTPD,SHH,SPTA1,ZBTB16,KLF4,SOX13,SIRPB1,CD160,CD274,TBX21,PAG1,GPAM,TMIGD2
4_Member	GO Biological Processes	GO:0002696	positive regulation of leukocyte activation	-4.07257	-2.55434	30/421	177,857,1604,1948,2268,2624,2625,3552,3575,3601,3822,4317,4352,5588,5590,5896,6469,6708,7704,9173,9580,9846,10326,11126,29126,30009,57126,57678,120892,126259	AGER,CAV1,CD55,EFNB2,FGR,GATA2,GATA3,IL1A,IL7R,IL15RA,KLRC2,MMP8,MPL,PRKCQ,PRKCZ,RAG1,SHH,SPTA1,ZBTB16,IL1RL1,SOX13,GAB2,SIRPB1,CD160,CD274,TBX21,CD177,GPAM,LRRK2,TMIGD2
4_Member	GO Biological Processes	GO:0050870	positive regulation of T cell activation	-3.74735	-2.29517	19/223	177,857,1604,1948,2625,3552,3575,5588,5590,5896,6469,6708,7704,9580,10326,11126,29126,57678,126259	AGER,CAV1,CD55,EFNB2,GATA3,IL1A,IL7R,PRKCQ,PRKCZ,RAG1,SHH,SPTA1,ZBTB16,SOX13,SIRPB1,CD160,CD274,GPAM,TMIGD2
4_Member	GO Biological Processes	GO:1903039	positive regulation of leukocyte cell-cell adhesion	-3.23453	-1.87565	19/245	177,857,1604,1948,2625,3552,3575,5588,5590,5896,6469,6708,7704,9580,10326,11126,29126,57678,126259	AGER,CAV1,CD55,EFNB2,GATA3,IL1A,IL7R,PRKCQ,PRKCZ,RAG1,SHH,SPTA1,ZBTB16,SOX13,SIRPB1,CD160,CD274,GPAM,TMIGD2
4_Member	GO Biological Processes	GO:0051249	regulation of lymphocyte activation	-3.00066	-1.68139	32/532	177,383,857,1604,1948,2267,2268,2615,2625,3552,3575,3601,3822,4092,4352,5588,5590,5896,6441,6469,6708,7704,9580,10326,11126,29126,30009,55824,57630,57678,57864,126259	AGER,ARG1,CAV1,CD55,EFNB2,FGL1,FGR,LRRC32,GATA3,IL1A,IL7R,IL15RA,KLRC2,SMAD7,MPL,PRKCQ,PRKCZ,RAG1,SFTPD,SHH,SPTA1,ZBTB16,SOX13,SIRPB1,CD160,CD274,TBX21,PAG1,SH3RF1,GPAM,SLC46A2,TMIGD2
4_Member	GO Biological Processes	GO:0051251	positive regulation of lymphocyte activation	-2.47711	-1.24142	23/371	177,857,1604,1948,2625,3552,3575,3601,3822,4352,5588,5590,5896,6469,6708,7704,9580,10326,11126,29126,30009,57678,126259	AGER,CAV1,CD55,EFNB2,GATA3,IL1A,IL7R,IL15RA,KLRC2,MPL,PRKCQ,PRKCZ,RAG1,SHH,SPTA1,ZBTB16,SOX13,SIRPB1,CD160,CD274,TBX21,GPAM,TMIGD2
4_Member	GO Biological Processes	GO:0046006	regulation of activated T cell proliferation	-2.44888	-1.21621	6/45	177,383,2615,29126,57678,126259	AGER,ARG1,LRRC32,CD274,GPAM,TMIGD2
4_Member	GO Biological Processes	GO:0042129	regulation of T cell proliferation	-2.25655	-1.04827	13/174	177,383,1604,2615,3552,5588,6441,6469,6708,29126,57630,57678,126259	AGER,ARG1,CD55,LRRC32,IL1A,PRKCQ,SFTPD,SHH,SPTA1,CD274,SH3RF1,GPAM,TMIGD2
4_Member	GO Biological Processes	GO:0042102	positive regulation of T cell proliferation	-2.13374	-0.950963	9/103	177,1604,3552,5588,6469,6708,29126,57678,126259	AGER,CD55,IL1A,PRKCQ,SHH,SPTA1,CD274,GPAM,TMIGD2
5_Summary	GO Molecular Functions	GO:0008289	lipid binding	-14.7751	-11.4706	74/795	241,306,335,336,345,350,671,820,857,948,1604,1901,2167,2171,2516,2869,3092,3638,4023,4099,4137,4311,4651,4900,5468,5948,6037,6097,6279,6456,6457,6711,6809,6820,7274,9365,9372,9846,9912,9971,10395,10497,10948,26253,29091,54749,54852,55283,55289,56994,57519,57580,57605,59338,64411,79674,79856,80339,80833,83849,83850,83891,84033,84106,90627,115548,116519,116984,134429,146722,221184,255189,284904,401…	ALOX5AP,ANXA3,APOA1,APOA2,APOC3,APOH,BPI,CAMP,CAV1,CD36,CD55,S1PR1,FABP4,FABP5,NR5A1,GRK5,HIP1,INSIG1,LPL,MAG,MAPT,MME,MYO10,NRGN,PPARG,RBP2,RNASE3,RORC,S100A8,SH3GL2,SH3GL3,SPTBN1,STX3,SULT2B1,TTPA,KL,ZFYVE9,GAB2,ARHGAP44,NR1H4,DLC1,UNC13B,STARD3,CLEC4E,STXBP6,EPDR1,PAQR5,MCOLN3,ACOXL,CHPT1,STARD9,PREX1,PITPNM2,PLEKHA1,ARAP3,VEPH1,SNX22,PNPLA3,APOL3,SYT15,ESYT3,SNX25,OBSCN,PRAM1,STARD13,FCHO2,AP…
5_Member	GO Molecular Functions	GO:0008289	lipid binding	-14.7751	-11.4706	74/795	241,306,335,336,345,350,671,820,857,948,1604,1901,2167,2171,2516,2869,3092,3638,4023,4099,4137,4311,4651,4900,5468,5948,6037,6097,6279,6456,6457,6711,6809,6820,7274,9365,9372,9846,9912,9971,10395,10497,10948,26253,29091,54749,54852,55283,55289,56994,57519,57580,57605,59338,64411,79674,79856,80339,80833,83849,83850,83891,84033,84106,90627,115548,116519,116984,134429,146722,221184,255189,284904,401…	ALOX5AP,ANXA3,APOA1,APOA2,APOC3,APOH,BPI,CAMP,CAV1,CD36,CD55,S1PR1,FABP4,FABP5,NR5A1,GRK5,HIP1,INSIG1,LPL,MAG,MAPT,MME,MYO10,NRGN,PPARG,RBP2,RNASE3,RORC,S100A8,SH3GL2,SH3GL3,SPTBN1,STX3,SULT2B1,TTPA,KL,ZFYVE9,GAB2,ARHGAP44,NR1H4,DLC1,UNC13B,STARD3,CLEC4E,STXBP6,EPDR1,PAQR5,MCOLN3,ACOXL,CHPT1,STARD9,PREX1,PITPNM2,PLEKHA1,ARAP3,VEPH1,SNX22,PNPLA3,APOL3,SYT15,ESYT3,SNX25,OBSCN,PRAM1,STARD13,FCHO2,AP…
5_Member	GO Molecular Functions	GO:0005543	phospholipid binding	-5.92805	-4.08042	37/467	306,335,336,345,350,2516,2869,3092,4137,4311,4651,4900,6711,7274,9372,9846,9912,10497,29091,54749,57580,57605,64411,79674,79856,80339,83849,83850,83891,84033,115548,116519,116984,146722,221184,255189,401548	ANXA3,APOA1,APOA2,APOC3,APOH,NR5A1,GRK5,HIP1,MAPT,MME,MYO10,NRGN,SPTBN1,TTPA,ZFYVE9,GAB2,ARHGAP44,UNC13B,STXBP6,EPDR1,PREX1,PITPNM2,ARAP3,VEPH1,SNX22,PNPLA3,SYT15,ESYT3,SNX25,OBSCN,FCHO2,APOA5,ARAP2,CD300LF,CPNE2,PLA2G4F,SNX30
5_Member	GO Molecular Functions	GO:0043325	phosphatidylinositol-3,4-bisphosphate binding	-3.48752	-2.08606	6/29	3092,7274,9846,59338,64411,84033	HIP1,TTPA,GAB2,PLEKHA1,ARAP3,OBSCN
5_Member	GO Molecular Functions	GO:0005547	phosphatidylinositol-3,4,5-trisphosphate binding	-2.77314	-1.49259	6/39	4651,4900,9846,64411,84033,116984	MYO10,NRGN,GAB2,ARAP3,OBSCN,ARAP2
5_Member	GO Molecular Functions	GO:0035091	phosphatidylinositol binding	-2.32591	-1.10804	18/273	3092,4137,4651,4900,7274,9372,9846,29091,57605,64411,79674,79856,83850,83891,84033,115548,116984,401548	HIP1,MAPT,MYO10,NRGN,TTPA,ZFYVE9,GAB2,STXBP6,PITPNM2,ARAP3,VEPH1,SNX22,ESYT3,SNX25,OBSCN,FCHO2,ARAP2,SNX30
5_Member	GO Molecular Functions	GO:1901981	phosphatidylinositol phosphate binding	-2.23602	-1.03288	13/175	3092,4137,4651,4900,7274,9846,29091,64411,79674,79856,84033,115548,116984	HIP1,MAPT,MYO10,NRGN,TTPA,GAB2,STXBP6,ARAP3,VEPH1,SNX22,OBSCN,FCHO2,ARAP2
6_Summary	GO Biological Processes	GO:0009725	response to hormone	-14.2891	-11.0223	70/742	21,49,114,133,148,181,185,306,336,383,760,799,857,858,1036,1636,1910,2180,2353,2354,2516,2549,2625,2692,3158,3177,3249,3283,3638,4005,4036,4091,4843,5319,5468,5581,5590,5618,5962,6258,6272,6754,6833,7035,7049,7078,7080,7476,8549,8614,9353,9365,10266,10268,10370,11170,28999,51052,51763,55022,56729,57761,59350,79602,80339,122042,123041,133522,255738,387758,154,177,948,3383,3397,4792,8462,10365,779,…	ABCA3,ACR,ADCY8,ADM,ADRA1A,AGRP,AGTR1,ANXA3,APOA2,ARG1,CA2,CALCR,CAV1,CAV2,CDO1,ACE,EDNRB,ACSL1,FOS,FOSB,NR5A1,GAB1,GATA3,GHRHR,HMGCS2,SLC29A2,HPN,HSD3B1,INSIG1,LMO2,LRP2,SMAD6,NOS2,PLA2G1B,PPARG,PRKCE,PRKCZ,PRLR,RDX,RXRG,SORT1,SSTR4,ABCC8,TFPI,TGFBR3,TIMP3,NKX2-1,WNT7A,LGR5,STC2,SLIT2,KL,RAMP2,RAMP3,CITED2,FAM107A,KLF15,PRLH,INPP5K,PID1,RETN,TRIB3,RXFP1,ADIPOR2,PNPLA3,RXFP2,SLC24A4,PPARGC1B,PCSK…
6_Member	GO Biological Processes	GO:0009725	response to hormone	-14.2891	-11.0223	70/742	21,49,114,133,148,181,185,306,336,383,760,799,857,858,1036,1636,1910,2180,2353,2354,2516,2549,2625,2692,3158,3177,3249,3283,3638,4005,4036,4091,4843,5319,5468,5581,5590,5618,5962,6258,6272,6754,6833,7035,7049,7078,7080,7476,8549,8614,9353,9365,10266,10268,10370,11170,28999,51052,51763,55022,56729,57761,59350,79602,80339,122042,123041,133522,255738,387758	ABCA3,ACR,ADCY8,ADM,ADRA1A,AGRP,AGTR1,ANXA3,APOA2,ARG1,CA2,CALCR,CAV1,CAV2,CDO1,ACE,EDNRB,ACSL1,FOS,FOSB,NR5A1,GAB1,GATA3,GHRHR,HMGCS2,SLC29A2,HPN,HSD3B1,INSIG1,LMO2,LRP2,SMAD6,NOS2,PLA2G1B,PPARG,PRKCE,PRKCZ,PRLR,RDX,RXRG,SORT1,SSTR4,ABCC8,TFPI,TGFBR3,TIMP3,NKX2-1,WNT7A,LGR5,STC2,SLIT2,KL,RAMP2,RAMP3,CITED2,FAM107A,KLF15,PRLH,INPP5K,PID1,RETN,TRIB3,RXFP1,ADIPOR2,PNPLA3,RXFP2,SLC24A4,PPARGC1B,PCSK…
6_Member	GO Biological Processes	GO:1901652	response to peptide	-8.62361	-6.2947	41/434	114,133,154,177,181,185,383,760,799,857,858,948,1036,1910,2549,2692,3158,3177,3383,3397,3638,4792,5319,5468,5590,6272,6833,7049,8462,8614,9365,10268,10365,28999,51052,51763,56729,57761,80339,123041,255738	ADCY8,ADM,ADRB2,AGER,AGRP,AGTR1,ARG1,CA2,CALCR,CAV1,CAV2,CD36,CDO1,EDNRB,GAB1,GHRHR,HMGCS2,SLC29A2,ICAM1,ID1,INSIG1,NFKBIA,PLA2G1B,PPARG,PRKCZ,SORT1,ABCC8,TGFBR3,KLF11,STC2,KL,RAMP3,KLF2,KLF15,PRLH,INPP5K,RETN,TRIB3,PNPLA3,SLC24A4,PCSK9
6_Member	GO Biological Processes	GO:0032870	cellular response to hormone stimulus	-8.10583	-5.86025	42/470	114,181,185,383,760,857,858,1636,2180,2353,2354,2516,2549,2692,3158,3177,3638,4005,5319,5468,5581,5590,5618,5962,6258,6754,7035,8549,9353,9365,10266,10268,11170,51763,55022,57761,59350,79602,80339,122042,133522,255738	ADCY8,AGRP,AGTR1,ARG1,CA2,CAV1,CAV2,ACE,ACSL1,FOS,FOSB,NR5A1,GAB1,GHRHR,HMGCS2,SLC29A2,INSIG1,LMO2,PLA2G1B,PPARG,PRKCE,PRKCZ,PRLR,RDX,RXRG,SSTR4,TFPI,LGR5,SLIT2,KL,RAMP2,RAMP3,FAM107A,INPP5K,PID1,TRIB3,RXFP1,ADIPOR2,PNPLA3,RXFP2,PPARGC1B,PCSK9
6_Member	GO Biological Processes	GO:0071417	cellular response to organonitrogen compound	-7.38439	-5.29856	46/573	114,154,177,185,383,760,779,820,857,858,859,948,1128,1129,1131,1132,2549,2561,2692,2819,3158,3177,3352,3383,3397,3638,3725,4915,5156,5319,5468,5590,6505,6532,8462,9353,9365,9971,10365,28999,51763,57761,80339,120892,170572,255738	ADCY8,ADRB2,AGER,AGTR1,ARG1,CA2,CACNA1S,CAMP,CAV1,CAV2,CAV3,CD36,CHRM1,CHRM2,CHRM3,CHRM4,GAB1,GABRB2,GHRHR,GPD1,HMGCS2,SLC29A2,HTR1D,ICAM1,ID1,INSIG1,JUN,NTRK2,PDGFRA,PLA2G1B,PPARG,PRKCZ,SLC1A1,SLC6A4,KLF11,SLIT2,KL,NR1H4,KLF2,KLF15,INPP5K,TRIB3,PNPLA3,LRRK2,HTR3C,PCSK9
6_Member	GO Biological Processes	GO:1901699	cellular response to nitrogen compound	-7.35217	-5.28024	49/632	114,154,177,185,383,760,779,820,857,858,859,948,1128,1129,1131,1132,2549,2561,2692,2819,2890,3158,3177,3352,3383,3397,3638,3725,4915,5156,5319,5468,5590,6505,6532,7098,8462,9353,9365,9971,10365,28999,51763,57761,80339,120892,170572,255738,439996	ADCY8,ADRB2,AGER,AGTR1,ARG1,CA2,CACNA1S,CAMP,CAV1,CAV2,CAV3,CD36,CHRM1,CHRM2,CHRM3,CHRM4,GAB1,GABRB2,GHRHR,GPD1,GRIA1,HMGCS2,SLC29A2,HTR1D,ICAM1,ID1,INSIG1,JUN,NTRK2,PDGFRA,PLA2G1B,PPARG,PRKCZ,SLC1A1,SLC6A4,TLR3,KLF11,SLIT2,KL,NR1H4,KLF2,KLF15,INPP5K,TRIB3,PNPLA3,LRRK2,HTR3C,PCSK9,IFIT1B
6_Member	GO Biological Processes	GO:0043434	response to peptide hormone	-6.15092	-4.26139	31/347	114,133,181,185,383,760,857,858,1036,1910,2549,2692,3158,3177,3638,5319,5468,5590,6272,6833,7049,8614,9365,28999,51052,51763,56729,57761,80339,123041,255738	ADCY8,ADM,AGRP,AGTR1,ARG1,CA2,CAV1,CAV2,CDO1,EDNRB,GAB1,GHRHR,HMGCS2,SLC29A2,INSIG1,PLA2G1B,PPARG,PRKCZ,SORT1,ABCC8,TGFBR3,STC2,KL,KLF15,PRLH,INPP5K,RETN,TRIB3,PNPLA3,SLC24A4,PCSK9
6_Member	GO Biological Processes	GO:1901653	cellular response to peptide	-5.55644	-3.77283	27/298	114,154,177,185,383,760,857,858,948,2549,2692,3158,3177,3383,3397,3638,5319,5468,5590,8462,9365,10365,28999,51763,57761,80339,255738	ADCY8,ADRB2,AGER,AGTR1,ARG1,CA2,CAV1,CAV2,CD36,GAB1,GHRHR,HMGCS2,SLC29A2,ICAM1,ID1,INSIG1,PLA2G1B,PPARG,PRKCZ,KLF11,KL,KLF2,KLF15,INPP5K,TRIB3,PNPLA3,PCSK9
6_Member	GO Biological Processes	GO:0032868	response to insulin	-5.20995	-3.4831	21/207	133,181,858,2549,2692,3158,3177,3638,5319,5468,5590,6272,6833,9365,28999,51052,51763,56729,57761,80339,255738	ADM,AGRP,CAV2,GAB1,GHRHR,HMGCS2,SLC29A2,INSIG1,PLA2G1B,PPARG,PRKCZ,SORT1,ABCC8,KL,KLF15,PRLH,INPP5K,RETN,TRIB3,PNPLA3,PCSK9
6_Member	GO Biological Processes	GO:0071375	cellular response to peptide hormone stimulus	-3.55173	-2.13826	19/231	114,185,383,760,857,858,2549,2692,3158,3177,3638,5319,5468,5590,9365,51763,57761,80339,255738	ADCY8,AGTR1,ARG1,CA2,CAV1,CAV2,GAB1,GHRHR,HMGCS2,SLC29A2,INSIG1,PLA2G1B,PPARG,PRKCZ,KL,INPP5K,TRIB3,PNPLA3,PCSK9
6_Member	GO Biological Processes	GO:0032869	cellular response to insulin stimulus	-3.33512	-1.95485	14/149	858,2549,2692,3158,3177,3638,5319,5468,5590,9365,51763,57761,80339,255738	CAV2,GAB1,GHRHR,HMGCS2,SLC29A2,INSIG1,PLA2G1B,PPARG,PRKCZ,KL,INPP5K,TRIB3,PNPLA3,PCSK9
7_Summary	GO Biological Processes	GO:0071363	cellular response to growth factor stimulus	-14.2427	-11.0107	53/464	94,383,627,659,857,1003,1030,1524,2257,2264,2324,2353,2549,2615,2625,2651,3248,3373,3397,3725,4036,4091,4092,4137,4641,4915,5155,5156,5468,5909,5962,6272,6456,7044,7049,7122,7422,7476,8692,9314,9365,9372,10266,10370,23767,25928,27063,51552,51763,54567,55273,57556,57669,306,6711,84913	ACVRL1,ARG1,BDNF,BMPR2,CAV1,CDH5,CDKN2B,CX3CR1,FGF12,FGFR4,FLT4,FOS,GAB1,LRRC32,GATA3,GCNT2,HPGD,HYAL1,ID1,JUN,LRP2,SMAD6,SMAD7,MAPT,MYO1C,NTRK2,PDGFB,PDGFRA,PPARG,RAP1GAP,RDX,SORT1,SH3GL2,LEFTY2,TGFBR3,CLDN5,VEGFA,WNT7A,HYAL2,KLF4,KL,ZFYVE9,RAMP2,CITED2,FLRT3,SOSTDC1,ANKRD1,RAB14,INPP5K,DLL4,TMEM100,SEMA6A,EPB41L5,ANXA3,SPTBN1,ATOH8
7_Member	GO Biological Processes	GO:0071363	cellular response to growth factor stimulus	-14.2427	-11.0107	53/464	94,383,627,659,857,1003,1030,1524,2257,2264,2324,2353,2549,2615,2625,2651,3248,3373,3397,3725,4036,4091,4092,4137,4641,4915,5155,5156,5468,5909,5962,6272,6456,7044,7049,7122,7422,7476,8692,9314,9365,9372,10266,10370,23767,25928,27063,51552,51763,54567,55273,57556,57669	ACVRL1,ARG1,BDNF,BMPR2,CAV1,CDH5,CDKN2B,CX3CR1,FGF12,FGFR4,FLT4,FOS,GAB1,LRRC32,GATA3,GCNT2,HPGD,HYAL1,ID1,JUN,LRP2,SMAD6,SMAD7,MAPT,MYO1C,NTRK2,PDGFB,PDGFRA,PPARG,RAP1GAP,RDX,SORT1,SH3GL2,LEFTY2,TGFBR3,CLDN5,VEGFA,WNT7A,HYAL2,KLF4,KL,ZFYVE9,RAMP2,CITED2,FLRT3,SOSTDC1,ANKRD1,RAB14,INPP5K,DLL4,TMEM100,SEMA6A,EPB41L5
7_Member	GO Biological Processes	GO:0070848	response to growth factor	-13.7374	-10.6219	54/493	94,306,383,627,659,857,1003,1030,1524,2257,2264,2324,2353,2549,2615,2625,2651,3248,3373,3397,3725,4036,4091,4092,4137,4641,4915,5155,5156,5468,5909,5962,6272,6456,7044,7049,7122,7422,7476,8692,9314,9365,9372,10266,10370,23767,25928,27063,51552,51763,54567,55273,57556,57669	ACVRL1,ANXA3,ARG1,BDNF,BMPR2,CAV1,CDH5,CDKN2B,CX3CR1,FGF12,FGFR4,FLT4,FOS,GAB1,LRRC32,GATA3,GCNT2,HPGD,HYAL1,ID1,JUN,LRP2,SMAD6,SMAD7,MAPT,MYO1C,NTRK2,PDGFB,PDGFRA,PPARG,RAP1GAP,RDX,SORT1,SH3GL2,LEFTY2,TGFBR3,CLDN5,VEGFA,WNT7A,HYAL2,KLF4,KL,ZFYVE9,RAMP2,CITED2,FLRT3,SOSTDC1,ANKRD1,RAB14,INPP5K,DLL4,TMEM100,SEMA6A,EPB41L5
7_Member	GO Biological Processes	GO:0071560	cellular response to transforming growth factor beta stimulus	-8.26362	-5.99686	22/150	94,383,857,1003,1030,1524,2353,2615,2651,3248,3397,3725,4091,4092,7049,7122,7476,8692,9372,10370,27063,57669	ACVRL1,ARG1,CAV1,CDH5,CDKN2B,CX3CR1,FOS,LRRC32,GCNT2,HPGD,ID1,JUN,SMAD6,SMAD7,TGFBR3,CLDN5,WNT7A,HYAL2,ZFYVE9,CITED2,ANKRD1,EPB41L5
7_Member	GO Biological Processes	GO:0071559	response to transforming growth factor beta	-7.89037	-5.70098	22/157	94,383,857,1003,1030,1524,2353,2615,2651,3248,3397,3725,4091,4092,7049,7122,7476,8692,9372,10370,27063,57669	ACVRL1,ARG1,CAV1,CDH5,CDKN2B,CX3CR1,FOS,LRRC32,GCNT2,HPGD,ID1,JUN,SMAD6,SMAD7,TGFBR3,CLDN5,WNT7A,HYAL2,ZFYVE9,CITED2,ANKRD1,EPB41L5
7_Member	GO Biological Processes	GO:0007178	transmembrane receptor protein serine/threonine kinase signaling pathway	-5.95418	-4.10239	21/186	94,659,1003,2353,2615,2651,3248,3397,3725,4091,4092,5468,6711,7044,7049,7122,9372,10370,25928,55273,84913	ACVRL1,BMPR2,CDH5,FOS,LRRC32,GCNT2,HPGD,ID1,JUN,SMAD6,SMAD7,PPARG,SPTBN1,LEFTY2,TGFBR3,CLDN5,ZFYVE9,CITED2,SOSTDC1,TMEM100,ATOH8
7_Member	GO Biological Processes	GO:0007179	transforming growth factor beta receptor signaling pathway	-5.57437	-3.78714	14/94	94,1003,2353,2615,2651,3248,3397,3725,4091,4092,7049,7122,9372,10370	ACVRL1,CDH5,FOS,LRRC32,GCNT2,HPGD,ID1,JUN,SMAD6,SMAD7,TGFBR3,CLDN5,ZFYVE9,CITED2
8_Summary	GO Biological Processes	GO:0032103	positive regulation of response to external stimulus	-13.9024	-10.7325	51/442	177,185,241,350,383,566,659,1012,1524,1636,1826,1901,1908,2167,2281,3605,3822,3823,3824,3949,4023,4317,4792,4818,5155,5225,6279,6809,7098,7294,7422,8302,8638,8692,9037,9173,9353,10344,11027,11126,23604,23705,25818,26471,57402,91662,93978,112744,117157,120892,353514,335,838,1003,1776,1910,2268,2625,2678,3821,4210,5468,5896,7010,9314,9437,9971,10203,11343,64922,89790,90527,387837,439996	AGER,AGTR1,ALOX5AP,APOH,ARG1,AZU1,BMPR2,CDH13,CX3CR1,ACE,DSCAM,S1PR1,EDN3,FABP4,FKBP1B,IL17A,KLRC2,KLRC3,KLRD1,LDLR,LPL,MMP8,NFKBIA,NKG7,PDGFB,PGC,S100A8,STX3,TLR3,TXK,VEGFA,KLRC4,OASL,HYAL2,SEMA5A,IL1RL1,SLIT2,CCL26,LILRA2,CD160,DAPK2,CADM1,KLK5,NUPR1,S100A14,NLRP12,CLEC6A,IL17F,SH2D1B,LRRK2,LILRA5,APOA1,CASP5,CDH5,DNASE1L3,EDNRB,FGR,GATA3,GGT1,KLRC1,MEFV,PPARG,RAG1,TEK,KLF4,NCR1,NR1H4,CALCRL,MG…
8_Member	GO Biological Processes	GO:0032103	positive regulation of response to external stimulus	-13.9024	-10.7325	51/442	177,185,241,350,383,566,659,1012,1524,1636,1826,1901,1908,2167,2281,3605,3822,3823,3824,3949,4023,4317,4792,4818,5155,5225,6279,6809,7098,7294,7422,8302,8638,8692,9037,9173,9353,10344,11027,11126,23604,23705,25818,26471,57402,91662,93978,112744,117157,120892,353514	AGER,AGTR1,ALOX5AP,APOH,ARG1,AZU1,BMPR2,CDH13,CX3CR1,ACE,DSCAM,S1PR1,EDN3,FABP4,FKBP1B,IL17A,KLRC2,KLRC3,KLRD1,LDLR,LPL,MMP8,NFKBIA,NKG7,PDGFB,PGC,S100A8,STX3,TLR3,TXK,VEGFA,KLRC4,OASL,HYAL2,SEMA5A,IL1RL1,SLIT2,CCL26,LILRA2,CD160,DAPK2,CADM1,KLK5,NUPR1,S100A14,NLRP12,CLEC6A,IL17F,SH2D1B,LRRK2,LILRA5
8_Member	GO Biological Processes	GO:0031347	regulation of defense response	-9.13594	-6.70908	54/648	177,185,241,335,383,838,1003,1636,1776,1910,2167,2268,2625,2678,3821,3822,3823,3824,3949,4023,4210,4317,4792,4818,5225,5468,5896,6279,7010,7098,7294,8302,8692,9173,9314,9437,9971,10203,11027,11126,11343,23705,25818,26471,64922,89790,90527,91662,93978,117157,120892,353514,387837,439996	AGER,AGTR1,ALOX5AP,APOA1,ARG1,CASP5,CDH5,ACE,DNASE1L3,EDNRB,FABP4,FGR,GATA3,GGT1,KLRC1,KLRC2,KLRC3,KLRD1,LDLR,LPL,MEFV,MMP8,NFKBIA,NKG7,PGC,PPARG,RAG1,S100A8,TEK,TLR3,TXK,KLRC4,HYAL2,IL1RL1,KLF4,NCR1,NR1H4,CALCRL,LILRA2,CD160,MGLL,CADM1,KLK5,NUPR1,LRRC19,SIGLEC10,DUOXA1,NLRP12,CLEC6A,SH2D1B,LRRK2,LILRA5,CLEC12B,IFIT1B
8_Member	GO Biological Processes	GO:0031349	positive regulation of defense response	-7.38501	-5.29856	30/289	185,241,383,1636,2167,3822,3823,3824,3949,4023,4317,4792,4818,5225,6279,7098,7294,8302,8692,9173,11027,11126,23705,25818,26471,91662,93978,117157,120892,353514	AGTR1,ALOX5AP,ARG1,ACE,FABP4,KLRC2,KLRC3,KLRD1,LDLR,LPL,MMP8,NFKBIA,NKG7,PGC,S100A8,TLR3,TXK,KLRC4,HYAL2,IL1RL1,LILRA2,CD160,CADM1,KLK5,NUPR1,NLRP12,CLEC6A,SH2D1B,LRRK2,LILRA5
8_Member	GO Biological Processes	GO:0050727	regulation of inflammatory response	-7.28241	-5.23532	36/394	177,185,241,335,838,1003,1636,1776,1910,2167,2268,2625,2678,3949,4023,4210,4317,4792,4818,5468,6279,7010,7098,8692,9173,9314,9971,10203,11343,26471,64922,89790,90527,91662,120892,353514	AGER,AGTR1,ALOX5AP,APOA1,CASP5,CDH5,ACE,DNASE1L3,EDNRB,FABP4,FGR,GATA3,GGT1,LDLR,LPL,MEFV,MMP8,NFKBIA,NKG7,PPARG,S100A8,TEK,TLR3,HYAL2,IL1RL1,KLF4,NR1H4,CALCRL,MGLL,NUPR1,LRRC19,SIGLEC10,DUOXA1,NLRP12,LRRK2,LILRA5
8_Member	GO Biological Processes	GO:0050729	positive regulation of inflammatory response	-5.16172	-3.44315	17/145	185,241,1636,2167,3949,4023,4317,4792,4818,6279,7098,8692,9173,26471,91662,120892,353514	AGTR1,ALOX5AP,ACE,FABP4,LDLR,LPL,MMP8,NFKBIA,NKG7,S100A8,TLR3,HYAL2,IL1RL1,NUPR1,NLRP12,LRRK2,LILRA5
9_Summary	GO Biological Processes	GO:0044057	regulation of system process	-13.7585	-10.6219	59/573	133,146,147,148,153,154,177,185,335,336,659,857,859,1129,1131,1525,1636,1839,1908,1910,2013,2034,2171,2257,2266,2281,3552,3781,4092,4099,4881,5155,5468,5590,6505,6833,7134,7135,7138,7139,7222,7432,7476,9732,10203,10497,10810,11343,23171,27345,51763,55273,56729,81033,84525,85358,116519,120892,255743,3352,4883,6532,10365,94,3043,4843,6196,6296,9365,10266,29953	ADM,ADRA1D,ADRA1B,ADRA1A,ADRB1,ADRB2,AGER,AGTR1,APOA1,APOA2,BMPR2,CAV1,CAV3,CHRM2,CHRM3,CXADR,ACE,HBEGF,EDN3,EDNRB,EMP2,EPAS1,FABP5,FGF12,FGG,FKBP1B,IL1A,KCNN2,SMAD7,MAG,NPR1,PDGFB,PPARG,PRKCZ,SLC1A1,ABCC8,TNNC1,TNNI1,TNNT1,TNNT2,TRPC3,VIP,WNT7A,DOCK4,CALCRL,UNC13B,WASF3,MGLL,GPD1L,KCNMB4,INPP5K,TMEM100,RETN,KCNH6,HOPX,SHANK3,APOA5,LRRK2,NPNT,HTR1D,NPR3,SLC6A4,KLF2,ACVRL1,HBB,NOS2,RPS6KA2,ACSM3,K…
9_Member	GO Biological Processes	GO:0044057	regulation of system process	-13.7585	-10.6219	59/573	133,146,147,148,153,154,177,185,335,336,659,857,859,1129,1131,1525,1636,1839,1908,1910,2013,2034,2171,2257,2266,2281,3552,3781,4092,4099,4881,5155,5468,5590,6505,6833,7134,7135,7138,7139,7222,7432,7476,9732,10203,10497,10810,11343,23171,27345,51763,55273,56729,81033,84525,85358,116519,120892,255743	ADM,ADRA1D,ADRA1B,ADRA1A,ADRB1,ADRB2,AGER,AGTR1,APOA1,APOA2,BMPR2,CAV1,CAV3,CHRM2,CHRM3,CXADR,ACE,HBEGF,EDN3,EDNRB,EMP2,EPAS1,FABP5,FGF12,FGG,FKBP1B,IL1A,KCNN2,SMAD7,MAG,NPR1,PDGFB,PPARG,PRKCZ,SLC1A1,ABCC8,TNNC1,TNNI1,TNNT1,TNNT2,TRPC3,VIP,WNT7A,DOCK4,CALCRL,UNC13B,WASF3,MGLL,GPD1L,KCNMB4,INPP5K,TMEM100,RETN,KCNH6,HOPX,SHANK3,APOA5,LRRK2,NPNT
9_Member	GO Biological Processes	GO:0035296	regulation of tube diameter	-8.03964	-5.80764	21/141	133,146,147,148,153,154,185,659,857,1131,1636,1908,1910,2266,3352,4881,4883,6532,9732,10365,27345	ADM,ADRA1D,ADRA1B,ADRA1A,ADRB1,ADRB2,AGTR1,BMPR2,CAV1,CHRM3,ACE,EDN3,EDNRB,FGG,HTR1D,NPR1,NPR3,SLC6A4,DOCK4,KLF2,KCNMB4
9_Member	GO Biological Processes	GO:0097746	blood vessel diameter maintenance	-8.03964	-5.80764	21/141	133,146,147,148,153,154,185,659,857,1131,1636,1908,1910,2266,3352,4881,4883,6532,9732,10365,27345	ADM,ADRA1D,ADRA1B,ADRA1A,ADRB1,ADRB2,AGTR1,BMPR2,CAV1,CHRM3,ACE,EDN3,EDNRB,FGG,HTR1D,NPR1,NPR3,SLC6A4,DOCK4,KLF2,KCNMB4
9_Member	GO Biological Processes	GO:1903522	regulation of blood circulation	-8.00276	-5.77739	29/256	133,146,147,148,153,177,185,659,857,859,1129,1131,1525,1636,1839,1908,1910,2034,2266,2281,3781,4092,6505,7139,9732,23171,27345,81033,84525	ADM,ADRA1D,ADRA1B,ADRA1A,ADRB1,AGER,AGTR1,BMPR2,CAV1,CAV3,CHRM2,CHRM3,CXADR,ACE,HBEGF,EDN3,EDNRB,EPAS1,FGG,FKBP1B,KCNN2,SMAD7,SLC1A1,TNNT2,DOCK4,GPD1L,KCNMB4,KCNH6,HOPX
9_Member	GO Biological Processes	GO:0035150	regulation of tube size	-7.98375	-5.76814	21/142	133,146,147,148,153,154,185,659,857,1131,1636,1908,1910,2266,3352,4881,4883,6532,9732,10365,27345	ADM,ADRA1D,ADRA1B,ADRA1A,ADRB1,ADRB2,AGTR1,BMPR2,CAV1,CHRM3,ACE,EDN3,EDNRB,FGG,HTR1D,NPR1,NPR3,SLC6A4,DOCK4,KLF2,KCNMB4
9_Member	GO Biological Processes	GO:0008217	regulation of blood pressure	-7.96739	-5.75817	24/183	94,133,146,147,148,153,154,185,659,1636,1908,1910,2013,3043,4843,4881,4883,5155,5468,6196,6296,9365,10266,29953	ACVRL1,ADM,ADRA1D,ADRA1B,ADRA1A,ADRB1,ADRB2,AGTR1,BMPR2,ACE,EDN3,EDNRB,EMP2,HBB,NOS2,NPR1,NPR3,PDGFB,PPARG,RPS6KA2,ACSM3,KL,RAMP2,TRHDE
9_Member	GO Biological Processes	GO:0019229	regulation of vasoconstriction	-6.82183	-4.83761	13/64	133,146,147,148,185,659,857,1131,1636,1908,2266,9732,27345	ADM,ADRA1D,ADRA1B,ADRA1A,AGTR1,BMPR2,CAV1,CHRM3,ACE,EDN3,FGG,DOCK4,KCNMB4
9_Member	GO Biological Processes	GO:0003073	regulation of systemic arterial blood pressure	-6.26213	-4.35867	15/95	133,146,147,148,153,154,185,659,1636,1908,1910,2013,5155,6196,9365	ADM,ADRA1D,ADRA1B,ADRA1A,ADRB1,ADRB2,AGTR1,BMPR2,ACE,EDN3,EDNRB,EMP2,PDGFB,RPS6KA2,KL
9_Member	GO Biological Processes	GO:0003044	regulation of systemic arterial blood pressure mediated by a chemical signal	-5.76309	-3.93567	10/45	146,147,148,153,154,185,1636,1908,1910,6196	ADRA1D,ADRA1B,ADRA1A,ADRB1,ADRB2,AGTR1,ACE,EDN3,EDNRB,RPS6KA2
9_Member	GO Biological Processes	GO:0001993	regulation of systemic arterial blood pressure by norepinephrine-epinephrine	-5.34659	-3.59614	5/9	146,147,148,153,154	ADRA1D,ADRA1B,ADRA1A,ADRB1,ADRB2
9_Member	GO Molecular Functions	GO:0004935	adrenergic receptor activity	-5.34659	-3.59614	5/9	146,147,148,153,154	ADRA1D,ADRA1B,ADRA1A,ADRB1,ADRB2
9_Member	GO Biological Processes	GO:0008016	regulation of heart contraction	-5.20995	-3.4831	21/207	133,146,147,148,153,857,859,1129,1525,1839,1908,1910,2034,2281,3781,4092,6505,7139,23171,81033,84525	ADM,ADRA1D,ADRA1B,ADRA1A,ADRB1,CAV1,CAV3,CHRM2,CXADR,HBEGF,EDN3,EDNRB,EPAS1,FKBP1B,KCNN2,SMAD7,SLC1A1,TNNT2,GPD1L,KCNH6,HOPX
9_Member	GO Biological Processes	GO:0002027	regulation of heart rate	-4.99961	-3.3088	14/105	133,146,147,148,153,857,859,1908,1910,2034,2281,6505,23171,81033	ADM,ADRA1D,ADRA1B,ADRA1A,ADRB1,CAV1,CAV3,EDN3,EDNRB,EPAS1,FKBP1B,SLC1A1,GPD1L,KCNH6
9_Member	GO Biological Processes	GO:0010460	positive regulation of heart rate	-4.66562	-3.03317	7/27	133,146,147,148,153,1908,6505	ADM,ADRA1D,ADRA1B,ADRA1A,ADRB1,EDN3,SLC1A1
9_Member	GO Biological Processes	GO:0045823	positive regulation of heart contraction	-3.57778	-2.15988	7/39	133,146,147,148,153,1908,6505	ADM,ADRA1D,ADRA1B,ADRA1A,ADRB1,EDN3,SLC1A1
9_Member	GO Biological Processes	GO:1903524	positive regulation of blood circulation	-3.50675	-2.10082	7/40	133,146,147,148,153,1908,6505	ADM,ADRA1D,ADRA1B,ADRA1A,ADRB1,EDN3,SLC1A1
9_Member	GO Biological Processes	GO:0071880	adenylate cyclase-activating adrenergic receptor signaling pathway	-3.28279	-1.91366	5/21	146,147,148,153,154	ADRA1D,ADRA1B,ADRA1A,ADRB1,ADRB2
9_Member	GO Biological Processes	GO:0045907	positive regulation of vasoconstriction	-3.16895	-1.81952	6/33	146,147,148,857,1636,2266	ADRA1D,ADRA1B,ADRA1A,CAV1,ACE,FGG
9_Member	GO Biological Processes	GO:0071875	adrenergic receptor signaling pathway	-2.99876	-1.68139	5/24	146,147,148,153,154	ADRA1D,ADRA1B,ADRA1A,ADRB1,ADRB2
9_Member	GO Biological Processes	GO:0045777	positive regulation of blood pressure	-2.19333	-0.997534	5/36	146,147,148,153,1636	ADRA1D,ADRA1B,ADRA1A,ADRB1,ACE
10_Summary	GO Cellular Components	GO:0005911	cell-cell junction	-13.0224	-9.93173	53/497	659,859,1003,1008,1501,1525,1948,2264,2549,3249,4092,4356,5101,5590,5797,5962,6323,6809,7010,7082,7122,7422,8825,8994,9414,10298,23037,23705,23767,27289,28513,29091,51208,51294,51421,54532,54621,54800,54922,55679,55966,57530,57662,57669,79652,84033,84612,84952,84962,90952,260425,100132463,100506658,1012,1088,1524,1630,1826,2266,2895,3043,3383,3384,3674,3909,4099,4352,4815,4973,5156,6279,8515,2285…	BMPR2,CAV3,CDH5,CDH10,CTNND2,CXADR,EFNB2,FGFR4,GAB1,HPN,SMAD7,MPP3,PCDH9,PRKCZ,PTPRM,RDX,SCN1A,STX3,TEK,TJP1,CLDN5,VEGFA,LIN7A,LIMD1,TJP2,PAK4,PDZD2,CADM1,FLRT3,RND1,CDH19,STXBP6,CLDN18,PCDH12,AMOTL2,USP53,VSIG10,KLHL24,RASIP1,LIMS2,AJAP1,CGN,CAMSAP3,EPB41L5,TMEM204,OBSCN,PARD6B,CGNL1,AJUBA,ESAM,MAGI3,CLDN24,OCLN,CDH13,CEACAM8,CX3CR1,DCC,DSCAM,FGG,GRID2,HBB,ICAM1,ICAM2,ITGA2B,LAMA3,MAG,MPL,NINJ2,…
10_Member	GO Cellular Components	GO:0005911	cell-cell junction	-13.0224	-9.93173	53/497	659,859,1003,1008,1501,1525,1948,2264,2549,3249,4092,4356,5101,5590,5797,5962,6323,6809,7010,7082,7122,7422,8825,8994,9414,10298,23037,23705,23767,27289,28513,29091,51208,51294,51421,54532,54621,54800,54922,55679,55966,57530,57662,57669,79652,84033,84612,84952,84962,90952,260425,100132463,100506658	BMPR2,CAV3,CDH5,CDH10,CTNND2,CXADR,EFNB2,FGFR4,GAB1,HPN,SMAD7,MPP3,PCDH9,PRKCZ,PTPRM,RDX,SCN1A,STX3,TEK,TJP1,CLDN5,VEGFA,LIN7A,LIMD1,TJP2,PAK4,PDZD2,CADM1,FLRT3,RND1,CDH19,STXBP6,CLDN18,PCDH12,AMOTL2,USP53,VSIG10,KLHL24,RASIP1,LIMS2,AJAP1,CGN,CAMSAP3,EPB41L5,TMEM204,OBSCN,PARD6B,CGNL1,AJUBA,ESAM,MAGI3,CLDN24,OCLN
10_Member	GO Biological Processes	GO:0098609	cell-cell adhesion	-11.8205	-8.83628	53/533	1003,1008,1012,1088,1501,1524,1525,1630,1826,2266,2895,3043,3383,3384,3674,3909,4099,4352,4815,4973,5101,5156,5797,6279,7082,7122,8515,9414,10298,22854,23705,23767,27255,28513,29091,51208,51294,54538,54621,55679,56137,57126,57575,57662,64116,84033,84962,90952,137970,255743,284359,342035,375033	CDH5,CDH10,CDH13,CEACAM8,CTNND2,CX3CR1,CXADR,DCC,DSCAM,FGG,GRID2,HBB,ICAM1,ICAM2,ITGA2B,LAMA3,MAG,MPL,NINJ2,OLR1,PCDH9,PDGFRA,PTPRM,S100A8,TJP1,CLDN5,ITGA10,TJP2,PAK4,NTNG1,CADM1,FLRT3,CNTN6,CDH19,STXBP6,CLDN18,PCDH12,ROBO4,VSIG10,LIMS2,PCDHA12,CD177,PCDH10,CAMSAP3,SLC39A8,OBSCN,AJUBA,ESAM,UNC5D,NPNT,IZUMO1,GLDN,PEAR1
10_Member	GO Cellular Components	GO:0005912	adherens junction	-9.21416	-6.76031	25/172	659,1003,1008,1501,1525,1948,4092,5797,5962,7082,7422,8825,8994,9414,10298,27289,28513,29091,54800,55966,57662,57669,79652,84962,90952	BMPR2,CDH5,CDH10,CTNND2,CXADR,EFNB2,SMAD7,PTPRM,RDX,TJP1,VEGFA,LIN7A,LIMD1,TJP2,PAK4,RND1,CDH19,STXBP6,KLHL24,AJAP1,CAMSAP3,EPB41L5,TMEM204,AJUBA,ESAM
10_Member	GO Molecular Functions	GO:0050839	cell adhesion molecule binding	-7.31778	-5.25783	45/557	659,1003,1008,1012,1285,1501,1525,1826,2013,2194,2266,2515,3383,3384,3674,3909,5787,5797,5962,6711,7082,8496,8515,9052,9351,9414,10298,10516,11082,22854,23348,23499,23705,27255,28513,29091,54538,54621,57126,57530,84033,90952,255743,284359,342035	BMPR2,CDH5,CDH10,CDH13,COL4A3,CTNND2,CXADR,DSCAM,EMP2,FASN,FGG,ADAM2,ICAM1,ICAM2,ITGA2B,LAMA3,PTPRB,PTPRM,RDX,SPTBN1,TJP1,PPFIBP1,ITGA10,GPRC5A,SLC9A3R2,TJP2,PAK4,FBLN5,ESM1,NTNG1,DOCK9,MACF1,CADM1,CNTN6,CDH19,STXBP6,ROBO4,VSIG10,CD177,CGN,OBSCN,ESAM,NPNT,IZUMO1,GLDN
10_Member	GO Biological Processes	GO:0098742	cell-cell adhesion via plasma-membrane adhesion molecules	-6.27203	-4.36272	26/257	1003,1008,1012,1088,1525,1826,2895,3383,4099,5101,5797,7122,22854,23705,23767,27255,28513,51208,51294,54538,56137,57126,57575,84962,90952,137970	CDH5,CDH10,CDH13,CEACAM8,CXADR,DSCAM,GRID2,ICAM1,MAG,PCDH9,PTPRM,CLDN5,NTNG1,CADM1,FLRT3,CNTN6,CDH19,CLDN18,PCDH12,ROBO4,PCDHA12,CD177,PCDH10,AJUBA,ESAM,UNC5D
10_Member	GO Biological Processes	GO:0007156	homophilic cell adhesion via plasma membrane adhesion molecules	-2.84856	-1.55876	14/167	1003,1008,1012,1826,5101,5797,23705,27255,28513,51294,54538,56137,57575,90952	CDH5,CDH10,CDH13,DSCAM,PCDH9,PTPRM,CADM1,CNTN6,CDH19,PCDH12,ROBO4,PCDHA12,PCDH10,ESAM
10_Member	GO Molecular Functions	GO:0045296	cadherin binding	-2.39466	-1.16754	21/333	659,1003,1008,1012,1501,2194,5787,5797,5962,6711,7082,8496,9052,9351,9414,10298,23348,23499,28513,29091,57530	BMPR2,CDH5,CDH10,CDH13,CTNND2,FASN,PTPRB,PTPRM,RDX,SPTBN1,TJP1,PPFIBP1,GPRC5A,SLC9A3R2,TJP2,PAK4,DOCK9,MACF1,CDH19,STXBP6,CGN
11_Summary	GO Biological Processes	GO:0043269	regulation of ion transport	-12.9114	-9.84426	64/685	154,760,779,785,799,857,859,1128,1131,1612,1636,1804,1908,2257,2281,3552,3739,3767,3781,3787,3790,5155,5319,5581,5593,5652,6323,6332,6532,6754,6833,7222,7432,7466,8614,9002,9022,9254,10268,11027,23171,23237,23327,27075,30820,51763,53405,53828,54800,55799,56704,57520,81033,83795,83849,85358,89822,90134,117532,146395,170850,255738,353514,440699,2171,2180,28999,55022,57761,100506658,259,5590,27345,5…	ADRB2,CA2,CACNA1S,CACNB4,CALCR,CAV1,CAV3,CHRM1,CHRM3,DAPK1,ACE,DPP6,EDN3,FGF12,FKBP1B,IL1A,KCNA4,KCNJ11,KCNN2,KCNS1,KCNS3,PDGFB,PLA2G1B,PRKCE,PRKG2,PRSS8,SCN1A,SCN7A,SLC6A4,SSTR4,ABCC8,TRPC3,VIP,WFS1,STC2,F2RL3,CLIC3,CACNA2D2,RAMP3,LILRA2,GPD1L,ARC,NEDD4L,TSPAN13,KCNIP1,INPP5K,CLIC5,FXYD4,KLHL24,CACNA2D3,JPH1,HECW2,KCNH6,KCNK16,SYT15,SHANK3,KCNK17,KCNH7,TMC2,GSG1L,KCNG3,PCSK9,LILRA5,LRRC52,FABP5,…
11_Member	GO Biological Processes	GO:0043269	regulation of ion transport	-12.9114	-9.84426	64/685	154,760,779,785,799,857,859,1128,1131,1612,1636,1804,1908,2257,2281,3552,3739,3767,3781,3787,3790,5155,5319,5581,5593,5652,6323,6332,6532,6754,6833,7222,7432,7466,8614,9002,9022,9254,10268,11027,23171,23237,23327,27075,30820,51763,53405,53828,54800,55799,56704,57520,81033,83795,83849,85358,89822,90134,117532,146395,170850,255738,353514,440699	ADRB2,CA2,CACNA1S,CACNB4,CALCR,CAV1,CAV3,CHRM1,CHRM3,DAPK1,ACE,DPP6,EDN3,FGF12,FKBP1B,IL1A,KCNA4,KCNJ11,KCNN2,KCNS1,KCNS3,PDGFB,PLA2G1B,PRKCE,PRKG2,PRSS8,SCN1A,SCN7A,SLC6A4,SSTR4,ABCC8,TRPC3,VIP,WFS1,STC2,F2RL3,CLIC3,CACNA2D2,RAMP3,LILRA2,GPD1L,ARC,NEDD4L,TSPAN13,KCNIP1,INPP5K,CLIC5,FXYD4,KLHL24,CACNA2D3,JPH1,HECW2,KCNH6,KCNK16,SYT15,SHANK3,KCNK17,KCNH7,TMC2,GSG1L,KCNG3,PCSK9,LILRA5,LRRC52
11_Member	GO Biological Processes	GO:0034762	regulation of transmembrane transport	-11.936	-8.93247	56/580	154,760,779,785,799,857,859,1131,1612,1636,1804,1908,2171,2180,2257,2281,3739,3767,3781,3787,3790,5319,5581,6323,6332,6833,9002,9022,9254,10268,23171,23237,23327,27075,28999,30820,51763,53405,53828,54800,55022,55799,56704,57520,57761,81033,83795,85358,89822,90134,117532,146395,170850,255738,440699,100506658	ADRB2,CA2,CACNA1S,CACNB4,CALCR,CAV1,CAV3,CHRM3,DAPK1,ACE,DPP6,EDN3,FABP5,ACSL1,FGF12,FKBP1B,KCNA4,KCNJ11,KCNN2,KCNS1,KCNS3,PLA2G1B,PRKCE,SCN1A,SCN7A,ABCC8,F2RL3,CLIC3,CACNA2D2,RAMP3,GPD1L,ARC,NEDD4L,TSPAN13,KLF15,KCNIP1,INPP5K,CLIC5,FXYD4,KLHL24,PID1,CACNA2D3,JPH1,HECW2,TRIB3,KCNH6,KCNK16,SHANK3,KCNK17,KCNH7,TMC2,GSG1L,KCNG3,PCSK9,LRRC52,OCLN
11_Member	GO Biological Processes	GO:0034765	regulation of ion transmembrane transport	-9.71363	-7.14725	46/483	154,779,785,799,857,859,1131,1612,1804,1908,2257,2281,3739,3767,3781,3787,3790,5581,6323,6332,6833,9002,9022,9254,10268,23171,23237,23327,27075,30820,53405,53828,54800,55799,56704,57520,81033,83795,85358,89822,90134,117532,146395,170850,255738,440699	ADRB2,CACNA1S,CACNB4,CALCR,CAV1,CAV3,CHRM3,DAPK1,DPP6,EDN3,FGF12,FKBP1B,KCNA4,KCNJ11,KCNN2,KCNS1,KCNS3,PRKCE,SCN1A,SCN7A,ABCC8,F2RL3,CLIC3,CACNA2D2,RAMP3,GPD1L,ARC,NEDD4L,TSPAN13,KCNIP1,CLIC5,FXYD4,KLHL24,CACNA2D3,JPH1,HECW2,KCNH6,KCNK16,SHANK3,KCNK17,KCNH7,TMC2,GSG1L,KCNG3,PCSK9,LRRC52
11_Member	GO Molecular Functions	GO:0099106	ion channel regulator activity	-8.21052	-5.95394	21/138	154,259,857,859,1804,2257,2281,3787,3790,5590,5652,23171,23327,27075,27345,30820,51440,53828,255738,360226,440699	ADRB2,AMBP,CAV1,CAV3,DPP6,FGF12,FKBP1B,KCNS1,KCNS3,PRKCZ,PRSS8,GPD1L,NEDD4L,TSPAN13,KCNMB4,KCNIP1,HPCAL4,FXYD4,PCSK9,PRSS41,LRRC52
11_Member	GO Molecular Functions	GO:0016247	channel regulator activity	-7.92839	-5.72626	21/143	154,259,857,859,1804,2257,2281,3787,3790,5590,5652,23171,23327,27075,27345,30820,51440,53828,255738,360226,440699	ADRB2,AMBP,CAV1,CAV3,DPP6,FGF12,FKBP1B,KCNS1,KCNS3,PRKCZ,PRSS8,GPD1L,NEDD4L,TSPAN13,KCNMB4,KCNIP1,HPCAL4,FXYD4,PCSK9,PRSS41,LRRC52
11_Member	GO Molecular Functions	GO:0015459	potassium channel regulator activity	-5.87811	-4.03322	11/54	154,857,859,1804,3787,3790,5590,23327,27345,30820,440699	ADRB2,CAV1,CAV3,DPP6,KCNS1,KCNS3,PRKCZ,NEDD4L,KCNMB4,KCNIP1,LRRC52
11_Member	GO Biological Processes	GO:1904062	regulation of cation transmembrane transport	-5.52942	-3.75285	30/353	154,785,799,857,859,1612,1804,1908,2257,2281,3781,3787,5581,6833,9002,10268,23171,23237,23327,27075,30820,53828,54800,56704,57520,85358,117532,146395,255738,440699	ADRB2,CACNB4,CALCR,CAV1,CAV3,DAPK1,DPP6,EDN3,FGF12,FKBP1B,KCNN2,KCNS1,PRKCE,ABCC8,F2RL3,RAMP3,GPD1L,ARC,NEDD4L,TSPAN13,KCNIP1,FXYD4,KLHL24,JPH1,HECW2,SHANK3,TMC2,GSG1L,PCSK9,LRRC52
11_Member	GO Molecular Functions	GO:0017080	sodium channel regulator activity	-4.36737	-2.78858	8/40	859,2257,5652,23171,23327,53828,255738,360226	CAV3,FGF12,PRSS8,GPD1L,NEDD4L,FXYD4,PCSK9,PRSS41
11_Member	GO Biological Processes	GO:0032412	regulation of ion transmembrane transporter activity	-4.12327	-2.59555	22/263	154,785,857,859,1131,1612,2257,2281,3787,5581,6833,23171,23237,23327,53828,54800,56704,57520,85358,146395,255738,440699	ADRB2,CACNB4,CAV1,CAV3,CHRM3,DAPK1,FGF12,FKBP1B,KCNS1,PRKCE,ABCC8,GPD1L,ARC,NEDD4L,FXYD4,KLHL24,JPH1,HECW2,SHANK3,GSG1L,PCSK9,LRRC52
11_Member	GO Molecular Functions	GO:0044325	transmembrane transporter binding	-4.06455	-2.54791	14/127	857,859,1003,2257,2281,3767,6833,8557,23171,23327,30820,120892,140730,440699	CAV1,CAV3,CDH5,FGF12,FKBP1B,KCNJ11,ABCC8,TCAP,GPD1L,NEDD4L,KCNIP1,LRRK2,RIMS4,LRRC52
11_Member	GO Biological Processes	GO:0032409	regulation of transporter activity	-4.02308	-2.52161	24/305	154,336,785,857,859,1131,1612,2257,2281,3787,5468,5581,6833,23171,23237,23327,53828,54800,56704,57520,85358,146395,255738,440699	ADRB2,APOA2,CACNB4,CAV1,CAV3,CHRM3,DAPK1,FGF12,FKBP1B,KCNS1,PPARG,PRKCE,ABCC8,GPD1L,ARC,NEDD4L,FXYD4,KLHL24,JPH1,HECW2,SHANK3,GSG1L,PCSK9,LRRC52
11_Member	GO Biological Processes	GO:2000649	regulation of sodium ion transmembrane transporter activity	-3.93274	-2.44593	9/58	859,2257,5581,23171,23327,53828,54800,57520,255738	CAV3,FGF12,PRKCE,GPD1L,NEDD4L,FXYD4,KLHL24,HECW2,PCSK9
11_Member	GO Biological Processes	GO:0022898	regulation of transmembrane transporter activity	-3.88718	-2.40731	22/273	154,785,857,859,1131,1612,2257,2281,3787,5581,6833,23171,23237,23327,53828,54800,56704,57520,85358,146395,255738,440699	ADRB2,CACNB4,CAV1,CAV3,CHRM3,DAPK1,FGF12,FKBP1B,KCNS1,PRKCE,ABCC8,GPD1L,ARC,NEDD4L,FXYD4,KLHL24,JPH1,HECW2,SHANK3,GSG1L,PCSK9,LRRC52
11_Member	GO Molecular Functions	GO:0140678	molecular function inhibitor activity	-3.87371	-2.39992	9/59	259,857,859,2281,3397,4091,4092,23327,255738	AMBP,CAV1,CAV3,FKBP1B,ID1,SMAD6,SMAD7,NEDD4L,PCSK9
11_Member	GO Biological Processes	GO:0002028	regulation of sodium ion transport	-3.71159	-2.26711	11/90	154,859,2257,5581,5652,23171,23327,53828,54800,57520,255738	ADRB2,CAV3,FGF12,PRKCE,PRSS8,GPD1L,NEDD4L,FXYD4,KLHL24,HECW2,PCSK9
11_Member	GO Biological Processes	GO:0043266	regulation of potassium ion transport	-3.52533	-2.1159	12/110	857,859,1804,1908,3781,3787,6833,7432,23327,30820,54800,440699	CAV1,CAV3,DPP6,EDN3,KCNN2,KCNS1,ABCC8,VIP,NEDD4L,KCNIP1,KLHL24,LRRC52
11_Member	GO Biological Processes	GO:1901379	regulation of potassium ion transmembrane transport	-3.50331	-2.09991	11/95	857,859,1804,1908,3781,3787,6833,23327,30820,54800,440699	CAV1,CAV3,DPP6,EDN3,KCNN2,KCNS1,ABCC8,NEDD4L,KCNIP1,KLHL24,LRRC52
11_Member	GO Biological Processes	GO:1902305	regulation of sodium ion transmembrane transport	-3.44453	-2.04993	9/67	859,2257,5581,23171,23327,53828,54800,57520,255738	CAV3,FGF12,PRKCE,GPD1L,NEDD4L,FXYD4,KLHL24,HECW2,PCSK9
11_Member	GO Molecular Functions	GO:0008200	ion channel inhibitor activity	-3.24384	-1.88242	6/32	259,857,859,2281,23327,255738	AMBP,CAV1,CAV3,FKBP1B,NEDD4L,PCSK9
11_Member	GO Molecular Functions	GO:0016248	channel inhibitor activity	-3.16895	-1.81952	6/33	259,857,859,2281,23327,255738	AMBP,CAV1,CAV3,FKBP1B,NEDD4L,PCSK9
11_Member	GO Biological Processes	GO:2001257	regulation of cation channel activity	-2.54544	-1.29987	14/180	154,785,857,1612,2257,2281,3787,6833,23237,54800,56704,85358,146395,440699	ADRB2,CACNB4,CAV1,DAPK1,FGF12,FKBP1B,KCNS1,ABCC8,ARC,KLHL24,JPH1,SHANK3,GSG1L,LRRC52
11_Member	GO Biological Processes	GO:0003254	regulation of membrane depolarization	-2.35315	-1.13334	6/47	859,4092,8326,23171,23327,120892	CAV3,SMAD7,FZD9,GPD1L,NEDD4L,LRRK2
11_Member	GO Biological Processes	GO:1901016	regulation of potassium ion transmembrane transporter activity	-2.17317	-0.981952	7/67	857,859,3787,6833,23327,54800,440699	CAV1,CAV3,KCNS1,ABCC8,NEDD4L,KLHL24,LRRC52
11_Member	GO Biological Processes	GO:0034763	negative regulation of transmembrane transport	-2.12397	-0.942376	11/141	857,859,1636,2171,2281,5581,23327,51763,55022,57520,255738	CAV1,CAV3,ACE,FABP5,FKBP1B,PRKCE,NEDD4L,INPP5K,PID1,HECW2,PCSK9
12_Summary	GO Biological Processes	GO:0007167	enzyme linked receptor protein signaling pathway	-12.8557	-9.81074	59/601	94,154,627,659,858,1003,1285,1839,1942,1948,2257,2264,2268,2324,2353,2549,2615,2651,3248,3397,3725,3977,4058,4091,4092,4641,4881,4915,5155,5156,5468,5618,5793,5801,6272,6711,6886,7010,7044,7049,7075,7122,7422,9365,9372,9846,10370,10718,22853,23767,25928,51206,51552,55273,59338,64651,79987,84913,161198	ACVRL1,ADRB2,BDNF,BMPR2,CAV2,CDH5,COL4A3,HBEGF,EFNA1,EFNB2,FGF12,FGFR4,FGR,FLT4,FOS,GAB1,LRRC32,GCNT2,HPGD,ID1,JUN,LIFR,LTK,SMAD6,SMAD7,MYO1C,NPR1,NTRK2,PDGFB,PDGFRA,PPARG,PRLR,PTPRG,PTPRR,SORT1,SPTBN1,TAL1,TEK,LEFTY2,TGFBR3,TIE1,CLDN5,VEGFA,KL,ZFYVE9,GAB2,CITED2,NRG3,LMTK2,FLRT3,SOSTDC1,GP6,RAB14,TMEM100,PLEKHA1,CSRNP1,SVEP1,ATOH8,CLEC14A
12_Member	GO Biological Processes	GO:0007167	enzyme linked receptor protein signaling pathway	-12.8557	-9.81074	59/601	94,154,627,659,858,1003,1285,1839,1942,1948,2257,2264,2268,2324,2353,2549,2615,2651,3248,3397,3725,3977,4058,4091,4092,4641,4881,4915,5155,5156,5468,5618,5793,5801,6272,6711,6886,7010,7044,7049,7075,7122,7422,9365,9372,9846,10370,10718,22853,23767,25928,51206,51552,55273,59338,64651,79987,84913,161198	ACVRL1,ADRB2,BDNF,BMPR2,CAV2,CDH5,COL4A3,HBEGF,EFNA1,EFNB2,FGF12,FGFR4,FGR,FLT4,FOS,GAB1,LRRC32,GCNT2,HPGD,ID1,JUN,LIFR,LTK,SMAD6,SMAD7,MYO1C,NPR1,NTRK2,PDGFB,PDGFRA,PPARG,PRLR,PTPRG,PTPRR,SORT1,SPTBN1,TAL1,TEK,LEFTY2,TGFBR3,TIE1,CLDN5,VEGFA,KL,ZFYVE9,GAB2,CITED2,NRG3,LMTK2,FLRT3,SOSTDC1,GP6,RAB14,TMEM100,PLEKHA1,CSRNP1,SVEP1,ATOH8,CLEC14A
12_Member	GO Biological Processes	GO:0007169	transmembrane receptor protein tyrosine kinase signaling pathway	-6.5654	-4.61216	35/403	154,627,858,1285,1839,1942,1948,2257,2264,2268,2324,2549,4058,4641,4915,5155,5156,5618,5793,5801,6272,6886,7010,7075,7422,9365,9846,10718,22853,23767,51552,59338,64651,79987,161198	ADRB2,BDNF,CAV2,COL4A3,HBEGF,EFNA1,EFNB2,FGF12,FGFR4,FGR,FLT4,GAB1,LTK,MYO1C,NTRK2,PDGFB,PDGFRA,PRLR,PTPRG,PTPRR,SORT1,TAL1,TEK,TIE1,VEGFA,KL,GAB2,NRG3,LMTK2,FLRT3,RAB14,PLEKHA1,CSRNP1,SVEP1,CLEC14A
13_Summary	GO Biological Processes	GO:1901615	organic hydroxy compound metabolic process	-12.3839	-9.3602	50/467	125,239,314,335,336,1543,1551,1577,1595,1610,1717,1910,2034,2625,2819,3156,3157,3158,3422,3613,3638,3949,4036,4047,4597,4881,5208,5409,5593,6307,6505,6799,6817,6820,7274,8630,9365,9971,10948,27233,27284,51763,53905,55902,116255,116519,117283,195814,197257,255738,133,3283,5156,5618,6469,7363,10202,59338,5948	ADH1B,ALOX12,AOC2,APOA1,APOA2,CYP1A1,CYP3A7,CYP3A5,CYP51A1,DAO,DHCR7,EDNRB,EPAS1,GATA3,GPD1,HMGCR,HMGCS1,HMGCS2,IDI1,IMPA2,INSIG1,LDLR,LRP2,LSS,MVD,NPR1,PFKFB2,PNMT,PRKG2,MSMO1,SLC1A1,SULT1A2,SULT1A1,SULT2B1,TTPA,HSD17B6,KL,NR1H4,STARD3,SULT1C4,SULT1B1,INPP5K,DUOX1,ACSS2,MOGAT1,APOA5,IP6K3,SDR16C5,LDHD,PCSK9,ADM,HSD3B1,PDGFRA,PRLR,SHH,UGT2B4,DHRS2,PLEKHA1,RBP2
13_Member	GO Biological Processes	GO:1901615	organic hydroxy compound metabolic process	-12.3839	-9.3602	50/467	125,239,314,335,336,1543,1551,1577,1595,1610,1717,1910,2034,2625,2819,3156,3157,3158,3422,3613,3638,3949,4036,4047,4597,4881,5208,5409,5593,6307,6505,6799,6817,6820,7274,8630,9365,9971,10948,27233,27284,51763,53905,55902,116255,116519,117283,195814,197257,255738	ADH1B,ALOX12,AOC2,APOA1,APOA2,CYP1A1,CYP3A7,CYP3A5,CYP51A1,DAO,DHCR7,EDNRB,EPAS1,GATA3,GPD1,HMGCR,HMGCS1,HMGCS2,IDI1,IMPA2,INSIG1,LDLR,LRP2,LSS,MVD,NPR1,PFKFB2,PNMT,PRKG2,MSMO1,SLC1A1,SULT1A2,SULT1A1,SULT2B1,TTPA,HSD17B6,KL,NR1H4,STARD3,SULT1C4,SULT1B1,INPP5K,DUOX1,ACSS2,MOGAT1,APOA5,IP6K3,SDR16C5,LDHD,PCSK9
13_Member	GO Biological Processes	GO:0008202	steroid metabolic process	-11.3063	-8.42274	34/253	133,335,336,1543,1551,1577,1595,1717,1910,3156,3157,3158,3283,3422,3638,3949,4036,4047,4597,5156,5618,6307,6469,6799,6817,6820,7363,8630,9971,10202,10948,59338,116519,255738	ADM,APOA1,APOA2,CYP1A1,CYP3A7,CYP3A5,CYP51A1,DHCR7,EDNRB,HMGCR,HMGCS1,HMGCS2,HSD3B1,IDI1,INSIG1,LDLR,LRP2,LSS,MVD,PDGFRA,PRLR,MSMO1,SHH,SULT1A2,SULT1A1,SULT2B1,UGT2B4,HSD17B6,NR1H4,DHRS2,STARD3,PLEKHA1,APOA5,PCSK9
13_Member	GO Biological Processes	GO:0006695	cholesterol biosynthetic process	-8.83967	-6.48495	12/37	335,1595,1717,3156,3157,3158,3422,3638,4047,4597,6307,116519	APOA1,CYP51A1,DHCR7,HMGCR,HMGCS1,HMGCS2,IDI1,INSIG1,LSS,MVD,MSMO1,APOA5
13_Member	GO Biological Processes	GO:1902653	secondary alcohol biosynthetic process	-8.83967	-6.48495	12/37	335,1595,1717,3156,3157,3158,3422,3638,4047,4597,6307,116519	APOA1,CYP51A1,DHCR7,HMGCR,HMGCS1,HMGCS2,IDI1,INSIG1,LSS,MVD,MSMO1,APOA5
13_Member	GO Biological Processes	GO:0006066	alcohol metabolic process	-8.68095	-6.34361	34/316	125,335,336,1543,1551,1577,1595,1717,1910,2819,3156,3157,3158,3422,3613,3638,3949,4047,4597,5593,6307,6799,6817,6820,10948,27233,27284,51763,55902,116255,116519,117283,195814,255738	ADH1B,APOA1,APOA2,CYP1A1,CYP3A7,CYP3A5,CYP51A1,DHCR7,EDNRB,GPD1,HMGCR,HMGCS1,HMGCS2,IDI1,IMPA2,INSIG1,LDLR,LSS,MVD,PRKG2,MSMO1,SULT1A2,SULT1A1,SULT2B1,STARD3,SULT1C4,SULT1B1,INPP5K,ACSS2,MOGAT1,APOA5,IP6K3,SDR16C5,PCSK9
13_Member	GO Biological Processes	GO:0016126	sterol biosynthetic process	-7.8764	-5.69426	12/44	335,1595,1717,3156,3157,3158,3422,3638,4047,4597,6307,116519	APOA1,CYP51A1,DHCR7,HMGCR,HMGCS1,HMGCS2,IDI1,INSIG1,LSS,MVD,MSMO1,APOA5
13_Member	GO Biological Processes	GO:0006694	steroid biosynthetic process	-7.38596	-5.29856	18/114	335,1543,1551,1595,1717,3156,3157,3158,3283,3422,3638,4047,4597,5618,6307,8630,10948,116519	APOA1,CYP1A1,CYP3A7,CYP51A1,DHCR7,HMGCR,HMGCS1,HMGCS2,HSD3B1,IDI1,INSIG1,LSS,MVD,PRLR,MSMO1,HSD17B6,STARD3,APOA5
13_Member	GO Biological Processes	GO:0008203	cholesterol metabolic process	-6.42131	-4.49034	17/118	335,336,1595,1717,3156,3157,3158,3422,3638,3949,4047,4597,6307,6820,10948,116519,255738	APOA1,APOA2,CYP51A1,DHCR7,HMGCR,HMGCS1,HMGCS2,IDI1,INSIG1,LDLR,LSS,MVD,MSMO1,SULT2B1,STARD3,APOA5,PCSK9
13_Member	GO Biological Processes	GO:1902652	secondary alcohol metabolic process	-5.91253	-4.06627	17/128	335,336,1595,1717,3156,3157,3158,3422,3638,3949,4047,4597,6307,6820,10948,116519,255738	APOA1,APOA2,CYP51A1,DHCR7,HMGCR,HMGCS1,HMGCS2,IDI1,INSIG1,LDLR,LSS,MVD,MSMO1,SULT2B1,STARD3,APOA5,PCSK9
13_Member	GO Biological Processes	GO:0016125	sterol metabolic process	-5.67799	-3.87238	17/133	335,336,1595,1717,3156,3157,3158,3422,3638,3949,4047,4597,6307,6820,10948,116519,255738	APOA1,APOA2,CYP51A1,DHCR7,HMGCR,HMGCS1,HMGCS2,IDI1,INSIG1,LDLR,LSS,MVD,MSMO1,SULT2B1,STARD3,APOA5,PCSK9
13_Member	GO Biological Processes	GO:0046165	alcohol biosynthetic process	-5.51847	-3.74424	14/95	335,1595,1717,3156,3157,3158,3422,3613,3638,4047,4597,6307,116519,117283	APOA1,CYP51A1,DHCR7,HMGCR,HMGCS1,HMGCS2,IDI1,IMPA2,INSIG1,LSS,MVD,MSMO1,APOA5,IP6K3
13_Member	GO Biological Processes	GO:1901617	organic hydroxy compound biosynthetic process	-5.38343	-3.62855	19/170	239,335,1595,1610,1717,2625,3156,3157,3158,3422,3613,3638,4047,4597,5409,6307,9365,116519,117283	ALOX12,APOA1,CYP51A1,DAO,DHCR7,GATA3,HMGCR,HMGCS1,HMGCS2,IDI1,IMPA2,INSIG1,LSS,MVD,PNMT,MSMO1,KL,APOA5,IP6K3
13_Member	GO Biological Processes	GO:0008299	isoprenoid biosynthetic process	-4.55327	-2.94053	7/28	1543,3156,3157,3158,3422,4047,4597	CYP1A1,HMGCR,HMGCS1,HMGCS2,IDI1,LSS,MVD
13_Member	GO Biological Processes	GO:0006720	isoprenoid metabolic process	-3.92781	-2.44221	13/115	125,1543,1551,1577,3156,3157,3158,3422,4036,4047,4597,5948,195814	ADH1B,CYP1A1,CYP3A7,CYP3A5,HMGCR,HMGCS1,HMGCS2,IDI1,LRP2,LSS,MVD,RBP2,SDR16C5
13_Member	GO Biological Processes	GO:0006721	terpenoid metabolic process	-2.84145	-1.55317	10/97	125,1543,1551,1577,3157,3158,4036,4047,5948,195814	ADH1B,CYP1A1,CYP3A7,CYP3A5,HMGCS1,HMGCS2,LRP2,LSS,RBP2,SDR16C5
14_Summary	GO Biological Processes	GO:0090066	regulation of anatomical structure size	-11.6982	-8.73249	50/487	133,146,147,148,153,154,185,627,659,857,859,1131,1440,1630,1636,1826,1908,1910,2266,3352,3575,4099,4133,4137,4881,4883,5581,5962,6532,6708,6711,7422,7476,7869,9037,9353,9732,10344,10365,11113,23499,27345,56920,57556,80031,85358,90952,120892,163782,256949,335,1003,1030,1524,3397,3552,3949,4036,4092,4311,4352,4915,5324,6469,6833,7122,7274,22891,23462,51208,54567,55679,57580,81848,201294,283659,3917…	ADM,ADRA1D,ADRA1B,ADRA1A,ADRB1,ADRB2,AGTR1,BDNF,BMPR2,CAV1,CAV3,CHRM3,CSF3,DCC,ACE,DSCAM,EDN3,EDNRB,FGG,HTR1D,IL7R,MAG,MAP2,MAPT,NPR1,NPR3,PRKCE,RDX,SLC6A4,SPTA1,SPTBN1,VEGFA,WNT7A,SEMA3B,SEMA5A,SLIT2,DOCK4,CCL26,KLF2,CIT,MACF1,KCNMB4,SEMA3G,SEMA6A,SEMA6D,SHANK3,ESAM,LRRK2,KANK4,KANK3,APOA1,CDH5,CDKN2B,CX3CR1,ID1,IL1A,LDLR,LRP2,SMAD7,MME,MPL,NTRK2,PLAG1,SHH,ABCC8,CLDN5,TTPA,ZNF365,HEY1,CLDN18,DLL…
14_Member	GO Biological Processes	GO:0090066	regulation of anatomical structure size	-11.6982	-8.73249	50/487	133,146,147,148,153,154,185,627,659,857,859,1131,1440,1630,1636,1826,1908,1910,2266,3352,3575,4099,4133,4137,4881,4883,5581,5962,6532,6708,6711,7422,7476,7869,9037,9353,9732,10344,10365,11113,23499,27345,56920,57556,80031,85358,90952,120892,163782,256949	ADM,ADRA1D,ADRA1B,ADRA1A,ADRB1,ADRB2,AGTR1,BDNF,BMPR2,CAV1,CAV3,CHRM3,CSF3,DCC,ACE,DSCAM,EDN3,EDNRB,FGG,HTR1D,IL7R,MAG,MAP2,MAPT,NPR1,NPR3,PRKCE,RDX,SLC6A4,SPTA1,SPTBN1,VEGFA,WNT7A,SEMA3B,SEMA5A,SLIT2,DOCK4,CCL26,KLF2,CIT,MACF1,KCNMB4,SEMA3G,SEMA6A,SEMA6D,SHANK3,ESAM,LRRK2,KANK4,KANK3
14_Member	GO Biological Processes	GO:0060284	regulation of cell development	-10.7465	-7.96879	49/500	335,627,659,859,1003,1030,1524,1630,1636,1826,1910,2266,3397,3552,3949,4036,4092,4099,4133,4137,4311,4352,4915,5324,6469,6833,7122,7274,7422,7476,7869,9037,9353,22891,23462,23499,51208,54567,55679,56920,57556,57580,80031,81848,85358,120892,201294,283659,391723	APOA1,BDNF,BMPR2,CAV3,CDH5,CDKN2B,CX3CR1,DCC,ACE,DSCAM,EDNRB,FGG,ID1,IL1A,LDLR,LRP2,SMAD7,MAG,MAP2,MAPT,MME,MPL,NTRK2,PLAG1,SHH,ABCC8,CLDN5,TTPA,VEGFA,WNT7A,SEMA3B,SEMA5A,SLIT2,ZNF365,HEY1,MACF1,CLDN18,DLL4,LIMS2,SEMA3G,SEMA6A,PREX1,SEMA6D,SPRY4,SHANK3,LRRK2,UNC13D,PRTG,HELT
14_Member	GO Biological Processes	GO:0040008	regulation of growth	-7.58064	-5.44421	51/660	94,153,154,185,627,659,734,859,1032,1410,1630,1826,1839,2692,3249,3373,4092,4099,4133,4137,4881,5588,6279,6532,7049,7422,7466,7869,8614,8692,9037,9353,10298,10370,10516,10718,11170,23327,23499,27346,29842,51052,56920,56994,57556,57678,80014,80031,84525,84879,85407	ACVRL1,ADRB1,ADRB2,AGTR1,BDNF,BMPR2,OSGIN2,CAV3,CDKN2D,CRYAB,DCC,DSCAM,HBEGF,GHRHR,HPN,HYAL1,SMAD7,MAG,MAP2,MAPT,NPR1,PRKCQ,S100A8,SLC6A4,TGFBR3,VEGFA,WFS1,SEMA3B,STC2,HYAL2,SEMA5A,SLIT2,PAK4,CITED2,FBLN5,NRG3,FAM107A,NEDD4L,MACF1,TMEM97,TFCP2L1,PRLH,SEMA3G,CHPT1,SEMA6A,GPAM,WWC2,SEMA6D,HOPX,MFSD2A,NKD1
14_Member	GO Biological Processes	GO:0051960	regulation of nervous system development	-7.50414	-5.39624	39/439	627,659,1030,1524,1630,1636,1826,2895,3397,3949,4036,4099,4133,4137,4311,4915,5324,6258,6469,6833,7422,7476,7869,9037,9353,10810,22891,23462,23499,23767,54567,54674,56920,57556,80031,85358,158038,283659,391723	BDNF,BMPR2,CDKN2B,CX3CR1,DCC,ACE,DSCAM,GRID2,ID1,LDLR,LRP2,MAG,MAP2,MAPT,MME,NTRK2,PLAG1,RXRG,SHH,ABCC8,VEGFA,WNT7A,SEMA3B,SEMA5A,SLIT2,WASF3,ZNF365,HEY1,MACF1,FLRT3,DLL4,LRRN3,SEMA3G,SEMA6A,SEMA6D,SHANK3,LINGO2,PRTG,HELT
14_Member	GO Biological Processes	GO:0001558	regulation of cell growth	-7.1923	-5.15171	37/415	94,185,627,659,734,859,1032,1410,1630,1826,1839,3249,3373,4092,4099,4133,4137,4881,5588,6279,7422,7869,8692,9037,9353,10298,10516,10718,11170,23327,23499,27346,56920,56994,57556,80031,84879	ACVRL1,AGTR1,BDNF,BMPR2,OSGIN2,CAV3,CDKN2D,CRYAB,DCC,DSCAM,HBEGF,HPN,HYAL1,SMAD7,MAG,MAP2,MAPT,NPR1,PRKCQ,S100A8,VEGFA,SEMA3B,HYAL2,SEMA5A,SLIT2,PAK4,FBLN5,NRG3,FAM107A,NEDD4L,MACF1,TMEM97,SEMA3G,CHPT1,SEMA6A,SEMA6D,MFSD2A
14_Member	GO Biological Processes	GO:0050767	regulation of neurogenesis	-6.73484	-4.76181	33/361	627,659,1030,1524,1630,1636,1826,3397,3949,4036,4099,4133,4137,4311,4915,5324,6469,6833,7422,7476,7869,9037,9353,22891,23462,23499,54567,56920,57556,80031,85358,283659,391723	BDNF,BMPR2,CDKN2B,CX3CR1,DCC,ACE,DSCAM,ID1,LDLR,LRP2,MAG,MAP2,MAPT,MME,NTRK2,PLAG1,SHH,ABCC8,VEGFA,WNT7A,SEMA3B,SEMA5A,SLIT2,ZNF365,HEY1,MACF1,DLL4,SEMA3G,SEMA6A,SEMA6D,SHANK3,PRTG,HELT
14_Member	GO Biological Processes	GO:0048638	regulation of developmental growth	-6.15954	-4.26692	30/329	153,154,627,659,859,1630,1826,2692,4092,4099,4133,4137,6532,7049,7422,7869,8614,9037,10370,23327,23499,51052,56920,57556,57678,80014,80031,84525,84879,85407	ADRB1,ADRB2,BDNF,BMPR2,CAV3,DCC,DSCAM,GHRHR,SMAD7,MAG,MAP2,MAPT,SLC6A4,TGFBR3,VEGFA,SEMA3B,STC2,SEMA5A,CITED2,NEDD4L,MACF1,PRLH,SEMA3G,SEMA6A,GPAM,WWC2,SEMA6D,HOPX,MFSD2A,NKD1
14_Member	GO Biological Processes	GO:0045926	negative regulation of growth	-6.12546	-4.24192	25/245	94,153,154,659,734,859,1032,1410,1630,3373,4099,4133,4881,6532,7869,8614,8692,9037,9353,10370,56920,57556,80014,80031,85407	ACVRL1,ADRB1,ADRB2,BMPR2,OSGIN2,CAV3,CDKN2D,CRYAB,DCC,HYAL1,MAG,MAP2,NPR1,SLC6A4,SEMA3B,STC2,HYAL2,SEMA5A,SLIT2,CITED2,SEMA3G,SEMA6A,WWC2,SEMA6D,NKD1
14_Member	GO Biological Processes	GO:0048640	negative regulation of developmental growth	-6.08441	-4.20829	16/111	153,154,859,1630,4099,4133,6532,7869,8614,9037,10370,56920,57556,80014,80031,85407	ADRB1,ADRB2,CAV3,DCC,MAG,MAP2,SLC6A4,SEMA3B,STC2,SEMA5A,CITED2,SEMA3G,SEMA6A,WWC2,SEMA6D,NKD1
14_Member	GO Biological Processes	GO:0010720	positive regulation of cell development	-5.58403	-3.79439	27/297	335,627,659,1003,1524,1636,1826,2266,4036,4092,4099,4137,4311,4352,4915,5324,6469,7122,7422,9037,9353,22891,23499,55679,57580,85358,201294	APOA1,BDNF,BMPR2,CDH5,CX3CR1,ACE,DSCAM,FGG,LRP2,SMAD7,MAG,MAPT,MME,MPL,NTRK2,PLAG1,SHH,CLDN5,VEGFA,SEMA5A,SLIT2,ZNF365,MACF1,LIMS2,PREX1,SHANK3,UNC13D
14_Member	GO Biological Processes	GO:0050770	regulation of axonogenesis	-5.40902	-3.65079	18/154	627,659,1630,1826,1942,4099,4133,4137,4915,7422,7476,7869,9037,9353,23499,56920,57556,80031	BDNF,BMPR2,DCC,DSCAM,EFNA1,MAG,MAP2,MAPT,NTRK2,VEGFA,WNT7A,SEMA3B,SEMA5A,SLIT2,MACF1,SEMA3G,SEMA6A,SEMA6D
14_Member	GO Biological Processes	GO:0032535	regulation of cellular component size	-5.12962	-3.41411	29/351	627,659,859,1440,1630,1826,3575,4099,4133,4137,5581,5962,6708,6711,7422,7476,7869,9037,9353,10344,11113,23499,56920,57556,80031,85358,90952,163782,256949	BDNF,BMPR2,CAV3,CSF3,DCC,DSCAM,IL7R,MAG,MAP2,MAPT,PRKCE,RDX,SPTA1,SPTBN1,VEGFA,WNT7A,SEMA3B,SEMA5A,SLIT2,CCL26,CIT,MACF1,SEMA3G,SEMA6A,SEMA6D,SHANK3,ESAM,KANK4,KANK3
14_Member	GO Biological Processes	GO:0061387	regulation of extent of cell growth	-4.85683	-3.19212	14/108	627,659,1630,1826,4099,4133,4137,7422,7869,9037,23499,56920,57556,80031	BDNF,BMPR2,DCC,DSCAM,MAG,MAP2,MAPT,VEGFA,SEMA3B,SEMA5A,MACF1,SEMA3G,SEMA6A,SEMA6D
14_Member	GO Biological Processes	GO:0008361	regulation of cell size	-4.50484	-2.89927	18/179	627,659,859,1630,1826,3575,4099,4133,4137,5962,7422,7869,9037,23499,56920,57556,80031,85358	BDNF,BMPR2,CAV3,DCC,DSCAM,IL7R,MAG,MAP2,MAPT,RDX,VEGFA,SEMA3B,SEMA5A,MACF1,SEMA3G,SEMA6A,SEMA6D,SHANK3
14_Member	GO Biological Processes	GO:0051962	positive regulation of nervous system development	-4.42957	-2.83874	23/269	627,659,1524,1636,1826,2895,4036,4099,4137,4311,4915,5324,6469,7422,7476,9037,9353,22891,23499,23767,54674,85358,158038	BDNF,BMPR2,CX3CR1,ACE,DSCAM,GRID2,LRP2,MAG,MAPT,MME,NTRK2,PLAG1,SHH,VEGFA,WNT7A,SEMA5A,SLIT2,ZNF365,MACF1,FLRT3,LRRN3,SHANK3,LINGO2
14_Member	GO Biological Processes	GO:0030308	negative regulation of cell growth	-4.28413	-2.72494	18/186	94,659,734,859,1032,1410,1630,3373,4099,4133,4881,7869,8692,9037,9353,56920,57556,80031	ACVRL1,BMPR2,OSGIN2,CAV3,CDKN2D,CRYAB,DCC,HYAL1,MAG,MAP2,NPR1,SEMA3B,HYAL2,SEMA5A,SLIT2,SEMA3G,SEMA6A,SEMA6D
14_Member	GO Biological Processes	GO:0030516	regulation of axon extension	-4.2287	-2.67794	12/93	659,1826,4099,4133,4137,7422,7869,9037,23499,56920,57556,80031	BMPR2,DSCAM,MAG,MAP2,MAPT,VEGFA,SEMA3B,SEMA5A,MACF1,SEMA3G,SEMA6A,SEMA6D
14_Member	GO Biological Processes	GO:0045927	positive regulation of growth	-3.41444	-2.02383	20/256	627,659,1826,1839,2692,3249,3373,4092,4137,6279,7049,7422,7466,9037,23327,23499,29842,57678,84525,84879	BDNF,BMPR2,DSCAM,HBEGF,GHRHR,HPN,HYAL1,SMAD7,MAPT,S100A8,TGFBR3,VEGFA,WFS1,SEMA5A,NEDD4L,MACF1,TFCP2L1,GPAM,HOPX,MFSD2A
14_Member	GO Biological Processes	GO:0050769	positive regulation of neurogenesis	-3.32206	-1.94569	18/222	627,659,1524,1636,1826,4036,4099,4137,4311,4915,5324,6469,7422,9037,9353,22891,23499,85358	BDNF,BMPR2,CX3CR1,ACE,DSCAM,LRP2,MAG,MAPT,MME,NTRK2,PLAG1,SHH,VEGFA,SEMA5A,SLIT2,ZNF365,MACF1,SHANK3
14_Member	GO Biological Processes	GO:0050772	positive regulation of axonogenesis	-2.99572	-1.67997	9/77	627,659,1826,4137,4915,7422,9037,9353,23499	BDNF,BMPR2,DSCAM,MAPT,NTRK2,VEGFA,SEMA5A,SLIT2,MACF1
14_Member	GO Biological Processes	GO:0030307	positive regulation of cell growth	-2.94948	-1.64056	14/163	627,659,1826,1839,3249,3373,4092,4137,6279,7422,9037,23327,23499,84879	BDNF,BMPR2,DSCAM,HBEGF,HPN,HYAL1,SMAD7,MAPT,S100A8,VEGFA,SEMA5A,NEDD4L,MACF1,MFSD2A
14_Member	GO Biological Processes	GO:0045773	positive regulation of axon extension	-2.77314	-1.49259	6/39	659,1826,4137,7422,9037,23499	BMPR2,DSCAM,MAPT,VEGFA,SEMA5A,MACF1
14_Member	GO Biological Processes	GO:0048639	positive regulation of developmental growth	-2.36215	-1.1381	13/169	627,659,1826,2692,4092,4137,7049,7422,9037,23327,23499,57678,84525	BDNF,BMPR2,DSCAM,GHRHR,SMAD7,MAPT,TGFBR3,VEGFA,SEMA5A,NEDD4L,MACF1,GPAM,HOPX
15_Summary	GO Biological Processes	GO:0043086	negative regulation of catalytic activity	-11.645	-8.69704	67/786	259,306,335,336,345,408,857,859,1030,1032,1285,1410,1910,2167,2281,3156,3170,3933,4092,4137,4552,4883,5468,5525,5577,5590,5787,5896,5962,6272,6521,7035,7078,7422,8639,8692,9052,9314,9353,9467,9749,9806,10129,10816,11113,22853,26086,27074,27151,51562,51763,54922,57630,57718,57761,81848,84101,84962,116154,120892,128488,149708,221692,280664,284293,374462,440503,177,1612,1942,2264,3092,3249,4210,6196…	AMBP,ANXA3,APOA1,APOA2,APOC3,ARRB1,CAV1,CAV3,CDKN2B,CDKN2D,COL4A3,CRYAB,EDNRB,FABP4,FKBP1B,HMGCR,FOXA2,LCN1,SMAD7,MAPT,MTRR,NPR3,PPARG,PPP2R5A,PRKAR2B,PRKCZ,PTPRB,RAG1,RDX,SORT1,SLC4A1,TFPI,TIMP3,VEGFA,AOC3,HYAL2,GPRC5A,KLF4,SLIT2,SH3BP5,PHACTR2,SPOCK2,FRY,SPINT3,CIT,LMTK2,GPSM1,LAMP3,CPAMD8,MBIP,INPP5K,RASIP1,SH3RF1,PPP4R4,TRIB3,SPRY4,USP44,AJUBA,PHACTR3,LRRK2,WFDC12,WFDC5,PHACTR1,WFDC10B,HMSD,P…
15_Member	GO Biological Processes	GO:0043086	negative regulation of catalytic activity	-11.645	-8.69704	67/786	259,306,335,336,345,408,857,859,1030,1032,1285,1410,1910,2167,2281,3156,3170,3933,4092,4137,4552,4883,5468,5525,5577,5590,5787,5896,5962,6272,6521,7035,7078,7422,8639,8692,9052,9314,9353,9467,9749,9806,10129,10816,11113,22853,26086,27074,27151,51562,51763,54922,57630,57718,57761,81848,84101,84962,116154,120892,128488,149708,221692,280664,284293,374462,440503	AMBP,ANXA3,APOA1,APOA2,APOC3,ARRB1,CAV1,CAV3,CDKN2B,CDKN2D,COL4A3,CRYAB,EDNRB,FABP4,FKBP1B,HMGCR,FOXA2,LCN1,SMAD7,MAPT,MTRR,NPR3,PPARG,PPP2R5A,PRKAR2B,PRKCZ,PTPRB,RAG1,RDX,SORT1,SLC4A1,TFPI,TIMP3,VEGFA,AOC3,HYAL2,GPRC5A,KLF4,SLIT2,SH3BP5,PHACTR2,SPOCK2,FRY,SPINT3,CIT,LMTK2,GPSM1,LAMP3,CPAMD8,MBIP,INPP5K,RASIP1,SH3RF1,PPP4R4,TRIB3,SPRY4,USP44,AJUBA,PHACTR3,LRRK2,WFDC12,WFDC5,PHACTR1,WFDC10B,HMSD,P…
15_Member	GO Molecular Functions	GO:0004857	enzyme inhibitor activity	-5.53007	-3.75285	32/390	259,306,336,345,408,1030,1032,1285,3933,5577,7035,7078,8692,9353,9467,9749,9806,10129,10816,11113,22853,27151,51562,57761,81848,116154,120892,128488,149708,221692,280664,284293	AMBP,ANXA3,APOA2,APOC3,ARRB1,CDKN2B,CDKN2D,COL4A3,LCN1,PRKAR2B,TFPI,TIMP3,HYAL2,SLIT2,SH3BP5,PHACTR2,SPOCK2,FRY,SPINT3,CIT,LMTK2,CPAMD8,MBIP,TRIB3,SPRY4,PHACTR3,LRRK2,WFDC12,WFDC5,PHACTR1,WFDC10B,HMSD
15_Member	GO Biological Processes	GO:0051346	negative regulation of hydrolase activity	-5.1003	-3.39081	30/371	259,335,336,345,1032,1285,1410,2281,3933,5590,5896,5962,6272,7035,7078,7422,9314,9806,10816,26086,27074,27151,57630,57718,120892,128488,149708,280664,284293,440503	AMBP,APOA1,APOA2,APOC3,CDKN2D,COL4A3,CRYAB,FKBP1B,LCN1,PRKCZ,RAG1,RDX,SORT1,TFPI,TIMP3,VEGFA,KLF4,SPOCK2,SPINT3,GPSM1,LAMP3,CPAMD8,SH3RF1,PPP4R4,LRRK2,WFDC12,WFDC5,WFDC10B,HMSD,PLIN5
15_Member	GO Biological Processes	GO:0030162	regulation of proteolysis	-4.65779	-3.02701	47/743	177,259,857,859,1032,1285,1410,1612,1942,2264,3092,3249,3933,4092,4137,4210,5468,5896,6196,6279,6469,6505,7035,7078,7422,7850,8743,8975,9314,9806,10395,10816,23287,26471,27074,27151,57630,57761,84074,91662,120892,128488,147372,149708,255488,280664,284293	AGER,AMBP,CAV1,CAV3,CDKN2D,COL4A3,CRYAB,DAPK1,EFNA1,FGFR4,HIP1,HPN,LCN1,SMAD7,MAPT,MEFV,PPARG,RAG1,RPS6KA2,S100A8,SHH,SLC1A1,TFPI,TIMP3,VEGFA,IL1R2,TNFSF10,USP13,KLF4,SPOCK2,DLC1,SPINT3,AGTPBP1,NUPR1,LAMP3,CPAMD8,SH3RF1,TRIB3,QRICH2,NLRP12,LRRK2,WFDC12,CCBE1,WFDC5,RNF144B,WFDC10B,HMSD
15_Member	GO Biological Processes	GO:0052548	regulation of endopeptidase activity	-4.35689	-2.77982	31/426	177,259,1032,1285,1410,1612,1942,3092,3933,4137,4210,5468,5896,6279,6505,7035,7078,7422,8743,9314,9806,10395,10816,27074,27151,57630,91662,128488,149708,280664,284293	AGER,AMBP,CDKN2D,COL4A3,CRYAB,DAPK1,EFNA1,HIP1,LCN1,MAPT,MEFV,PPARG,RAG1,S100A8,SLC1A1,TFPI,TIMP3,VEGFA,TNFSF10,KLF4,SPOCK2,DLC1,SPINT3,LAMP3,CPAMD8,SH3RF1,NLRP12,WFDC12,WFDC5,WFDC10B,HMSD
15_Member	GO Biological Processes	GO:0052547	regulation of peptidase activity	-4.17656	-2.63816	32/456	177,259,857,1032,1285,1410,1612,1942,3092,3933,4137,4210,5468,5896,6279,6505,7035,7078,7422,8743,9314,9806,10395,10816,27074,27151,57630,91662,128488,149708,280664,284293	AGER,AMBP,CAV1,CDKN2D,COL4A3,CRYAB,DAPK1,EFNA1,HIP1,LCN1,MAPT,MEFV,PPARG,RAG1,S100A8,SLC1A1,TFPI,TIMP3,VEGFA,TNFSF10,KLF4,SPOCK2,DLC1,SPINT3,LAMP3,CPAMD8,SH3RF1,NLRP12,WFDC12,WFDC5,WFDC10B,HMSD
15_Member	GO Biological Processes	GO:0045861	negative regulation of proteolysis	-3.14467	-1.7996	24/350	259,1032,1285,1410,1942,3933,5896,6469,7035,7078,7422,7850,9314,9806,10816,27074,27151,57630,84074,120892,128488,149708,280664,284293	AMBP,CDKN2D,COL4A3,CRYAB,EFNA1,LCN1,RAG1,SHH,TFPI,TIMP3,VEGFA,IL1R2,KLF4,SPOCK2,SPINT3,LAMP3,CPAMD8,SH3RF1,QRICH2,LRRK2,WFDC12,WFDC5,WFDC10B,HMSD
15_Member	GO Biological Processes	GO:0010951	negative regulation of endopeptidase activity	-3.10759	-1.76854	19/251	259,1032,1285,1410,3933,5896,7035,7078,7422,9314,9806,10816,27074,27151,57630,128488,149708,280664,284293	AMBP,CDKN2D,COL4A3,CRYAB,LCN1,RAG1,TFPI,TIMP3,VEGFA,KLF4,SPOCK2,SPINT3,LAMP3,CPAMD8,SH3RF1,WFDC12,WFDC5,WFDC10B,HMSD
15_Member	GO Biological Processes	GO:0010466	negative regulation of peptidase activity	-2.88772	-1.59254	19/262	259,1032,1285,1410,3933,5896,7035,7078,7422,9314,9806,10816,27074,27151,57630,128488,149708,280664,284293	AMBP,CDKN2D,COL4A3,CRYAB,LCN1,RAG1,TFPI,TIMP3,VEGFA,KLF4,SPOCK2,SPINT3,LAMP3,CPAMD8,SH3RF1,WFDC12,WFDC5,WFDC10B,HMSD
16_Summary	GO Biological Processes	GO:0034330	cell junction organization	-11.6187	-8.68775	49/473	627,785,1003,1008,1501,1524,1525,1826,1948,2561,2823,2895,3982,4092,4137,5657,6505,7082,7122,7476,8326,8496,9414,9806,9912,9971,10266,10395,10497,10810,22854,22891,23237,23767,26052,28513,51208,55679,55901,57126,57662,79987,84612,84962,85358,90952,120892,100132463,100506658,5590,8825,51421,54532,57530,84952,260425	BDNF,CACNB4,CDH5,CDH10,CTNND2,CX3CR1,CXADR,DSCAM,EFNB2,GABRB2,GPM6A,GRID2,LIM2,SMAD7,MAPT,PRTN3,SLC1A1,TJP1,CLDN5,WNT7A,FZD9,PPFIBP1,TJP2,SPOCK2,ARHGAP44,NR1H4,RAMP2,DLC1,UNC13B,WASF3,NTNG1,ZNF365,ARC,FLRT3,DNM3,CDH19,CLDN18,LIMS2,THSD1,CD177,CAMSAP3,SVEP1,PARD6B,AJUBA,SHANK3,ESAM,LRRK2,CLDN24,OCLN,PRKCZ,LIN7A,AMOTL2,USP53,CGN,CGNL1,MAGI3
16_Member	GO Biological Processes	GO:0034330	cell junction organization	-11.6187	-8.68775	49/473	627,785,1003,1008,1501,1524,1525,1826,1948,2561,2823,2895,3982,4092,4137,5657,6505,7082,7122,7476,8326,8496,9414,9806,9912,9971,10266,10395,10497,10810,22854,22891,23237,23767,26052,28513,51208,55679,55901,57126,57662,79987,84612,84962,85358,90952,120892,100132463,100506658	BDNF,CACNB4,CDH5,CDH10,CTNND2,CX3CR1,CXADR,DSCAM,EFNB2,GABRB2,GPM6A,GRID2,LIM2,SMAD7,MAPT,PRTN3,SLC1A1,TJP1,CLDN5,WNT7A,FZD9,PPFIBP1,TJP2,SPOCK2,ARHGAP44,NR1H4,RAMP2,DLC1,UNC13B,WASF3,NTNG1,ZNF365,ARC,FLRT3,DNM3,CDH19,CLDN18,LIMS2,THSD1,CD177,CAMSAP3,SVEP1,PARD6B,AJUBA,SHANK3,ESAM,LRRK2,CLDN24,OCLN
16_Member	GO Biological Processes	GO:0034329	cell junction assembly	-7.88856	-5.70098	29/259	627,1003,1008,1501,1826,1948,2561,2823,2895,3982,4092,7082,7122,7476,9806,9971,10266,10395,23767,26052,28513,51208,55901,84612,84962,85358,90952,100132463,100506658	BDNF,CDH5,CDH10,CTNND2,DSCAM,EFNB2,GABRB2,GPM6A,GRID2,LIM2,SMAD7,TJP1,CLDN5,WNT7A,SPOCK2,NR1H4,RAMP2,DLC1,FLRT3,DNM3,CDH19,CLDN18,THSD1,PARD6B,AJUBA,SHANK3,ESAM,CLDN24,OCLN
16_Member	GO Biological Processes	GO:0045216	cell-cell junction organization	-7.82484	-5.64916	23/172	1003,1008,1501,1525,1948,3982,4092,5657,7082,7122,9414,9971,10266,28513,51208,55679,57126,57662,79987,84612,90952,100132463,100506658	CDH5,CDH10,CTNND2,CXADR,EFNB2,LIM2,SMAD7,PRTN3,TJP1,CLDN5,TJP2,NR1H4,RAMP2,CDH19,CLDN18,LIMS2,CD177,CAMSAP3,SVEP1,PARD6B,ESAM,CLDN24,OCLN
16_Member	GO Cellular Components	GO:0005923	bicellular tight junction	-6.10935	-4.22879	17/124	1003,1525,5590,7082,7122,8825,9414,51208,51421,54532,57530,84612,84952,90952,260425,100132463,100506658	CDH5,CXADR,PRKCZ,TJP1,CLDN5,LIN7A,TJP2,CLDN18,AMOTL2,USP53,CGN,PARD6B,CGNL1,ESAM,MAGI3,CLDN24,OCLN
16_Member	GO Cellular Components	GO:0070160	tight junction	-5.72392	-3.90818	17/132	1003,1525,5590,7082,7122,8825,9414,51208,51421,54532,57530,84612,84952,90952,260425,100132463,100506658	CDH5,CXADR,PRKCZ,TJP1,CLDN5,LIN7A,TJP2,CLDN18,AMOTL2,USP53,CGN,PARD6B,CGNL1,ESAM,MAGI3,CLDN24,OCLN
16_Member	GO Cellular Components	GO:0043296	apical junction complex	-5.65771	-3.85584	18/148	1003,1525,5590,7082,7122,8825,9414,51208,51421,54532,57530,57662,84612,84952,90952,260425,100132463,100506658	CDH5,CXADR,PRKCZ,TJP1,CLDN5,LIN7A,TJP2,CLDN18,AMOTL2,USP53,CGN,CAMSAP3,PARD6B,CGNL1,ESAM,MAGI3,CLDN24,OCLN
16_Member	GO Biological Processes	GO:0007043	cell-cell junction assembly	-4.87697	-3.2068	15/122	1003,1008,1501,3982,4092,7082,7122,9971,10266,28513,51208,84612,90952,100132463,100506658	CDH5,CDH10,CTNND2,LIM2,SMAD7,TJP1,CLDN5,NR1H4,RAMP2,CDH19,CLDN18,PARD6B,ESAM,CLDN24,OCLN
16_Member	GO Biological Processes	GO:0120193	tight junction organization	-3.14875	-1.80324	8/59	1003,7122,10266,51208,79987,90952,100132463,100506658	CDH5,CLDN5,RAMP2,CLDN18,SVEP1,ESAM,CLDN24,OCLN
16_Member	GO Biological Processes	GO:0070830	bicellular tight junction assembly	-2.90256	-1.60622	7/50	1003,7122,10266,51208,90952,100132463,100506658	CDH5,CLDN5,RAMP2,CLDN18,ESAM,CLDN24,OCLN
16_Member	GO Biological Processes	GO:0120192	tight junction assembly	-2.61125	-1.35803	7/56	1003,7122,10266,51208,90952,100132463,100506658	CDH5,CLDN5,RAMP2,CLDN18,ESAM,CLDN24,OCLN
16_Member	GO Biological Processes	GO:0043297	apical junction assembly	-2.52327	-1.28147	7/58	1003,7122,10266,51208,90952,100132463,100506658	CDH5,CLDN5,RAMP2,CLDN18,ESAM,CLDN24,OCLN
17_Summary	GO Biological Processes	GO:0043408	regulation of MAPK cascade	-11.4115	-8.50439	61/686	146,147,148,154,177,259,408,799,857,858,859,948,1850,1908,1942,2264,2266,2324,2651,3156,3383,3552,3725,4317,4915,5155,5156,5319,5468,5581,5590,5801,5871,6237,6364,6754,7010,7078,7098,7422,7476,8325,8692,9365,10268,10298,10344,51562,51763,57447,57556,57630,65009,81848,84962,91662,120892,151306,255743,260425,353514	ADRA1D,ADRA1B,ADRA1A,ADRB2,AGER,AMBP,ARRB1,CALCR,CAV1,CAV2,CAV3,CD36,DUSP8,EDN3,EFNA1,FGFR4,FGG,FLT4,GCNT2,HMGCR,ICAM1,IL1A,JUN,MMP8,NTRK2,PDGFB,PDGFRA,PLA2G1B,PPARG,PRKCE,PRKCZ,PTPRR,MAP4K2,RRAS,CCL20,SSTR4,TEK,TIMP3,TLR3,VEGFA,WNT7A,FZD8,HYAL2,KL,RAMP3,PAK4,CCL26,MBIP,INPP5K,NDRG2,SEMA6A,SH3RF1,NDRG4,SPRY4,AJUBA,NLRP12,LRRK2,GPBAR1,NPNT,MAGI3,LILRA5
17_Member	GO Biological Processes	GO:0043408	regulation of MAPK cascade	-11.4115	-8.50439	61/686	146,147,148,154,177,259,408,799,857,858,859,948,1850,1908,1942,2264,2266,2324,2651,3156,3383,3552,3725,4317,4915,5155,5156,5319,5468,5581,5590,5801,5871,6237,6364,6754,7010,7078,7098,7422,7476,8325,8692,9365,10268,10298,10344,51562,51763,57447,57556,57630,65009,81848,84962,91662,120892,151306,255743,260425,353514	ADRA1D,ADRA1B,ADRA1A,ADRB2,AGER,AMBP,ARRB1,CALCR,CAV1,CAV2,CAV3,CD36,DUSP8,EDN3,EFNA1,FGFR4,FGG,FLT4,GCNT2,HMGCR,ICAM1,IL1A,JUN,MMP8,NTRK2,PDGFB,PDGFRA,PLA2G1B,PPARG,PRKCE,PRKCZ,PTPRR,MAP4K2,RRAS,CCL20,SSTR4,TEK,TIMP3,TLR3,VEGFA,WNT7A,FZD8,HYAL2,KL,RAMP3,PAK4,CCL26,MBIP,INPP5K,NDRG2,SEMA6A,SH3RF1,NDRG4,SPRY4,AJUBA,NLRP12,LRRK2,GPBAR1,NPNT,MAGI3,LILRA5
17_Member	GO Biological Processes	GO:0043410	positive regulation of MAPK cascade	-8.52566	-6.21961	44/490	146,147,148,154,177,408,799,858,948,1908,1942,2264,2266,2324,2651,3383,3552,3725,4317,4915,5155,5156,5319,5581,5590,5871,6364,6754,7010,7098,7422,7476,8325,9365,10268,10344,51562,57630,65009,84962,120892,151306,255743,353514	ADRA1D,ADRA1B,ADRA1A,ADRB2,AGER,ARRB1,CALCR,CAV2,CD36,EDN3,EFNA1,FGFR4,FGG,FLT4,GCNT2,ICAM1,IL1A,JUN,MMP8,NTRK2,PDGFB,PDGFRA,PLA2G1B,PRKCE,PRKCZ,MAP4K2,CCL20,SSTR4,TEK,TLR3,VEGFA,WNT7A,FZD8,KL,RAMP3,CCL26,MBIP,SH3RF1,NDRG4,AJUBA,LRRK2,GPBAR1,NPNT,LILRA5
17_Member	GO Biological Processes	GO:0070372	regulation of ERK1 and ERK2 cascade	-6.68133	-4.7156	30/311	148,177,408,799,948,2264,2266,2324,2651,3383,3552,3725,5155,5156,5590,5801,6237,6364,6754,7010,7078,10268,10344,57447,57556,65009,81848,91662,151306,255743	ADRA1A,AGER,ARRB1,CALCR,CD36,FGFR4,FGG,FLT4,GCNT2,ICAM1,IL1A,JUN,PDGFB,PDGFRA,PRKCZ,PTPRR,RRAS,CCL20,SSTR4,TEK,TIMP3,RAMP3,CCL26,NDRG2,SEMA6A,NDRG4,SPRY4,NLRP12,GPBAR1,NPNT
17_Member	GO Biological Processes	GO:0070374	positive regulation of ERK1 and ERK2 cascade	-5.86935	-4.02583	23/220	148,177,408,799,948,2264,2266,2324,2651,3383,3552,3725,5155,5156,5590,6364,6754,7010,10268,10344,65009,151306,255743	ADRA1A,AGER,ARRB1,CALCR,CD36,FGFR4,FGG,FLT4,GCNT2,ICAM1,IL1A,JUN,PDGFB,PDGFRA,PRKCZ,CCL20,SSTR4,TEK,RAMP3,CCL26,NDRG4,GPBAR1,NPNT
18_Summary	GO Biological Processes	GO:0010817	regulation of hormone levels	-11.4032	-8.50439	50/496	114,125,133,185,1543,1551,1577,1636,1717,1908,1910,2266,2281,2516,2625,2692,3170,3249,3283,3767,4843,5156,5208,5468,5581,6469,6817,6833,6926,7363,7432,8614,8630,9060,9971,10202,10948,11069,27284,28231,53905,56729,57818,59338,80223,84976,90527,169026,195814,283849,2819,6799,27233,55902,239,3992,11343,284541	ADCY8,ADH1B,ADM,AGTR1,CYP1A1,CYP3A7,CYP3A5,ACE,DHCR7,EDN3,EDNRB,FGG,FKBP1B,NR5A1,GATA3,GHRHR,FOXA2,HPN,HSD3B1,KCNJ11,NOS2,PDGFRA,PFKFB2,PPARG,PRKCE,SHH,SULT1A1,ABCC8,TBX3,UGT2B4,VIP,STC2,HSD17B6,PAPSS2,NR1H4,DHRS2,STARD3,RAPGEF4,SULT1B1,SLCO4A1,DUOX1,RETN,G6PC2,PLEKHA1,RAB11FIP1,DISP1,DUOXA1,SLC30A8,SDR16C5,EXOC3L1,GPD1,SULT1A2,SULT1C4,ACSS2,ALOX12,FADS1,MGLL,CYP4A22
18_Member	GO Biological Processes	GO:0010817	regulation of hormone levels	-11.4032	-8.50439	50/496	114,125,133,185,1543,1551,1577,1636,1717,1908,1910,2266,2281,2516,2625,2692,3170,3249,3283,3767,4843,5156,5208,5468,5581,6469,6817,6833,6926,7363,7432,8614,8630,9060,9971,10202,10948,11069,27284,28231,53905,56729,57818,59338,80223,84976,90527,169026,195814,283849	ADCY8,ADH1B,ADM,AGTR1,CYP1A1,CYP3A7,CYP3A5,ACE,DHCR7,EDN3,EDNRB,FGG,FKBP1B,NR5A1,GATA3,GHRHR,FOXA2,HPN,HSD3B1,KCNJ11,NOS2,PDGFRA,PFKFB2,PPARG,PRKCE,SHH,SULT1A1,ABCC8,TBX3,UGT2B4,VIP,STC2,HSD17B6,PAPSS2,NR1H4,DHRS2,STARD3,RAPGEF4,SULT1B1,SLCO4A1,DUOX1,RETN,G6PC2,PLEKHA1,RAB11FIP1,DISP1,DUOXA1,SLC30A8,SDR16C5,EXOC3L1
18_Member	GO Biological Processes	GO:0042445	hormone metabolic process	-7.93229	-5.72626	25/198	125,133,1543,1551,1577,1636,1717,1910,2516,2692,3283,5156,6469,6817,7363,8630,9060,10202,10948,27284,53905,59338,84976,169026,195814	ADH1B,ADM,CYP1A1,CYP3A7,CYP3A5,ACE,DHCR7,EDNRB,NR5A1,GHRHR,HSD3B1,PDGFRA,SHH,SULT1A1,UGT2B4,HSD17B6,PAPSS2,DHRS2,STARD3,SULT1B1,DUOX1,PLEKHA1,DISP1,SLC30A8,SDR16C5
18_Member	GO Biological Processes	GO:0034754	cellular hormone metabolic process	-5.34377	-3.59552	16/126	125,133,1543,1551,1577,1910,3283,5156,6469,6817,7363,8630,10202,10948,59338,195814	ADH1B,ADM,CYP1A1,CYP3A7,CYP3A5,EDNRB,HSD3B1,PDGFRA,SHH,SULT1A1,UGT2B4,HSD17B6,DHRS2,STARD3,PLEKHA1,SDR16C5
18_Member	GO Biological Processes	GO:0008210	estrogen metabolic process	-4.62837	-3.00506	8/37	1543,1551,1577,3283,5156,6817,7363,59338	CYP1A1,CYP3A7,CYP3A5,HSD3B1,PDGFRA,SULT1A1,UGT2B4,PLEKHA1
18_Member	GO Biological Processes	GO:0034308	primary alcohol metabolic process	-4.13704	-2.60668	12/95	125,1543,1551,1577,1910,2819,6799,6817,27233,27284,55902,195814	ADH1B,CYP1A1,CYP3A7,CYP3A5,EDNRB,GPD1,SULT1A2,SULT1A1,SULT1C4,SULT1B1,ACSS2,SDR16C5
18_Member	GO Biological Processes	GO:0120254	olefinic compound metabolic process	-2.05813	-0.884441	11/144	125,239,1543,1551,1577,1910,3992,10948,11343,195814,284541	ADH1B,ALOX12,CYP1A1,CYP3A7,CYP3A5,EDNRB,FADS1,STARD3,MGLL,SDR16C5,CYP4A22
19_Summary	GO Biological Processes	GO:0000902	cell morphogenesis	-11.28	-8.41118	60/673	627,885,1003,1008,1501,1630,1826,1908,1942,1948,2038,2115,2625,2823,3575,3909,4036,4133,4855,5588,5590,5797,6456,6469,6886,7010,7422,7476,7869,9037,9353,10129,10319,10365,22798,22853,22854,22891,23237,23767,26084,27255,28513,29842,51266,54538,55698,56920,56956,57556,57669,65059,80031,84612,84879,85358,120892,137970,221692,645104,4099,5156,7138,7139,7273,8557,10529,27063,55022,79933,84033,84519,13…	BDNF,CCK,CDH5,CDH10,CTNND2,DCC,DSCAM,EDN3,EFNA1,EFNB2,EPB42,ETV1,GATA3,GPM6A,IL7R,LAMA3,LRP2,MAP2,NOTCH4,PRKCQ,PRKCZ,PTPRM,SH3GL2,SHH,TAL1,TEK,VEGFA,WNT7A,SEMA3B,SEMA5A,SLIT2,FRY,LAMC3,KLF2,LAMB4,LMTK2,NTNG1,ZNF365,ARC,FLRT3,ARHGEF26,CNTN6,CDH19,TFCP2L1,CLEC1B,ROBO4,RADIL,SEMA3G,LHX9,SEMA6A,EPB41L5,RAPH1,SEMA6D,PARD6B,MFSD2A,SHANK3,LRRK2,UNC5D,PHACTR1,CLRN2,MAG,PDGFRA,TNNT1,TNNT2,TTN,TCAP,NEBL,AN…
19_Member	GO Biological Processes	GO:0000902	cell morphogenesis	-11.28	-8.41118	60/673	627,885,1003,1008,1501,1630,1826,1908,1942,1948,2038,2115,2625,2823,3575,3909,4036,4133,4855,5588,5590,5797,6456,6469,6886,7010,7422,7476,7869,9037,9353,10129,10319,10365,22798,22853,22854,22891,23237,23767,26084,27255,28513,29842,51266,54538,55698,56920,56956,57556,57669,65059,80031,84612,84879,85358,120892,137970,221692,645104	BDNF,CCK,CDH5,CDH10,CTNND2,DCC,DSCAM,EDN3,EFNA1,EFNB2,EPB42,ETV1,GATA3,GPM6A,IL7R,LAMA3,LRP2,MAP2,NOTCH4,PRKCQ,PRKCZ,PTPRM,SH3GL2,SHH,TAL1,TEK,VEGFA,WNT7A,SEMA3B,SEMA5A,SLIT2,FRY,LAMC3,KLF2,LAMB4,LMTK2,NTNG1,ZNF365,ARC,FLRT3,ARHGEF26,CNTN6,CDH19,TFCP2L1,CLEC1B,ROBO4,RADIL,SEMA3G,LHX9,SEMA6A,EPB41L5,RAPH1,SEMA6D,PARD6B,MFSD2A,SHANK3,LRRK2,UNC5D,PHACTR1,CLRN2
19_Member	GO Biological Processes	GO:0032989	cellular component morphogenesis	-10.6214	-7.88826	53/573	627,885,1501,1630,1826,1908,1942,1948,2115,2625,2823,3909,4036,4099,4133,5156,5588,5590,5797,6456,6469,7138,7139,7273,7422,7476,7869,8557,9037,9353,10529,22853,22854,22891,23237,23767,27063,27255,54538,55022,56920,56956,57556,65059,79933,80031,84033,84519,84612,85358,120892,137970,221692	BDNF,CCK,CTNND2,DCC,DSCAM,EDN3,EFNA1,EFNB2,ETV1,GATA3,GPM6A,LAMA3,LRP2,MAG,MAP2,PDGFRA,PRKCQ,PRKCZ,PTPRM,SH3GL2,SHH,TNNT1,TNNT2,TTN,VEGFA,WNT7A,SEMA3B,TCAP,SEMA5A,SLIT2,NEBL,LMTK2,NTNG1,ZNF365,ARC,FLRT3,ANKRD1,CNTN6,ROBO4,PID1,SEMA3G,LHX9,SEMA6A,RAPH1,SYNPO2L,SEMA6D,OBSCN,ACRBP,PARD6B,SHANK3,LRRK2,UNC5D,PHACTR1
19_Member	GO Biological Processes	GO:0031175	neuron projection development	-9.35436	-6.87765	54/639	133,177,627,885,1501,1630,1826,1908,1942,1948,2115,2625,2823,3725,3909,4036,4099,4133,4137,5588,5590,5797,6456,6469,6809,7422,7476,7869,9037,9353,9721,10129,10298,22853,22854,22891,23237,23767,27255,54538,55118,55607,56920,56956,57556,57662,65059,80031,84612,85358,120892,137970,221692,645104	ADM,AGER,BDNF,CCK,CTNND2,DCC,DSCAM,EDN3,EFNA1,EFNB2,ETV1,GATA3,GPM6A,JUN,LAMA3,LRP2,MAG,MAP2,MAPT,PRKCQ,PRKCZ,PTPRM,SH3GL2,SHH,STX3,VEGFA,WNT7A,SEMA3B,SEMA5A,SLIT2,GPRIN2,FRY,PAK4,LMTK2,NTNG1,ZNF365,ARC,FLRT3,CNTN6,ROBO4,CRTAC1,PPP1R9A,SEMA3G,LHX9,SEMA6A,CAMSAP3,RAPH1,SEMA6D,PARD6B,SHANK3,LRRK2,UNC5D,PHACTR1,CLRN2
19_Member	GO Biological Processes	GO:0051129	negative regulation of cellular component organization	-9.16901	-6.73155	56/684	94,335,336,345,664,857,859,1003,1410,1630,1636,1901,1942,1948,3397,3949,4091,4099,4133,4137,4210,5468,5590,5793,5909,5962,6196,6457,6708,6711,7082,7422,7869,8326,9037,9353,9912,9971,10395,11170,22891,26052,26471,29116,51763,56920,56998,57556,57662,80031,84952,85358,120892,163782,255738,256949	ACVRL1,APOA1,APOA2,APOC3,BNIP3,CAV1,CAV3,CDH5,CRYAB,DCC,ACE,S1PR1,EFNA1,EFNB2,ID1,LDLR,SMAD6,MAG,MAP2,MAPT,MEFV,PPARG,PRKCZ,PTPRG,RAP1GAP,RDX,RPS6KA2,SH3GL3,SPTA1,SPTBN1,TJP1,VEGFA,SEMA3B,FZD9,SEMA5A,SLIT2,ARHGAP44,NR1H4,DLC1,FAM107A,ZNF365,DNM3,NUPR1,MYLIP,INPP5K,SEMA3G,CTNNBIP1,SEMA6A,CAMSAP3,SEMA6D,CGNL1,SHANK3,LRRK2,KANK4,PCSK9,KANK3
19_Member	GO Biological Processes	GO:0000904	cell morphogenesis involved in differentiation	-9.10243	-6.68591	47/522	627,885,1501,1630,1826,1908,1942,1948,2115,2625,3909,4133,4855,5588,5797,6469,6886,7010,7422,7476,7869,9037,9353,10319,22798,22853,22854,22891,23237,23767,26084,27255,51266,54538,55698,56920,56956,57556,57669,65059,80031,84612,84879,85358,137970,221692,645104	BDNF,CCK,CTNND2,DCC,DSCAM,EDN3,EFNA1,EFNB2,ETV1,GATA3,LAMA3,MAP2,NOTCH4,PRKCQ,PTPRM,SHH,TAL1,TEK,VEGFA,WNT7A,SEMA3B,SEMA5A,SLIT2,LAMC3,LAMB4,LMTK2,NTNG1,ZNF365,ARC,FLRT3,ARHGEF26,CNTN6,CLEC1B,ROBO4,RADIL,SEMA3G,LHX9,SEMA6A,EPB41L5,RAPH1,SEMA6D,PARD6B,MFSD2A,SHANK3,UNC5D,PHACTR1,CLRN2
19_Member	GO Biological Processes	GO:0010975	regulation of neuron projection development	-8.20997	-5.95394	40/431	627,659,1630,1826,1942,1948,2281,2625,2895,3397,4058,4099,4133,4137,4915,4919,5793,7422,7476,7869,9037,9314,9353,9912,22854,22891,23237,23327,23499,26052,29116,56920,57520,57556,64284,65009,80031,84879,85358,120892	BDNF,BMPR2,DCC,DSCAM,EFNA1,EFNB2,FKBP1B,GATA3,GRID2,ID1,LTK,MAG,MAP2,MAPT,NTRK2,ROR1,PTPRG,VEGFA,WNT7A,SEMA3B,SEMA5A,KLF4,SLIT2,ARHGAP44,NTNG1,ZNF365,ARC,NEDD4L,MACF1,DNM3,MYLIP,SEMA3G,HECW2,SEMA6A,RAB17,NDRG4,SEMA6D,MFSD2A,SHANK3,LRRK2
19_Member	GO Biological Processes	GO:0048812	neuron projection morphogenesis	-8.03102	-5.80235	41/455	627,885,1501,1630,1826,1908,1942,1948,2115,2625,2823,3909,4036,4133,5588,5590,5797,6456,6469,7422,7476,7869,9037,9353,22853,22854,22891,23237,23767,27255,54538,56920,56956,57556,65059,80031,84612,85358,120892,137970,221692	BDNF,CCK,CTNND2,DCC,DSCAM,EDN3,EFNA1,EFNB2,ETV1,GATA3,GPM6A,LAMA3,LRP2,MAP2,PRKCQ,PRKCZ,PTPRM,SH3GL2,SHH,VEGFA,WNT7A,SEMA3B,SEMA5A,SLIT2,LMTK2,NTNG1,ZNF365,ARC,FLRT3,CNTN6,ROBO4,SEMA3G,LHX9,SEMA6A,RAPH1,SEMA6D,PARD6B,SHANK3,LRRK2,UNC5D,PHACTR1
19_Member	GO Biological Processes	GO:0120039	plasma membrane bounded cell projection morphogenesis	-7.92299	-5.72626	41/459	627,885,1501,1630,1826,1908,1942,1948,2115,2625,2823,3909,4036,4133,5588,5590,5797,6456,6469,7422,7476,7869,9037,9353,22853,22854,22891,23237,23767,27255,54538,56920,56956,57556,65059,80031,84612,85358,120892,137970,221692	BDNF,CCK,CTNND2,DCC,DSCAM,EDN3,EFNA1,EFNB2,ETV1,GATA3,GPM6A,LAMA3,LRP2,MAP2,PRKCQ,PRKCZ,PTPRM,SH3GL2,SHH,VEGFA,WNT7A,SEMA3B,SEMA5A,SLIT2,LMTK2,NTNG1,ZNF365,ARC,FLRT3,CNTN6,ROBO4,SEMA3G,LHX9,SEMA6A,RAPH1,SEMA6D,PARD6B,SHANK3,LRRK2,UNC5D,PHACTR1
19_Member	GO Biological Processes	GO:0048858	cell projection morphogenesis	-7.81643	-5.64658	41/463	627,885,1501,1630,1826,1908,1942,1948,2115,2625,2823,3909,4036,4133,5588,5590,5797,6456,6469,7422,7476,7869,9037,9353,22853,22854,22891,23237,23767,27255,54538,56920,56956,57556,65059,80031,84612,85358,120892,137970,221692	BDNF,CCK,CTNND2,DCC,DSCAM,EDN3,EFNA1,EFNB2,ETV1,GATA3,GPM6A,LAMA3,LRP2,MAP2,PRKCQ,PRKCZ,PTPRM,SH3GL2,SHH,VEGFA,WNT7A,SEMA3B,SEMA5A,SLIT2,LMTK2,NTNG1,ZNF365,ARC,FLRT3,CNTN6,ROBO4,SEMA3G,LHX9,SEMA6A,RAPH1,SEMA6D,PARD6B,SHANK3,LRRK2,UNC5D,PHACTR1
19_Member	GO Biological Processes	GO:0032990	cell part morphogenesis	-7.79015	-5.62659	42/482	627,885,1501,1630,1826,1908,1942,1948,2115,2625,2823,3909,4036,4133,5588,5590,5797,6456,6469,7422,7476,7869,9037,9353,22853,22854,22891,23237,23767,27255,54538,55022,56920,56956,57556,65059,80031,84612,85358,120892,137970,221692	BDNF,CCK,CTNND2,DCC,DSCAM,EDN3,EFNA1,EFNB2,ETV1,GATA3,GPM6A,LAMA3,LRP2,MAP2,PRKCQ,PRKCZ,PTPRM,SH3GL2,SHH,VEGFA,WNT7A,SEMA3B,SEMA5A,SLIT2,LMTK2,NTNG1,ZNF365,ARC,FLRT3,CNTN6,ROBO4,PID1,SEMA3G,LHX9,SEMA6A,RAPH1,SEMA6D,PARD6B,SHANK3,LRRK2,UNC5D,PHACTR1
19_Member	GO Biological Processes	GO:0048667	cell morphogenesis involved in neuron differentiation	-7.7879	-5.62659	38/411	627,885,1501,1630,1826,1908,1942,1948,2115,2625,3909,4133,5588,5797,6469,7422,7476,7869,9037,9353,22853,22854,22891,23237,23767,27255,54538,56920,56956,57556,65059,80031,84612,84879,85358,137970,221692,645104	BDNF,CCK,CTNND2,DCC,DSCAM,EDN3,EFNA1,EFNB2,ETV1,GATA3,LAMA3,MAP2,PRKCQ,PTPRM,SHH,VEGFA,WNT7A,SEMA3B,SEMA5A,SLIT2,LMTK2,NTNG1,ZNF365,ARC,FLRT3,CNTN6,ROBO4,SEMA3G,LHX9,SEMA6A,RAPH1,SEMA6D,PARD6B,MFSD2A,SHANK3,UNC5D,PHACTR1,CLRN2
19_Member	GO Biological Processes	GO:0120035	regulation of plasma membrane bounded cell projection organization	-7.15339	-5.1192	48/622	627,659,857,1630,1826,1942,1948,2281,2625,2823,2895,3383,3397,4058,4099,4133,4137,4651,4915,4919,5793,5909,5962,7422,7476,7869,9037,9314,9353,9912,22854,22891,23237,23327,23499,26052,29116,56920,57520,57556,64284,65009,80031,84879,85358,120892,202018,100506658	BDNF,BMPR2,CAV1,DCC,DSCAM,EFNA1,EFNB2,FKBP1B,GATA3,GPM6A,GRID2,ICAM1,ID1,LTK,MAG,MAP2,MAPT,MYO10,NTRK2,ROR1,PTPRG,RAP1GAP,RDX,VEGFA,WNT7A,SEMA3B,SEMA5A,KLF4,SLIT2,ARHGAP44,NTNG1,ZNF365,ARC,NEDD4L,MACF1,DNM3,MYLIP,SEMA3G,HECW2,SEMA6A,RAB17,NDRG4,SEMA6D,MFSD2A,SHANK3,LRRK2,TAPT1,OCLN
19_Member	GO Biological Processes	GO:0031344	regulation of cell projection organization	-6.80337	-4.82292	48/639	627,659,857,1630,1826,1942,1948,2281,2625,2823,2895,3383,3397,4058,4099,4133,4137,4651,4915,4919,5793,5909,5962,7422,7476,7869,9037,9314,9353,9912,22854,22891,23237,23327,23499,26052,29116,56920,57520,57556,64284,65009,80031,84879,85358,120892,202018,100506658	BDNF,BMPR2,CAV1,DCC,DSCAM,EFNA1,EFNB2,FKBP1B,GATA3,GPM6A,GRID2,ICAM1,ID1,LTK,MAG,MAP2,MAPT,MYO10,NTRK2,ROR1,PTPRG,RAP1GAP,RDX,VEGFA,WNT7A,SEMA3B,SEMA5A,KLF4,SLIT2,ARHGAP44,NTNG1,ZNF365,ARC,NEDD4L,MACF1,DNM3,MYLIP,SEMA3G,HECW2,SEMA6A,RAB17,NDRG4,SEMA6D,MFSD2A,SHANK3,LRRK2,TAPT1,OCLN
19_Member	GO Biological Processes	GO:0061564	axon development	-6.69839	-4.73084	34/380	627,885,1630,1826,1908,1942,1948,2115,2625,3725,3909,4099,4137,5588,5797,6469,7422,7476,7869,9037,9353,22853,22854,23767,27255,54538,55118,56920,56956,57556,65059,80031,84612,137970	BDNF,CCK,DCC,DSCAM,EDN3,EFNA1,EFNB2,ETV1,GATA3,JUN,LAMA3,MAG,MAPT,PRKCQ,PTPRM,SHH,VEGFA,WNT7A,SEMA3B,SEMA5A,SLIT2,LMTK2,NTNG1,FLRT3,CNTN6,ROBO4,CRTAC1,SEMA3G,LHX9,SEMA6A,RAPH1,SEMA6D,PARD6B,UNC5D
19_Member	GO Biological Processes	GO:0007411	axon guidance	-6.18454	-4.29039	24/227	627,1630,1826,1908,1942,1948,2115,2625,3909,5588,5797,6469,7422,7869,9037,9353,23767,27255,54538,56920,56956,57556,80031,137970	BDNF,DCC,DSCAM,EDN3,EFNA1,EFNB2,ETV1,GATA3,LAMA3,PRKCQ,PTPRM,SHH,VEGFA,SEMA3B,SEMA5A,SLIT2,FLRT3,CNTN6,ROBO4,SEMA3G,LHX9,SEMA6A,SEMA6D,UNC5D
19_Member	GO Biological Processes	GO:0097485	neuron projection guidance	-6.14987	-4.26139	24/228	627,1630,1826,1908,1942,1948,2115,2625,3909,5588,5797,6469,7422,7869,9037,9353,23767,27255,54538,56920,56956,57556,80031,137970	BDNF,DCC,DSCAM,EDN3,EFNA1,EFNB2,ETV1,GATA3,LAMA3,PRKCQ,PTPRM,SHH,VEGFA,SEMA3B,SEMA5A,SLIT2,FLRT3,CNTN6,ROBO4,SEMA3G,LHX9,SEMA6A,SEMA6D,UNC5D
19_Member	GO Biological Processes	GO:0007409	axonogenesis	-5.80952	-3.97412	30/342	627,885,1630,1826,1908,1942,1948,2115,2625,3909,5588,5797,6469,7422,7476,7869,9037,9353,22853,22854,23767,27255,54538,56920,56956,57556,65059,80031,84612,137970	BDNF,CCK,DCC,DSCAM,EDN3,EFNA1,EFNB2,ETV1,GATA3,LAMA3,PRKCQ,PTPRM,SHH,VEGFA,WNT7A,SEMA3B,SEMA5A,SLIT2,LMTK2,NTNG1,FLRT3,CNTN6,ROBO4,SEMA3G,LHX9,SEMA6A,RAPH1,SEMA6D,PARD6B,UNC5D
19_Member	GO Biological Processes	GO:0031345	negative regulation of cell projection organization	-4.75101	-3.10491	19/188	1630,1942,1948,3397,4099,4133,5793,5909,7869,9037,9353,9912,22891,26052,29116,56920,57556,80031,120892	DCC,EFNA1,EFNB2,ID1,MAG,MAP2,PTPRG,RAP1GAP,SEMA3B,SEMA5A,SLIT2,ARHGAP44,ZNF365,DNM3,MYLIP,SEMA3G,SEMA6A,SEMA6D,LRRK2
19_Member	GO Biological Processes	GO:0010977	negative regulation of neuron projection development	-4.31442	-2.75023	15/136	1630,1942,1948,4099,4133,5793,7869,9037,22891,26052,29116,56920,57556,80031,120892	DCC,EFNA1,EFNB2,MAG,MAP2,PTPRG,SEMA3B,SEMA5A,ZNF365,DNM3,MYLIP,SEMA3G,SEMA6A,SEMA6D,LRRK2
20_Summary	GO Biological Processes	GO:0006935	chemotaxis	-11.0847	-8.23008	50/506	185,335,566,627,1441,1524,1525,1630,1826,1839,1901,1908,1910,1942,1948,2115,2549,2625,2920,3909,5155,5156,5196,5319,5588,5797,6037,6279,6364,6441,6469,7422,7869,9034,9037,9353,9732,10344,10718,23767,27255,54538,56920,56956,57556,57580,80031,116173,137970,152189,3605,5657,57126,3383,30009,91662,1003,1440,3439,3552,3977,4091,4092,5618,7044,7049,8743,57402,112744,146722,133,153,181,408,1636,7476,935…	AGTR1,APOA1,AZU1,BDNF,CSF3R,CX3CR1,CXADR,DCC,DSCAM,HBEGF,S1PR1,EDN3,EDNRB,EFNA1,EFNB2,ETV1,GAB1,GATA3,CXCL2,LAMA3,PDGFB,PDGFRA,PF4,PLA2G1B,PRKCQ,PTPRM,RNASE3,S100A8,CCL20,SFTPD,SHH,VEGFA,SEMA3B,CCRL2,SEMA5A,SLIT2,DOCK4,CCL26,NRG3,FLRT3,CNTN6,ROBO4,SEMA3G,LHX9,SEMA6A,PREX1,SEMA6D,CMTM5,UNC5D,CMTM8,IL17A,PRTN3,CD177,ICAM1,TBX21,NLRP12,CDH5,CSF3,IFNA1,IL1A,LIFR,SMAD6,SMAD7,PRLR,LEFTY2,TGFBR3,TNFSF10…
20_Member	GO Biological Processes	GO:0006935	chemotaxis	-11.0847	-8.23008	50/506	185,335,566,627,1441,1524,1525,1630,1826,1839,1901,1908,1910,1942,1948,2115,2549,2625,2920,3909,5155,5156,5196,5319,5588,5797,6037,6279,6364,6441,6469,7422,7869,9034,9037,9353,9732,10344,10718,23767,27255,54538,56920,56956,57556,57580,80031,116173,137970,152189	AGTR1,APOA1,AZU1,BDNF,CSF3R,CX3CR1,CXADR,DCC,DSCAM,HBEGF,S1PR1,EDN3,EDNRB,EFNA1,EFNB2,ETV1,GAB1,GATA3,CXCL2,LAMA3,PDGFB,PDGFRA,PF4,PLA2G1B,PRKCQ,PTPRM,RNASE3,S100A8,CCL20,SFTPD,SHH,VEGFA,SEMA3B,CCRL2,SEMA5A,SLIT2,DOCK4,CCL26,NRG3,FLRT3,CNTN6,ROBO4,SEMA3G,LHX9,SEMA6A,PREX1,SEMA6D,CMTM5,UNC5D,CMTM8
20_Member	GO Biological Processes	GO:0042330	taxis	-10.9599	-8.11912	50/510	185,335,566,627,1441,1524,1525,1630,1826,1839,1901,1908,1910,1942,1948,2115,2549,2625,2920,3909,5155,5156,5196,5319,5588,5797,6037,6279,6364,6441,6469,7422,7869,9034,9037,9353,9732,10344,10718,23767,27255,54538,56920,56956,57556,57580,80031,116173,137970,152189	AGTR1,APOA1,AZU1,BDNF,CSF3R,CX3CR1,CXADR,DCC,DSCAM,HBEGF,S1PR1,EDN3,EDNRB,EFNA1,EFNB2,ETV1,GAB1,GATA3,CXCL2,LAMA3,PDGFB,PDGFRA,PF4,PLA2G1B,PRKCQ,PTPRM,RNASE3,S100A8,CCL20,SFTPD,SHH,VEGFA,SEMA3B,CCRL2,SEMA5A,SLIT2,DOCK4,CCL26,NRG3,FLRT3,CNTN6,ROBO4,SEMA3G,LHX9,SEMA6A,PREX1,SEMA6D,CMTM5,UNC5D,CMTM8
20_Member	GO Biological Processes	GO:0060326	cell chemotaxis	-7.5416	-5.41837	25/207	185,566,1441,1524,1525,1839,1901,1908,1910,2549,2920,5155,5156,5196,5319,5588,6279,6364,6441,7422,9034,9037,9732,10344,57580	AGTR1,AZU1,CSF3R,CX3CR1,CXADR,HBEGF,S1PR1,EDN3,EDNRB,GAB1,CXCL2,PDGFB,PDGFRA,PF4,PLA2G1B,PRKCQ,S100A8,CCL20,SFTPD,VEGFA,CCRL2,SEMA5A,DOCK4,CCL26,PREX1
20_Member	GO Biological Processes	GO:0097529	myeloid leukocyte migration	-5.96094	-4.10776	17/127	566,1441,1525,1908,1910,2920,3605,5155,5196,5319,5657,6279,6364,6441,10344,57126,57580	AZU1,CSF3R,CXADR,EDN3,EDNRB,CXCL2,IL17A,PDGFB,PF4,PLA2G1B,PRTN3,S100A8,CCL20,SFTPD,CCL26,CD177,PREX1
20_Member	GO Biological Processes	GO:0050900	leukocyte migration	-5.47444	-3.70782	23/232	566,1441,1524,1525,1901,1908,1910,2625,2920,3383,3605,5155,5196,5319,5657,6279,6364,6441,10344,30009,57126,57580,91662	AZU1,CSF3R,CX3CR1,CXADR,S1PR1,EDN3,EDNRB,GATA3,CXCL2,ICAM1,IL17A,PDGFB,PF4,PLA2G1B,PRTN3,S100A8,CCL20,SFTPD,CCL26,TBX21,CD177,PREX1,NLRP12
20_Member	GO Biological Processes	GO:0097530	granulocyte migration	-4.71029	-3.07226	13/97	1441,1525,1908,2920,3605,5196,5319,5657,6279,6364,10344,57126,57580	CSF3R,CXADR,EDN3,CXCL2,IL17A,PF4,PLA2G1B,PRTN3,S100A8,CCL20,CCL26,CD177,PREX1
20_Member	GO Biological Processes	GO:0030595	leukocyte chemotaxis	-4.56365	-2.9493	16/145	566,1441,1524,1525,1901,1908,1910,2920,5155,5196,5319,6279,6364,6441,10344,57580	AZU1,CSF3R,CX3CR1,CXADR,S1PR1,EDN3,EDNRB,CXCL2,PDGFB,PF4,PLA2G1B,S100A8,CCL20,SFTPD,CCL26,PREX1
20_Member	GO Biological Processes	GO:1990266	neutrophil migration	-4.42032	-2.83254	12/89	1441,1525,1908,2920,5196,5319,5657,6279,6364,10344,57126,57580	CSF3R,CXADR,EDN3,CXCL2,PF4,PLA2G1B,PRTN3,S100A8,CCL20,CCL26,CD177,PREX1
20_Member	GO Molecular Functions	GO:0005126	cytokine receptor binding	-4.37951	-2.79999	23/271	627,1003,1440,1524,2625,2920,3439,3552,3977,4091,4092,5196,5618,6364,7044,7049,7422,8743,9034,10344,57402,112744,146722	BDNF,CDH5,CSF3,CX3CR1,GATA3,CXCL2,IFNA1,IL1A,LIFR,SMAD6,SMAD7,PF4,PRLR,CCL20,LEFTY2,TGFBR3,VEGFA,TNFSF10,CCRL2,CCL26,S100A14,IL17F,CD300LF
20_Member	GO Molecular Functions	GO:0001664	G protein-coupled receptor binding	-3.6007	-2.17592	22/286	133,153,181,185,408,1524,1636,1901,1908,1910,2920,5196,6364,7476,9034,9351,10344,26052,51052,57402,117579,284654	ADM,ADRB1,AGRP,AGTR1,ARRB1,CX3CR1,ACE,S1PR1,EDN3,EDNRB,CXCL2,PF4,CCL20,WNT7A,CCRL2,SLC9A3R2,CCL26,DNM3,PRLH,S100A14,RLN3,RSPO1
20_Member	GO Biological Processes	GO:0030593	neutrophil chemotaxis	-3.55037	-2.13791	10/79	1441,1525,1908,2920,5196,5319,6279,6364,10344,57580	CSF3R,CXADR,EDN3,CXCL2,PF4,PLA2G1B,S100A8,CCL20,CCL26,PREX1
20_Member	GO Biological Processes	GO:0071621	granulocyte chemotaxis	-3.33247	-1.95361	10/84	1441,1525,1908,2920,5196,5319,6279,6364,10344,57580	CSF3R,CXADR,EDN3,CXCL2,PF4,PLA2G1B,S100A8,CCL20,CCL26,PREX1
20_Member	GO Biological Processes	GO:0070098	chemokine-mediated signaling pathway	-2.23183	-1.02953	8/82	1524,2840,2920,4352,5196,6364,9034,10344	CX3CR1,GPR17,CXCL2,MPL,PF4,CCL20,CCRL2,CCL26
20_Member	GO Molecular Functions	GO:0042379	chemokine receptor binding	-2.03789	-0.869772	7/71	1524,2920,5196,6364,9034,10344,57402	CX3CR1,CXCL2,PF4,CCL20,CCRL2,CCL26,S100A14
