# Supplementary material for: Integrated analysis reveals the protective mechanism and therapeutic potential of hyperbaric oxygen against pulmonary fibrosis
Source: Genes Dis. 2022 Sep 5;10(3):1029–39. doi: 10.1016/j.gendis.2022.08.012 (PMC7614583; doi:10.1016/j.gendis.2022.08.012)
Supplement: Multimedia component 21 [file mmc21.xlsx]

## Sheet: Sheet1
Table S20. DEGs in bleomycin-challenged mice lungs exposed to HBO.
List of 1221 differentially expressed gene (Pvalue < 0.05 & fold change > 1.5) identified by DESeq2 between the control group and the HBO group.
baseMean is the mean of normalized counts for all samples.
log2FoldChange is the log-ratio of gene expression values in control and HBO group.
lfcSE is the standard error value.
Pvalue is the result of Wald test for estimating which gene would be statistically significant.
Padj value is the adjusted Pvalue by the Benjamini-Hochberg method.
change is the direction of the differentially expressed gene.
The data list is organized here from minimal to maximal Pvalue.
Gene_name	baseMean	log2FoldChange	lfcSE	Pvalue	Padj value	change
Igkv4-55	109.96	-3.39311	0.443194	1.91743e-14	3.41571e-10	down
Hmox1	2476.72	-1.31444	0.229837	1.07158e-08	8.33614e-05	down
Ttn	203.672	2.29102	0.403852	1.40386e-08	8.33614e-05	up
Actc1	962.226	1.72538	0.313678	3.78772e-08	0.000168686	up
Mb	186.023	3.6073	0.676074	9.51995e-08	0.000313253	up
Sh2b2	301.263	-0.935025	0.176282	1.13211e-07	0.000313253	down
Cox6a2	192.739	1.78077	0.338259	1.40569e-07	0.000313253	up
Has1	134.498	-1.54852	0.295975	1.67753e-07	0.000313253	down
Gadd45g	1604.19	-1.03588	0.19809	1.70097e-07	0.000313253	down
Slpi	1769.22	-1.42102	0.272058	1.75847e-07	0.000313253	down
Nmrk2	12.8137	7.23894	1.39371	2.05817e-07	0.000333311	up
Igkv6-15	122.351	-1.62355	0.314508	2.44095e-07	0.000362359	down
Ces1f	58.6562	1.98117	0.392099	4.35531e-07	0.000567026	up
Ephx1	3821.65	0.773425	0.153203	4.45625e-07	0.000567026	up
Atp2b2	51.7962	2.26736	0.458103	7.4424e-07	0.00088386	up
Orm1	123.149	-1.41266	0.29221	1.33547e-06	0.00148688	down
Ces1g	186.101	1.66665	0.353336	2.39479e-06	0.00250946	up
Nr1d1	1390.43	1.23788	0.266638	3.44132e-06	0.00340576	up
Igkv1-110	879.417	-1.30769	0.28314	3.86458e-06	0.00360295	down
A2ml1	402.541	-1.05478	0.228849	4.04507e-06	0.00360295	down
Dmbt1	47.3009	-3.12627	0.680551	4.35398e-06	0.00369342	down
Ckm	46.4741	2.71493	0.601555	6.38613e-06	0.00517102	up
Siglecg	204.755	1.07326	0.238844	7.00454e-06	0.00542517	up
Fcna	114.305	-1.83672	0.410528	7.67582e-06	0.00548775	down
Ch25h	584.452	-1.27624	0.2853	7.70145e-06	0.00548775	down
Lmcd1	740.429	-0.821278	0.186095	1.0184e-05	0.00697764	down
Cdhr1	80.5864	-1.97734	0.449714	1.09815e-05	0.00724533	down
Smpx	25.5332	3.05161	0.695331	1.1402e-05	0.00725409	up
Lgmn	9090.17	-0.821908	0.189236	1.4036e-05	0.00857362	down
Ptgfr	85.5915	2.00205	0.461612	1.44386e-05	0.00857362	up
C5ar1	646.849	-1.06696	0.246443	1.4949e-05	0.00858797	down
Cxcl5	135.21	-1.91971	0.444121	1.54269e-05	0.00858797	down
Itgb1bp2	32.8221	1.7508	0.405804	1.60048e-05	0.00863971	up
Xirp2	20.2812	2.892	0.671357	1.64969e-05	0.00864343	up
Gm1322	20.2812	2.892	0.671357	1.64969e-05	0.00864343	up
Nrip3	58.9242	-1.82161	0.42602	1.90384e-05	0.00968649	down
Ltf	2201.69	-0.814597	0.190786	1.95753e-05	0.00968649	down
Cbr2	21846.5	1.43425	0.336755	2.05313e-05	0.00969769	up
Srl	104.772	1.6635	0.390736	2.06867e-05	0.00969769	up
Klrb1c	54.7976	1.78294	0.422466	2.43963e-05	0.0101168	up
Cd19	411.12	1.21354	0.287617	2.45085e-05	0.0101168	up
Wfdc17	1119.77	-0.935165	0.221666	2.45607e-05	0.0101168	down
Pax5	290.183	1.22152	0.289809	2.49883e-05	0.0101168	up
Kcnk2	511.416	0.894374	0.213175	2.72282e-05	0.0106258	up
Ccl8	406.584	-1.18545	0.282789	2.76506e-05	0.0106258	down
Gbx2	16.4281	-3.03815	0.725292	2.80349e-05	0.0106258	down
Rasl10b	316.387	-1.33911	0.32112	3.04458e-05	0.01109	down
Spsb1	1007.35	-0.909226	0.218057	3.05048e-05	0.01109	down
Casq2	70.1717	2.20311	0.53169	3.41896e-05	0.0121811	up
Gm13889	3147	-0.942861	0.22982	4.08532e-05	0.0142698	down
Obscn	120.277	1.9197	0.469557	4.34506e-05	0.0146873	up
Msr1	1001.84	-1.31244	0.321124	4.36975e-05	0.0146873	down
Slc7a8	394.821	-0.99761	0.244575	4.52378e-05	0.0149235	down
G530011O06Rik	58.2099	-2.00652	0.493342	4.75815e-05	0.0151806	down
Npl	233.399	-1.17553	0.290322	5.14251e-05	0.0160059	down
Hpgds	318.805	-0.829832	0.205102	5.2113e-05	0.0160059	down
Ckmt2	98.4826	3.62588	0.899137	5.51569e-05	0.0166427	up
Arg1	948.526	-2.74791	0.682061	5.60548e-05	0.0166427	down
Mafb	1094.97	-0.936981	0.233662	6.07239e-05	0.017478	down
Apol7c	54.9702	1.33213	0.332841	6.27255e-05	0.017478	up
Eno3	369.394	1.11	0.277579	6.3643e-05	0.017478	up
Cda	110.01	-0.923175	0.230879	6.37397e-05	0.017478	down
Per3	908.203	1.05194	0.263092	6.37738e-05	0.017478	up
Lrg1	7353.33	-0.726365	0.182094	6.63653e-05	0.0179126	down
Mapk10	25.311	2.10013	0.527066	6.76009e-05	0.0179738	up
Amd2	44.0774	-2.47277	0.621422	6.91449e-05	0.0181139	down
Lrp8	106.403	-1.03147	0.260505	7.51025e-05	0.0193895	down
P2ry13	158.301	-0.96331	0.243634	7.68798e-05	0.0195648	down
Tnfrsf23	233.987	-0.952692	0.241899	8.20322e-05	0.0205125	down
Tgfbi	5236.56	-0.606526	0.154103	8.29068e-05	0.0205125	down
C1qc	4106	-1.1122	0.282927	8.45699e-05	0.0206374	down
Fabp7	16.3532	-2.68222	0.684028	8.81041e-05	0.0211157	down
Tcp11l1	188.89	-0.954902	0.243823	8.98881e-05	0.0211157	down
Myl3	37.9141	2.92979	0.748187	9.0086e-05	0.0211157	up
Cyp1a1	171.738	1.66603	0.426785	9.47398e-05	0.0216844	up
Plcb1	509.837	0.858615	0.220862	0.000101259	0.0226869	up
Acss1	854.61	0.880686	0.226726	0.000102597	0.0226869	up
Fam13a	399.353	1.0337	0.266209	0.000103157	0.0226869	up
Mid1	91.8904	-1.01588	0.262062	0.000105968	0.0230209	down
Nxpe5	140.587	-1.27008	0.328931	0.000112813	0.0238232	down
Fbxo40	18.0342	2.0189	0.522974	0.000113196	0.0238232	up
Tef	3770.71	0.825054	0.213823	0.000114047	0.0238232	up
Pln	57.8814	2.11016	0.547347	0.000115616	0.0238232	up
Klrk1	114.263	1.34748	0.34966	0.000116348	0.0238232	up
Socs3	3757.3	-0.976104	0.254009	0.000121645	0.0246248	down
Myh7	158.025	1.31064	0.341711	0.000125295	0.0248	up
Tmem37	1876.11	-0.691126	0.180333	0.000126852	0.0248324	down
Agrp	30.2185	1.60845	0.42158	0.000136025	0.0263387	up
Cavin3	1362.81	-0.584687	0.153705	0.000142398	0.0272761	down
Cd5l	66.9245	-1.88638	0.497132	0.000147921	0.0279466	down
Ackr1	207.336	-1.14919	0.303002	0.000149036	0.0279466	down
Pi15	785.582	-1.14003	0.302001	0.000160056	0.0292602	down
Gpr88	115.291	-1.3373	0.354314	0.000160427	0.0292602	down
Ces1d	6865.87	0.784806	0.207978	0.000160969	0.0292602	up
BC035044	27.5623	1.83176	0.486794	0.000167948	0.0302205	up
Snai1	669.812	-0.927952	0.246933	0.000171338	0.0305222	down
AA467197	279.27	-0.889829	0.237445	0.000178594	0.0314998	down
Gria1	55.9914	1.88146	0.502853	0.000182868	0.0319373	up
Ptges	1144.62	-0.685564	0.183419	0.000185713	0.0321194	down
Rhou	654.232	-0.763612	0.204479	0.00018814	0.0321578	down
Ighv1-63	25.0595	-2.45721	0.658482	0.00019025	0.0321578	down
Plekha6	1099.7	0.623109	0.167213	0.000194203	0.0323321	up
Tubb6	1345.63	-0.901528	0.242992	0.000207165	0.0341707	down
Myh6	1511.83	2.76897	0.749434	0.000220108	0.0358953	up
Cldn2	160.224	-1.2335	0.334012	0.00022165	0.0358953	down
Myc	551.159	-0.855079	0.232994	0.000242589	0.0382095	down
Ecm1	4675.13	-0.757505	0.206663	0.000246933	0.0382095	down
Il11	94.5604	-1.66045	0.453009	0.000246974	0.0382095	down
Ccr1	949.659	-0.960513	0.262087	0.000247472	0.0382095	down
Gjb5	115.343	-1.68226	0.459197	0.00024881	0.0382095	down
Spib	227.202	0.81658	0.223535	0.000259172	0.0394605	up
Cck	20.1766	-2.50691	0.687912	0.000268192	0.0401477	down
Tcap	232.479	2.79698	0.768059	0.000270933	0.04022	up
C1qb	5361	-0.965697	0.265421	0.000274383	0.0403956	down
H2-Q5	503.921	1.11647	0.307041	0.000276661	0.040397	up
C1qa	6255.6	-1.01149	0.278799	0.000285591	0.0412814	down
Prag1	303.356	-0.917308	0.253037	0.000288752	0.0412814	down
Rab3il1	800.521	-0.73532	0.202893	0.000289887	0.0412814	down
Sfn	2267.75	-0.91048	0.251354	0.000291987	0.0412814	down
Klra1	4.46019	4.95354	1.36862	0.00029531	NA	up
Smpd3	261.777	-1.25534	0.347583	0.0003043	0.0424615	down
Adgre4	86.1865	1.55893	0.431725	0.000305101	0.0424615	up
Grk3	1205.03	0.624395	0.173043	0.000308191	0.042559	up
Igkv12-44	112.821	-1.19402	0.331525	0.000316289	0.043138	down
Ttc29	155.487	0.9724	0.27005	0.000317227	0.043138	up
Cfi	98.225	-0.948454	0.264027	0.000327821	0.0438232	down
Ifi213	274.244	1.15232	0.32126	0.000334653	0.0441594	up
Grn	9041.83	-0.580819	0.16259	0.000353866	0.0457283	down
Basp1	1178.43	-0.82487	0.230984	0.000355466	0.0457283	down
Prune2	457.843	-0.95964	0.268793	0.000356738	0.0457283	down
Aox3	896.594	1.21101	0.33921	0.000356865	0.0457283	up
Fcgr3	2158.59	-0.77588	0.21744	0.000359378	0.0457283	down
Ptx3	222.178	-1.05548	0.296325	0.000368167	0.0465144	down
Colq	86.3467	1.82472	0.512655	0.000371781	0.0466401	up
Chrna7	64.2847	-1.12398	0.316519	0.000383674	0.0477956	down
Card19	968.873	-0.59921	0.169155	0.000396548	0.0490563	down
Cr2	87.2484	1.25052	0.353364	0.000401794	0.0493624	up
Ms4a6d	974.725	-1.00139	0.283321	0.000408584	0.0498528	down
Igkv9-123	3.84842	5.51294	1.5602	0.000410139	NA	up
Chia1	1054.5	1.16489	0.330073	0.00041683	0.050513	up
Vcan	736.1	-1.07461	0.304812	0.000422732	0.0508821	down
C3ar1	873.983	-1.07743	0.305993	0.000429758	0.0513806	down
Slc2a4rg-ps	194.429	0.867094	0.24642	0.000433552	0.0514887	up
Prrx2	131.069	-1.3654	0.388643	0.000442671	0.0522235	down
Gm6093	40.8503	-2.49567	0.711352	0.00045089	0.0526469	down
Ccl7	373.623	-2.10116	0.59903	0.000452171	0.0526469	down
Klhdc8a	1003.61	-0.860062	0.245368	0.000456284	0.0526921	down
Mylk4	19.2702	2.07135	0.591153	0.000458475	0.0526921	up
Hrc	32.456	2.52232	0.720331	0.000462445	0.0528076	up
Edn3	215.526	1.20998	0.345869	0.000468086	0.0531113	up
Lmod2	58.5675	2.22021	0.635483	0.000476319	0.0534312	up
Agr2	117.828	-1.35767	0.390277	0.000503786	0.0560903	down
Cxcr5	110.206	1.10735	0.319089	0.000519787	0.0574122	up
Il4ra	5738.38	-0.685759	0.197674	0.000522105	0.0574122	down
Prf1	66.4665	1.65897	0.480053	0.000548644	0.0599442	up
H2-Ob	463.607	1.0984	0.317986	0.000551861	0.0599442	up
Sox11	247.269	1.36396	0.395724	0.000567394	0.0612579	up
Ace2	204.574	0.984051	0.285758	0.000573923	0.0612966	up
Fndc5	115.519	1.09003	0.316566	0.000574634	0.0612966	up
Btla	448.735	1.08754	0.316248	0.00058415	0.0619407	up
Rnf152	126.476	-1.06595	0.310196	0.000589538	0.0620761	down
Cxcl14	4789.65	-0.730205	0.212602	0.000593404	0.0620761	down
Acta2	6446.11	-0.76478	0.222742	0.00059588	0.0620761	down
Ciart	276.236	1.04228	0.304785	0.00062685	0.0648061	up
Clcn5	770.029	-0.831563	0.243244	0.000629362	0.0648061	down
Olfml2b	729.793	-0.90876	0.266036	0.000635644	0.0650768	down
Clec5a	423.798	-0.804201	0.235676	0.00064412	0.0655678	down
Mrc1	3618.6	-0.846125	0.248324	0.000655997	0.0663973	down
Sugct	108.391	-1.28919	0.37857	0.000660645	0.06649	down
Angptl4	1299.82	-0.701479	0.206274	0.000672084	0.0671389	down
Iqca	159.953	0.861473	0.253398	0.00067463	0.0671389	up
Gm16072	7.54166	3.01782	0.888145	0.000679071	NA	up
B430010I23Rik	141.966	1.31513	0.38732	0.00068511	0.0676852	up
Loxl4	214.953	-0.995806	0.293365	0.000687719	0.0676852	down
Inava	183.658	-0.972509	0.286854	0.000698266	0.0683457	down
Pla2g2d	29.345	1.4742	0.435027	0.000702114	0.0683468	up
Npy1r	113.752	1.09541	0.323537	0.000709864	0.0687256	up
Rab11fip5	1792.61	-0.578466	0.17164	0.000751054	0.0719316	down
Hdac11	205.855	0.695601	0.206617	0.00076096	0.0721685	up
Trem2	1483.26	-0.73917	0.219615	0.000763354	0.0721685	down
Tdo2	110.989	-1.43855	0.427665	0.000768934	0.0721685	down
Ctsk	3036.3	-0.759043	0.225674	0.000769733	0.0721685	down
Popdc2	176.494	0.813535	0.242409	0.000790678	0.0736431	up
Aldh1a7	1230.52	0.838194	0.250056	0.00080221	0.0738132	up
Klrd1	124.173	1.20039	0.358169	0.000803848	0.0738132	up
Niban3	74.0735	1.33212	0.398203	0.000821841	0.0750783	up
Cckar	680.053	0.923732	0.276861	0.000848574	0.076142	up
Cox7a1	42.1666	1.4886	0.446551	0.000857436	0.076142	up
Fcmr	185.725	1.20421	0.361397	0.000861917	0.076142	up
Slc4a5	363.21	1.2538	0.376333	0.000863404	0.076142	up
Anxa8	840.318	-0.773143	0.232351	0.000876351	0.0765511	down
4933406B17Rik	81.4045	1.169	0.351326	0.000876638	0.0765511	up
Igkv4-61	66.5558	-3.14458	0.94638	0.000891381	0.0770939	down
Lum	382.236	-1.0879	0.327609	0.000897824	0.0770939	down
Serpinb5	14.6482	-2.11857	0.638023	0.000898508	0.0770939	down
Cxcl1	111.928	-1.66283	0.500851	0.000900165	0.0770939	down
Peg3	667.691	-1.14711	0.346035	0.000916431	0.0776223	down
Nfil3	387.056	-0.878754	0.265124	0.00091808	0.0776223	down
Gm16001	22.1056	-1.68667	0.509093	0.000922724	0.0776223	down
Pmepa1	4896.61	-0.817012	0.246625	0.000923764	0.0776223	down
Ighd	687.358	0.888497	0.268585	0.000939437	0.0785687	up
C1qtnf6	1318.2	-0.957625	0.289649	0.000945857	0.078736	down
Hepacam2	77.7931	1.28117	0.387862	0.00095604	0.0792135	up
Sh2d5	46.1393	-1.49792	0.454507	0.000981745	0.0801546	down
Adgrd1	493.025	-1.15924	0.351808	0.000983897	0.0801546	down
Apoe	39130.9	-0.914548	0.277603	0.000986168	0.0801546	down
Atp6v0a4	144.137	-0.990849	0.30086	0.000989896	0.0801546	down
Fabp4	258.843	-0.637357	0.193993	0.00101814	0.0819704	down
Fxyd6	1292.08	-1.00821	0.306957	0.00102152	0.0819704	down
Krt79	44.0127	2.0818	0.634171	0.00102813	0.0820363	up
H2-DMb2	439.784	0.640951	0.195306	0.00103156	0.0820363	up
Ryr2	145.273	1.10209	0.336553	0.00105796	0.0837619	up
Gsta2	35.0394	1.66968	0.512133	0.00111313	0.0870836	up
Csf3	12.6663	-2.51316	0.770935	0.00111458	0.0870836	down
Ckap4	2860.2	-0.618343	0.189852	0.00112604	0.0875949	down
Srarp	7.73787	-3.38096	1.03875	0.00113461	NA	down
Pigr	649.284	0.815026	0.25047	0.00113799	0.0881397	up
Dab2	2880.62	-0.824181	0.253688	0.00115897	0.0890069	down
Fgf1	3267.94	0.581462	0.178981	0.00115918	0.0890069	up
Aass	74.0978	1.35893	0.419161	0.00118686	0.0907413	up
Ccr5	1163.47	-0.87003	0.268753	0.00120673	0.0912572	down
Marco	427.384	-2.07788	0.641965	0.00120898	0.0912572	down
Lpar3	215.717	1.01596	0.314032	0.00121549	0.0913621	up
Fcgr2b	2294.51	-0.775085	0.239784	0.00122739	0.0918689	down
Aldh1a1	12146.9	0.656525	0.203236	0.00123639	0.0918732	up
E030003E18Rik	12146.9	0.656525	0.203236	0.00123639	0.0918732	up
Foxp2	192.204	0.632302	0.195757	0.00123777	0.0918732	up
Itln1	6.08684	-4.08836	1.26679	0.00124953	NA	down
Itlnb	6.08684	-4.08836	1.26679	0.00124953	NA	down
Flt3l	396.478	0.868348	0.269452	0.00127013	0.0931819	up
Uck2	1220.24	-0.822787	0.255342	0.00127169	0.0931819	down
Rbp4	171.201	0.957669	0.29735	0.00127886	0.0931819	up
Myl4	583.996	1.95228	0.606563	0.00128822	0.0931819	up
Fkbp1b	172.112	-0.814339	0.253038	0.00128974	0.0931819	down
Gkn3	7.78534	3.32554	1.03339	0.00129052	NA	up
Xkr6	84.2346	0.765111	0.23785	0.00129636	0.0931819	up
Abi3bp	767.05	0.61746	0.192028	0.0013023	0.0931819	up
S100a6	14020.9	-0.72545	0.226056	0.00133126	0.0948606	down
Kctd14	109.309	0.944476	0.29501	0.00136712	0.0969441	up
Nnmt	318.965	-0.758929	0.237287	0.00138214	0.0969441	down
Hspb6	189.428	0.780182	0.243935	0.0013823	0.0969441	up
Mt1	4215.36	-0.837341	0.261958	0.0013912	0.0969441	down
Wnt5b	105.29	-0.832657	0.260526	0.00139316	0.0969441	down
Ldb3	146.468	1.1107	0.349161	0.00146743	0.101155	up
Amn	28.5704	-1.43506	0.45122	0.00147071	0.101155	down
Rab3a	322.401	0.693525	0.21837	0.00149366	0.101629	up
Selp	186.279	-1.04262	0.328312	0.00149471	0.101629	down
Mndal	981.213	0.758171	0.238741	0.00149471	0.101629	up
Ifi208	271.973	0.967006	0.304825	0.00151222	0.10204	up
Atp1a2	1094.68	0.793833	0.250692	0.00154248	0.1033	up
Pclaf	316.139	-0.609037	0.192647	0.00157	0.104749	down
Folr1	42.173	-1.71073	0.541561	0.00158376	0.105273	down
Cftr	121.099	1.05284	0.333413	0.00158977	0.10528	up
Trim34a	363.445	0.621297	0.197056	0.00161655	0.105582	up
A230057D06Rik	116.415	1.05244	0.333829	0.00161804	0.105582	up
Rgs4	584.777	-0.914321	0.290317	0.00163611	0.105841	down
Chp2	114.573	-0.959246	0.304608	0.00163765	0.105841	down
Ptprn	272.441	-0.713823	0.226702	0.00163984	0.105841	down
Mal	1147.32	-0.591194	0.188264	0.00168815	0.107458	down
Gjb3	184.432	-1.17493	0.374261	0.0016933	0.107458	down
Ly6g	12.3589	2.91721	0.929335	0.00169506	0.107458	up
Gm4779	6.09993	4.66465	1.48736	0.00171161	NA	up
Sprr2a3	8.8819	-4.02636	1.28403	0.00171427	0.108269	down
Rasl11a	675.309	-0.831522	0.265391	0.00172916	0.108269	down
Mycl	194.775	0.862537	0.275321	0.00173125	0.108269	up
Cthrc1	414.548	-1.16707	0.372778	0.00174375	0.108557	down
Grb10	2180.3	-0.642998	0.205441	0.00174895	0.108557	down
Nox1	5.27597	4.41732	1.41247	0.00176369	NA	up
Sardh	481.951	-0.594799	0.190263	0.00177082	0.108882	down
Medag	311.299	-1.03529	0.331225	0.00177417	0.108882	down
4930426D05Rik	23.1522	1.90847	0.610692	0.00177745	0.108882	up
Rab32	559.559	-0.939744	0.300727	0.00177864	0.108882	down
Smoc2	548.876	-1.06769	0.342221	0.00180922	0.110375	down
Calca	134.984	-1.38016	0.442941	0.0018339	0.110377	down
Spink5	410.871	1.01714	0.326501	0.00183774	0.110377	up
H2-Q7	2035.15	0.997198	0.320119	0.0018389	0.110377	up
H2-Q9	2035.15	0.997198	0.320119	0.0018389	0.110377	up
Tnni3k	15.1001	1.89687	0.609166	0.00184643	0.110377	up
Gp2	131.128	-1.24018	0.39852	0.00185842	0.110377	down
Slc7a5	509.863	-0.700292	0.225036	0.00185883	0.110377	down
Cfap161	168.545	0.794891	0.256114	0.00191139	0.112354	up
Fstl1	10171.5	-0.907998	0.292643	0.00191734	0.112354	down
Tnnc1	128.406	1.40678	0.453996	0.00194395	0.113104	up
Crispld2	2124.27	-0.953918	0.308184	0.00196622	0.113104	down
Ubtd1	577.108	-0.597229	0.192961	0.00196757	0.113104	down
Rspo3	56.9306	-1.16752	0.377439	0.00197959	0.113104	down
Ldhb	2024.63	0.673397	0.217718	0.00198162	0.113104	up
Prkag3	173.547	0.965646	0.312323	0.00198932	0.113104	up
Reg3g	722.97	-1.07253	0.346965	0.00199363	0.113104	down
Ptger3	141.424	-0.776933	0.251548	0.00201099	0.113366	down
Ptn	82.624	-1.00105	0.324581	0.00204158	0.114082	down
Srpx2	437.144	-0.975385	0.31628	0.0020429	0.114082	down
Tnfrsf12a	1878.45	-0.856858	0.278098	0.00206215	0.11451	down
Ighv10-3	34.3657	-2.15437	0.699255	0.00206341	0.11451	down
Nrep	3040.16	-0.642746	0.208724	0.00207415	0.114748	down
Art1	26.5397	2.11868	0.68901	0.00210531	0.1155	up
Lgals1	5886.65	-0.84074	0.273437	0.00210705	0.1155	down
Cdh3	143.579	-1.43753	0.467768	0.00211798	0.1155	down
Aoah	166.07	-0.842502	0.274175	0.00212016	0.1155	down
Gfpt2	511.927	-0.915827	0.298403	0.00214712	0.115802	down
Gsta3	1382.86	0.72487	0.236209	0.00214942	0.115802	up
Dnase1l3	42.7157	1.39339	0.454101	0.00215169	0.115802	up
Ntpcr	438.031	-0.573393	0.186867	0.0021517	0.115802	down
Clec2i	131.089	1.03588	0.337835	0.0021677	0.115968	up
Pgf	413.771	-0.789509	0.257486	0.00216781	0.115968	down
Serpinb2	40.5091	-1.78433	0.582435	0.00218713	0.11642	down
Rsph4a	324.47	0.68903	0.225007	0.00219671	0.11642	up
Fcgr1	524.475	-0.820902	0.268099	0.0021991	0.11642	down
Exoc3l2	219.101	-0.846872	0.276699	0.00220877	0.11642	down
Scn5a	151.056	0.717696	0.234543	0.00221359	0.11642	up
Actn2	135.967	2.44282	0.799953	0.00226034	0.118001	up
Eef1akmt3	19.4468	-1.54491	0.506498	0.00228708	0.118781	down
Vsig4	76.0098	-3.30493	1.08413	0.00230018	0.118789	down
Klre1	36.2514	1.95493	0.641357	0.00230276	0.118789	up
Ms4a1	251.053	1.03759	0.340601	0.0023165	0.118922	up
Cd79a	511.563	0.88962	0.292152	0.00232636	0.119086	up
Cd79b	521.241	0.899619	0.295756	0.002352	0.119718	up
Ppp1r14b	1569.41	-0.585739	0.192567	0.00235216	0.119718	down
Smyd1	66.6444	1.67478	0.551029	0.00237082	0.120248	up
Arntl	342.955	-0.966103	0.317934	0.00237608	0.120248	down
Pbp2	26.7909	-1.39261	0.458504	0.0023871	0.120464	down
Kcnk13	237.07	-0.720146	0.237536	0.00243149	0.12171	down
Tfpi2	173.919	-1.14022	0.376351	0.00244815	0.12171	down
Cfap57	149.666	0.75152	0.248059	0.00244878	0.12171	up
Slc13a2	24.3004	-1.75033	0.578416	0.00247747	0.122594	down
Tbc1d30	422.131	0.640602	0.211946	0.0025072	0.12325	up
Ctsl	9009.47	-0.681304	0.225463	0.0025128	0.12325	down
Shh	404.9	0.846744	0.280274	0.00251833	0.12325	up
Matn2	322.243	-0.919771	0.304447	0.00251842	0.12325	down
9030404E10Rik	90.3776	0.95468	0.316535	0.00256106	0.124467	up
Ecrg4	125.823	-1.31858	0.43783	0.00259843	0.125443	down
Has2	191.994	-2.03735	0.677107	0.00262199	0.12615	down
Rac3	440.037	0.919218	0.305604	0.00263081	0.12615	up
Gm5637	117.857	-0.714412	0.237597	0.00263991	0.12615	down
Cfb	53.4891	-1.07721	0.358589	0.00266431	0.126897	down
Klra9	16.2817	2.46299	0.820112	0.00267129	0.126897	up
Ttyh2	517.03	-0.61304	0.204439	0.00271185	0.128481	down
Ppbp	277.691	2.07653	0.693296	0.00274305	0.129615	up
Plau	796.491	-0.856085	0.286079	0.0027672	0.13041	down
Furin	4517.95	-0.583775	0.195349	0.00280475	0.131831	down
Tmem130	15.7525	-1.90113	0.636376	0.00281325	0.131882	down
Mdga1	132.096	-1.01409	0.339609	0.00282589	0.132127	down
Dhrs9	84.2883	-1.12084	0.375522	0.00283823	0.132357	down
Tgm1	345.791	-0.782333	0.262533	0.00288307	0.1334	down
H2-K2	239.67	0.639285	0.214947	0.00293796	0.135129	up
Dbp	771.308	1.93743	0.651888	0.00295837	0.135129	up
Trbc2	245.577	0.876688	0.295633	0.00302227	0.137344	up
Eef1a2	103.017	1.50755	0.509168	0.00306828	0.138377	up
Tgfb3	1600.61	-0.592104	0.200083	0.00308348	0.138377	down
Creb3l1	684.83	-0.685417	0.231834	0.0031116	0.138923	down
Hoxb8	53.9855	-1.40467	0.475456	0.00313317	0.139188	down
Mybphl	84.5389	2.62073	0.887393	0.00314404	0.139307	up
Pla2g1b	93.084	0.973212	0.329647	0.00315428	0.139307	up
Grtp1	223.462	0.88277	0.299234	0.00317676	0.139307	up
Atp2a3	4299.76	0.653809	0.22164	0.00317914	0.139307	up
Glb1l3	23.4624	1.6813	0.569972	0.00317975	0.139307	up
Synpo2l	26.2409	1.32641	0.449706	0.00318278	0.139307	up
Gm15708	33.994	1.22628	0.415959	0.00319756	0.139611	up
Nrgn	477.944	0.898545	0.305198	0.00323856	0.140792	up
Cst8	10.1159	2.29744	0.780392	0.0032404	0.140792	up
Stc2	195.668	-0.735682	0.25014	0.00327067	0.141608	down
Zbtb7c	175.385	-0.901508	0.306566	0.0032751	0.141608	down
Xirp1	18.256	1.49283	0.507983	0.00329548	0.14175	up
Rgs9	184.307	0.92281	0.314037	0.00329763	0.14175	up
Gdf6	127.473	-1.29871	0.442022	0.00330224	0.14175	down
Runx1	1931.5	-0.617217	0.210256	0.00332959	0.142079	down
Chst5	100.199	-0.685723	0.233775	0.00335417	0.142079	down
Gm6710	5.14717	3.77051	1.28573	0.00336153	NA	up
Gstm1	4408.33	0.609857	0.207977	0.00336435	0.142079	up
Igkv1-133	8.16271	3.68308	1.2564	0.00337373	0.142079	up
Psmb9	959.895	0.624532	0.213176	0.00339332	0.142115	up
F3	2368.61	-0.655179	0.223673	0.00339851	0.142115	down
Tlr12	49.0985	1.23855	0.423154	0.00342311	0.142808	up
Col6a2	7189.41	-0.746144	0.255047	0.0034389	0.142974	down
Amt	190.845	0.710778	0.243019	0.00344695	0.142974	up
Igf1	2509.22	-0.852248	0.291427	0.00345129	0.142974	down
Cd207	16.5771	1.99827	0.683476	0.00345917	0.142974	up
Cldn4	1411.49	-0.837374	0.28674	0.00349666	0.144189	down
Sh3d21	395.891	-0.592405	0.202939	0.0035101	0.144409	down
Tmem26	157.723	-0.798033	0.273449	0.00351836	0.144415	down
Flnc	460.483	-0.897436	0.307982	0.00356917	0.145806	down
2410004I01Rik	109.571	-0.727392	0.249636	0.0035704	0.145806	down
Scn4a	22.9422	1.28283	0.440423	0.00358287	0.145806	up
Mmp14	6959.17	-0.827189	0.284009	0.00358498	0.145806	down
Ifi202b	2.60096	-4.79492	1.64922	0.00364471	NA	down
Tymp	132.619	1.12388	0.386817	0.00366732	0.148166	up
Nfasc	22.4004	-1.40607	0.484005	0.00367166	0.148166	down
Dleu2	409.578	0.574901	0.197922	0.00367628	0.148166	up
Gm10277	5.49666	2.73756	0.942859	0.00369059	NA	up
Ccl2	589.213	-2.06126	0.711112	0.00374776	0.150706	down
H2-Q4	4318.09	0.721516	0.249329	0.00380572	0.151524	up
Haao	115.335	0.919375	0.317746	0.00381063	0.151524	up
Treml1	47.9128	1.20415	0.416393	0.00382968	0.151604	up
Il9r	60.9011	1.63836	0.566899	0.00385191	0.152146	up
Adam22	177.536	0.688196	0.238427	0.00389677	0.152655	up
Tex11	23.516	1.90688	0.660686	0.00389907	0.152655	up
Slc41a2	505.081	-0.592767	0.205456	0.00391247	0.152844	down
Oaf	459.745	-0.9608	0.333271	0.00393979	0.153245	down
C1qtnf1	653.523	-0.861876	0.299027	0.00394822	0.153245	down
Txlnb	34.05	1.58227	0.549724	0.00399815	0.153341	up
Brinp1	221.282	-0.715045	0.248426	0.00399818	0.153341	down
Baiap3	128.075	0.934487	0.324696	0.00400154	0.153341	up
Mettl7a1	6271.58	0.585689	0.203526	0.00400567	0.153341	up
Il1r2	82.7836	-0.995301	0.345918	0.00401128	0.153341	down
Serpina3i	165.148	-0.904056	0.314412	0.00403534	0.153602	down
Nup210	852.033	0.695111	0.241891	0.00405749	0.153819	up
Fibin	573.571	0.581471	0.202574	0.00409943	0.154066	up
Cys1	246.969	0.846042	0.294998	0.00413126	0.154935	up
Loxl1	4783.4	-0.624923	0.218082	0.00416298	0.155344	down
Agr3	96.1603	0.833702	0.290982	0.00416831	0.155344	up
Zfp469	250.228	-1.02776	0.359157	0.00421507	0.156359	down
Aspa	81.0125	0.845167	0.295438	0.00422668	0.156359	up
Upp2	97.7851	0.658032	0.230295	0.00427211	0.156594	up
Slc37a2	530.847	-0.794773	0.278155	0.00427253	0.156594	down
Gimap3	698.67	0.752625	0.263406	0.00427283	0.156594	up
Blk	152.834	0.993689	0.347939	0.00429114	0.156594	up
Wnt10b	228.185	0.882361	0.308979	0.00429384	0.156594	up
Cks1b	356.799	-0.653748	0.229005	0.00430734	0.156594	down
Tmem182	26.5737	1.89286	0.663218	0.00431652	0.156608	up
Adamts7	214.465	-0.888014	0.311372	0.00434534	0.157139	down
Mtfp1	82.9042	0.706251	0.247661	0.0043488	0.157139	up
Ms4a4b	279.94	1.0677	0.374624	0.00437126	0.157399	up
Fkbp10	1565.63	-0.711826	0.249928	0.00439779	0.15763	down
Gpr37	104.33	-3.2343	1.13674	0.00443776	0.158743	down
Zfpm2	158.013	-0.767722	0.2701	0.004478	0.159754	down
Tro	55.688	-1.01623	0.357582	0.00448395	0.159754	down
Pcdh9	11.7254	-2.38091	0.839599	0.0045716	0.162552	down
Tdrd9	6.76664	2.60871	0.92005	0.00457681	NA	up
Enc1	1275.72	-0.727346	0.256861	0.0046306	0.163793	down
Septin3	130.058	0.622724	0.219978	0.00464255	0.163793	up
Xlr3a	29.9203	1.67542	0.591998	0.00465312	0.163816	up
Plbd1	940.928	0.643907	0.227613	0.00466996	0.164025	up
Gm12216	133.937	0.954509	0.337473	0.00467807	0.164025	up
Htra3	538.259	-0.693608	0.245533	0.00472949	0.164875	down
Ifi209	446.196	0.663148	0.235198	0.00480942	0.166954	up
Igkv1-88	21.0796	-2.18781	0.776091	0.00481726	0.166954	down
Nog	106.181	-1.33983	0.475688	0.00485312	0.167871	down
Gbp11	15.146	1.67593	0.595218	0.00486782	0.167947	up
Trim55	11.6701	2.32684	0.826517	0.00487418	0.167947	up
Krt23	212.516	0.857324	0.304653	0.00489145	0.168181	up
Kif4	168.791	-0.630035	0.223929	0.00489985	0.168181	down
Pcolce2	1557.06	0.850269	0.302456	0.00493551	0.168746	up
Gm38684	305.443	0.87471	0.311283	0.00495393	0.168746	up
Enpp1	383.562	-0.742175	0.264149	0.00495903	0.168746	down
Ros1	39.4149	1.34818	0.479886	0.00496367	0.168746	up
1110038B12Rik	269.917	-0.679203	0.241892	0.00498699	0.169216	down
Hlf	315.74	1.10673	0.394999	0.00508105	0.171753	up
Gstp2	26.8434	1.62089	0.579793	0.00517989	0.17394	up
Gpx3	30861	-0.789814	0.282549	0.00518482	0.17394	down
Dpp4	1369.9	0.668023	0.239183	0.00522314	0.174897	up
Pgam2	122.926	0.95281	0.342103	0.00535019	0.177049	up
Klra4	17.0129	1.66413	0.597851	0.00537736	0.177393	up
Klra18	17.0129	1.66413	0.597851	0.00537736	0.177393	up
Cd2	231.602	0.774282	0.278246	0.00539053	0.177499	up
Fcrlb	50.4795	-1.01431	0.364847	0.00543414	0.178605	down
Ephb2	79.8024	-0.830924	0.299288	0.00549758	0.1794	down
Ebf1	235.771	0.60748	0.218871	0.00551142	0.1794	up
Tnxb	1064.95	0.758116	0.27315	0.00551236	0.1794	up
Ivl	21.0763	-1.40891	0.5077	0.00551874	0.1794	down
Awat1	10.2331	-2.05542	0.742028	0.00560558	0.18189	down
Polq	60.1885	-0.898863	0.324821	0.00565304	0.182221	down
Ighv1-56	8.4342	-3.95596	1.42961	0.00565464	0.182221	down
Osbpl6	1115.56	0.574927	0.207776	0.00565669	0.182221	up
Krt5	17.6178	-2.31253	0.836863	0.00572141	0.183952	down
Stpg1	34.4507	1.13541	0.411079	0.0057445	0.183952	up
Kirrel	1177.53	-0.725647	0.262828	0.00576384	0.183952	down
Cavin2	7629.61	0.691962	0.250656	0.00576938	0.183952	up
Adgre1	1398.05	-0.653685	0.236806	0.00577259	0.183952	down
Hhatl	26.0413	1.14674	0.415507	0.0057827	0.183952	up
Csrp3	118.52	2.08019	0.754285	0.00581856	0.184127	up
Rmdn2	326.273	0.644317	0.233713	0.00583566	0.184127	up
Gm14391	11.7643	-2.8588	1.03706	0.00583987	0.184127	down
Mccc1os	10.2508	1.74355	0.633362	0.00590783	0.185724	up
Gda	2378.8	-0.808287	0.293639	0.00591138	0.185724	down
Phf11c	67.0723	0.701299	0.255109	0.00597744	0.186925	up
Cdh22	36.7281	1.06585	0.388128	0.00603048	0.187809	up
Cd226	90.3275	0.938713	0.34194	0.00604633	0.18794	up
Fam20a	468.817	-0.626363	0.228289	0.00607468	0.18794	down
Kcnj3	22.9031	2.40129	0.875449	0.00608952	0.188005	up
Srpk3	63.3217	0.942106	0.343924	0.00615721	0.189766	up
Col12a1	2380.34	-0.715905	0.261543	0.00619581	0.190626	down
Efcc1	69.3392	0.969108	0.354366	0.00624247	0.191589	up
Itprid1	62.2288	1.07766	0.394537	0.0063057	0.192591	up
Pla2g4b	12.7658	1.83069	0.670332	0.00631376	0.192591	up
Stk33	128.507	0.854338	0.313126	0.00636395	0.19379	up
Rtn4rl2	315.259	-0.945852	0.346914	0.00640148	0.194601	down
Iyd	69.7441	0.935523	0.343225	0.00641688	0.194737	up
Fcrl1	84.7166	0.92121	0.338179	0.00644914	0.195172	up
Ctnnd2	134.98	0.771774	0.283394	0.00646283	0.195172	up
Trdn	31.3501	1.72553	0.633761	0.00647531	0.195172	up
Tspan13	3415.74	0.648304	0.238248	0.00650601	0.195444	up
Npw	103.758	1.07014	0.39347	0.00653301	0.195924	up
Tbc1d10c	135.38	0.801415	0.294915	0.00657875	0.196964	up
Ces1e	93.0169	0.813277	0.299499	0.00661843	0.19767	up
Fam47e	193.97	0.619781	0.228267	0.0066245	0.19767	up
Cfap91	166.776	0.759945	0.280188	0.00668246	0.19898	up
Cacna1e	43.606	1.16794	0.43068	0.00669073	0.19898	up
Kif26b	579.246	-0.840572	0.310201	0.00673315	0.199801	down
Dbn1	1201.16	-0.737038	0.272327	0.00680081	0.200247	down
Ushbp1	2270.75	0.634561	0.234713	0.00686015	0.201661	up
Rnase6	211.441	0.822163	0.304351	0.00690561	0.201686	up
Sftpa1	37408.2	0.784071	0.290291	0.00691349	0.201686	up
Mt2	30.7828	-1.71928	0.636796	0.0069364	0.201686	down
Plat	2020.63	-0.680592	0.252127	0.0069464	0.201686	down
Akap14	76.3305	0.778551	0.288432	0.00694959	0.201686	up
Tmem100	5105.78	0.603876	0.223771	0.00696246	0.201686	up
Lrrc25	375.056	-0.629052	0.233102	0.0069629	0.201686	down
Sec14l5	57.6405	1.14152	0.423242	0.00699474	0.202255	up
Gm32742	40.0337	1.00599	0.373162	0.00702095	0.202381	up
Camkv	3.37028	-5.16831	1.91794	0.00704475	NA	down
Lrrn3	138.298	0.876439	0.325547	0.00709814	0.204275	up
Vmn2r97	31.4238	1.00014	0.371696	0.00712935	0.2048	up
Plekhf1	232.095	-0.631457	0.234729	0.00714197	0.2048	down
Synpr	12.4491	-1.70633	0.634385	0.00715088	0.2048	down
Plagl1	549.624	0.658277	0.244852	0.00717811	0.20525	up
Sh3pxd2b	1931.34	-0.731722	0.272238	0.00719243	0.20533	down
Fam110d	1678.19	-0.707506	0.263328	0.00721426	0.205624	down
Igkv5-43	117.402	-1.00322	0.373753	0.00727099	0.2061	down
Tcf21	846.417	0.688591	0.256565	0.00727725	0.2061	up
Il17rb	30.4438	1.10948	0.413883	0.00734789	0.206916	up
Ptgis	2195.26	-0.592454	0.221056	0.00735985	0.206916	down
9330188P03Rik	32.7112	1.1102	0.41438	0.00738007	0.206916	up
Mmp15	2623.4	0.739888	0.276198	0.00738801	0.206916	up
Slc40a1	494.598	-0.754751	0.281814	0.00740206	0.206916	down
Anln	480.79	-0.705516	0.263455	0.00740766	0.206916	down
Ccdc39	339.004	0.677792	0.253115	0.00741061	0.206916	up
Wnt7a	696.763	-0.635338	0.237579	0.00749036	0.208164	down
Sprn	7.08058	-2.46787	0.923215	0.00751483	NA	down
Vsnl1	163.455	0.737444	0.275918	0.00752449	0.20864	up
Lrrn2	77.6418	-1.13329	0.424154	0.00754261	0.20864	down
Etv4	210.584	-0.840569	0.314773	0.00757618	0.208982	down
Ccl22	357.871	0.755819	0.283108	0.00759137	0.208982	up
Pcdh20	10.0151	2.03362	0.761779	0.00759493	0.208982	up
Cldn1	202.901	0.688203	0.257826	0.00760191	0.208982	up
Igfbp3	575.318	-0.857578	0.321531	0.00764929	0.209638	down
Btbd17	42.3463	-1.05198	0.394525	0.00766561	0.209762	down
Mest	545.612	-0.874346	0.327994	0.00768195	0.209809	down
Ror2	253.676	-0.888368	0.333349	0.00769935	0.209809	down
Art2b	16.2381	1.5642	0.587435	0.00775041	0.210466	up
Atp7b	617.274	0.827467	0.310944	0.00778758	0.210576	up
Tff1	3.32588	-4.14095	1.55711	0.00782847	NA	down
Kif2c	139.496	-0.708068	0.266277	0.00783399	0.211446	down
Pappa	177.894	-2.09383	0.787799	0.00786465	0.211757	down
Prps2	816.445	0.573916	0.215951	0.00786928	0.211757	up
Ptprr	65.1344	-0.921195	0.346915	0.00792164	0.212436	down
Treml4	48.2957	1.15835	0.436363	0.00794135	0.212436	up
Clmp	473.931	-0.755634	0.28466	0.00794219	0.212436	down
Garem2	5.07158	-3.79654	1.43065	0.00796118	NA	down
Col3a1	36046.5	-0.736293	0.277707	0.00801751	0.214129	down
Emilin2	864.736	-0.730329	0.275514	0.00803058	0.214157	down
Tnfrsf11b	300.181	-1.03933	0.39219	0.00804737	0.214284	down
Hoxc4	8.82096	-2.25467	0.851668	0.0081123	0.215369	down
Cfap46	304.041	0.859199	0.324674	0.00813664	0.215373	up
Trem1	163.329	-0.773332	0.292694	0.0082389	0.215989	down
Foxs1	151.872	-0.886033	0.335401	0.00824879	0.215989	down
Clec9a	498.706	0.646052	0.244601	0.00826002	0.215989	up
Wasf1	37.5865	-0.94634	0.358346	0.00826958	0.215989	down
Fgfr2	1809.98	0.658993	0.249627	0.00829281	0.215989	up
Sparcl1	28581.1	-0.755102	0.286042	0.00829489	0.215989	down
Osr2	19.5483	-1.40165	0.531056	0.00830622	0.215989	down
Slc6a6	6119.19	-0.618871	0.234484	0.00830808	0.215989	down
Clstn3	24.5398	1.1788	0.446698	0.00831703	0.215989	up
Mis18bp1	106.269	-0.584065	0.221393	0.00833617	0.216158	down
Me3	55.5632	0.820105	0.31109	0.00838329	0.217064	up
Tmem14a	134.89	0.578579	0.21972	0.00845715	0.217386	up
Trip13	86.2216	-0.696128	0.264375	0.00846077	0.217386	down
Akr1c14	2008.37	-0.650431	0.247051	0.00846897	0.217386	down
Mylk3	78.6196	1.01609	0.386281	0.00852757	0.217948	up
Ifi44	319.388	0.722799	0.27491	0.00855808	0.218102	up
Bank1	144.016	0.93325	0.355212	0.00860638	0.21902	up
Prrt4	380.247	-0.603948	0.230064	0.00866171	0.219491	down
Rhbdl1	15.3101	1.80244	0.687017	0.00870116	0.220174	up
Fcer2a	229.1	0.818017	0.311965	0.00873784	0.220476	up
Folr2	56.7128	-1.03819	0.396469	0.00882913	0.220902	down
Serpina3m	328.962	-2.00632	0.766469	0.00885477	0.221037	down
Dcn	3895.2	-0.74067	0.282977	0.00885956	0.221037	down
Mir208b	2.19181	4.68444	1.78984	0.0088645	NA	up
Scn3a	184.477	0.783916	0.299607	0.00888418	0.221037	up
Cd209a	113.805	0.991304	0.379128	0.00893077	0.221083	up
Ak9	116.248	0.788179	0.301505	0.00894496	0.221083	up
Arhgef38	308.353	0.802182	0.307162	0.00901215	0.221744	up
Adam28	241.506	0.621153	0.237891	0.00902558	0.221768	up
Nkain1	48.8878	-0.966512	0.371137	0.00920909	0.224283	down
Fhdc1	570.717	0.642915	0.246902	0.00921607	0.224283	up
Kcnj2	568.339	0.743693	0.285839	0.00927387	0.225125	up
Fcgr4	385.229	-0.583812	0.224456	0.0092951	0.225125	down
Septin6	385.878	0.581653	0.223646	0.00930121	0.225125	up
Rbm24	135.764	0.623314	0.239728	0.00931988	0.225143	up
Myadml2	9.12777	1.96938	0.757647	0.0093406	0.225143	up
Aox1	753.777	0.588825	0.226551	0.00934729	0.225143	up
Gm26797	53.4043	0.911942	0.350959	0.00936517	0.225143	up
Pdlim4	252.231	-0.768604	0.296004	0.00941528	0.225419	down
Ddit4l	160.201	0.589426	0.227104	0.0094481	0.225615	up
Kcnf1	31.2106	1.45307	0.560274	0.00950063	0.225644	up
Adrb3	93.3201	0.922521	0.356134	0.00958709	0.225644	up
Zfp30	75.9763	-0.696936	0.269052	0.00958809	0.225644	down
Gm15889	37.0457	1.0744	0.414847	0.00960092	0.225644	up
Foxn4	9.44458	2.21295	0.854593	0.00961205	0.225644	up
4632428C04Rik	131.453	0.981216	0.37894	0.00961513	0.225644	up
Notum	121.299	-0.696419	0.268965	0.0096184	0.225644	down
Col6a1	9460.84	-0.627615	0.242395	0.00961935	0.225644	down
Fmn1	217.817	-0.748407	0.289091	0.00963015	0.225644	down
Tekt4	192.573	0.723361	0.27945	0.00963896	0.225644	up
Nt5dc2	935.274	-0.674266	0.260491	0.00964123	0.225644	down
Fstl3	361.411	-0.717487	0.27723	0.00965201	0.225644	down
Rpgrip1	56.5201	0.776755	0.300298	0.00969242	0.225996	up
A330076H08Rik	41.4031	1.18677	0.45901	0.00972369	0.226429	up
C130026I21Rik	14.2355	1.62166	0.62734	0.0097383	0.226473	up
Cd200r3	9.48529	1.93256	0.7486	0.00983546	0.228434	up
Letm2	93.5888	0.592366	0.229597	0.00987924	0.228802	up
Itgb7	667.606	0.670945	0.26014	0.00990393	0.228802	up
Camk2n2	110.542	-0.691164	0.268017	0.00991415	0.228802	down
Igkv13-84	34.1639	-1.1853	0.460067	0.00998446	0.229012	down
Phyhip	32.4446	-1.03846	0.403374	0.0100403	0.229012	down
Colgalt2	257.453	0.592827	0.230393	0.0100789	0.229598	up
Apln	789.918	0.610101	0.237172	0.0100996	0.229776	up
Eya4	33.4066	-1.16794	0.454514	0.0101799	0.231199	down
Cstdc2	91.3299	0.855776	0.333113	0.0101985	0.231199	up
Gm9574	20.0922	1.36619	0.531812	0.0102011	0.231199	up
Ccdc78	365.791	0.814451	0.317115	0.0102194	0.231319	up
Ttc22	92.6273	-0.780368	0.303993	0.0102565	0.23161	down
Mrgprf	123.228	-0.779525	0.303671	0.0102582	0.23161	down
Cd300e	21.8462	1.77388	0.691315	0.0102895	0.232022	up
Scgb1a1	189137	0.724263	0.282355	0.0103151	0.232305	up
Vnn3	115.37	0.864481	0.337096	0.0103326	0.232398	up
Aldh1l2	53.7585	-1.34031	0.522955	0.0103787	0.232855	down
Scube1	1004.82	-0.843699	0.329461	0.0104418	0.23351	down
Pth1r	286.559	-0.761161	0.297254	0.010448	0.23351	down
Ltbp1	2848.28	-0.60116	0.234909	0.0104938	0.23351	down
Cacna1i	59.2674	0.834661	0.326342	0.010539	0.23351	up
Ly6i	46.2767	1.50771	0.589527	0.0105431	0.23351	up
Ackr4	49.0054	1.21403	0.474762	0.0105536	0.23351	up
Fbn1	8237.18	-0.813466	0.318123	0.0105555	0.23351	down
Cald1	6665.82	-0.634329	0.248111	0.0105689	0.23351	down
Tgtp2	303.403	0.754394	0.295109	0.0105785	0.23351	up
Slc38a5	357.622	0.697661	0.272946	0.0105869	0.23351	up
Zfp46	1006.79	-0.570958	0.223389	0.0105914	0.23351	down
Rapgef4	356.411	0.64574	0.25281	0.0106418	0.234329	up
Adamts16	9.35391	-2.84668	1.11544	0.0107083	0.234981	down
Tafa1	20.6201	1.66458	0.652268	0.0107109	0.234981	up
Slc39a14	1567.78	-0.803372	0.315069	0.0107776	0.235541	down
Sox9	55.784	-1.20659	0.473275	0.0107893	0.235541	down
Gdf3	22.4683	-1.18693	0.465681	0.0108096	0.235649	down
Pcnx2	83.0307	-1.10413	0.433257	0.0108207	0.235649	down
Pdgfc	252.44	-0.960245	0.377368	0.0109407	0.23736	down
Cap2	127.965	0.587244	0.230791	0.0109441	0.23736	up
Rab31	2446.15	-0.619197	0.243376	0.0109526	0.23736	down
Prrx1	656.914	-0.747128	0.293903	0.0110193	0.238515	down
Gpt	417.404	0.951224	0.374359	0.0110555	0.238673	up
Sphk1	1265.64	-0.59958	0.236001	0.0110668	0.238673	down
Steap1	63.335	-0.974413	0.383834	0.0111286	0.239426	down
Ryr3	19.1647	1.23872	0.488144	0.0111615	0.239556	up
Rps27a-ps1	4.11512	3.41024	1.34485	0.0112198	NA	up
Ccn4	1006.02	-1.26416	0.498801	0.0112642	0.240978	down
Tril	210.097	1.04111	0.41095	0.0112954	0.240978	up
AI506816	1289.2	-0.654682	0.258603	0.011354	0.241649	down
Fam110c	152.553	-0.813533	0.321695	0.0114422	0.2425	down
Tspyl4	306.8	0.591095	0.233742	0.0114442	0.2425	up
Igkv6-23	284.635	-1.69105	0.669512	0.0115439	0.244224	down
Gm12185	73.1984	0.902749	0.35747	0.0115573	0.244224	up
Kif20b	158.36	-0.598039	0.236913	0.011593	0.244354	down
Eprn	39.1582	-1.09727	0.434742	0.0116045	0.244354	down
Mgp	69004.8	-0.714862	0.28331	0.0116275	0.244548	down
Cyp2b19	9.10927	1.7314	0.686528	0.0116702	0.244852	up
Aunip	24.0516	-1.20928	0.479634	0.0116934	0.244852	down
Vmn2r8	1.95614	4.52553	1.79609	0.0117467	NA	up
Sgk2	3.02064	-3.98545	1.582	0.0117605	NA	down
Tacc3	384.356	-0.622325	0.247254	0.0118377	0.246467	down
Tmem213	35.1025	-1.23651	0.491307	0.0118432	0.246467	down
Reln	421.063	-0.828664	0.329383	0.011876	0.246467	down
Rap1gap	866.97	0.571023	0.226975	0.0118765	0.246467	up
Prr15	179.122	-0.673884	0.267873	0.0118802	0.246467	down
Neu2	27.1926	1.12964	0.449516	0.0119705	0.247763	up
Igkv6-20	48.7583	-1.07897	0.430362	0.0121721	0.25022	down
Dnm3os	405.72	-0.867776	0.346196	0.0121898	0.25022	down
Prdm16os	76.3832	0.73681	0.294052	0.0122205	0.25022	up
Mexis	34.4184	-0.984513	0.392909	0.0122209	0.25022	down
Igkv8-27	117.258	-2.99768	1.19656	0.0122362	0.25022	down
Igkv10-95	7.91894	-3.17405	1.26706	0.0122434	NA	down
Srcin1	357.41	0.787475	0.314414	0.0122596	0.25022	up
Lgi3	2630.35	0.784127	0.313089	0.0122631	0.25022	up
Gp1ba	47.5738	1.15688	0.461966	0.0122713	0.25022	up
A2m	54.8074	-1.40596	0.561465	0.0122764	0.25022	down
Maf	1181.66	-0.666129	0.266488	0.0124312	0.252762	down
Prss22	111.088	-1.15389	0.461921	0.0124883	0.25309	down
Col11a1	139.353	-2.65749	1.06495	0.0125809	0.254388	down
Zfp612	132.265	0.666599	0.267364	0.0126587	0.255488	up
Ms4a7	453.268	-0.645061	0.258778	0.0126768	0.255488	down
E030018B13Rik	9.39198	-1.72955	0.693952	0.0126913	0.255488	down
Bpifb1	767.933	-0.641638	0.257868	0.0128374	0.257819	down
Trim54	8.77946	2.86409	1.15153	0.012875	0.25794	up
D630039A03Rik	135.915	0.727072	0.292416	0.0129032	0.25794	up
Col20a1	87.7107	0.635748	0.255977	0.0130056	0.258737	up
Gm46432	11.2849	1.54651	0.622828	0.0130264	0.258737	up
Sema3d	577.037	-0.883666	0.355887	0.0130283	0.258737	down
Msi1	24.3011	-1.12648	0.454279	0.0131485	0.259964	down
Adam12	344.454	-1.46291	0.590078	0.0131687	0.260074	down
Crb1	9.57791	2.19431	0.885399	0.0132001	0.260306	up
Siglech	53.7159	1.2881	0.519798	0.0132097	0.260306	up
Cd163	478.121	-1.51554	0.612366	0.0133274	0.260959	down
Acss2	350.436	0.643117	0.259872	0.0133332	0.260959	up
Mpl	30.9645	1.21424	0.490716	0.0133453	0.260959	up
Igkv8-16	9.27073	-3.32821	1.34538	0.0133679	0.261115	down
Armc2	104.448	0.676813	0.273685	0.0133999	0.261452	up
Klhl34	7.10415	2.09625	0.848025	0.0134392	NA	up
Map4k1	352.412	0.583545	0.236228	0.0135013	0.263143	up
Egr2	450.317	-0.659342	0.267035	0.0135445	0.263374	down
Nrtn	248.178	-0.614742	0.249007	0.0135576	0.263374	down
Frem2	28.8384	1.10764	0.448811	0.0135893	0.263704	up
Plk1	208.451	-0.832025	0.337309	0.0136381	0.263747	down
Rab44	137.118	0.693267	0.281084	0.0136478	0.263747	up
Tbx21	40.2303	1.36044	0.551606	0.0136508	0.263747	up
Kcnj5	18.5737	1.53993	0.624511	0.0136702	0.263836	up
Spp1	60718.7	-1.42136	0.576917	0.0137503	0.264369	down
Htr2b	92.0442	-0.886813	0.360026	0.0137706	0.264369	down
Slurp1	231.384	-0.947075	0.385056	0.01391	0.266056	down
Syt13	50.1243	-1.43842	0.584897	0.0139219	0.266056	down
Rp1	162.359	0.687297	0.279549	0.0139481	0.266056	up
Gjb6	91.2119	1.18125	0.480758	0.014008	0.266056	up
Acap1	375.185	0.618876	0.251933	0.0140293	0.266056	up
Gbp9	1276.98	0.618823	0.251969	0.0140513	0.266056	up
Ereg	262.966	-1.83551	0.74743	0.0140584	0.266056	down
F13a1	1707.79	-1.38999	0.566604	0.0141593	0.266056	down
Klk13	61.2201	0.936953	0.382014	0.0141801	0.266056	up
Ncam1	129.888	-0.904632	0.368916	0.0142011	0.266056	down
Rptn	10.0482	2.05902	0.840444	0.0142889	0.267095	up
9130221H12Rik	84.6084	0.586336	0.239427	0.0143287	0.267559	up
Sh2d1a	21.0695	1.26334	0.516156	0.0143812	0.268258	up
Trim7	178.823	0.623339	0.254829	0.0144409	0.268519	up
Ncr1	33.5593	1.66409	0.680405	0.0144555	0.268519	up
Igkv4-50	37.6105	-2.80902	1.14874	0.0144729	0.268562	down
Six2	1.99688	-4.41251	1.80604	0.0145576	NA	down
Cdc25c	52.7256	-0.830136	0.339806	0.0145669	0.268967	down
Aard	296.665	0.706128	0.289048	0.0145679	0.268967	up
Phf24	154.889	0.710196	0.290823	0.0146054	0.268967	up
Mycbpap	279.485	0.661742	0.271004	0.0146134	0.268967	up
Atp6v1c2	575.253	0.842169	0.344901	0.0146155	0.268967	up
Rnf186	229.324	0.729044	0.298741	0.0146716	0.269721	up
Igkv8-21	100.67	-2.65001	1.08629	0.0147069	0.269722	down
Gzma	239.118	2.20672	0.904708	0.0147219	0.269722	up
Gm13749	15.5426	-1.53353	0.629611	0.0148636	0.270742	down
Dgat2	158.581	0.668531	0.274474	0.0148639	0.270742	up
Dnmt3l	32.0545	-0.947962	0.389333	0.0148987	0.271098	down
Cxcl13	284.282	-0.755724	0.310664	0.0149904	0.271933	down
Heyl	1457.5	-0.633808	0.260737	0.0150644	0.272849	down
Cd177	4878.11	-1.3857	0.570258	0.0151005	0.272849	down
Cox8b	25.1346	1.65187	0.679901	0.0151165	0.272849	up
Igkv4-69	11.3959	5.59722	2.30398	0.0151252	0.272849	up
Crb2	90.2761	-1.18769	0.488966	0.0151413	0.272849	down
Slc16a7	468.189	0.586043	0.24132	0.0151618	0.272849	up
5830428M24Rik	119.733	0.757095	0.31176	0.0151634	0.272849	up
Gm7535	4.38379	-3.02947	1.24768	0.0151788	NA	down
Igfbp4	10276.7	-0.580927	0.239488	0.0152787	0.273893	down
Lgals7	37.5323	-1.58739	0.654432	0.0152829	0.273893	down
Ces2b	27.9532	1.35965	0.560636	0.0153004	0.27393	up
Adamts2	3462.15	-0.663222	0.273681	0.0153785	0.274315	down
9330179D12Rik	9.74556	1.76138	0.726918	0.0153893	0.274315	up
Proser3	107.625	0.78744	0.325058	0.0154158	0.274343	up
Gm17235	2.15035	-4.51952	1.86604	0.015436	NA	down
Kdelr3	554.917	-0.617156	0.254975	0.0155009	0.274759	down
Grap2	283.255	0.669564	0.276723	0.0155369	0.275124	up
Coq8a	262.406	0.585609	0.24207	0.0155559	0.275186	up
3300005D01Rik	73.8976	-1.43738	0.594678	0.0156458	0.275682	down
Carmil2	121.809	0.66369	0.274749	0.0157083	0.275767	up
Zfp831	68.6891	0.84225	0.348716	0.0157227	0.275767	up
Fgfbp1	154.316	0.902034	0.373554	0.0157466	0.275767	up
Ighv13-2	14.1561	-2.05261	0.850135	0.015759	0.275767	down
Tigd3	35.4806	0.980009	0.406348	0.0158763	0.276346	up
Gbp6	111.398	0.667007	0.276594	0.0158867	0.276346	up
Nkg7	142.736	1.09583	0.454542	0.0159162	0.276346	up
Tpmt	96.5406	-0.655495	0.27213	0.016007	0.277652	down
Klhl33	65.5477	-0.763432	0.317597	0.0162269	0.280104	down
Rab39b	8.80393	1.78583	0.743644	0.01633	0.281048	up
Ank1	62.0528	0.864239	0.359931	0.0163448	0.281048	up
Nuf2	195.407	-0.714958	0.297875	0.0163864	0.281332	down
Dtx1	138.043	0.642172	0.267581	0.0163987	0.281332	up
Dok5	20.0922	-1.53099	0.639099	0.0165956	0.283128	down
Nrarp	304.33	0.594409	0.248161	0.0166088	0.283128	up
Tbx20	22.3207	1.87675	0.78394	0.0166658	0.283558	up
Reep6	274.918	0.745821	0.311822	0.0167653	0.284436	up
9130230L23Rik	73.6879	0.974246	0.407653	0.0168534	0.285116	up
Omg	2.94525	-3.9343	1.64676	0.0168889	NA	down
Pnp2	79.5177	-0.750945	0.314354	0.0169013	0.285129	down
S1pr5	38.8549	1.53634	0.643389	0.016946	0.285217	up
Dnai3	234.622	0.62485	0.261708	0.0169596	0.285217	up
Gzmb	61.3187	1.1943	0.50035	0.0169896	0.285217	up
Depdc1a	82.2413	-0.795565	0.33365	0.0171055	0.286207	down
Iglc2	421.38	-0.693412	0.290822	0.0171107	0.286207	down
Sntg1	5.01176	-3.27081	1.37288	0.0171978	NA	down
Kcna2	71.0644	0.902016	0.379275	0.0173943	0.288927	up
Mastl	109.672	-0.680397	0.286112	0.0174031	0.288927	down
Scart1	96.1572	0.787264	0.331384	0.0175164	0.289651	up
Shcbp1	99.3562	-0.74317	0.312867	0.0175321	0.289651	down
Tcf23	58.6791	-0.921853	0.388133	0.0175443	0.289651	down
Cmah	1568.71	-0.634271	0.267104	0.0175671	0.289716	down
Sftpc	190180	0.707457	0.298142	0.0176497	0.290454	up
Acoxl	383.564	1.46138	0.615911	0.0176581	0.290454	up
Cd209c	25.5475	1.4186	0.598227	0.0177237	0.290896	up
Myoz2	83.4953	2.01242	0.848929	0.0177624	0.291095	up
Rin1	387.26	-0.619171	0.261309	0.0178125	0.291647	down
2310008N11Rik	1.7993	4.41676	1.86408	0.0178166	NA	up
Dchs2	38.3061	-1.70171	0.718876	0.017924	0.291907	down
4833422C13Rik	59.1833	-0.771738	0.326069	0.0179431	0.291907	down
Lox	7970.92	-1.3745	0.58125	0.0180429	0.292997	down
Ighv2-2	95.3411	-1.24602	0.526916	0.018043	0.292997	down
Ighv14-4	99.9901	-3.48139	1.47443	0.0182168	0.294477	down
BC147527	48.4681	1.04718	0.443632	0.0182521	0.29478	up
Lilr4b	2179.95	-0.595888	0.252577	0.0183127	0.295224	down
Loxl3	567.022	-0.792728	0.3362	0.0183782	0.295967	down
Myb	185.612	0.782892	0.332067	0.018392	0.295967	up
Rxfp1	8.21962	2.04444	0.868273	0.0185425	0.297293	up
Col6a3	6700.83	-0.763892	0.324861	0.0187007	0.298421	down
Ccnb1	238.718	-0.664976	0.282834	0.018717	0.298421	down
D030018L15Rik	42.5835	0.984528	0.418769	0.0187227	0.298421	up
Adamts12	696.512	-1.64882	0.701651	0.0187778	0.298421	down
Klrc2	24.568	1.56818	0.66756	0.0188176	0.298472	up
Cdk1	400.172	-0.586964	0.249931	0.0188493	0.298472	down
Dixdc1	315.371	0.608628	0.259517	0.0190151	0.300035	up
2310002L09Rik	3.01338	4.34891	1.85481	0.0190444	NA	up
Cyp2f2	14334.9	1.14172	0.487022	0.0190636	0.300035	up
Myl7	375.321	1.69832	0.724641	0.0190947	0.300035	up
Hhipl1	163.853	-0.879641	0.375493	0.0191484	0.300035	down
T2	56.1143	1.21349	0.518039	0.0191565	0.300035	up
Serpinb12	14.9715	-1.48727	0.635984	0.0193594	0.302376	down
Pdgfrl	316.087	-0.903646	0.386441	0.0193674	0.302376	down
Stat4	61.0329	0.848651	0.363022	0.0194009	0.302633	up
Tnfsf10	2348.82	0.609916	0.261278	0.0195771	0.303846	up
Ccdc187	653.451	0.633973	0.271684	0.0196222	0.303846	up
Fam162b	78.6397	0.926507	0.39708	0.0196323	0.303846	up
Adgrb2	61.1573	-0.85549	0.366692	0.0196486	0.303846	down
Gm2115	42.4999	1.00507	0.431184	0.0197562	0.304708	up
Tnfrsf25	141.105	0.772743	0.331575	0.0197786	0.304789	up
Crct1	12.4908	-1.90778	0.818752	0.0198005	0.304863	down
8030474K03Rik	2.30057	4.77307	2.04913	0.0198423	NA	up
Rasd1	160.295	-0.878894	0.377391	0.019866	0.305606	down
Myh1	5.07478	-2.37023	1.01934	0.0200581	NA	down
Snca	182.177	0.955205	0.410821	0.020066	0.307356	up
Clca3a1	640.608	-0.701247	0.301673	0.020097	0.307567	down
Xlr4a	70.7745	1.05104	0.452504	0.0201944	0.307659	up
Gm25135	26.2237	1.05928	0.456307	0.0202641	0.307659	up
Tnni3	513.653	1.6121	0.694858	0.0203385	0.307659	up
Ccnb2	306.392	-0.605682	0.261073	0.0203422	0.307659	down
Efna5	212.289	-0.820544	0.353779	0.0203751	0.307659	down
Lyz1	2578.17	1.54472	0.666019	0.0203769	0.307659	up
G0s2	483.218	0.680657	0.293663	0.0204591	0.308079	up
S100g	719.843	0.600547	0.259224	0.0205195	0.308207	up
Thsd7a	119.595	-0.81258	0.35111	0.0206505	0.309133	down
Armcx4	2589.89	-0.578733	0.250282	0.0207599	0.310144	down
Tuba8	134.912	0.597345	0.258392	0.0207897	0.310144	up
Mogat1	3.45055	-3.35081	1.44982	0.0208227	NA	down
Klra7	22.6607	1.68117	0.727435	0.0208276	0.310144	up
Tcte1	122.544	0.705631	0.305441	0.020877	0.310172	up
Fhad1	512.09	0.604914	0.261879	0.0208941	0.310172	up
Vgll3	850.313	-0.668751	0.289641	0.0209492	0.310668	down
Chsy3	226.904	-0.811046	0.351306	0.0209623	0.310668	down
Muc20	123.947	0.649923	0.281576	0.0209902	0.310822	up
Gpr37l1	13.1034	-1.35831	0.588768	0.0210529	0.311491	down
Hmgcs2	380.577	0.637388	0.276376	0.0210972	0.311499	up
P3h1	1200.37	-0.587325	0.254853	0.0211909	0.31198	down
Kif14	102.727	-0.672124	0.291722	0.0212234	0.3122	down
Chrna9	3.30341	3.06174	1.32894	0.0212281	NA	up
Itga7	1055.27	-0.605312	0.2629	0.0213101	0.312958	down
Zim1	12.1236	-1.73357	0.753258	0.0213674	0.313541	down
Rprml	27.7424	1.16868	0.508179	0.0214628	0.314585	up
Septin1	370.642	0.61953	0.269612	0.0215699	0.315473	up
Gm4532	370.642	0.61953	0.269612	0.0215699	0.315473	up
Gata3	170.369	0.665604	0.289887	0.0216714	0.316438	up
Tmem202	23.1422	-0.9787	0.426424	0.0217256	0.316551	down
Xlr3b	119.428	0.696135	0.303557	0.021833	0.31755	up
Lhb	139.759	0.819815	0.357499	0.0218367	0.31755	up
Cfap70	177.951	0.698346	0.304656	0.0218916	0.317829	up
Ccl5	358.411	1.47799	0.645062	0.0219496	0.318153	up
Spag6l	259.392	0.621816	0.271539	0.0220229	0.318308	up
Cpa4	3.66468	-3.2706	1.42875	0.0220719	NA	down
Aqp3	35.8405	-0.921371	0.402562	0.022093	0.31834	down
Rhbg	12.1677	1.55611	0.680033	0.0221212	0.31834	up
Kcne2	292.3	0.622107	0.272023	0.022198	0.318689	up
Ppp1r14c	1083.6	0.751945	0.328804	0.0222013	0.318689	up
Clec4n	1446.76	-0.597181	0.261348	0.0223124	0.320026	down
Gbp8	177.286	0.622846	0.272703	0.0223729	0.320306	up
Itk	101.984	0.810788	0.355234	0.0224654	0.320752	up
Slc25a27	122.725	0.622162	0.272732	0.0225352	0.320936	up
Erfe	33.2391	-1.12542	0.493351	0.0225381	0.320936	down
Eno1b	138.229	-0.606517	0.26595	0.022574	0.320936	down
Mlip	13.4044	2.06798	0.907078	0.022618	0.320997	up
Sema5a	777.986	-0.628102	0.275605	0.0226673	0.320997	down
Rgs22	146.023	0.656501	0.288068	0.0226684	0.320997	up
Gm1673	114.867	-0.74434	0.32672	0.0227133	0.321378	down
Catsper4	10.6477	1.63973	0.719894	0.0227425	0.321536	up
Fam161b	126.812	0.640188	0.281542	0.0229741	0.32394	up
Slc7a2	1879.5	-0.647026	0.284572	0.0229853	0.32394	down
Kif27	120.733	0.666927	0.293497	0.0230657	0.32435	up
Chst11	770.519	-0.666187	0.293258	0.0231063	0.32435	down
E030044B06Rik	13.9084	1.3666	0.603188	0.0234742	0.327033	up
Clec1b	199.71	0.60431	0.266741	0.0234801	0.327033	up
Ear1	65.7569	0.670293	0.296025	0.0235549	0.327127	up
Gm8220	1.76979	4.39434	1.94093	0.0235718	NA	up
Eomes	30.5014	1.07854	0.47688	0.0237187	0.328048	up
Mlxipl	33.8832	0.994964	0.440275	0.0238294	0.329323	up
Pde4c	41.5241	1.03718	0.4591	0.0238731	0.329572	up
Lrrc10	6.06063	2.63034	1.16557	0.0240267	NA	up
Prkg2	362.602	-0.79691	0.3533	0.0240943	0.331108	down
Car14	183.254	0.75984	0.337157	0.0242171	0.332045	up
Ttll10	88.8408	0.794955	0.353101	0.024363	0.332871	up
Plcd4	65.3936	1.09956	0.488413	0.0243664	0.332871	up
Cxcr3	73.3632	0.828391	0.368251	0.0244789	0.333385	up
P2rx6	193.891	0.677299	0.301164	0.0245163	0.333639	up
Gm5796	2.6329	-3.76357	1.67372	0.0245363	NA	down
Ffar1	28.8172	0.953345	0.424023	0.0245549	0.333722	up
Rap1gapos	10.0905	1.4088	0.627263	0.0247074	0.334197	up
Gm5930	5.50597	2.45346	1.09243	0.0247127	NA	up
Gm10222	33.963	1.15159	0.513189	0.024833	0.335387	up
Rpl7a-ps7	2.43204	-3.65403	1.62953	0.0249371	NA	down
Ms4a4c	159.954	0.889182	0.396714	0.0250025	0.336146	up
Lrrc43	91.6235	0.699121	0.312096	0.0250855	0.336495	up
Fzd1	2468.11	-0.618416	0.276139	0.0251228	0.336495	down
Mhrt	2.22495	4.70917	2.10437	0.0252337	NA	up
Pde10a	64.1548	-0.775105	0.346546	0.0253088	0.337933	down
2810414N06Rik	22.6833	1.09023	0.487669	0.0253779	0.337933	up
Rims2	19.2738	1.27236	0.569658	0.0255126	0.337933	up
Kdm4dl	1.62304	4.26334	1.91	0.0256072	NA	up
Gm8229	4.11106	2.93662	1.31624	0.0256771	NA	up
Serpina3n	10142.4	-1.42683	0.639598	0.0256928	0.339075	down
B4galt6	377.621	-0.655879	0.294084	0.0257312	0.339075	down
Myocd	34.4513	-0.952157	0.426993	0.0257533	0.339075	down
Ms4a2	7.84966	1.96103	0.879672	0.0257953	NA	up
Fgf2	1050.29	-0.743419	0.333522	0.0258144	0.339378	down
Stap1	122.214	0.647164	0.290485	0.0258892	0.34011	up
Art3	288.643	0.713807	0.320625	0.0259943	0.340737	up
Slc17a7	16.0503	1.52381	0.685092	0.0261317	0.341873	up
Cytl1	96.933	0.877488	0.395307	0.0264348	0.342997	up
Rab37	54.4249	0.852573	0.384086	0.0264363	0.342997	up
Wnt10a	56.5337	-1.41163	0.636102	0.0264736	0.343232	down
Gm26040	12.5541	1.61648	0.728735	0.0265412	0.343399	up
Zfp39	95.784	0.585023	0.263832	0.0265952	0.343808	up
Serpinb9b	198.134	-1.58965	0.717217	0.0266636	0.344442	down
Ripply1	2.10763	-4.49403	2.02973	0.0268216	NA	down
Col9a2	3.76609	-2.73248	1.23455	0.0268744	NA	down
Lepr	1131.26	0.599356	0.270796	0.0268759	0.344685	up
Perm1	104.595	0.715033	0.323121	0.0269047	0.344806	up
Prg2	22.7176	-0.985474	0.445455	0.0269469	0.345099	down
Aldh1a3	64.5446	-0.965476	0.437008	0.0271547	0.346498	down
Prom2	28.4235	0.877914	0.397399	0.0271644	0.346498	up
Klri2	34.3528	1.27086	0.575364	0.0271887	0.346498	up
Zswim5	69.5672	0.759716	0.34398	0.027202	0.346498	up
Trim63	9.23863	2.42115	1.09631	0.0272118	0.346498	up
Gm7932	93.3924	-0.586243	0.26585	0.0274426	0.348295	down
Entpd4b	16.335	-1.99717	0.905896	0.0274796	0.348295	down
Neto1	6.22391	1.8473	0.838079	0.0275096	NA	up
Tox3	151.821	0.583659	0.264827	0.0275294	0.348503	up
Rtn4r	13.2447	-1.49017	0.676211	0.0275453	0.348503	down
Sypl2	3.29489	3.01789	1.37033	0.0276442	NA	up
Ccr7	366.225	0.663294	0.301298	0.0277037	0.348679	up
Fxyd3	132.93	0.731395	0.332238	0.0277063	0.348679	up
Pramel13	20.1214	-1.15724	0.525922	0.0277788	0.348679	down
Myl1	17.3562	1.53217	0.696459	0.0278106	0.348679	up
Kcnh6	11.5775	1.62392	0.738202	0.0278192	0.348679	up
Ttc21a	631.671	0.582982	0.265058	0.027846	0.348679	up
Fhl3	264.981	-0.607366	0.27621	0.0278828	0.348679	down
Olfr1033	219.782	-0.776069	0.352943	0.0278884	0.348679	down
B3gnt5	166.732	0.605415	0.27567	0.0280806	0.3503	up
2210418O10Rik	26.0224	-1.59885	0.728545	0.0281934	0.350724	down
Gm8369	75.525	0.883652	0.402882	0.0282838	0.350955	up
Fgf23	29.2629	-1.40462	0.640434	0.0282908	0.350955	down
Gli3	176.162	-0.583546	0.266294	0.0284258	0.351407	down
Lmod3	4.71187	2.76849	1.2634	0.02843	NA	up
C430002N11Rik	46.5135	-1.41927	0.647868	0.0284749	0.351597	down
Rps13-ps4	8.34536	1.56992	0.716663	0.0284807	0.351597	up
Adamts4	532.23	-1.70591	0.778977	0.0285285	0.351943	down
Cdh16	89.0562	1.1314	0.516715	0.0285525	0.351996	up
Eddm3b	4.32238	-2.57894	1.17792	0.028568	NA	down
H2bu1-ps	3.28465	3.0019	1.37237	0.0287152	NA	up
Zfp296	37.2401	0.739732	0.338343	0.0287906	0.353901	up
Pgbd5	16.6742	-1.13386	0.51866	0.0288063	0.353901	down
8430426J06Rik	17.3951	1.06664	0.488017	0.0288398	0.354065	up
Gask1a	108.701	0.649721	0.297301	0.0288595	0.354065	up
Gm18782	6.9073	1.88362	0.862604	0.0289887	NA	up
Lrrc74b	161.917	0.598044	0.273939	0.0290266	0.355084	up
Eln	68904.6	-1.20062	0.550013	0.0290438	0.355084	down
Tnc	5884.14	-1.45989	0.668948	0.029082	0.355084	down
Gm32857	3.95012	2.83037	1.29734	0.0291333	NA	up
Slc13a3	69.8127	-0.626815	0.287331	0.029146	0.355621	down
Igkv12-38	9.95525	-2.28047	1.0458	0.0292126	0.35615	down
Gp9	57.888	1.21611	0.557821	0.029249	0.35615	up
Rps12-ps1	9.54281	1.98172	0.909086	0.0292646	0.35615	up
Gbp10	10.4981	1.66416	0.763507	0.0292852	0.35615	up
Klhl30	80.6233	-1.10755	0.508809	0.0294986	0.357805	down
Ccdc180	276.051	0.654209	0.300556	0.0295058	0.357805	up
Pheta2	116.851	-0.719397	0.330945	0.0297229	0.359215	down
Cd247	189.033	0.606553	0.279093	0.0297576	0.35929	up
Ighv5-9	59.8093	-3.12919	1.43994	0.0297694	0.35929	down
Gm4876	17.826	1.31033	0.603427	0.0298955	0.359837	up
Gm28710	3.64057	-3.28373	1.51305	0.0299861	NA	down
Arhgap27os3	41.1741	0.830929	0.382966	0.0300279	0.360942	up
Msx3	4.18541	-2.99215	1.37959	0.0300928	NA	down
Calr3	22.705	1.049	0.485012	0.0305537	0.365783	up
Mpig6b	38.3928	1.09432	0.506192	0.0306278	0.36622	up
Slc4a10	6.97226	1.73647	0.803368	0.0306575	NA	up
Fbln2	1873.09	-1.47654	0.683319	0.030708	0.366398	down
Uckl1os	147.533	0.663679	0.30746	0.0308825	0.367515	up
Ddo	294.163	0.580472	0.268949	0.0309048	0.367515	up
4932435O22Rik	1.707	-4.18385	1.93897	0.0309461	NA	down
Tmem163	256.824	0.691026	0.320309	0.0309764	0.367723	up
Ugt1a7c	209.572	-0.804905	0.373112	0.0309842	0.367723	down
Spink2	15.8792	-1.2583	0.583623	0.0310827	0.368401	down
Trpv3	7.37655	1.6908	0.785491	0.0313544	NA	up
C230072F16Rik	125.315	0.60996	0.283547	0.0314624	0.371706	up
Col1a1	34573.7	-1.2056	0.560498	0.0314802	0.371706	down
Trp63	35.7344	-0.785288	0.365348	0.0316008	0.372157	down
Acsm1	79.658	1.06225	0.494223	0.0316085	0.372157	up
4930481A15Rik	51.9247	0.782828	0.364402	0.0316938	0.372669	up
Rgs11	414.963	0.771021	0.359041	0.031758	0.373039	up
Sgcg	40.2647	0.810598	0.377492	0.0317672	0.373039	up
Phox2a	2.27127	-3.55051	1.65417	0.0318408	NA	down
Gm22806	3.36958	-3.21203	1.49684	0.0318827	NA	down
Klf15	490.439	0.638521	0.297623	0.0319208	0.374103	up
Ifi206	108.519	0.762252	0.355555	0.0320458	0.375322	up
Krt14	59.3424	-2.43917	1.13816	0.032107	0.375791	down
Gm26440	3.62583	-3.27733	1.52957	0.0321417	NA	down
Ptgdr	10.4363	-1.49605	0.698902	0.0323082	0.376298	down
Scart2	36.7771	1.1374	0.531517	0.0323616	0.376298	up
Trbv14	3.11473	2.95382	1.38105	0.03245	NA	up
Klrb1b	118.156	0.767122	0.359157	0.0326879	0.37862	up
Fam169b	94.4648	0.736218	0.344816	0.0327528	0.37862	up
Vpreb3	199.886	0.650398	0.304696	0.032795	0.37862	up
D030028A08Rik	47.4337	-0.697806	0.327222	0.0329646	0.379391	down
Sacs	250.102	-0.628344	0.294741	0.0330192	0.379391	down
Zmynd10	204.392	0.682498	0.320316	0.0331139	0.379391	up
Gpr141	104.104	1.03627	0.486388	0.0331278	0.379391	up
A230103J11Rik	14.7444	1.16346	0.546196	0.0331625	0.379391	up
Entpd3	90.1194	0.657733	0.309043	0.0333128	0.380163	up
Slc5a12	15.983	1.67297	0.786293	0.0333643	0.380407	up
Cabcoco1	72.6964	0.596659	0.280474	0.0333929	0.380407	up
Spata6l	120.212	0.62353	0.293214	0.0334586	0.380407	up
Bcat1	38.891	-1.24759	0.586833	0.0335051	0.380407	down
Sln	127.563	1.82247	0.8581	0.0336835	0.381047	up
2810029C07Rik	48.4237	0.634776	0.298947	0.0337228	0.381047	up
Ankrd34b	97.2532	-0.806409	0.379951	0.033804	0.381451	down
Erbb4	4.84735	3.18558	1.50188	0.0339164	NA	up
D930020B18Rik	24.0966	1.13596	0.535742	0.0339772	0.382115	up
Serpinb10	38.2833	1.24784	0.588982	0.0341209	0.383489	up
Fsd2	55.0152	0.919162	0.4339	0.0341435	0.383501	up
Fcrla	115.561	0.785737	0.371122	0.0342435	0.384382	up
Nphs2	5.92317	2.35401	1.112	0.0342672	NA	up
Gm12758	20.6745	1.08883	0.514353	0.0342693	0.384429	up
H2-Q6	3299.53	1.08769	0.514183	0.0343975	0.38524	up
Gm23341	1.87214	-4.31667	2.04405	0.0347018	NA	down
Btc	87.8393	0.639556	0.303122	0.0348672	0.388172	up
Frmpd3	32.2805	-1.14442	0.542419	0.0348723	0.388172	down
Pax7	1.88629	3.63468	1.72412	0.0350193	NA	up
Ovol2	40.9798	0.796065	0.37777	0.0350937	0.38975	up
Col18a1	2649.88	-0.603638	0.286554	0.0351573	0.390022	down
Gm5084	14.7982	1.29797	0.616179	0.035162	0.390022	up
Rps13-ps2	38.7317	-0.900505	0.427705	0.0352534	0.390699	down
Esr2	54.4658	0.682722	0.324548	0.0354125	0.391096	up
Gm11992	64.138	0.747322	0.355528	0.0355527	0.391735	up
Cfap74	222.584	0.769074	0.366065	0.0356476	0.392233	up
Clca1	35.1704	1.50974	0.71879	0.0356944	0.392506	up
Xcr1	102.353	0.764755	0.364351	0.0358212	0.392811	up
Stmnd1	157.859	0.594321	0.283163	0.0358291	0.392811	up
Gbp4	919.769	1.09277	0.52092	0.0359248	0.39334	up
Adamts14	213.998	-0.725004	0.345812	0.0360354	0.394308	down
Vmn2r26	4.01288	-2.40717	1.1488	0.0361375	NA	down
BC065397	21.4144	0.998487	0.477019	0.0363332	0.395692	up
Osm	122.555	-0.636729	0.304203	0.0363395	0.395692	down
Tgfbr3l	56.1341	0.927602	0.443463	0.0364632	0.396312	up
Ssc5d	555.059	-0.684711	0.327429	0.0365124	0.39648	down
Ftcd	9.67021	-1.54848	0.740728	0.036574	0.39648	down
Lst1	112.283	0.606569	0.290181	0.0365893	0.39648	up
C1qtnf3	124.615	-0.745258	0.356628	0.0366417	0.39648	down
Clec2e	14.0862	-1.3895	0.664931	0.0366455	0.39648	down
Hoxb3	68.3342	-0.663762	0.317677	0.0366698	0.39648	down
Ctnna3	14.4262	1.28369	0.614476	0.0367004	0.39648	up
Timp1	3463.31	-1.52915	0.732812	0.0369165	0.397573	down
Ighv1-53	193.927	-1.4044	0.6731	0.0369363	0.397573	down
Eci3	1.53169	-4.03065	1.93227	0.036981	NA	down
Dhrs7c	14.8666	1.81739	0.872179	0.037184	0.398553	up
Galnt13	33.5981	1.22852	0.589706	0.0372267	0.398576	up
Xist	7.12979	2.25106	1.08102	0.0373106	NA	up
A930024E05Rik	49.8283	0.661327	0.317957	0.0375325	0.400122	up
Kcnh4	8.81084	1.55953	0.750046	0.0375948	0.400546	up
Fads2b	7.04433	-1.61522	0.777139	0.037671	NA	down
Gprc6a	32.7513	1.09399	0.527379	0.0380426	0.402148	up
Ccdc154	87.7541	0.700331	0.33764	0.0380612	0.402148	up
Nxpe1-ps	13.7707	1.51315	0.729891	0.0381614	0.402491	up
P2ry10	203.255	0.572553	0.276311	0.0382531	0.40269	up
P2rx1	52.7623	0.890907	0.429986	0.0382707	0.40269	up
Fbln7	26.2269	-1.05787	0.510794	0.0383552	0.402964	down
Tenm3	55.586	-0.806962	0.38997	0.0385185	0.403392	down
Gm36582	20.0158	-1.26007	0.609112	0.038574	0.403736	down
P2ry1	62.3292	0.66476	0.321624	0.0387452	0.404103	up
Ihh	8.11105	1.73069	0.83805	0.0389095	0.405105	up
Gad1os	19.1745	1.2681	0.614684	0.0391123	0.405792	up
Ankrd2	7.32849	1.81725	0.881204	0.0391851	NA	up
Amh	9.70461	1.66361	0.806794	0.0392078	0.406083	up
Nat8f3	37.0475	0.904509	0.438658	0.0392086	0.406083	up
A830018L16Rik	41.3499	0.899205	0.437117	0.0396743	0.409464	up
Inmt	9266.82	1.00246	0.487383	0.0397025	0.409464	up
Gsg1l	25.1748	1.17609	0.572107	0.0398096	0.409464	up
Mesp1	33.3104	1.37038	0.667004	0.0399241	0.410154	up
H2-M2	79.4601	0.774314	0.377039	0.0400078	0.410541	up
Ovol1	20.4113	0.978623	0.476914	0.0401705	0.411121	up
Igkv5-39	134.122	-1.69394	0.825653	0.0402047	0.411121	down
2610300M13Rik	36.9096	-1.09393	0.533407	0.0402827	0.411121	down
Slit1	7.71292	-1.67333	0.817328	0.0406267	NA	down
Slfn10-ps	17.089	-1.29888	0.634582	0.0406743	0.414041	down
Gm1968	12.9282	1.27705	0.624077	0.0407261	0.414132	up
Dnase1l2	56.2983	0.703136	0.343816	0.040846	0.414132	up
Tnfrsf14	226.051	0.596036	0.291539	0.0409097	0.414422	up
Cstdc4	35.6197	-1.27465	0.623675	0.0409761	0.414545	down
Gnal	49.2882	0.743246	0.363734	0.041015	0.414545	up
Klra3	15.69	1.43978	0.704646	0.0410263	0.414545	up
B3gnt9	461.881	-0.664785	0.325466	0.0410961	0.414643	down
L3mbtl1	6.74593	-1.93035	0.945608	0.0412127	NA	down
4930594M22Rik	11.1312	-1.25701	0.615866	0.0412469	0.414948	down
Mmp19	1162.71	-0.596638	0.292362	0.0412758	0.414948	down
Acrbp	85.9816	0.621993	0.305011	0.0414251	0.415979	up
Lrrn1	36.8781	-1.1864	0.582234	0.0415832	0.416159	down
Cd8a	146.365	0.696192	0.341972	0.0417686	0.417003	up
Sh3bgr	87.8748	0.581665	0.285784	0.041818	0.417003	up
Col26a1	20.8748	0.927384	0.45569	0.0418388	0.417003	up
Slc22a1	12.9822	1.27978	0.62895	0.0418718	0.417003	up
Mx2	148.905	0.589443	0.289762	0.0419281	0.417003	up
Pm20d1	82.0771	0.753632	0.370628	0.042013	0.41718	up
P4ha3	388.537	-1.30961	0.644149	0.0420444	0.417258	down
Mir3060	19.4785	1.03508	0.509644	0.0422572	0.418215	up
Arhgef37	84.4029	1.02901	0.506657	0.0422582	0.418215	up
Ccbe1	471.194	-0.690307	0.339992	0.0423197	0.41857	down
Msln	5484.17	-1.23263	0.607162	0.042341	0.41857	down
Tmem88b	26.3536	0.97544	0.480745	0.0424564	0.41877	up
Dgkb	29.9344	0.9531	0.469739	0.0424582	0.41877	up
Fsip1	59.1128	0.616262	0.303778	0.042493	0.41877	up
Cacna1g	48.975	-0.758414	0.374189	0.0426808	0.41877	down
Slc12a5	53.3562	0.858794	0.423764	0.0427047	0.41877	up
Tnfsf18	185.457	-1.9294	0.952805	0.042871	0.418877	down
Bpifa2	19.7912	1.23692	0.611393	0.0430617	0.418877	up
Igkc	14253.3	-0.95314	0.471471	0.0432144	0.418877	down
D830026I12Rik	128.694	0.585475	0.289635	0.0432361	0.418877	up
Bbof1	121.211	0.608039	0.300845	0.0432691	0.418877	up
Wnk2	33.7033	1.01309	0.501287	0.0432811	0.418877	up
Ccl24	40.0509	-2.36658	1.17116	0.0433085	0.418877	down
Hc	5202.62	1.28893	0.637939	0.0433361	0.418877	up
Acsl6	57.7602	-1.87746	0.930401	0.0436009	0.420053	down
Sprr1a	237.595	-0.65448	0.324472	0.0436887	0.420053	down
Wt1	157.065	-1.36055	0.674582	0.0437081	0.420053	down
Ms4a8a	250.297	-0.626608	0.310719	0.0437336	0.420053	down
Hmga2	56.6378	-2.05119	1.01737	0.0437829	0.420053	down
5330416C01Rik	3.62341	-2.69161	1.33512	0.0437995	NA	down
1700109H08Rik	40.7745	0.795994	0.394943	0.0438556	0.420053	up
Tecrl	24.8377	0.955744	0.474264	0.0438822	0.420053	up
Stra6	18.9204	-1.13373	0.562721	0.0439327	0.420085	down
Odad4	146.625	0.690486	0.342941	0.0440702	0.421126	up
Bend5	69.6127	0.64934	0.322834	0.0442857	0.421745	up
Caps2	43.2878	0.871638	0.43346	0.044338	0.421745	up
Acta1	16.53	-1.02414	0.509299	0.044339	0.421745	down
Kif20a	198.005	-0.572072	0.284528	0.0443679	0.421745	down
Aldh3a1	270.283	0.660146	0.328387	0.0444025	0.421745	up
Pla2g4f	107.092	0.688262	0.34243	0.0444378	0.421745	up
Mdfic2	1.68581	-4.16877	2.07514	0.044547	NA	down
Plcxd1	33.9118	0.760259	0.378501	0.0445793	0.42232	up
Gprasp2	28.3626	0.844093	0.420279	0.0445996	0.42232	up
Zscan2	91.6959	0.596849	0.297217	0.04463	0.42232	up
Fn3k	27.7344	0.982611	0.489414	0.0446718	0.42232	up
Itgb2l	52.2564	0.654194	0.325842	0.0446744	0.42232	up
Stab2	100.296	-0.607725	0.302794	0.0447438	0.422524	down
Nr1d2	1842.33	0.949847	0.473729	0.0449585	0.422589	up
Abcg3	95.7932	0.719378	0.358857	0.0450017	0.422589	up
Cfap61	132.007	0.68932	0.343865	0.0450031	0.422589	up
Lrp2bp	38.9322	0.786347	0.39227	0.045005	0.422589	up
Hmmr	172.904	-0.647663	0.323181	0.0450669	0.422589	down
Nfe2l3	66.9693	-0.587499	0.293224	0.0451149	0.422589	down
Zscan10	3.24489	-2.57965	1.28785	0.0451692	NA	down
Gm19680	30.9496	-0.807942	0.403457	0.0452259	0.422589	down
Lgals12	21.4704	1.0653	0.532243	0.0453349	0.4227	up
H2-M9	4.23028	-2.21811	1.1083	0.0453539	NA	down
Nudt11	54.7207	0.644267	0.321923	0.0453595	0.4227	up
Ppp1r1b	69.1629	0.798145	0.398912	0.0454134	0.4227	up
Tmc5	264.696	-0.654173	0.327011	0.0454503	0.4227	down
Gpc1	867.718	-0.601102	0.300722	0.0456229	0.4227	down
Mblac1	65.9209	-0.653463	0.326966	0.0456552	0.4227	down
Nrk	13.1382	-1.43523	0.71821	0.0456798	0.4227	down
a	5.693	-2.51806	1.26014	0.0456904	NA	down
Kcnab3	35.1218	-0.805086	0.403022	0.0457574	0.4227	down
Hapln1	57.7305	-0.747781	0.37444	0.0458181	0.4227	down
Gm26671	54.9287	0.783105	0.392182	0.0458479	0.4227	up
Adam7	15.4577	1.16532	0.583713	0.045892	0.4227	up
Kash5	50.7783	0.96318	0.482501	0.0459094	0.4227	up
Ikzf3	184.079	0.672132	0.336839	0.0459983	0.422814	up
Col5a1	6643.66	-1.08932	0.546074	0.046062	0.422963	down
D630024D03Rik	65.0831	0.671972	0.336955	0.0461248	0.423322	up
Lonrf3	71.7785	-0.723512	0.362884	0.0461756	0.423352	down
Glp1r	1649.9	0.62759	0.314855	0.046232	0.423575	up
Iglc3	165.589	1.56913	0.787269	0.0462475	0.423575	up
Gm14207	75.1122	0.679269	0.340859	0.046282	0.423673	up
B4galnt3	2.09525	-3.44698	1.73051	0.0463839	NA	down
Platr21	64.9639	0.621545	0.312071	0.0464068	0.423953	up
4930579K19Rik	17.0773	-1.03867	0.521537	0.0464193	0.423953	down
BC051537	1.37534	-3.87599	1.94653	0.0464554	NA	down
Ttc16	197.578	0.755755	0.380026	0.046735	0.425117	up
Spp2	3.20205	2.49038	1.25335	0.046925	NA	up
Sdsl	51.7166	-0.586195	0.29504	0.0469412	0.425762	down
Thbs2	710.116	-1.47337	0.741742	0.0469937	0.425781	down
Cd248	798.22	-1.12079	0.564471	0.0470816	0.426174	down
Slc35f4	1.67538	-4.16103	2.09783	0.0473128	NA	down
Alox12	179.854	0.582183	0.293614	0.0473881	0.427645	up
Ifi214	15.1475	1.71109	0.86325	0.0474622	0.427881	up
Baalc	26.9402	-1.03223	0.521013	0.0475699	0.427922	down
Klhl41	29.1414	1.166	0.588833	0.0476829	0.427922	up
E030013I19Rik	30.1698	0.851946	0.430497	0.0478177	0.427958	up
Smc2os	1.71655	3.49556	1.76676	0.0478714	NA	up
Gcnt4	76.6609	-1.16552	0.589261	0.0479362	0.427958	down
Myom2	117.636	1.81609	0.919148	0.0481725	0.428978	up
Gm14317	20.8585	0.943764	0.47793	0.0483035	0.428978	up
Dppa3	9.04604	-1.40863	0.714011	0.0485137	0.429697	down
Gm5425	39.3012	-0.704403	0.357118	0.0485562	0.429697	down
Tex35	3.61529	-2.62381	1.3307	0.048637	NA	down
Ly6d	247.699	0.590935	0.300076	0.0489204	0.43129	up
Gcsam	54.1269	0.79578	0.40461	0.0492084	0.432647	up
H2-Oa	87.4101	0.735356	0.374329	0.0494763	0.43268	up
Ibsp	8.56283	-2.05036	1.04506	0.0497668	0.434368	down
Tekt2	123.885	0.632631	0.322598	0.0498732	0.434529	up
