# Supplementary material for: Integrated analysis reveals the protective mechanism and therapeutic potential of hyperbaric oxygen against pulmonary fibrosis
Source: Genes Dis. 2022 Sep 5;10(3):1029–39. doi: 10.1016/j.gendis.2022.08.012 (PMC7614583; doi:10.1016/j.gendis.2022.08.012)
Supplement: Multimedia component 22 [file mmc22.xlsx]

## Sheet: up regulated gene enrichment
Table S21. GO enriched in bleomycin-challenged mice lungs exposed to HBO.
Column A contains Summary (the biological process that has the minimal P-value within the cluster) and Members (the other biological processes within the culster).
Columns B-D contain meta-data describing the terms.
Columns E and F contain the enrichment p-values and multi-test-corrected q-values.
Columns H & I enumerate the genes found in each enriched term.
GroupID	Category	Term	Description	LogP	Log(q-value)	InTerm_InList	Genes	Symbols
1_Summary	GO Cellular Components	GO:0043292	contractile fiber	-15.5593	-11.5003	35/236	11464,11472,11733,12373,13009,15464,17888,17896,17897,17898,17901,17930,20191,20192,20271,21393,21924,21954,22138,24131,26549,56642,59006,66106,68753,68760,93677,140781,228003,237560,241431,320129,320502,380698,433766,22437,213435,50525,71886,229474,16147,54137,17306,22410,64082,381339,100124433,17292,20423,207215,12425,12775,16518,16521,170484,170758,216033,234695,246133,384619,19888,24084,51938…	Actc1,Actn2,Ank1,Casq2,Csrp3,Hrc,Myh6,Myl4,Myl3,Myl7,Myl1,Myom2,Ryr2,Ryr3,Scn5a,Tcap,Tnnc1,Tnni3,Ttn,Ldb3,Itgb1bp2,Ankrd2,Myoz2,Smpx,Mybphl,Synpo2l,Lmod2,Myh7,Klhl41,Lrrc10,Xirp2,Grk3,Lmod3,Obscn,Trim63,Xirp1,Mylk3,Spag6l,2310002L09Rik,Fhdc1,Ihh,Acrbp,Sypl2,Wnt10b,Popdc2,Tmem182,Mir208b,Mesp1,Shh,Fbxo40,Cckar,Ccr7,Kcnj2,Kcnj5,Nphs2,Rac3,Ctnna3,Carmil2,Kcne2,Kash5,Rp1,Tekt2,Ccdc39,Septin1,Septin6,…
1_Member	GO Cellular Components	GO:0043292	contractile fiber	-15.5593	-11.5003	35/236	11464,11472,11733,12373,13009,15464,17888,17896,17897,17898,17901,17930,20191,20192,20271,21393,21924,21954,22138,24131,26549,56642,59006,66106,68753,68760,93677,140781,228003,237560,241431,320129,320502,380698,433766	Actc1,Actn2,Ank1,Casq2,Csrp3,Hrc,Myh6,Myl4,Myl3,Myl7,Myl1,Myom2,Ryr2,Ryr3,Scn5a,Tcap,Tnnc1,Tnni3,Ttn,Ldb3,Itgb1bp2,Ankrd2,Myoz2,Smpx,Mybphl,Synpo2l,Lmod2,Myh7,Klhl41,Lrrc10,Xirp2,Grk3,Lmod3,Obscn,Trim63
1_Member	GO Cellular Components	GO:0030016	myofibril	-15.5025	-11.5003	34/223	11464,11472,11733,12373,13009,15464,17888,17896,17897,17898,17901,17930,20191,20192,20271,21393,21924,21954,22138,24131,26549,56642,59006,66106,68753,68760,93677,140781,228003,237560,241431,320129,320502,380698	Actc1,Actn2,Ank1,Casq2,Csrp3,Hrc,Myh6,Myl4,Myl3,Myl7,Myl1,Myom2,Ryr2,Ryr3,Scn5a,Tcap,Tnnc1,Tnni3,Ttn,Ldb3,Itgb1bp2,Ankrd2,Myoz2,Smpx,Mybphl,Synpo2l,Lmod2,Myh7,Klhl41,Lrrc10,Xirp2,Grk3,Lmod3,Obscn
1_Member	GO Cellular Components	GO:0030017	sarcomere	-15.3698	-11.5003	32/198	11464,11472,11733,12373,13009,15464,17888,17896,17897,17898,17930,20191,20192,20271,21393,21924,21954,22138,24131,26549,56642,59006,66106,68760,93677,140781,228003,237560,241431,320129,320502,380698	Actc1,Actn2,Ank1,Casq2,Csrp3,Hrc,Myh6,Myl4,Myl3,Myl7,Myom2,Ryr2,Ryr3,Scn5a,Tcap,Tnnc1,Tnni3,Ttn,Ldb3,Itgb1bp2,Ankrd2,Myoz2,Smpx,Synpo2l,Lmod2,Myh7,Klhl41,Lrrc10,Xirp2,Grk3,Lmod3,Obscn
1_Member	GO Biological Processes	GO:0045214	sarcomere organization	-11.5645	-8.29705	14/42	11472,12373,13009,17888,17930,21393,22138,22437,24131,59006,68760,93677,213435,228003	Actn2,Casq2,Csrp3,Myh6,Myom2,Tcap,Ttn,Xirp1,Ldb3,Myoz2,Synpo2l,Lmod2,Mylk3,Klhl41
1_Member	GO Biological Processes	GO:0030239	myofibril assembly	-11.0857	-7.88514	16/63	11464,11472,12373,13009,17888,17930,21393,22138,22437,24131,59006,68760,93677,213435,228003,320502	Actc1,Actn2,Casq2,Csrp3,Myh6,Myom2,Tcap,Ttn,Xirp1,Ldb3,Myoz2,Synpo2l,Lmod2,Mylk3,Klhl41,Lmod3
1_Member	GO Biological Processes	GO:0055002	striated muscle cell development	-11.0857	-7.88514	16/63	11464,11472,12373,13009,17888,17930,21393,22138,22437,24131,59006,68760,93677,213435,228003,320502	Actc1,Actn2,Casq2,Csrp3,Myh6,Myom2,Tcap,Ttn,Xirp1,Ldb3,Myoz2,Synpo2l,Lmod2,Mylk3,Klhl41,Lmod3
1_Member	GO Cellular Components	GO:0031674	I band	-10.2559	-7.13969	22/144	11464,11472,11733,12373,13009,15464,17888,17897,20191,20192,20271,21393,22138,24131,26549,56642,59006,68760,140781,241431,320129,380698	Actc1,Actn2,Ank1,Casq2,Csrp3,Hrc,Myh6,Myl3,Ryr2,Ryr3,Scn5a,Tcap,Ttn,Ldb3,Itgb1bp2,Ankrd2,Myoz2,Synpo2l,Myh7,Xirp2,Grk3,Obscn
1_Member	GO Biological Processes	GO:0031032	actomyosin structure organization	-9.6756	-6.62999	19/113	11464,11472,12373,13009,17888,17930,21393,22138,22437,24131,50525,59006,68760,71886,93677,213435,228003,229474,320502	Actc1,Actn2,Casq2,Csrp3,Myh6,Myom2,Tcap,Ttn,Xirp1,Ldb3,Spag6l,Myoz2,Synpo2l,2310002L09Rik,Lmod2,Mylk3,Klhl41,Fhdc1,Lmod3
1_Member	GO Biological Processes	GO:0010927	cellular component assembly involved in morphogenesis	-9.0005	-6.05179	18/110	11464,11472,12373,13009,16147,17888,17930,21393,22138,22437,24131,54137,59006,68760,93677,213435,228003,320502	Actc1,Actn2,Casq2,Csrp3,Ihh,Myh6,Myom2,Tcap,Ttn,Xirp1,Ldb3,Acrbp,Myoz2,Synpo2l,Lmod2,Mylk3,Klhl41,Lmod3
1_Member	GO Cellular Components	GO:0030018	Z disc	-8.55259	-5.72446	19/131	11472,11733,12373,13009,15464,17888,20191,20192,20271,21393,22138,24131,26549,59006,68760,140781,241431,320129,380698	Actn2,Ank1,Casq2,Csrp3,Hrc,Myh6,Ryr2,Ryr3,Scn5a,Tcap,Ttn,Ldb3,Itgb1bp2,Myoz2,Synpo2l,Myh7,Xirp2,Grk3,Obscn
1_Member	GO Biological Processes	GO:0055001	muscle cell development	-8.1432	-5.32803	22/185	11464,11472,12373,13009,17306,17888,17930,21393,22138,22410,22437,24131,59006,64082,68760,93677,213435,228003,237560,320502,381339,100124433	Actc1,Actn2,Casq2,Csrp3,Sypl2,Myh6,Myom2,Tcap,Ttn,Wnt10b,Xirp1,Ldb3,Myoz2,Popdc2,Synpo2l,Lmod2,Mylk3,Klhl41,Lrrc10,Lmod3,Tmem182,Mir208b
1_Member	GO Biological Processes	GO:0051146	striated muscle cell differentiation	-6.50855	-3.98144	22/228	11464,11472,12373,13009,17292,17888,17930,20423,21393,22138,22410,22437,24131,59006,64082,68760,93677,213435,228003,237560,320502,381339	Actc1,Actn2,Casq2,Csrp3,Mesp1,Myh6,Myom2,Shh,Tcap,Ttn,Wnt10b,Xirp1,Ldb3,Myoz2,Popdc2,Synpo2l,Lmod2,Mylk3,Klhl41,Lrrc10,Lmod3,Tmem182
1_Member	GO Biological Processes	GO:0042692	muscle cell differentiation	-5.93968	-3.49613	25/306	11464,11472,12373,13009,17292,17306,17888,17930,20423,21393,22138,22410,22437,24131,59006,64082,68760,93677,207215,213435,228003,237560,320502,381339,100124433	Actc1,Actn2,Casq2,Csrp3,Mesp1,Sypl2,Myh6,Myom2,Shh,Tcap,Ttn,Wnt10b,Xirp1,Ldb3,Myoz2,Popdc2,Synpo2l,Lmod2,Fbxo40,Mylk3,Klhl41,Lrrc10,Lmod3,Tmem182,Mir208b
1_Member	GO Biological Processes	GO:0055013	cardiac muscle cell development	-4.6163	-2.37687	10/72	11464,11472,13009,17888,21393,22138,22437,64082,213435,237560	Actc1,Actn2,Csrp3,Myh6,Tcap,Ttn,Xirp1,Popdc2,Mylk3,Lrrc10
1_Member	GO Biological Processes	GO:0055006	cardiac cell development	-4.30918	-2.12985	10/78	11464,11472,13009,17888,21393,22138,22437,64082,213435,237560	Actc1,Actn2,Csrp3,Myh6,Tcap,Ttn,Xirp1,Popdc2,Mylk3,Lrrc10
1_Member	GO Biological Processes	GO:0030029	actin filament-based process	-4.05512	-1.92858	33/592	11464,11472,12373,12425,12775,13009,16518,16521,17888,17930,20191,20271,21393,22138,22437,24131,50525,59006,68760,71886,93677,140781,170484,170758,213435,216033,228003,229474,234695,241431,246133,320502,384619	Actc1,Actn2,Casq2,Cckar,Ccr7,Csrp3,Kcnj2,Kcnj5,Myh6,Myom2,Ryr2,Scn5a,Tcap,Ttn,Xirp1,Ldb3,Spag6l,Myoz2,Synpo2l,2310002L09Rik,Lmod2,Myh7,Nphs2,Rac3,Mylk3,Ctnna3,Klhl41,Fhdc1,Carmil2,Xirp2,Kcne2,Lmod3,Kash5
1_Member	GO Biological Processes	GO:0070925	organelle assembly	-3.89638	-1.81795	38/735	11464,11472,12373,13009,17888,17930,19888,21393,22138,22437,24084,24131,50525,51938,54137,54204,56526,59006,68760,71840,74407,75050,75556,76670,77945,93677,114602,212892,213402,213435,228003,229474,242253,320214,320502,381077,382571,384619	Actc1,Actn2,Casq2,Csrp3,Myh6,Myom2,Rp1,Tcap,Ttn,Xirp1,Tekt2,Ldb3,Spag6l,Ccdc39,Acrbp,Septin1,Septin6,Myoz2,Synpo2l,Tekt4,Odad4,Kif27,Cfap161,Cfap70,Rpgrip1,Lmod2,Zmynd10,Rsph4a,Armc2,Mylk3,Klhl41,Fhdc1,Dnai3,Cfap91,Lmod3,Ccdc78,Kcnf1,Kash5
1_Member	GO Biological Processes	GO:0055007	cardiac muscle cell differentiation	-3.75759	-1.71197	11/108	11464,11472,13009,17292,17888,21393,22138,22437,64082,213435,237560	Actc1,Actn2,Csrp3,Mesp1,Myh6,Tcap,Ttn,Xirp1,Popdc2,Mylk3,Lrrc10
1_Member	GO Biological Processes	GO:0097435	supramolecular fiber organization	-3.60814	-1.60193	29/522	11464,11472,12373,13009,17888,17930,19888,20423,21393,22138,22437,24131,50525,59006,68760,76757,81877,93677,94179,170758,213435,216033,228003,229474,234695,241431,320502,380842,384619	Actc1,Actn2,Casq2,Csrp3,Myh6,Myom2,Rp1,Shh,Tcap,Ttn,Xirp1,Ldb3,Spag6l,Myoz2,Synpo2l,Trdn,Tnxb,Lmod2,Krt23,Rac3,Mylk3,Ctnna3,Klhl41,Fhdc1,Carmil2,Xirp2,Lmod3,Stmnd1,Kash5
1_Member	GO Biological Processes	GO:0035051	cardiocyte differentiation	-3.28767	-1.34586	12/142	11464,11472,13009,13813,17292,17888,21393,22138,22437,64082,213435,237560	Actc1,Actn2,Csrp3,Eomes,Mesp1,Myh6,Tcap,Ttn,Xirp1,Popdc2,Mylk3,Lrrc10
1_Member	GO Molecular Functions	GO:0003779	actin binding	-3.2732	-1.3348	25/444	11472,13009,14525,14623,17888,17896,17897,17930,20617,21924,21954,22138,22437,24131,59006,67252,68760,93677,140781,216033,229474,237560,241431,320502,330938	Actn2,Csrp3,Gcsam,Gjb6,Myh6,Myl4,Myl3,Myom2,Snca,Tnnc1,Tnni3,Ttn,Xirp1,Ldb3,Myoz2,Cap2,Synpo2l,Lmod2,Myh7,Ctnna3,Fhdc1,Lrrc10,Xirp2,Lmod3,Dixdc1
1_Member	GO Biological Processes	GO:0140694	non-membrane-bounded organelle assembly	-3.07913	-1.18733	19/308	11464,11472,12373,13009,17888,17930,21393,22138,22437,24131,54204,59006,68760,93677,213435,228003,320502,381077,384619	Actc1,Actn2,Casq2,Csrp3,Myh6,Myom2,Tcap,Ttn,Xirp1,Ldb3,Septin1,Myoz2,Synpo2l,Lmod2,Mylk3,Klhl41,Lmod3,Ccdc78,Kash5
1_Member	GO Biological Processes	GO:0030036	actin cytoskeleton organization	-2.7675	-0.940684	27/536	11464,11472,12373,12425,12775,13009,17888,17930,21393,22138,22437,24131,50525,59006,68760,71886,93677,170484,170758,213435,216033,228003,229474,234695,241431,320502,384619	Actc1,Actn2,Casq2,Cckar,Ccr7,Csrp3,Myh6,Myom2,Tcap,Ttn,Xirp1,Ldb3,Spag6l,Myoz2,Synpo2l,2310002L09Rik,Lmod2,Nphs2,Rac3,Mylk3,Ctnna3,Klhl41,Fhdc1,Carmil2,Xirp2,Lmod3,Kash5
1_Member	GO Cellular Components	GO:0015629	actin cytoskeleton	-2.52716	-0.764841	25/503	11464,11472,14623,17888,17896,17897,17898,17901,20617,21924,21954,22138,22437,24131,56013,59006,68760,93677,140781,170758,213435,234695,241431,320502,626596	Actc1,Actn2,Gjb6,Myh6,Myl4,Myl3,Myl7,Myl1,Snca,Tnnc1,Tnni3,Ttn,Xirp1,Ldb3,Srcin1,Myoz2,Synpo2l,Lmod2,Myh7,Rac3,Mylk3,Carmil2,Xirp2,Lmod3,Rgs22
2_Summary	GO Biological Processes	GO:0014706	striated muscle tissue development	-14.2636	-10.5191	40/338	11464,11472,12180,13009,13813,14164,14183,17292,17888,17897,17898,18507,18509,18821,19662,20191,20423,20666,21393,21412,21924,21954,22138,22410,22437,22634,24053,56504,56642,57246,59006,64082,114142,140781,213435,217082,228003,237560,241431,320502,16147,12373,17306,17930,24131,68760,93677,207215,381339,100124433,13869,14462,17189,18166,20271,30878,51938,67888,74407,107586,242022,666794,11668,1398…	Actc1,Actn2,Smyd1,Csrp3,Eomes,Fgf1,Fgfr2,Mesp1,Myh6,Myl3,Myl7,Pax5,Pax7,Pln,Rbp4,Ryr2,Shh,Sox11,Tcap,Tcf21,Tnnc1,Tnni3,Ttn,Wnt10b,Xirp1,Plagl1,Sgcg,Srpk3,Ankrd2,Tbx20,Myoz2,Popdc2,Foxp2,Myh7,Mylk3,Hlf,Klhl41,Lrrc10,Xirp2,Lmod3,Ihh,Casq2,Sypl2,Myom2,Ldb3,Synpo2l,Lmod2,Fbxo40,Tmem182,Mir208b,Erbb4,Gata3,Mb,Npy1r,Scn5a,Apln,Ccdc39,Tmem100,Odad4,Ovol2,Frem2,Rbm24,Aldh1a1,Esr2,Spag6l,Nrarp,Carmil2
2_Member	GO Biological Processes	GO:0014706	striated muscle tissue development	-14.2636	-10.5191	40/338	11464,11472,12180,13009,13813,14164,14183,17292,17888,17897,17898,18507,18509,18821,19662,20191,20423,20666,21393,21412,21924,21954,22138,22410,22437,22634,24053,56504,56642,57246,59006,64082,114142,140781,213435,217082,228003,237560,241431,320502	Actc1,Actn2,Smyd1,Csrp3,Eomes,Fgf1,Fgfr2,Mesp1,Myh6,Myl3,Myl7,Pax5,Pax7,Pln,Rbp4,Ryr2,Shh,Sox11,Tcap,Tcf21,Tnnc1,Tnni3,Ttn,Wnt10b,Xirp1,Plagl1,Sgcg,Srpk3,Ankrd2,Tbx20,Myoz2,Popdc2,Foxp2,Myh7,Mylk3,Hlf,Klhl41,Lrrc10,Xirp2,Lmod3
2_Member	GO Biological Processes	GO:0060537	muscle tissue development	-14.0323	-10.3846	41/360	11464,11472,12180,13009,13813,14164,14183,16147,17292,17888,17897,17898,18507,18509,18821,19662,20191,20423,20666,21393,21412,21924,21954,22138,22410,22437,22634,24053,56504,56642,57246,59006,64082,114142,140781,213435,217082,228003,237560,241431,320502	Actc1,Actn2,Smyd1,Csrp3,Eomes,Fgf1,Fgfr2,Ihh,Mesp1,Myh6,Myl3,Myl7,Pax5,Pax7,Pln,Rbp4,Ryr2,Shh,Sox11,Tcap,Tcf21,Tnnc1,Tnni3,Ttn,Wnt10b,Xirp1,Plagl1,Sgcg,Srpk3,Ankrd2,Tbx20,Myoz2,Popdc2,Foxp2,Myh7,Mylk3,Hlf,Klhl41,Lrrc10,Xirp2,Lmod3
2_Member	GO Biological Processes	GO:0061061	muscle structure development	-10.412	-7.26945	44/524	11464,11472,12180,12373,13009,13813,14183,17292,17306,17888,17897,17930,18507,18509,20191,20423,20666,21393,21412,21924,21954,22138,22410,22437,22634,24131,56504,56642,57246,59006,64082,68760,93677,114142,140781,207215,213435,217082,228003,237560,241431,320502,381339,100124433	Actc1,Actn2,Smyd1,Casq2,Csrp3,Eomes,Fgfr2,Mesp1,Sypl2,Myh6,Myl3,Myom2,Pax5,Pax7,Ryr2,Shh,Sox11,Tcap,Tcf21,Tnnc1,Tnni3,Ttn,Wnt10b,Xirp1,Plagl1,Ldb3,Srpk3,Ankrd2,Tbx20,Myoz2,Popdc2,Synpo2l,Lmod2,Foxp2,Myh7,Fbxo40,Mylk3,Hlf,Klhl41,Lrrc10,Xirp2,Lmod3,Tmem182,Mir208b
2_Member	GO Biological Processes	GO:0048738	cardiac muscle tissue development	-8.90746	-5.97579	24/200	11464,11472,13009,14164,14183,17292,17888,17897,17898,18821,19662,20191,21393,21924,21954,22138,22437,24053,57246,64082,140781,213435,237560,241431	Actc1,Actn2,Csrp3,Fgf1,Fgfr2,Mesp1,Myh6,Myl3,Myl7,Pln,Rbp4,Ryr2,Tcap,Tnnc1,Tnni3,Ttn,Xirp1,Sgcg,Tbx20,Popdc2,Myh7,Mylk3,Lrrc10,Xirp2
2_Member	GO Biological Processes	GO:0007507	heart development	-8.79944	-5.88416	44/589	11464,11472,12180,13009,13813,13869,14164,14183,14462,16147,17189,17292,17306,17888,17897,17898,18166,18821,19662,20191,20271,20423,20666,21393,21924,21954,22138,22437,24053,24131,30878,51938,57246,64082,67888,68760,74407,107586,140781,213435,237560,241431,242022,666794	Actc1,Actn2,Smyd1,Csrp3,Eomes,Erbb4,Fgf1,Fgfr2,Gata3,Ihh,Mb,Mesp1,Sypl2,Myh6,Myl3,Myl7,Npy1r,Pln,Rbp4,Ryr2,Scn5a,Shh,Sox11,Tcap,Tnnc1,Tnni3,Ttn,Xirp1,Sgcg,Ldb3,Apln,Ccdc39,Tbx20,Popdc2,Tmem100,Synpo2l,Odad4,Ovol2,Myh7,Mylk3,Lrrc10,Xirp2,Frem2,Rbm24
2_Member	GO Biological Processes	GO:0007517	muscle organ development	-8.67349	-5.80683	29/292	11464,12180,13009,13813,14183,17888,17897,18507,18509,20191,20666,21393,21412,21924,21954,22138,22410,22634,56504,56642,57246,59006,64082,114142,140781,217082,228003,241431,320502	Actc1,Smyd1,Csrp3,Eomes,Fgfr2,Myh6,Myl3,Pax5,Pax7,Ryr2,Sox11,Tcap,Tcf21,Tnnc1,Tnni3,Ttn,Wnt10b,Plagl1,Srpk3,Ankrd2,Tbx20,Myoz2,Popdc2,Foxp2,Myh7,Hlf,Klhl41,Xirp2,Lmod3
2_Member	GO Biological Processes	GO:0055008	cardiac muscle tissue morphogenesis	-6.36183	-3.86644	12/71	11464,14183,17888,17897,20191,21393,21924,21954,22138,57246,140781,241431	Actc1,Fgfr2,Myh6,Myl3,Ryr2,Tcap,Tnnc1,Tnni3,Ttn,Tbx20,Myh7,Xirp2
2_Member	GO Biological Processes	GO:0060415	muscle tissue morphogenesis	-6.31838	-3.82907	13/85	11464,14183,17888,17897,18509,20191,21393,21924,21954,22138,57246,140781,241431	Actc1,Fgfr2,Myh6,Myl3,Pax7,Ryr2,Tcap,Tnnc1,Tnni3,Ttn,Tbx20,Myh7,Xirp2
2_Member	GO Biological Processes	GO:0003007	heart morphogenesis	-6.15242	-3.68084	24/278	11464,14183,14462,16147,17292,17888,17897,18166,19662,20191,20423,20666,21393,21924,21954,22138,22437,51938,57246,67888,68760,107586,140781,241431	Actc1,Fgfr2,Gata3,Ihh,Mesp1,Myh6,Myl3,Npy1r,Rbp4,Ryr2,Shh,Sox11,Tcap,Tnnc1,Tnni3,Ttn,Xirp1,Ccdc39,Tbx20,Tmem100,Synpo2l,Ovol2,Myh7,Xirp2
2_Member	GO Biological Processes	GO:0048644	muscle organ morphogenesis	-5.85888	-3.42605	13/93	11464,14183,17888,17897,18509,20191,21393,21924,21954,22138,57246,140781,241431	Actc1,Fgfr2,Myh6,Myl3,Pax7,Ryr2,Tcap,Tnnc1,Tnni3,Ttn,Tbx20,Myh7,Xirp2
2_Member	GO Biological Processes	GO:0003208	cardiac ventricle morphogenesis	-4.92516	-2.65406	11/81	14183,14462,17292,17888,17897,20191,20666,21924,21954,57246,140781	Fgfr2,Gata3,Mesp1,Myh6,Myl3,Ryr2,Sox11,Tnnc1,Tnni3,Tbx20,Myh7
2_Member	GO Biological Processes	GO:0003231	cardiac ventricle development	-3.62214	-1.61395	13/150	14183,14462,17292,17888,17897,20191,20271,20666,21924,21954,57246,140781,241431	Fgfr2,Gata3,Mesp1,Myh6,Myl3,Ryr2,Scn5a,Sox11,Tnnc1,Tnni3,Tbx20,Myh7,Xirp2
2_Member	GO Biological Processes	GO:0003206	cardiac chamber morphogenesis	-3.59372	-1.5895	13/151	14183,14462,17292,17888,17897,19662,20191,20666,21924,21954,57246,107586,140781	Fgfr2,Gata3,Mesp1,Myh6,Myl3,Rbp4,Ryr2,Sox11,Tnnc1,Tnni3,Tbx20,Ovol2,Myh7
2_Member	GO Biological Processes	GO:0003205	cardiac chamber development	-3.42392	-1.44812	15/199	14183,14462,17292,17888,17897,19662,20191,20271,20666,21924,21954,57246,107586,140781,241431	Fgfr2,Gata3,Mesp1,Myh6,Myl3,Rbp4,Ryr2,Scn5a,Sox11,Tnnc1,Tnni3,Tbx20,Ovol2,Myh7,Xirp2
2_Member	GO Biological Processes	GO:0055010	ventricular cardiac muscle tissue morphogenesis	-3.15721	-1.2546	7/55	14183,17888,17897,20191,21924,21954,140781	Fgfr2,Myh6,Myl3,Ryr2,Tnnc1,Tnni3,Myh7
2_Member	GO Biological Processes	GO:0048729	tissue morphogenesis	-2.87798	-1.02233	31/635	11464,11668,13813,13869,13983,14164,14183,14462,16147,17292,17888,17897,18509,20191,20423,20666,21393,21412,21924,21954,22138,50525,51938,57246,67122,67888,107586,140781,234695,241431,242022	Actc1,Aldh1a1,Eomes,Erbb4,Esr2,Fgf1,Fgfr2,Gata3,Ihh,Mesp1,Myh6,Myl3,Pax7,Ryr2,Shh,Sox11,Tcap,Tcf21,Tnnc1,Tnni3,Ttn,Spag6l,Ccdc39,Tbx20,Nrarp,Tmem100,Ovol2,Myh7,Carmil2,Xirp2,Frem2
2_Member	GO Biological Processes	GO:0003229	ventricular cardiac muscle tissue development	-2.72307	-0.910448	7/65	14183,17888,17897,20191,21924,21954,140781	Fgfr2,Myh6,Myl3,Ryr2,Tnnc1,Tnni3,Myh7
3_Summary	GO Biological Processes	GO:0003012	muscle system process	-12.4991	-8.93064	32/249	11464,11472,12373,13009,13616,16518,16521,17888,17896,17897,17901,17930,18166,18441,20191,20192,20271,21393,21924,21954,22138,56012,57246,59006,66277,93677,140781,246133,320502,381077,433766,100124433,17898,24053,76757,18821,12290,14652,15464,30878,64082,70008,98660,192775,216033,435766,11556,12638,13983,18436,20517,27405,213435,232156,237038,56508,66402,67888,69642,72962,106393,110880,116838,241…	Actc1,Actn2,Casq2,Csrp3,Edn3,Kcnj2,Kcnj5,Myh6,Myl4,Myl3,Myl1,Myom2,Npy1r,P2ry1,Ryr2,Ryr3,Scn5a,Tcap,Tnnc1,Tnni3,Ttn,Pgam2,Tbx20,Myoz2,Klf15,Lmod2,Myh7,Kcne2,Lmod3,Ccdc78,Trim63,Mir208b,Myl7,Sgcg,Trdn,Pln,Cacna1e,Glp1r,Hrc,Apln,Popdc2,Ace2,Atp1a2,Kcnh6,Ctnna3,Tnni3k,Adrb3,Cftr,Esr2,P2rx1,Slc22a1,Abcg3,Mylk3,Slc4a5,Nox1,Rapgef4,Sln,Tmem100,Mlip,Tymp,Srl,Scn4a,Rims2,Prkag3,Neto1,Xirp1,Obscn,Stap1,Sy…
3_Member	GO Biological Processes	GO:0003012	muscle system process	-12.4991	-8.93064	32/249	11464,11472,12373,13009,13616,16518,16521,17888,17896,17897,17901,17930,18166,18441,20191,20192,20271,21393,21924,21954,22138,56012,57246,59006,66277,93677,140781,246133,320502,381077,433766,100124433	Actc1,Actn2,Casq2,Csrp3,Edn3,Kcnj2,Kcnj5,Myh6,Myl4,Myl3,Myl1,Myom2,Npy1r,P2ry1,Ryr2,Ryr3,Scn5a,Tcap,Tnnc1,Tnni3,Ttn,Pgam2,Tbx20,Myoz2,Klf15,Lmod2,Myh7,Kcne2,Lmod3,Ccdc78,Trim63,Mir208b
3_Member	GO Biological Processes	GO:0060047	heart contraction	-12.4157	-8.91418	20/91	11464,12373,13009,16518,16521,17888,17896,17897,17898,17901,20191,20271,21393,21924,21954,22138,24053,76757,140781,246133	Actc1,Casq2,Csrp3,Kcnj2,Kcnj5,Myh6,Myl4,Myl3,Myl7,Myl1,Ryr2,Scn5a,Tcap,Tnnc1,Tnni3,Ttn,Sgcg,Trdn,Myh7,Kcne2
3_Member	GO Biological Processes	GO:0006936	muscle contraction	-12.3157	-8.87213	28/193	11464,11472,12373,13009,13616,16518,16521,17888,17896,17897,17901,17930,18166,20191,20192,20271,21393,21924,21954,22138,56012,57246,93677,140781,246133,320502,381077,433766	Actc1,Actn2,Casq2,Csrp3,Edn3,Kcnj2,Kcnj5,Myh6,Myl4,Myl3,Myl1,Myom2,Npy1r,Ryr2,Ryr3,Scn5a,Tcap,Tnnc1,Tnni3,Ttn,Pgam2,Tbx20,Lmod2,Myh7,Kcne2,Lmod3,Ccdc78,Trim63
3_Member	GO Biological Processes	GO:0003015	heart process	-12.1498	-8.75737	21/105	11464,12373,13009,16518,16521,17888,17896,17897,17898,17901,18821,20191,20271,21393,21924,21954,22138,24053,76757,140781,246133	Actc1,Casq2,Csrp3,Kcnj2,Kcnj5,Myh6,Myl4,Myl3,Myl7,Myl1,Pln,Ryr2,Scn5a,Tcap,Tnnc1,Tnni3,Ttn,Sgcg,Trdn,Myh7,Kcne2
3_Member	GO Biological Processes	GO:0006941	striated muscle contraction	-11.8981	-8.55144	21/108	11464,12373,13009,16518,16521,17888,17896,17897,17901,20191,20192,20271,21393,21924,21954,22138,56012,140781,246133,320502,381077	Actc1,Casq2,Csrp3,Kcnj2,Kcnj5,Myh6,Myl4,Myl3,Myl1,Ryr2,Ryr3,Scn5a,Tcap,Tnnc1,Tnni3,Ttn,Pgam2,Myh7,Kcne2,Lmod3,Ccdc78
3_Member	GO Biological Processes	GO:0060048	cardiac muscle contraction	-10.8761	-7.70559	17/75	11464,12373,13009,16518,16521,17888,17896,17897,17901,20191,20271,21393,21924,21954,22138,140781,246133	Actc1,Casq2,Csrp3,Kcnj2,Kcnj5,Myh6,Myl4,Myl3,Myl1,Ryr2,Scn5a,Tcap,Tnnc1,Tnni3,Ttn,Myh7,Kcne2
3_Member	GO Biological Processes	GO:0008016	regulation of heart contraction	-9.17907	-6.17901	24/194	12290,12373,13009,13616,14652,15464,16518,16521,17888,17896,17897,18821,20191,20271,21954,30878,64082,70008,98660,140781,192775,216033,246133,435766	Cacna1e,Casq2,Csrp3,Edn3,Glp1r,Hrc,Kcnj2,Kcnj5,Myh6,Myl4,Myl3,Pln,Ryr2,Scn5a,Tnni3,Apln,Popdc2,Ace2,Atp1a2,Myh7,Kcnh6,Ctnna3,Kcne2,Tnni3k
3_Member	GO Biological Processes	GO:0003013	circulatory system process	-8.70347	-5.81923	38/466	11464,11556,12373,12638,13009,13616,13983,14652,16518,16521,17888,17896,17897,17898,17901,18166,18436,18441,18821,20191,20271,20517,21393,21924,21954,22138,24053,27405,30878,57246,70008,76757,98660,140781,213435,232156,237038,246133	Actc1,Adrb3,Casq2,Cftr,Csrp3,Edn3,Esr2,Glp1r,Kcnj2,Kcnj5,Myh6,Myl4,Myl3,Myl7,Myl1,Npy1r,P2rx1,P2ry1,Pln,Ryr2,Scn5a,Slc22a1,Tcap,Tnnc1,Tnni3,Ttn,Sgcg,Abcg3,Apln,Tbx20,Ace2,Trdn,Atp1a2,Myh7,Mylk3,Slc4a5,Nox1,Kcne2
3_Member	GO Biological Processes	GO:0002027	regulation of heart rate	-8.02275	-5.24431	17/112	12290,12373,13616,15464,16518,16521,17888,18821,20191,20271,30878,64082,140781,192775,216033,246133,435766	Cacna1e,Casq2,Edn3,Hrc,Kcnj2,Kcnj5,Myh6,Pln,Ryr2,Scn5a,Apln,Popdc2,Myh7,Kcnh6,Ctnna3,Kcne2,Tnni3k
3_Member	GO Biological Processes	GO:0008015	blood circulation	-7.9363	-5.18072	35/434	11464,11556,12373,12638,13009,13616,13983,14652,16518,16521,17888,17896,17897,17898,17901,18166,18436,18441,20191,20271,21393,21924,21954,22138,24053,30878,57246,70008,76757,98660,140781,213435,232156,237038,246133	Actc1,Adrb3,Casq2,Cftr,Csrp3,Edn3,Esr2,Glp1r,Kcnj2,Kcnj5,Myh6,Myl4,Myl3,Myl7,Myl1,Npy1r,P2rx1,P2ry1,Ryr2,Scn5a,Tcap,Tnnc1,Tnni3,Ttn,Sgcg,Apln,Tbx20,Ace2,Trdn,Atp1a2,Myh7,Mylk3,Slc4a5,Nox1,Kcne2
3_Member	GO Biological Processes	GO:1903522	regulation of blood circulation	-7.79703	-5.05663	26/263	12290,12373,13009,13616,14652,15464,16518,16521,17888,17896,17897,18166,18436,18821,20191,20271,21954,30878,64082,70008,98660,140781,192775,216033,246133,435766	Cacna1e,Casq2,Csrp3,Edn3,Glp1r,Hrc,Kcnj2,Kcnj5,Myh6,Myl4,Myl3,Npy1r,P2rx1,Pln,Ryr2,Scn5a,Tnni3,Apln,Popdc2,Ace2,Atp1a2,Myh7,Kcnh6,Ctnna3,Kcne2,Tnni3k
3_Member	GO Biological Processes	GO:0002026	regulation of the force of heart contraction	-7.04275	-4.45198	9/31	13009,17888,17896,17897,18821,20191,30878,98660,140781	Csrp3,Myh6,Myl4,Myl3,Pln,Ryr2,Apln,Atp1a2,Myh7
3_Member	GO Biological Processes	GO:0044057	regulation of system process	-5.50657	-3.11416	39/645	12290,12373,13009,13616,14652,15464,16518,16521,17888,17896,17897,18166,18436,18821,20191,20271,21924,21954,22138,30878,56508,64082,66402,67888,69642,70008,72962,98660,106393,110880,116838,140781,192775,216033,241113,246133,246317,433766,435766	Cacna1e,Casq2,Csrp3,Edn3,Glp1r,Hrc,Kcnj2,Kcnj5,Myh6,Myl4,Myl3,Npy1r,P2rx1,Pln,Ryr2,Scn5a,Tnnc1,Tnni3,Ttn,Apln,Rapgef4,Popdc2,Sln,Tmem100,Mlip,Ace2,Tymp,Atp1a2,Srl,Scn4a,Rims2,Myh7,Kcnh6,Ctnna3,Prkag3,Kcne2,Neto1,Trim63,Tnni3k
3_Member	GO Biological Processes	GO:0006942	regulation of striated muscle contraction	-5.33891	-2.98139	12/88	12373,16518,17897,18821,20191,20271,21954,70008,98660,110880,140781,216033	Casq2,Kcnj2,Myl3,Pln,Ryr2,Scn5a,Tnni3,Ace2,Atp1a2,Scn4a,Myh7,Ctnna3
3_Member	GO Biological Processes	GO:0090257	regulation of muscle system process	-5.1397	-2.81424	21/255	12373,15464,16518,17897,18436,18821,20191,20271,21924,21954,22138,66402,69642,70008,98660,106393,110880,140781,216033,241113,433766	Casq2,Hrc,Kcnj2,Myl3,P2rx1,Pln,Ryr2,Scn5a,Tnnc1,Tnni3,Ttn,Sln,Mlip,Ace2,Atp1a2,Srl,Scn4a,Myh7,Ctnna3,Prkag3,Trim63
3_Member	GO Biological Processes	GO:1903115	regulation of actin filament-based movement	-4.52307	-2.30353	8/46	12373,16518,18821,20191,20271,21924,98660,216033	Casq2,Kcnj2,Pln,Ryr2,Scn5a,Tnnc1,Atp1a2,Ctnna3
3_Member	GO Biological Processes	GO:0086004	regulation of cardiac muscle cell contraction	-4.19034	-2.03403	7/38	12373,16518,18821,20191,20271,98660,216033	Casq2,Kcnj2,Pln,Ryr2,Scn5a,Atp1a2,Ctnna3
3_Member	GO Biological Processes	GO:0055117	regulation of cardiac muscle contraction	-3.89508	-1.81795	9/71	12373,16518,18821,20191,20271,21954,70008,98660,216033	Casq2,Kcnj2,Pln,Ryr2,Scn5a,Tnni3,Ace2,Atp1a2,Ctnna3
3_Member	GO Biological Processes	GO:0006937	regulation of muscle contraction	-3.78706	-1.73045	14/164	12373,16518,17897,18436,18821,20191,20271,21924,21954,70008,98660,110880,140781,216033	Casq2,Kcnj2,Myl3,P2rx1,Pln,Ryr2,Scn5a,Tnnc1,Tnni3,Ace2,Atp1a2,Scn4a,Myh7,Ctnna3
3_Member	GO Cellular Components	GO:0014704	intercalated disc	-2.044	-0.408312	6/66	16518,20271,22437,98660,216033,380698	Kcnj2,Scn5a,Xirp1,Atp1a2,Ctnna3,Obscn
3_Member	GO Biological Processes	GO:0032970	regulation of actin filament-based process	-2.0124	-0.389205	20/413	11472,12373,13009,16518,18821,20191,20271,21924,56792,68760,93675,93677,98660,170758,213435,216033,234695,242253,320502,330938	Actn2,Casq2,Csrp3,Kcnj2,Pln,Ryr2,Scn5a,Tnnc1,Stap1,Synpo2l,Clec2i,Lmod2,Atp1a2,Rac3,Mylk3,Ctnna3,Carmil2,Dnai3,Lmod3,Dixdc1
4_Summary	GO Cellular Components	GO:0009897	external side of plasma membrane	-11.8064	-8.50117	53/656	11872,12145,12478,12481,12482,12518,12525,12766,12775,12902,14126,14128,14256,14723,14990,15015,15018,15985,16199,16519,16521,16627,16635,16638,16642,16643,16847,17059,17480,18436,23832,27007,69169,74603,80782,93675,110557,110558,110787,170776,170786,208154,225825,230979,243655,244233,244234,246278,252837,320407,380797,546644,100125263,56072,56760,110639,232414,243958,271786	Art2b,Cxcr5,Cd19,Cd2,Ms4a1,Cd79a,Cd8a,Cxcr3,Ccr7,Cr2,Ms4a2,Fcer2a,Flt3l,Gp1ba,H2-M2,H2-Q4,H2-Q7,Cd79b,Il9r,Kcnj3,Kcnj5,Klra1,Klra4,Klra7,Klrc2,Klrd1,Lepr,Klrb1c,Mpl,P2rx1,Xcr1,Klrk1,Fcmr,Cd200r3,Klrb1b,Clec2i,H2-Q6,H2-Q9,Iglc3,Cd209c,Cd209a,Btla,Cd226,Tnfrsf14,Klre1,Scart1,Scart2,Cd207,Ackr4,Klri2,Ighd,Ly6g,Trbc2,Lgals12,Clec1b,Prps2,Clec9a,Siglecg,Galnt13
4_Member	GO Cellular Components	GO:0009897	external side of plasma membrane	-11.8064	-8.50117	53/656	11872,12145,12478,12481,12482,12518,12525,12766,12775,12902,14126,14128,14256,14723,14990,15015,15018,15985,16199,16519,16521,16627,16635,16638,16642,16643,16847,17059,17480,18436,23832,27007,69169,74603,80782,93675,110557,110558,110787,170776,170786,208154,225825,230979,243655,244233,244234,246278,252837,320407,380797,546644,100125263	Art2b,Cxcr5,Cd19,Cd2,Ms4a1,Cd79a,Cd8a,Cxcr3,Ccr7,Cr2,Ms4a2,Fcer2a,Flt3l,Gp1ba,H2-M2,H2-Q4,H2-Q7,Cd79b,Il9r,Kcnj3,Kcnj5,Klra1,Klra4,Klra7,Klrc2,Klrd1,Lepr,Klrb1c,Mpl,P2rx1,Xcr1,Klrk1,Fcmr,Cd200r3,Klrb1b,Clec2i,H2-Q6,H2-Q9,Iglc3,Cd209c,Cd209a,Btla,Cd226,Tnfrsf14,Klre1,Scart1,Scart2,Cd207,Ackr4,Klri2,Ighd,Ly6g,Trbc2
4_Member	GO Molecular Functions	GO:0030246	carbohydrate binding	-4.13135	-1.98611	20/276	14128,16627,16635,16638,16643,17059,27007,56072,56760,80782,93675,110639,170776,170786,232414,243655,243958,246278,271786,320407	Fcer2a,Klra1,Klra4,Klra7,Klrd1,Klrb1c,Klrk1,Lgals12,Clec1b,Klrb1b,Clec2i,Prps2,Cd209c,Cd209a,Clec9a,Klre1,Siglecg,Cd207,Galnt13,Klri2
5_Summary	GO Biological Processes	GO:0006874	cellular calcium ion homeostasis	-9.6831	-6.62999	40/470	11941,11979,12145,12373,12425,12478,12482,12766,12775,13009,13616,14652,14723,15464,17306,18166,18436,18441,18821,19220,20191,20192,20304,20617,21954,23832,53313,54368,65086,68460,74011,76757,78826,83408,98660,231252,233081,239556,246788,252837,20271,12638,57138,94229,232156,237038,270035,11733,23831,58805,66277,67800,217166,12290,17863,23844,66402,106393,329954	Atp2b2,Atp7b,Cxcr5,Casq2,Cckar,Cd19,Ms4a1,Cxcr3,Ccr7,Csrp3,Edn3,Glp1r,Gp1ba,Hrc,Sypl2,Npy1r,P2rx1,P2ry1,Pln,Ptgfr,Ryr2,Ryr3,Ccl5,Snca,Tnni3,Xcr1,Atp2a3,Gp9,Lpar3,Dhrs7c,Slc25a27,Trdn,P2ry10,Gimap3,Atp1a2,Chrna9,Ffar1,Cacna1i,Trpv3,Ackr4,Scn5a,Cftr,Slc12a5,Slc4a10,Slc4a5,Nox1,Letm2,Ank1,Car14,Mlxipl,Klf15,Dgat2,Nr1d1,Cacna1e,Myb,Clca1,Sln,Srl,Catsper4
5_Member	GO Biological Processes	GO:0006874	cellular calcium ion homeostasis	-9.6831	-6.62999	40/470	11941,11979,12145,12373,12425,12478,12482,12766,12775,13009,13616,14652,14723,15464,17306,18166,18436,18441,18821,19220,20191,20192,20304,20617,21954,23832,53313,54368,65086,68460,74011,76757,78826,83408,98660,231252,233081,239556,246788,252837	Atp2b2,Atp7b,Cxcr5,Casq2,Cckar,Cd19,Ms4a1,Cxcr3,Ccr7,Csrp3,Edn3,Glp1r,Gp1ba,Hrc,Sypl2,Npy1r,P2rx1,P2ry1,Pln,Ptgfr,Ryr2,Ryr3,Ccl5,Snca,Tnni3,Xcr1,Atp2a3,Gp9,Lpar3,Dhrs7c,Slc25a27,Trdn,P2ry10,Gimap3,Atp1a2,Chrna9,Ffar1,Cacna1i,Trpv3,Ackr4
5_Member	GO Biological Processes	GO:0055074	calcium ion homeostasis	-9.47501	-6.45058	41/498	11941,11979,12145,12373,12425,12478,12482,12766,12775,13009,13616,14652,14723,15464,17306,18166,18436,18441,18821,19220,20191,20192,20271,20304,20617,21954,23832,53313,54368,65086,68460,74011,76757,78826,83408,98660,231252,233081,239556,246788,252837	Atp2b2,Atp7b,Cxcr5,Casq2,Cckar,Cd19,Ms4a1,Cxcr3,Ccr7,Csrp3,Edn3,Glp1r,Gp1ba,Hrc,Sypl2,Npy1r,P2rx1,P2ry1,Pln,Ptgfr,Ryr2,Ryr3,Scn5a,Ccl5,Snca,Tnni3,Xcr1,Atp2a3,Gp9,Lpar3,Dhrs7c,Slc25a27,Trdn,P2ry10,Gimap3,Atp1a2,Chrna9,Ffar1,Cacna1i,Trpv3,Ackr4
5_Member	GO Biological Processes	GO:0072503	cellular divalent inorganic cation homeostasis	-9.0191	-6.05266	40/495	11941,11979,12145,12373,12425,12478,12482,12766,12775,13009,13616,14652,14723,15464,17306,18166,18436,18441,18821,19220,20191,20192,20304,20617,21954,23832,53313,54368,65086,68460,74011,76757,78826,83408,98660,231252,233081,239556,246788,252837	Atp2b2,Atp7b,Cxcr5,Casq2,Cckar,Cd19,Ms4a1,Cxcr3,Ccr7,Csrp3,Edn3,Glp1r,Gp1ba,Hrc,Sypl2,Npy1r,P2rx1,P2ry1,Pln,Ptgfr,Ryr2,Ryr3,Ccl5,Snca,Tnni3,Xcr1,Atp2a3,Gp9,Lpar3,Dhrs7c,Slc25a27,Trdn,P2ry10,Gimap3,Atp1a2,Chrna9,Ffar1,Cacna1i,Trpv3,Ackr4
5_Member	GO Biological Processes	GO:0072507	divalent inorganic cation homeostasis	-8.64833	-5.80683	41/531	11941,11979,12145,12373,12425,12478,12482,12766,12775,13009,13616,14652,14723,15464,17306,18166,18436,18441,18821,19220,20191,20192,20271,20304,20617,21954,23832,53313,54368,65086,68460,74011,76757,78826,83408,98660,231252,233081,239556,246788,252837	Atp2b2,Atp7b,Cxcr5,Casq2,Cckar,Cd19,Ms4a1,Cxcr3,Ccr7,Csrp3,Edn3,Glp1r,Gp1ba,Hrc,Sypl2,Npy1r,P2rx1,P2ry1,Pln,Ptgfr,Ryr2,Ryr3,Scn5a,Ccl5,Snca,Tnni3,Xcr1,Atp2a3,Gp9,Lpar3,Dhrs7c,Slc25a27,Trdn,P2ry10,Gimap3,Atp1a2,Chrna9,Ffar1,Cacna1i,Trpv3,Ackr4
5_Member	GO Biological Processes	GO:0030003	cellular cation homeostasis	-8.10529	-5.30271	46/666	11941,11979,12145,12373,12425,12478,12482,12638,12766,12775,13009,13616,14652,14723,15464,17306,18166,18436,18441,18821,19220,20191,20192,20304,20617,21954,23832,53313,54368,57138,65086,68460,74011,76757,78826,83408,94229,98660,231252,232156,233081,237038,239556,246788,252837,270035	Atp2b2,Atp7b,Cxcr5,Casq2,Cckar,Cd19,Ms4a1,Cftr,Cxcr3,Ccr7,Csrp3,Edn3,Glp1r,Gp1ba,Hrc,Sypl2,Npy1r,P2rx1,P2ry1,Pln,Ptgfr,Ryr2,Ryr3,Ccl5,Snca,Tnni3,Xcr1,Atp2a3,Gp9,Slc12a5,Lpar3,Dhrs7c,Slc25a27,Trdn,P2ry10,Gimap3,Slc4a10,Atp1a2,Chrna9,Slc4a5,Ffar1,Nox1,Cacna1i,Trpv3,Ackr4,Letm2
5_Member	GO Biological Processes	GO:0006873	cellular ion homeostasis	-7.79018	-5.05663	46/682	11941,11979,12145,12373,12425,12478,12482,12638,12766,12775,13009,13616,14652,14723,15464,17306,18166,18436,18441,18821,19220,20191,20192,20304,20617,21954,23832,53313,54368,57138,65086,68460,74011,76757,78826,83408,94229,98660,231252,232156,233081,237038,239556,246788,252837,270035	Atp2b2,Atp7b,Cxcr5,Casq2,Cckar,Cd19,Ms4a1,Cftr,Cxcr3,Ccr7,Csrp3,Edn3,Glp1r,Gp1ba,Hrc,Sypl2,Npy1r,P2rx1,P2ry1,Pln,Ptgfr,Ryr2,Ryr3,Ccl5,Snca,Tnni3,Xcr1,Atp2a3,Gp9,Slc12a5,Lpar3,Dhrs7c,Slc25a27,Trdn,P2ry10,Gimap3,Slc4a10,Atp1a2,Chrna9,Slc4a5,Ffar1,Nox1,Cacna1i,Trpv3,Ackr4,Letm2
5_Member	GO Biological Processes	GO:0055080	cation homeostasis	-7.73413	-5.02095	49/755	11733,11941,11979,12145,12373,12425,12478,12482,12638,12766,12775,13009,13616,14652,14723,15464,17306,18166,18436,18441,18821,19220,20191,20192,20271,20304,20617,21954,23831,23832,53313,54368,57138,65086,68460,74011,76757,78826,83408,94229,98660,231252,232156,233081,237038,239556,246788,252837,270035	Ank1,Atp2b2,Atp7b,Cxcr5,Casq2,Cckar,Cd19,Ms4a1,Cftr,Cxcr3,Ccr7,Csrp3,Edn3,Glp1r,Gp1ba,Hrc,Sypl2,Npy1r,P2rx1,P2ry1,Pln,Ptgfr,Ryr2,Ryr3,Scn5a,Ccl5,Snca,Tnni3,Car14,Xcr1,Atp2a3,Gp9,Slc12a5,Lpar3,Dhrs7c,Slc25a27,Trdn,P2ry10,Gimap3,Slc4a10,Atp1a2,Chrna9,Slc4a5,Ffar1,Nox1,Cacna1i,Trpv3,Ackr4,Letm2
5_Member	GO Biological Processes	GO:0055082	cellular chemical homeostasis	-7.71061	-5.01718	50/780	11941,11979,12145,12373,12425,12478,12482,12638,12766,12775,13009,13616,14652,14723,15464,17306,18166,18436,18441,18821,19220,20191,20192,20304,20617,21954,23832,53313,54368,57138,58805,65086,66277,67800,68460,74011,76757,78826,83408,94229,98660,217166,231252,232156,233081,237038,239556,246788,252837,270035	Atp2b2,Atp7b,Cxcr5,Casq2,Cckar,Cd19,Ms4a1,Cftr,Cxcr3,Ccr7,Csrp3,Edn3,Glp1r,Gp1ba,Hrc,Sypl2,Npy1r,P2rx1,P2ry1,Pln,Ptgfr,Ryr2,Ryr3,Ccl5,Snca,Tnni3,Xcr1,Atp2a3,Gp9,Slc12a5,Mlxipl,Lpar3,Klf15,Dgat2,Dhrs7c,Slc25a27,Trdn,P2ry10,Gimap3,Slc4a10,Atp1a2,Nr1d1,Chrna9,Slc4a5,Ffar1,Nox1,Cacna1i,Trpv3,Ackr4,Letm2
5_Member	GO Biological Processes	GO:0098771	inorganic ion homeostasis	-7.57242	-4.89787	49/764	11733,11941,11979,12145,12373,12425,12478,12482,12638,12766,12775,13009,13616,14652,14723,15464,17306,18166,18436,18441,18821,19220,20191,20192,20271,20304,20617,21954,23831,23832,53313,54368,57138,65086,68460,74011,76757,78826,83408,94229,98660,231252,232156,233081,237038,239556,246788,252837,270035	Ank1,Atp2b2,Atp7b,Cxcr5,Casq2,Cckar,Cd19,Ms4a1,Cftr,Cxcr3,Ccr7,Csrp3,Edn3,Glp1r,Gp1ba,Hrc,Sypl2,Npy1r,P2rx1,P2ry1,Pln,Ptgfr,Ryr2,Ryr3,Scn5a,Ccl5,Snca,Tnni3,Car14,Xcr1,Atp2a3,Gp9,Slc12a5,Lpar3,Dhrs7c,Slc25a27,Trdn,P2ry10,Gimap3,Slc4a10,Atp1a2,Chrna9,Slc4a5,Ffar1,Nox1,Cacna1i,Trpv3,Ackr4,Letm2
5_Member	GO Biological Processes	GO:0006875	cellular metal ion homeostasis	-7.21044	-4.59618	41/597	11941,11979,12145,12373,12425,12478,12482,12766,12775,13009,13616,14652,14723,15464,17306,18166,18436,18441,18821,19220,20191,20192,20304,20617,21954,23832,53313,54368,65086,68460,74011,76757,78826,83408,98660,231252,233081,239556,246788,252837,270035	Atp2b2,Atp7b,Cxcr5,Casq2,Cckar,Cd19,Ms4a1,Cxcr3,Ccr7,Csrp3,Edn3,Glp1r,Gp1ba,Hrc,Sypl2,Npy1r,P2rx1,P2ry1,Pln,Ptgfr,Ryr2,Ryr3,Ccl5,Snca,Tnni3,Xcr1,Atp2a3,Gp9,Lpar3,Dhrs7c,Slc25a27,Trdn,P2ry10,Gimap3,Atp1a2,Chrna9,Ffar1,Cacna1i,Trpv3,Ackr4,Letm2
5_Member	GO Biological Processes	GO:0055065	metal ion homeostasis	-7.02903	-4.44581	44/676	11733,11941,11979,12145,12373,12425,12478,12482,12766,12775,13009,13616,14652,14723,15464,17306,18166,18436,18441,18821,19220,20191,20192,20271,20304,20617,21954,23832,53313,54368,57138,65086,68460,74011,76757,78826,83408,98660,231252,233081,239556,246788,252837,270035	Ank1,Atp2b2,Atp7b,Cxcr5,Casq2,Cckar,Cd19,Ms4a1,Cxcr3,Ccr7,Csrp3,Edn3,Glp1r,Gp1ba,Hrc,Sypl2,Npy1r,P2rx1,P2ry1,Pln,Ptgfr,Ryr2,Ryr3,Scn5a,Ccl5,Snca,Tnni3,Xcr1,Atp2a3,Gp9,Slc12a5,Lpar3,Dhrs7c,Slc25a27,Trdn,P2ry10,Gimap3,Atp1a2,Chrna9,Ffar1,Cacna1i,Trpv3,Ackr4,Letm2
5_Member	GO Biological Processes	GO:0051480	regulation of cytosolic calcium ion concentration	-6.74132	-4.19401	29/357	11941,12145,12425,12478,12482,12766,12775,14652,14723,15464,18166,18436,18441,19220,20191,20192,20617,23832,54368,65086,76757,78826,83408,98660,231252,233081,239556,246788,252837	Atp2b2,Cxcr5,Cckar,Cd19,Ms4a1,Cxcr3,Ccr7,Glp1r,Gp1ba,Hrc,Npy1r,P2rx1,P2ry1,Ptgfr,Ryr2,Ryr3,Snca,Xcr1,Gp9,Lpar3,Trdn,P2ry10,Gimap3,Atp1a2,Chrna9,Ffar1,Cacna1i,Trpv3,Ackr4
5_Member	GO Biological Processes	GO:0007204	positive regulation of cytosolic calcium ion concentration	-5.78616	-3.36125	25/312	12145,12425,12478,12482,12766,12775,14652,14723,18436,18441,19220,20191,20192,20617,23832,54368,65086,76757,78826,83408,231252,233081,239556,246788,252837	Cxcr5,Cckar,Cd19,Ms4a1,Cxcr3,Ccr7,Glp1r,Gp1ba,P2rx1,P2ry1,Ptgfr,Ryr2,Ryr3,Snca,Xcr1,Gp9,Lpar3,Trdn,P2ry10,Gimap3,Chrna9,Ffar1,Cacna1i,Trpv3,Ackr4
5_Member	GO Biological Processes	GO:0006816	calcium ion transport	-5.42054	-3.04702	20/225	11941,12290,12482,14652,14723,17863,18821,20191,20192,20304,23832,23844,53313,54368,66402,76757,106393,239556,246788,329954	Atp2b2,Cacna1e,Ms4a1,Glp1r,Gp1ba,Myb,Pln,Ryr2,Ryr3,Ccl5,Xcr1,Clca1,Atp2a3,Gp9,Sln,Trdn,Srl,Cacna1i,Trpv3,Catsper4
5_Member	GO Biological Processes	GO:0060402	calcium ion transport into cytosol	-4.56288	-2.34009	10/73	12482,14652,14723,20191,20192,23832,54368,76757,239556,246788	Ms4a1,Glp1r,Gp1ba,Ryr2,Ryr3,Xcr1,Gp9,Trdn,Cacna1i,Trpv3
5_Member	GO Biological Processes	GO:0060401	cytosolic calcium ion transport	-4.48536	-2.27226	11/90	12482,14652,14723,20191,20192,23832,53313,54368,76757,239556,246788	Ms4a1,Glp1r,Gp1ba,Ryr2,Ryr3,Xcr1,Atp2a3,Gp9,Trdn,Cacna1i,Trpv3
5_Member	GO Biological Processes	GO:0051209	release of sequestered calcium ion into cytosol	-3.70599	-1.67531	7/45	14652,14723,20191,20192,23832,54368,76757	Glp1r,Gp1ba,Ryr2,Ryr3,Xcr1,Gp9,Trdn
5_Member	GO Biological Processes	GO:0051283	negative regulation of sequestering of calcium ion	-3.64449	-1.62622	7/46	14652,14723,20191,20192,23832,54368,76757	Glp1r,Gp1ba,Ryr2,Ryr3,Xcr1,Gp9,Trdn
5_Member	GO Biological Processes	GO:0097553	calcium ion transmembrane import into cytosol	-3.38714	-1.42251	8/66	14652,14723,20191,20192,23832,54368,76757,246788	Glp1r,Gp1ba,Ryr2,Ryr3,Xcr1,Gp9,Trdn,Trpv3
5_Member	GO Biological Processes	GO:0070588	calcium ion transmembrane transport	-3.025	-1.14225	12/152	11941,12290,14652,14723,20191,20192,23832,53313,54368,76757,246788,329954	Atp2b2,Cacna1e,Glp1r,Gp1ba,Ryr2,Ryr3,Xcr1,Atp2a3,Gp9,Trdn,Trpv3,Catsper4
6_Summary	GO Cellular Components	GO:0031672	A band	-9.68146	-6.62999	12/38	11733,17896,17897,17898,17930,20191,22138,66106,93677,228003,320502,380698,11472,21924,21954,68753	Ank1,Myl4,Myl3,Myl7,Myom2,Ryr2,Ttn,Smpx,Lmod2,Klhl41,Lmod3,Obscn,Actn2,Tnnc1,Tnni3,Mybphl
6_Member	GO Cellular Components	GO:0031672	A band	-9.68146	-6.62999	12/38	11733,17896,17897,17898,17930,20191,22138,66106,93677,228003,320502,380698	Ank1,Myl4,Myl3,Myl7,Myom2,Ryr2,Ttn,Smpx,Lmod2,Klhl41,Lmod3,Obscn
6_Member	GO Cellular Components	GO:0031430	M band	-7.78003	-5.05663	8/19	11733,17930,22138,66106,93677,228003,320502,380698	Ank1,Myom2,Ttn,Smpx,Lmod2,Klhl41,Lmod3,Obscn
6_Member	GO Cellular Components	GO:0036379	myofilament	-6.39562	-3.89407	8/27	11472,21924,21954,22138,68753,93677,320502,380698	Actn2,Tnnc1,Tnni3,Ttn,Mybphl,Lmod2,Lmod3,Obscn
6_Member	GO Cellular Components	GO:0005865	striated muscle thin filament	-4.57056	-2.34449	6/23	11472,21924,21954,22138,93677,320502	Actn2,Tnnc1,Tnni3,Ttn,Lmod2,Lmod3
6_Member	GO Molecular Functions	GO:0003785	actin monomer binding	-2.23737	-0.551302	4/27	17896,17897,93677,320502	Myl4,Myl3,Lmod2,Lmod3
7_Summary	GO Biological Processes	GO:0043269	regulation of ion transport	-9.16392	-6.17901	52/750	11472,11941,12290,12373,12425,12478,12623,12638,12766,13616,13897,14126,14652,15464,16490,16518,16519,16521,17178,18436,18441,18795,18821,19339,19739,19886,20191,20269,20271,20304,20617,65086,66109,66402,68460,70008,75607,76757,83408,98660,104158,110880,192775,212933,233081,234564,246133,246317,246788,269994,329954,382571,13869,66277,74011,14723,20192,23832,54368	Actn2,Atp2b2,Cacna1e,Casq2,Cckar,Cd19,Ces1g,Cftr,Cxcr3,Edn3,Ces1e,Ms4a2,Glp1r,Hrc,Kcna2,Kcnj2,Kcnj3,Kcnj5,Fxyd3,P2rx1,P2ry1,Plcb1,Pln,Rab3a,Rgs9,Ros1,Ryr2,Scn3a,Scn5a,Ccl5,Snca,Lpar3,Tspan13,Sln,Dhrs7c,Ace2,Wnk2,Trdn,Gimap3,Atp1a2,Ces1d,Scn4a,Kcnh6,Pm20d1,Ffar1,Ces1f,Kcne2,Neto1,Trpv3,Gsg1l,Catsper4,Kcnf1,Erbb4,Klf15,Slc25a27,Gp1ba,Ryr3,Xcr1,Gp9
7_Member	GO Biological Processes	GO:0043269	regulation of ion transport	-9.16392	-6.17901	52/750	11472,11941,12290,12373,12425,12478,12623,12638,12766,13616,13897,14126,14652,15464,16490,16518,16519,16521,17178,18436,18441,18795,18821,19339,19739,19886,20191,20269,20271,20304,20617,65086,66109,66402,68460,70008,75607,76757,83408,98660,104158,110880,192775,212933,233081,234564,246133,246317,246788,269994,329954,382571	Actn2,Atp2b2,Cacna1e,Casq2,Cckar,Cd19,Ces1g,Cftr,Cxcr3,Edn3,Ces1e,Ms4a2,Glp1r,Hrc,Kcna2,Kcnj2,Kcnj3,Kcnj5,Fxyd3,P2rx1,P2ry1,Plcb1,Pln,Rab3a,Rgs9,Ros1,Ryr2,Scn3a,Scn5a,Ccl5,Snca,Lpar3,Tspan13,Sln,Dhrs7c,Ace2,Wnk2,Trdn,Gimap3,Atp1a2,Ces1d,Scn4a,Kcnh6,Pm20d1,Ffar1,Ces1f,Kcne2,Neto1,Trpv3,Gsg1l,Catsper4,Kcnf1
7_Member	GO Biological Processes	GO:0034765	regulation of ion transmembrane transport	-7.35328	-4.71421	37/501	11472,12290,12373,12478,12638,12766,13616,14126,15464,16490,16518,16519,16521,17178,18436,18795,18821,19739,20191,20269,20271,20617,66109,66402,68460,70008,75607,76757,98660,110880,192775,212933,246133,246317,269994,329954,382571	Actn2,Cacna1e,Casq2,Cd19,Cftr,Cxcr3,Edn3,Ms4a2,Hrc,Kcna2,Kcnj2,Kcnj3,Kcnj5,Fxyd3,P2rx1,Plcb1,Pln,Rgs9,Ryr2,Scn3a,Scn5a,Snca,Tspan13,Sln,Dhrs7c,Ace2,Wnk2,Trdn,Atp1a2,Scn4a,Kcnh6,Pm20d1,Kcne2,Neto1,Gsg1l,Catsper4,Kcnf1
7_Member	GO Biological Processes	GO:0034762	regulation of transmembrane transport	-6.66913	-4.12867	40/602	11472,12290,12373,12478,12638,12766,13616,13869,14126,15464,16490,16518,16519,16521,17178,18436,18795,18821,19739,20191,20269,20271,20617,66109,66277,66402,68460,70008,74011,75607,76757,98660,110880,192775,212933,246133,246317,269994,329954,382571	Actn2,Cacna1e,Casq2,Cd19,Cftr,Cxcr3,Edn3,Erbb4,Ms4a2,Hrc,Kcna2,Kcnj2,Kcnj3,Kcnj5,Fxyd3,P2rx1,Plcb1,Pln,Rgs9,Ryr2,Scn3a,Scn5a,Snca,Tspan13,Klf15,Sln,Dhrs7c,Ace2,Slc25a27,Wnk2,Trdn,Atp1a2,Scn4a,Kcnh6,Pm20d1,Kcne2,Neto1,Gsg1l,Catsper4,Kcnf1
7_Member	GO Biological Processes	GO:0010959	regulation of metal ion transport	-6.15934	-3.68193	32/446	11472,11941,12373,12425,12478,12766,13616,14126,14652,15464,16518,17178,18436,18795,18821,19739,20191,20271,20304,20617,65086,66109,66402,68460,75607,76757,83408,98660,233081,246133,246317,246788	Actn2,Atp2b2,Casq2,Cckar,Cd19,Cxcr3,Edn3,Ms4a2,Glp1r,Hrc,Kcnj2,Fxyd3,P2rx1,Plcb1,Pln,Rgs9,Ryr2,Scn5a,Ccl5,Snca,Lpar3,Tspan13,Sln,Dhrs7c,Wnk2,Trdn,Gimap3,Atp1a2,Ffar1,Kcne2,Neto1,Trpv3
7_Member	GO Biological Processes	GO:0051282	regulation of sequestering of calcium ion	-5.98058	-3.53156	15/121	12373,12478,12766,14126,14652,14723,15464,18821,20191,20192,20617,23832,54368,68460,76757	Casq2,Cd19,Cxcr3,Ms4a2,Glp1r,Gp1ba,Hrc,Pln,Ryr2,Ryr3,Snca,Xcr1,Gp9,Dhrs7c,Trdn
7_Member	GO Biological Processes	GO:0051924	regulation of calcium ion transport	-5.90489	-3.46673	24/287	11941,12373,12425,12478,12766,14126,14652,15464,18436,18821,19739,20191,20304,20617,65086,66109,66402,68460,76757,83408,98660,233081,246133,246788	Atp2b2,Casq2,Cckar,Cd19,Cxcr3,Ms4a2,Glp1r,Hrc,P2rx1,Pln,Rgs9,Ryr2,Ccl5,Snca,Lpar3,Tspan13,Sln,Dhrs7c,Trdn,Gimap3,Atp1a2,Ffar1,Kcne2,Trpv3
7_Member	GO Biological Processes	GO:1904062	regulation of cation transmembrane transport	-5.23193	-2.88528	27/379	11472,12373,12478,12766,13616,14126,15464,16518,17178,18436,18795,18821,19739,20191,20271,20617,66109,66402,68460,70008,75607,76757,98660,212933,246133,246317,269994	Actn2,Casq2,Cd19,Cxcr3,Edn3,Ms4a2,Hrc,Kcnj2,Fxyd3,P2rx1,Plcb1,Pln,Rgs9,Ryr2,Scn5a,Snca,Tspan13,Sln,Dhrs7c,Ace2,Wnk2,Trdn,Atp1a2,Pm20d1,Kcne2,Neto1,Gsg1l
7_Member	GO Biological Processes	GO:0010522	regulation of calcium ion transport into cytosol	-4.98917	-2.70699	13/111	12373,12478,12766,14126,15464,18436,18821,20191,20617,68460,76757,83408,233081	Casq2,Cd19,Cxcr3,Ms4a2,Hrc,P2rx1,Pln,Ryr2,Snca,Dhrs7c,Trdn,Gimap3,Ffar1
7_Member	GO Biological Processes	GO:1903169	regulation of calcium ion transmembrane transport	-4.63837	-2.39553	16/174	12373,12478,12766,14126,15464,18436,18821,19739,20191,20617,66109,66402,68460,76757,98660,246133	Casq2,Cd19,Cxcr3,Ms4a2,Hrc,P2rx1,Pln,Rgs9,Ryr2,Snca,Tspan13,Sln,Dhrs7c,Trdn,Atp1a2,Kcne2
7_Member	GO Biological Processes	GO:0043270	positive regulation of ion transport	-4.4174	-2.22609	23/329	11472,11941,12478,12638,12766,13616,16518,18436,18441,18795,19739,20191,20271,20304,20617,65086,70008,75607,76757,83408,233081,246133,246788	Actn2,Atp2b2,Cd19,Cftr,Cxcr3,Edn3,Kcnj2,P2rx1,P2ry1,Plcb1,Rgs9,Ryr2,Scn5a,Ccl5,Snca,Lpar3,Ace2,Wnk2,Trdn,Gimap3,Ffar1,Kcne2,Trpv3
7_Member	GO Biological Processes	GO:0051279	regulation of release of sequestered calcium ion into cytosol	-4.12087	-1.97834	10/82	12373,12478,12766,14126,15464,18821,20191,20617,68460,76757	Casq2,Cd19,Cxcr3,Ms4a2,Hrc,Pln,Ryr2,Snca,Dhrs7c,Trdn
7_Member	GO Biological Processes	GO:0051928	positive regulation of calcium ion transport	-3.76836	-1.71618	13/145	11941,12478,12766,18436,20191,20304,20617,65086,76757,83408,233081,246133,246788	Atp2b2,Cd19,Cxcr3,P2rx1,Ryr2,Ccl5,Snca,Lpar3,Trdn,Gimap3,Ffar1,Kcne2,Trpv3
7_Member	GO Biological Processes	GO:1904064	positive regulation of cation transmembrane transport	-3.62398	-1.61395	14/170	11472,12478,12766,13616,16518,18436,18795,19739,20191,20617,70008,75607,76757,246133	Actn2,Cd19,Cxcr3,Edn3,Kcnj2,P2rx1,Plcb1,Rgs9,Ryr2,Snca,Ace2,Wnk2,Trdn,Kcne2
7_Member	GO Biological Processes	GO:0034767	positive regulation of ion transmembrane transport	-3.56633	-1.56993	15/193	11472,12478,12638,12766,13616,16518,18436,18795,19739,20191,20617,70008,75607,76757,246133	Actn2,Cd19,Cftr,Cxcr3,Edn3,Kcnj2,P2rx1,Plcb1,Rgs9,Ryr2,Snca,Ace2,Wnk2,Trdn,Kcne2
7_Member	GO Biological Processes	GO:0022898	regulation of transmembrane transporter activity	-3.50948	-1.52077	19/284	11472,12373,12638,15464,17178,18795,18821,19739,20191,20617,66402,70008,75607,76757,98660,212933,246133,246317,269994	Actn2,Casq2,Cftr,Hrc,Fxyd3,Plcb1,Pln,Rgs9,Ryr2,Snca,Sln,Ace2,Wnk2,Trdn,Atp1a2,Pm20d1,Kcne2,Neto1,Gsg1l
7_Member	GO Biological Processes	GO:0032409	regulation of transporter activity	-3.25152	-1.31601	19/298	11472,12373,12638,15464,17178,18795,18821,19739,20191,20617,66402,70008,75607,76757,98660,212933,246133,246317,269994	Actn2,Casq2,Cftr,Hrc,Fxyd3,Plcb1,Pln,Rgs9,Ryr2,Snca,Sln,Ace2,Wnk2,Trdn,Atp1a2,Pm20d1,Kcne2,Neto1,Gsg1l
7_Member	GO Biological Processes	GO:0034764	positive regulation of transmembrane transport	-3.22192	-1.29357	17/253	11472,12478,12638,12766,13616,13869,16518,18436,18795,19739,20191,20617,66277,70008,75607,76757,246133	Actn2,Cd19,Cftr,Cxcr3,Edn3,Erbb4,Kcnj2,P2rx1,Plcb1,Rgs9,Ryr2,Snca,Klf15,Ace2,Wnk2,Trdn,Kcne2
7_Member	GO Biological Processes	GO:0010524	positive regulation of calcium ion transport into cytosol	-2.68448	-0.878268	7/66	12478,12766,18436,20617,76757,83408,233081	Cd19,Cxcr3,P2rx1,Snca,Trdn,Gimap3,Ffar1
7_Member	GO Biological Processes	GO:0032412	regulation of ion transmembrane transporter activity	-2.44565	-0.699973	16/274	11472,12373,12638,15464,17178,18795,18821,19739,20191,66402,75607,76757,98660,246133,246317,269994	Actn2,Casq2,Cftr,Hrc,Fxyd3,Plcb1,Pln,Rgs9,Ryr2,Sln,Wnk2,Trdn,Atp1a2,Kcne2,Neto1,Gsg1l
8_Summary	GO Cellular Components	GO:0016529	sarcoplasmic reticulum	-8.77065	-5.87117	15/76	11733,11870,12373,15464,18821,20191,20192,53313,66402,68460,76757,106393,228003,244091,381077,21954,22138,18441,17888,17896,21924,98660,246133,14680,11472,20617	Ank1,Art1,Casq2,Hrc,Pln,Ryr2,Ryr3,Atp2a3,Sln,Dhrs7c,Trdn,Srl,Klhl41,Fsd2,Ccdc78,Tnni3,Ttn,P2ry1,Myh6,Myl4,Tnnc1,Atp1a2,Kcne2,Gnal,Actn2,Snca
8_Member	GO Cellular Components	GO:0016529	sarcoplasmic reticulum	-8.77065	-5.87117	15/76	11733,11870,12373,15464,18821,20191,20192,53313,66402,68460,76757,106393,228003,244091,381077	Ank1,Art1,Casq2,Hrc,Pln,Ryr2,Ryr3,Atp2a3,Sln,Dhrs7c,Trdn,Srl,Klhl41,Fsd2,Ccdc78
8_Member	GO Cellular Components	GO:0016528	sarcoplasm	-8.0671	-5.27676	15/85	11733,11870,12373,15464,18821,20191,20192,53313,66402,68460,76757,106393,228003,244091,381077	Ank1,Art1,Casq2,Hrc,Pln,Ryr2,Ryr3,Atp2a3,Sln,Dhrs7c,Trdn,Srl,Klhl41,Fsd2,Ccdc78
8_Member	GO Cellular Components	GO:0033017	sarcoplasmic reticulum membrane	-7.00977	-4.43397	8/23	15464,18821,20191,20192,66402,68460,76757,228003	Hrc,Pln,Ryr2,Ryr3,Sln,Dhrs7c,Trdn,Klhl41
8_Member	GO Biological Processes	GO:0010880	regulation of release of sequestered calcium ion into cytosol by sarcoplasmic reticulum	-4.57056	-2.34449	6/23	12373,15464,18821,20191,68460,76757	Casq2,Hrc,Pln,Ryr2,Dhrs7c,Trdn
8_Member	GO Biological Processes	GO:0010882	regulation of cardiac muscle contraction by calcium ion signaling	-3.35966	-1.40218	4/14	12373,18821,20191,21954	Casq2,Pln,Ryr2,Tnni3
8_Member	GO Biological Processes	GO:1901077	regulation of relaxation of muscle	-2.91194	-1.04959	4/18	15464,18821,22138,66402	Hrc,Pln,Ttn,Sln
8_Member	GO Biological Processes	GO:0010881	regulation of cardiac muscle contraction by regulation of the release of sequestered calcium ion	-2.82702	-0.987974	3/9	12373,18821,20191	Casq2,Pln,Ryr2
8_Member	GO Biological Processes	GO:0060314	regulation of ryanodine-sensitive calcium-release channel activity	-2.73109	-0.913365	4/20	12373,15464,18821,76757	Casq2,Hrc,Pln,Trdn
8_Member	GO Biological Processes	GO:0071415	cellular response to purine-containing compound	-2.55147	-0.78232	3/11	12373,18441,20191	Casq2,P2ry1,Ryr2
8_Member	GO Biological Processes	GO:0043462	regulation of ATP-dependent activity	-2.53751	-0.769502	7/70	17888,17896,18821,20191,21924,21954,66402	Myh6,Myl4,Pln,Ryr2,Tnnc1,Tnni3,Sln
8_Member	GO Biological Processes	GO:1901019	regulation of calcium ion transmembrane transporter activity	-2.53328	-0.769447	8/89	12373,15464,18821,20191,66402,76757,98660,246133	Casq2,Hrc,Pln,Ryr2,Sln,Trdn,Atp1a2,Kcne2
8_Member	GO Biological Processes	GO:0070296	sarcoplasmic reticulum calcium ion transport	-2.43535	-0.694182	3/12	20191,66402,76757	Ryr2,Sln,Trdn
8_Member	GO Biological Processes	GO:1901894	regulation of ATPase-coupled calcium transmembrane transporter activity	-2.43535	-0.694182	3/12	18821,20191,66402	Pln,Ryr2,Sln
8_Member	GO Biological Processes	GO:0031000	response to caffeine	-2.14611	-0.488772	3/15	12373,14680,20191	Casq2,Gnal,Ryr2
8_Member	GO Biological Processes	GO:1903170	negative regulation of calcium ion transmembrane transport	-2.09633	-0.450388	5/46	12373,18821,66402,76757,98660	Casq2,Pln,Sln,Trdn,Atp1a2
8_Member	GO Biological Processes	GO:0032410	negative regulation of transporter activity	-2.02021	-0.394548	7/87	11472,12373,18821,20617,66402,98660,246133	Actn2,Casq2,Pln,Snca,Sln,Atp1a2,Kcne2
9_Summary	GO Biological Processes	GO:0031343	positive regulation of cell killing	-8.66173	-5.80683	17/102	14128,14990,15015,15018,16642,16643,17059,18646,20400,27007,56792,83408,110557,110558,225825,243655,320407,13421,80782,12143,12775,12902,13482,14126,14462,15000,16415,17863,19662,22364,57765,66873,72432,230979,243958,236312,545384,100033459,100040462,102639543,20304,20617,50905,72310,17472,18782,22287,74603,217166,224840,353187,12766,13616,20423,12481,234695	Fcer2a,H2-M2,H2-Q4,H2-Q7,Klrc2,Klrd1,Klrb1c,Prf1,Sh2d1a,Klrk1,Stap1,Gimap3,H2-Q6,H2-Q9,Cd226,Klre1,Klri2,Dnase1l3,Klrb1b,Blk,Ccr7,Cr2,Dpp4,Ms4a2,Gata3,H2-DMb2,Itgb2l,Myb,Rbp4,Vpreb3,Tbx21,Tril,Spink5,Tnfrsf14,Siglecg,Ifi209,Ifi214,Ifi208,Mndal,Ifi206,Ccl5,Snca,Il17rb,Nkg7,Gbp4,Pla2g2d,Scgb1a1,Cd200r3,Nr1d1,Treml4,Nr1d2,Cxcr3,Edn3,Shh,Cd2,Carmil2
9_Member	GO Biological Processes	GO:0031343	positive regulation of cell killing	-8.66173	-5.80683	17/102	14128,14990,15015,15018,16642,16643,17059,18646,20400,27007,56792,83408,110557,110558,225825,243655,320407	Fcer2a,H2-M2,H2-Q4,H2-Q7,Klrc2,Klrd1,Klrb1c,Prf1,Sh2d1a,Klrk1,Stap1,Gimap3,H2-Q6,H2-Q9,Cd226,Klre1,Klri2
9_Member	GO Biological Processes	GO:0031341	regulation of cell killing	-8.01088	-5.24402	19/141	13421,14128,14990,15015,15018,16642,16643,17059,18646,20400,27007,56792,80782,83408,110557,110558,225825,243655,320407	Dnase1l3,Fcer2a,H2-M2,H2-Q4,H2-Q7,Klrc2,Klrd1,Klrb1c,Prf1,Sh2d1a,Klrk1,Stap1,Klrb1b,Gimap3,H2-Q6,H2-Q9,Cd226,Klre1,Klri2
9_Member	GO Biological Processes	GO:0001912	positive regulation of leukocyte mediated cytotoxicity	-7.64819	-4.9643	15/91	14990,15015,15018,16642,16643,17059,20400,27007,56792,83408,110557,110558,225825,243655,320407	H2-M2,H2-Q4,H2-Q7,Klrc2,Klrd1,Klrb1c,Sh2d1a,Klrk1,Stap1,Gimap3,H2-Q6,H2-Q9,Cd226,Klre1,Klri2
9_Member	GO Biological Processes	GO:0002697	regulation of immune effector process	-7.49021	-4.83376	34/431	12143,12775,12902,13421,13482,14126,14128,14462,14990,15000,15015,15018,16415,16642,16643,17059,17863,19662,20400,22364,27007,56792,57765,66873,72432,80782,83408,110557,110558,225825,230979,243655,243958,320407	Blk,Ccr7,Cr2,Dnase1l3,Dpp4,Ms4a2,Fcer2a,Gata3,H2-M2,H2-DMb2,H2-Q4,H2-Q7,Itgb2l,Klrc2,Klrd1,Klrb1c,Myb,Rbp4,Sh2d1a,Vpreb3,Klrk1,Stap1,Tbx21,Tril,Spink5,Klrb1b,Gimap3,H2-Q6,H2-Q9,Cd226,Tnfrsf14,Klre1,Siglecg,Klri2
9_Member	GO Biological Processes	GO:0001910	regulation of leukocyte mediated cytotoxicity	-7.45275	-4.80507	17/122	13421,14990,15015,15018,16642,16643,17059,20400,27007,56792,80782,83408,110557,110558,225825,243655,320407	Dnase1l3,H2-M2,H2-Q4,H2-Q7,Klrc2,Klrd1,Klrb1c,Sh2d1a,Klrk1,Stap1,Klrb1b,Gimap3,H2-Q6,H2-Q9,Cd226,Klre1,Klri2
9_Member	GO Biological Processes	GO:0002717	positive regulation of natural killer cell mediated immunity	-7.31064	-4.68827	10/38	13482,16642,16643,17059,20400,27007,83408,225825,243655,320407	Dpp4,Klrc2,Klrd1,Klrb1c,Sh2d1a,Klrk1,Gimap3,Cd226,Klre1,Klri2
9_Member	GO Biological Processes	GO:0002699	positive regulation of immune effector process	-7.09704	-4.49858	27/304	12143,12775,13482,14126,14128,14462,14990,15000,15015,15018,16415,16642,16643,17059,17863,19662,20400,27007,56792,57765,83408,110557,110558,225825,230979,243655,320407	Blk,Ccr7,Dpp4,Ms4a2,Fcer2a,Gata3,H2-M2,H2-DMb2,H2-Q4,H2-Q7,Itgb2l,Klrc2,Klrd1,Klrb1c,Myb,Rbp4,Sh2d1a,Klrk1,Stap1,Tbx21,Gimap3,H2-Q6,H2-Q9,Cd226,Tnfrsf14,Klre1,Klri2
9_Member	GO Biological Processes	GO:0002705	positive regulation of leukocyte mediated immunity	-6.7677	-4.21344	20/185	13482,14128,14462,14990,15015,15018,16415,16642,16643,17059,20400,27007,56792,57765,83408,110557,110558,225825,243655,320407	Dpp4,Fcer2a,Gata3,H2-M2,H2-Q4,H2-Q7,Itgb2l,Klrc2,Klrd1,Klrb1c,Sh2d1a,Klrk1,Stap1,Tbx21,Gimap3,H2-Q6,H2-Q9,Cd226,Klre1,Klri2
9_Member	GO Biological Processes	GO:0045954	positive regulation of natural killer cell mediated cytotoxicity	-6.42616	-3.91202	9/36	16642,16643,17059,20400,27007,83408,225825,243655,320407	Klrc2,Klrd1,Klrb1c,Sh2d1a,Klrk1,Gimap3,Cd226,Klre1,Klri2
9_Member	GO Biological Processes	GO:0002708	positive regulation of lymphocyte mediated immunity	-6.41056	-3.90276	18/160	13482,14128,14462,14990,15015,15018,16642,16643,17059,20400,27007,57765,83408,110557,110558,225825,243655,320407	Dpp4,Fcer2a,Gata3,H2-M2,H2-Q4,H2-Q7,Klrc2,Klrd1,Klrb1c,Sh2d1a,Klrk1,Tbx21,Gimap3,H2-Q6,H2-Q9,Cd226,Klre1,Klri2
9_Member	GO Biological Processes	GO:0002715	regulation of natural killer cell mediated immunity	-6.17433	-3.691	11/61	13482,16642,16643,17059,20400,27007,80782,83408,225825,243655,320407	Dpp4,Klrc2,Klrd1,Klrb1c,Sh2d1a,Klrk1,Klrb1b,Gimap3,Cd226,Klre1,Klri2
9_Member	GO Biological Processes	GO:0002703	regulation of leukocyte mediated immunity	-6.12453	-3.65869	25/299	12143,12902,13421,13482,14126,14128,14462,14990,15015,15018,16415,16642,16643,17059,20400,27007,56792,57765,80782,83408,110557,110558,225825,243655,320407	Blk,Cr2,Dnase1l3,Dpp4,Ms4a2,Fcer2a,Gata3,H2-M2,H2-Q4,H2-Q7,Itgb2l,Klrc2,Klrd1,Klrb1c,Sh2d1a,Klrk1,Stap1,Tbx21,Klrb1b,Gimap3,H2-Q6,H2-Q9,Cd226,Klre1,Klri2
9_Member	GO Biological Processes	GO:0002218	activation of innate immune response	-5.48005	-3.09719	10/58	16642,16643,27007,236312,243655,320407,545384,100033459,100040462,102639543	Klrc2,Klrd1,Klrk1,Ifi209,Klre1,Klri2,Ifi214,Ifi208,Mndal,Ifi206
9_Member	GO Biological Processes	GO:0042269	regulation of natural killer cell mediated cytotoxicity	-5.48005	-3.09719	10/58	16642,16643,17059,20400,27007,80782,83408,225825,243655,320407	Klrc2,Klrd1,Klrb1c,Sh2d1a,Klrk1,Klrb1b,Gimap3,Cd226,Klre1,Klri2
9_Member	GO Biological Processes	GO:0002706	regulation of lymphocyte mediated immunity	-5.36211	-2.99319	20/227	12902,13482,14128,14462,14990,15015,15018,16642,16643,17059,20400,27007,57765,80782,83408,110557,110558,225825,243655,320407	Cr2,Dpp4,Fcer2a,Gata3,H2-M2,H2-Q4,H2-Q7,Klrc2,Klrd1,Klrb1c,Sh2d1a,Klrk1,Tbx21,Klrb1b,Gimap3,H2-Q6,H2-Q9,Cd226,Klre1,Klri2
9_Member	GO Biological Processes	GO:0045089	positive regulation of innate immune response	-5.06797	-2.75475	15/143	13482,16642,16643,17059,20400,27007,83408,225825,236312,243655,320407,545384,100033459,100040462,102639543	Dpp4,Klrc2,Klrd1,Klrb1c,Sh2d1a,Klrk1,Gimap3,Cd226,Ifi209,Klre1,Klri2,Ifi214,Ifi208,Mndal,Ifi206
9_Member	GO Biological Processes	GO:0002223	stimulatory C-type lectin receptor signaling pathway	-5.00411	-2.71437	5/12	16642,16643,27007,243655,320407	Klrc2,Klrd1,Klrk1,Klre1,Klri2
9_Member	GO Biological Processes	GO:1990840	response to lectin	-5.00411	-2.71437	5/12	16642,16643,27007,243655,320407	Klrc2,Klrd1,Klrk1,Klre1,Klri2
9_Member	GO Biological Processes	GO:1990858	cellular response to lectin	-5.00411	-2.71437	5/12	16642,16643,27007,243655,320407	Klrc2,Klrd1,Klrk1,Klre1,Klri2
9_Member	GO Biological Processes	GO:0002220	innate immune response activating cell surface receptor signaling pathway	-4.16037	-2.00963	5/17	16642,16643,27007,243655,320407	Klrc2,Klrd1,Klrk1,Klre1,Klri2
9_Member	GO Biological Processes	GO:0031349	positive regulation of defense response	-4.15502	-2.00703	21/297	12775,13482,16642,16643,17059,20304,20400,20617,27007,50905,56792,72310,83408,225825,236312,243655,320407,545384,100033459,100040462,102639543	Ccr7,Dpp4,Klrc2,Klrd1,Klrb1c,Ccl5,Sh2d1a,Snca,Klrk1,Il17rb,Stap1,Nkg7,Gimap3,Cd226,Ifi209,Klre1,Klri2,Ifi214,Ifi208,Mndal,Ifi206
9_Member	GO Biological Processes	GO:0002758	innate immune response-activating signal transduction	-4.02884	-1.92024	5/18	16642,16643,27007,243655,320407	Klrc2,Klrd1,Klrk1,Klre1,Klri2
9_Member	GO Biological Processes	GO:0002833	positive regulation of response to biotic stimulus	-3.69014	-1.66155	15/188	13482,16642,16643,17059,20400,27007,83408,225825,236312,243655,320407,545384,100033459,100040462,102639543	Dpp4,Klrc2,Klrd1,Klrb1c,Sh2d1a,Klrk1,Gimap3,Cd226,Ifi209,Klre1,Klri2,Ifi214,Ifi208,Mndal,Ifi206
9_Member	GO Biological Processes	GO:0031347	regulation of defense response	-3.54522	-1.55268	33/631	12775,13421,13482,14462,16642,16643,17059,17472,18782,20304,20400,20617,22287,27007,50905,56792,72310,72432,74603,80782,83408,217166,224840,225825,236312,243655,243958,320407,353187,545384,100033459,100040462,102639543	Ccr7,Dnase1l3,Dpp4,Gata3,Klrc2,Klrd1,Klrb1c,Gbp4,Pla2g2d,Ccl5,Sh2d1a,Snca,Scgb1a1,Klrk1,Il17rb,Stap1,Nkg7,Spink5,Cd200r3,Klrb1b,Gimap3,Nr1d1,Treml4,Cd226,Ifi209,Klre1,Siglecg,Klri2,Nr1d2,Ifi214,Ifi208,Mndal,Ifi206
9_Member	GO Biological Processes	GO:0045088	regulation of innate immune response	-3.08754	-1.19421	16/237	13482,16642,16643,17059,20400,27007,80782,83408,225825,236312,243655,320407,545384,100033459,100040462,102639543	Dpp4,Klrc2,Klrd1,Klrb1c,Sh2d1a,Klrk1,Klrb1b,Gimap3,Cd226,Ifi209,Klre1,Klri2,Ifi214,Ifi208,Mndal,Ifi206
9_Member	GO Molecular Functions	GO:0032394	MHC class Ib receptor activity	-2.82702	-0.987974	3/9	16642,16643,27007	Klrc2,Klrd1,Klrk1
9_Member	GO Biological Processes	GO:0032103	positive regulation of response to external stimulus	-2.80518	-0.973081	24/453	12766,12775,13482,13616,16642,16643,17059,20304,20400,20423,20617,27007,50905,56792,72310,83408,225825,236312,243655,320407,545384,100033459,100040462,102639543	Cxcr3,Ccr7,Dpp4,Edn3,Klrc2,Klrd1,Klrb1c,Ccl5,Sh2d1a,Shh,Snca,Klrk1,Il17rb,Stap1,Nkg7,Gimap3,Cd226,Ifi209,Klre1,Klri2,Ifi214,Ifi208,Mndal,Ifi206
9_Member	GO Biological Processes	GO:0002858	regulation of natural killer cell mediated cytotoxicity directed against tumor cell target	-2.68096	-0.878268	3/10	27007,225825,243655	Klrk1,Cd226,Klre1
9_Member	GO Biological Processes	GO:0032649	regulation of interferon-gamma production	-2.65297	-0.863832	10/125	12481,12775,14462,22287,27007,83408,110558,225825,234695,243655	Cd2,Ccr7,Gata3,Scgb1a1,Klrk1,Gimap3,H2-Q9,Cd226,Carmil2,Klre1
9_Member	GO Biological Processes	GO:0002831	regulation of response to biotic stimulus	-2.5946	-0.812618	20/365	13482,16642,16643,17059,17472,20304,20400,27007,72432,80782,83408,224840,225825,236312,243655,320407,545384,100033459,100040462,102639543	Dpp4,Klrc2,Klrd1,Klrb1c,Gbp4,Ccl5,Sh2d1a,Klrk1,Spink5,Klrb1b,Gimap3,Treml4,Cd226,Ifi209,Klre1,Klri2,Ifi214,Ifi208,Mndal,Ifi206
9_Member	GO Biological Processes	GO:0002855	regulation of natural killer cell mediated immune response to tumor cell	-2.55147	-0.78232	3/11	27007,225825,243655	Klrk1,Cd226,Klre1
10_Summary	GO Biological Processes	GO:0006812	cation transport	-7.716	-5.01718	49/756	11733,11941,11979,12290,12482,12638,14652,14723,16490,16518,16519,16521,16526,17178,17863,18436,18821,20191,20192,20269,20271,20304,20517,23832,23844,53313,54368,57138,58176,66402,68775,70008,72160,72961,76757,94229,98660,106393,110880,192775,209837,231252,239556,241612,246133,246788,329954,380728,382571,12503,12518,14126,14623,14680,14799,14990,15000,15001,15002,15015,15018,15139,15985,16415,164…	Ank1,Atp2b2,Atp7b,Cacna1e,Ms4a1,Cftr,Glp1r,Gp1ba,Kcna2,Kcnj2,Kcnj3,Kcnj5,Kcnk2,Fxyd3,Myb,P2rx1,Pln,Ryr2,Ryr3,Scn3a,Scn5a,Ccl5,Slc22a1,Xcr1,Clca1,Atp2a3,Gp9,Slc12a5,Rhbg,Sln,Atp6v1c2,Ace2,Tmem163,Slc17a7,Trdn,Slc4a10,Atp1a2,Srl,Scn4a,Kcnh6,Slc38a5,Chrna9,Cacna1i,Slc5a12,Kcne2,Trpv3,Catsper4,Kcnh4,Kcnf1,Cd247,Cd79a,Ms4a2,Gjb6,Gnal,Gria1,H2-M2,H2-DMb2,H2-Oa,H2-Ob,H2-Q4,H2-Q7,Hc,Cd79b,Itgb2l,Itgb7,Sg…
10_Member	GO Biological Processes	GO:0006812	cation transport	-7.716	-5.01718	49/756	11733,11941,11979,12290,12482,12638,14652,14723,16490,16518,16519,16521,16526,17178,17863,18436,18821,20191,20192,20269,20271,20304,20517,23832,23844,53313,54368,57138,58176,66402,68775,70008,72160,72961,76757,94229,98660,106393,110880,192775,209837,231252,239556,241612,246133,246788,329954,380728,382571	Ank1,Atp2b2,Atp7b,Cacna1e,Ms4a1,Cftr,Glp1r,Gp1ba,Kcna2,Kcnj2,Kcnj3,Kcnj5,Kcnk2,Fxyd3,Myb,P2rx1,Pln,Ryr2,Ryr3,Scn3a,Scn5a,Ccl5,Slc22a1,Xcr1,Clca1,Atp2a3,Gp9,Slc12a5,Rhbg,Sln,Atp6v1c2,Ace2,Tmem163,Slc17a7,Trdn,Slc4a10,Atp1a2,Srl,Scn4a,Kcnh6,Slc38a5,Chrna9,Cacna1i,Slc5a12,Kcne2,Trpv3,Catsper4,Kcnh4,Kcnf1
10_Member	GO Biological Processes	GO:0098655	cation transmembrane transport	-7.51088	-4.84548	37/494	11733,11941,11979,12290,12638,14652,14723,16490,16518,16519,16521,16526,18436,20191,20192,20269,20271,20517,23832,53313,54368,57138,58176,68775,72160,72961,76757,94229,98660,110880,192775,209837,246133,246788,329954,380728,382571	Ank1,Atp2b2,Atp7b,Cacna1e,Cftr,Glp1r,Gp1ba,Kcna2,Kcnj2,Kcnj3,Kcnj5,Kcnk2,P2rx1,Ryr2,Ryr3,Scn3a,Scn5a,Slc22a1,Xcr1,Atp2a3,Gp9,Slc12a5,Rhbg,Atp6v1c2,Tmem163,Slc17a7,Trdn,Slc4a10,Atp1a2,Scn4a,Kcnh6,Slc38a5,Kcne2,Trpv3,Catsper4,Kcnh4,Kcnf1
10_Member	GO Biological Processes	GO:0030001	metal ion transport	-7.3306	-4.69996	41/591	11941,11979,12290,12482,12638,14652,14723,16490,16518,16519,16521,16526,17178,17863,18821,20191,20192,20269,20271,20304,23832,23844,53313,54368,57138,66402,72160,72961,76757,94229,98660,106393,110880,192775,239556,241612,246133,246788,329954,380728,382571	Atp2b2,Atp7b,Cacna1e,Ms4a1,Cftr,Glp1r,Gp1ba,Kcna2,Kcnj2,Kcnj3,Kcnj5,Kcnk2,Fxyd3,Myb,Pln,Ryr2,Ryr3,Scn3a,Scn5a,Ccl5,Xcr1,Clca1,Atp2a3,Gp9,Slc12a5,Sln,Tmem163,Slc17a7,Trdn,Slc4a10,Atp1a2,Srl,Scn4a,Kcnh6,Cacna1i,Slc5a12,Kcne2,Trpv3,Catsper4,Kcnh4,Kcnf1
10_Member	GO Cellular Components	GO:0098797	plasma membrane protein complex	-6.95732	-4.38883	40/587	12290,12503,12518,14126,14623,14680,14723,14799,14990,15000,15001,15002,15015,15018,15139,15985,16415,16421,16490,16518,16519,16521,16526,20269,20271,24053,54368,98660,104010,110557,110558,110880,170788,231252,237038,239556,246133,329954,380797,382571	Cacna1e,Cd247,Cd79a,Ms4a2,Gjb6,Gnal,Gp1ba,Gria1,H2-M2,H2-DMb2,H2-Oa,H2-Ob,H2-Q4,H2-Q7,Hc,Cd79b,Itgb2l,Itgb7,Kcna2,Kcnj2,Kcnj3,Kcnj5,Kcnk2,Scn3a,Scn5a,Sgcg,Gp9,Atp1a2,Cdh22,H2-Q6,H2-Q9,Scn4a,Crb1,Chrna9,Nox1,Cacna1i,Kcne2,Catsper4,Ighd,Kcnf1
10_Member	GO Biological Processes	GO:0098662	inorganic cation transmembrane transport	-6.90044	-4.33913	34/456	11733,11941,11979,12290,12638,14652,14723,16490,16518,16519,16521,16526,20191,20192,20269,20271,23832,53313,54368,57138,58176,68775,72160,72961,76757,94229,98660,110880,192775,246133,246788,329954,380728,382571	Ank1,Atp2b2,Atp7b,Cacna1e,Cftr,Glp1r,Gp1ba,Kcna2,Kcnj2,Kcnj3,Kcnj5,Kcnk2,Ryr2,Ryr3,Scn3a,Scn5a,Xcr1,Atp2a3,Gp9,Slc12a5,Rhbg,Atp6v1c2,Tmem163,Slc17a7,Trdn,Slc4a10,Atp1a2,Scn4a,Kcnh6,Kcne2,Trpv3,Catsper4,Kcnh4,Kcnf1
10_Member	GO Biological Processes	GO:0035637	multicellular organismal signaling	-5.98058	-3.53156	15/121	12290,14799,16490,16518,16521,18436,18821,20191,20269,20271,110880,192775,216033,239556,246133	Cacna1e,Gria1,Kcna2,Kcnj2,Kcnj5,P2rx1,Pln,Ryr2,Scn3a,Scn5a,Scn4a,Kcnh6,Ctnna3,Cacna1i,Kcne2
10_Member	GO Biological Processes	GO:0098660	inorganic ion transmembrane transport	-5.78362	-3.36125	34/510	11733,11941,11979,12290,12638,14652,14723,16490,16518,16519,16521,16526,20191,20192,20269,20271,23832,53313,54368,57138,58176,68775,72160,72961,76757,94229,98660,110880,192775,246133,246788,329954,380728,382571	Ank1,Atp2b2,Atp7b,Cacna1e,Cftr,Glp1r,Gp1ba,Kcna2,Kcnj2,Kcnj3,Kcnj5,Kcnk2,Ryr2,Ryr3,Scn3a,Scn5a,Xcr1,Atp2a3,Gp9,Slc12a5,Rhbg,Atp6v1c2,Tmem163,Slc17a7,Trdn,Slc4a10,Atp1a2,Scn4a,Kcnh6,Kcne2,Trpv3,Catsper4,Kcnh4,Kcnf1
10_Member	GO Biological Processes	GO:0034220	ion transmembrane transport	-5.71884	-3.30161	39/632	11733,11941,11979,12290,12638,14652,14723,16490,16518,16519,16521,16526,18436,20191,20192,20269,20271,20503,20517,23832,53313,54368,57138,58176,68775,72160,72961,76757,94229,98660,110880,192775,209837,231252,246133,246788,329954,380728,382571	Ank1,Atp2b2,Atp7b,Cacna1e,Cftr,Glp1r,Gp1ba,Kcna2,Kcnj2,Kcnj3,Kcnj5,Kcnk2,P2rx1,Ryr2,Ryr3,Scn3a,Scn5a,Slc16a7,Slc22a1,Xcr1,Atp2a3,Gp9,Slc12a5,Rhbg,Atp6v1c2,Tmem163,Slc17a7,Trdn,Slc4a10,Atp1a2,Scn4a,Kcnh6,Slc38a5,Chrna9,Kcne2,Trpv3,Catsper4,Kcnh4,Kcnf1
10_Member	GO Molecular Functions	GO:0022890	inorganic cation transmembrane transporter activity	-5.63524	-3.23308	36/565	11941,11979,12290,12862,12865,12869,14799,16490,16518,16519,16521,16526,18436,18440,20191,20192,20269,20271,20517,53313,57138,58176,68775,72961,94229,98660,110880,192775,231252,232156,239556,246133,246788,329954,380728,382571	Atp2b2,Atp7b,Cacna1e,Cox6a2,Cox7a1,Cox8b,Gria1,Kcna2,Kcnj2,Kcnj3,Kcnj5,Kcnk2,P2rx1,P2rx6,Ryr2,Ryr3,Scn3a,Scn5a,Slc22a1,Atp2a3,Slc12a5,Rhbg,Atp6v1c2,Slc17a7,Slc4a10,Atp1a2,Scn4a,Kcnh6,Chrna9,Slc4a5,Cacna1i,Kcne2,Trpv3,Catsper4,Kcnh4,Kcnf1
10_Member	GO Molecular Functions	GO:0008324	cation transmembrane transporter activity	-5.15568	-2.82607	37/618	11941,11979,12290,12862,12865,12869,14799,16490,16518,16519,16521,16526,18436,18440,20191,20192,20269,20271,20517,53313,57138,58176,68775,72961,94229,98660,110880,192775,209837,231252,232156,239556,246133,246788,329954,380728,382571	Atp2b2,Atp7b,Cacna1e,Cox6a2,Cox7a1,Cox8b,Gria1,Kcna2,Kcnj2,Kcnj3,Kcnj5,Kcnk2,P2rx1,P2rx6,Ryr2,Ryr3,Scn3a,Scn5a,Slc22a1,Atp2a3,Slc12a5,Rhbg,Atp6v1c2,Slc17a7,Slc4a10,Atp1a2,Scn4a,Kcnh6,Slc38a5,Chrna9,Slc4a5,Cacna1i,Kcne2,Trpv3,Catsper4,Kcnh4,Kcnf1
10_Member	GO Molecular Functions	GO:0022836	gated channel activity	-5.01936	-2.71437	24/323	12290,12638,14799,16490,16518,16519,16521,16526,18436,18440,20191,20192,20269,20271,23844,72961,110880,192775,231252,239556,246133,329954,380728,382571	Cacna1e,Cftr,Gria1,Kcna2,Kcnj2,Kcnj3,Kcnj5,Kcnk2,P2rx1,P2rx6,Ryr2,Ryr3,Scn3a,Scn5a,Clca1,Slc17a7,Scn4a,Kcnh6,Chrna9,Cacna1i,Kcne2,Catsper4,Kcnh4,Kcnf1
10_Member	GO Biological Processes	GO:0001508	action potential	-4.94143	-2.66667	12/96	14799,16490,16518,16521,18436,20191,20269,20271,110880,192775,239556,246133	Gria1,Kcna2,Kcnj2,Kcnj5,P2rx1,Ryr2,Scn3a,Scn5a,Scn4a,Kcnh6,Cacna1i,Kcne2
10_Member	GO Biological Processes	GO:0042391	regulation of membrane potential	-4.87696	-2.60949	30/466	11472,11684,12373,12638,14799,16490,16518,16521,16526,18436,20191,20269,20271,20617,22437,56508,64082,72961,74011,76757,83408,110880,116838,192775,216033,231252,239556,246133,246317,380728	Actn2,Alox12,Casq2,Cftr,Gria1,Kcna2,Kcnj2,Kcnj5,Kcnk2,P2rx1,Ryr2,Scn3a,Scn5a,Snca,Xirp1,Rapgef4,Popdc2,Slc17a7,Slc25a27,Trdn,Gimap3,Scn4a,Rims2,Kcnh6,Ctnna3,Chrna9,Cacna1i,Kcne2,Neto1,Kcnh4
10_Member	GO Molecular Functions	GO:0015318	inorganic molecular entity transmembrane transporter activity	-4.65849	-2.41221	39/702	11941,11979,12290,12638,12862,12865,12869,14799,16490,16518,16519,16521,16526,18436,18440,20191,20192,20269,20271,20517,23844,53313,57138,58176,68775,72961,94229,98660,108956,110880,192775,231252,232156,239556,246133,246788,329954,380728,382571	Atp2b2,Atp7b,Cacna1e,Cftr,Cox6a2,Cox7a1,Cox8b,Gria1,Kcna2,Kcnj2,Kcnj3,Kcnj5,Kcnk2,P2rx1,P2rx6,Ryr2,Ryr3,Scn3a,Scn5a,Slc22a1,Clca1,Atp2a3,Slc12a5,Rhbg,Atp6v1c2,Slc17a7,Slc4a10,Atp1a2,Apol7c,Scn4a,Kcnh6,Chrna9,Slc4a5,Cacna1i,Kcne2,Trpv3,Catsper4,Kcnh4,Kcnf1
10_Member	GO Molecular Functions	GO:0046873	metal ion transmembrane transporter activity	-4.41924	-2.22609	27/421	11941,11979,12290,16490,16518,16519,16521,16526,20191,20192,20269,20271,20517,53313,57138,72961,94229,98660,110880,192775,232156,239556,246133,246788,329954,380728,382571	Atp2b2,Atp7b,Cacna1e,Kcna2,Kcnj2,Kcnj3,Kcnj5,Kcnk2,Ryr2,Ryr3,Scn3a,Scn5a,Slc22a1,Atp2a3,Slc12a5,Slc17a7,Slc4a10,Atp1a2,Scn4a,Kcnh6,Slc4a5,Cacna1i,Kcne2,Trpv3,Catsper4,Kcnh4,Kcnf1
10_Member	GO Molecular Functions	GO:0015276	ligand-gated ion channel activity	-4.08321	-1.95405	13/135	12638,14799,16518,16519,16521,18436,18440,20191,20192,72961,192775,231252,246133	Cftr,Gria1,Kcnj2,Kcnj3,Kcnj5,P2rx1,P2rx6,Ryr2,Ryr3,Slc17a7,Kcnh6,Chrna9,Kcne2
10_Member	GO Molecular Functions	GO:0005261	cation channel activity	-4.04539	-1.92147	22/325	12290,14799,16490,16518,16519,16521,16526,18436,18440,20191,20192,20269,20271,110880,192775,231252,239556,246133,246788,329954,380728,382571	Cacna1e,Gria1,Kcna2,Kcnj2,Kcnj3,Kcnj5,Kcnk2,P2rx1,P2rx6,Ryr2,Ryr3,Scn3a,Scn5a,Scn4a,Kcnh6,Chrna9,Cacna1i,Kcne2,Trpv3,Catsper4,Kcnh4,Kcnf1
10_Member	GO Molecular Functions	GO:0022834	ligand-gated channel activity	-4.01769	-1.9116	13/137	12638,14799,16518,16519,16521,18436,18440,20191,20192,72961,192775,231252,246133	Cftr,Gria1,Kcnj2,Kcnj3,Kcnj5,P2rx1,P2rx6,Ryr2,Ryr3,Slc17a7,Kcnh6,Chrna9,Kcne2
10_Member	GO Biological Processes	GO:0061337	cardiac conduction	-3.9473	-1.84863	8/55	16518,16521,18821,20191,20271,192775,216033,246133	Kcnj2,Kcnj5,Pln,Ryr2,Scn5a,Kcnh6,Ctnna3,Kcne2
10_Member	GO Molecular Functions	GO:0099094	ligand-gated cation channel activity	-3.94259	-1.84637	11/103	14799,16518,16519,16521,18436,18440,20191,20192,192775,231252,246133	Gria1,Kcnj2,Kcnj3,Kcnj5,P2rx1,P2rx6,Ryr2,Ryr3,Kcnh6,Chrna9,Kcne2
10_Member	GO Cellular Components	GO:0034703	cation channel complex	-3.93361	-1.84464	17/220	12290,14799,16490,16518,16519,16521,16526,20191,20192,20269,20271,76757,110880,239556,246133,329954,382571	Cacna1e,Gria1,Kcna2,Kcnj2,Kcnj3,Kcnj5,Kcnk2,Ryr2,Ryr3,Scn3a,Scn5a,Trdn,Scn4a,Cacna1i,Kcne2,Catsper4,Kcnf1
10_Member	GO Molecular Functions	GO:0015267	channel activity	-3.9263	-1.84211	28/475	12290,12638,14623,14799,16490,16518,16519,16521,16526,18436,18440,18646,20191,20192,20269,20271,23844,72961,108956,110880,192775,231252,239556,246133,246788,329954,380728,382571	Cacna1e,Cftr,Gjb6,Gria1,Kcna2,Kcnj2,Kcnj3,Kcnj5,Kcnk2,P2rx1,P2rx6,Prf1,Ryr2,Ryr3,Scn3a,Scn5a,Clca1,Slc17a7,Apol7c,Scn4a,Kcnh6,Chrna9,Cacna1i,Kcne2,Trpv3,Catsper4,Kcnh4,Kcnf1
10_Member	GO Molecular Functions	GO:0022803	passive transmembrane transporter activity	-3.9263	-1.84211	28/475	12290,12638,14623,14799,16490,16518,16519,16521,16526,18436,18440,18646,20191,20192,20269,20271,23844,72961,108956,110880,192775,231252,239556,246133,246788,329954,380728,382571	Cacna1e,Cftr,Gjb6,Gria1,Kcna2,Kcnj2,Kcnj3,Kcnj5,Kcnk2,P2rx1,P2rx6,Prf1,Ryr2,Ryr3,Scn3a,Scn5a,Clca1,Slc17a7,Apol7c,Scn4a,Kcnh6,Chrna9,Cacna1i,Kcne2,Trpv3,Catsper4,Kcnh4,Kcnf1
10_Member	GO Molecular Functions	GO:0005216	ion channel activity	-3.86135	-1.79034	26/430	12290,12638,14799,16490,16518,16519,16521,16526,18436,18440,20191,20192,20269,20271,23844,72961,108956,110880,192775,231252,239556,246133,246788,329954,380728,382571	Cacna1e,Cftr,Gria1,Kcna2,Kcnj2,Kcnj3,Kcnj5,Kcnk2,P2rx1,P2rx6,Ryr2,Ryr3,Scn3a,Scn5a,Clca1,Slc17a7,Apol7c,Scn4a,Kcnh6,Chrna9,Cacna1i,Kcne2,Trpv3,Catsper4,Kcnh4,Kcnf1
10_Member	GO Biological Processes	GO:0070252	actin-mediated cell contraction	-3.67645	-1.65408	8/60	11464,16518,16521,17888,20191,20271,140781,246133	Actc1,Kcnj2,Kcnj5,Myh6,Ryr2,Scn5a,Myh7,Kcne2
10_Member	GO Molecular Functions	GO:0005244	voltage-gated ion channel activity	-3.59071	-1.58845	15/192	12290,16490,16518,16519,16521,16526,20269,20271,110880,192775,239556,246133,329954,380728,382571	Cacna1e,Kcna2,Kcnj2,Kcnj3,Kcnj5,Kcnk2,Scn3a,Scn5a,Scn4a,Kcnh6,Cacna1i,Kcne2,Catsper4,Kcnh4,Kcnf1
10_Member	GO Molecular Functions	GO:0022832	voltage-gated channel activity	-3.56633	-1.56993	15/193	12290,16490,16518,16519,16521,16526,20269,20271,110880,192775,239556,246133,329954,380728,382571	Cacna1e,Kcna2,Kcnj2,Kcnj3,Kcnj5,Kcnk2,Scn3a,Scn5a,Scn4a,Kcnh6,Cacna1i,Kcne2,Catsper4,Kcnh4,Kcnf1
10_Member	GO Molecular Functions	GO:0005242	inward rectifier potassium channel activity	-3.48364	-1.49872	5/23	16518,16519,16521,192775,246133	Kcnj2,Kcnj3,Kcnj5,Kcnh6,Kcne2
10_Member	GO Cellular Components	GO:0034702	ion channel complex	-3.39645	-1.42551	19/290	12290,12638,14799,16490,16518,16519,16521,16526,20191,20192,20269,20271,76757,110880,231252,239556,246133,329954,382571	Cacna1e,Cftr,Gria1,Kcna2,Kcnj2,Kcnj3,Kcnj5,Kcnk2,Ryr2,Ryr3,Scn3a,Scn5a,Trdn,Scn4a,Chrna9,Cacna1i,Kcne2,Catsper4,Kcnf1
10_Member	GO Biological Processes	GO:0086011	membrane repolarization during action potential	-3.35966	-1.40218	4/14	16518,16521,192775,246133	Kcnj2,Kcnj5,Kcnh6,Kcne2
10_Member	GO Biological Processes	GO:0086091	regulation of heart rate by cardiac conduction	-3.34864	-1.39293	6/37	16518,16521,20271,192775,216033,246133	Kcnj2,Kcnj5,Scn5a,Kcnh6,Ctnna3,Kcne2
10_Member	GO Molecular Functions	GO:0022843	voltage-gated cation channel activity	-3.28767	-1.34586	12/142	12290,16490,16518,16519,16521,16526,192775,239556,246133,329954,380728,382571	Cacna1e,Kcna2,Kcnj2,Kcnj3,Kcnj5,Kcnk2,Kcnh6,Cacna1i,Kcne2,Catsper4,Kcnh4,Kcnf1
10_Member	GO Biological Processes	GO:0006813	potassium ion transport	-3.19763	-1.27587	13/166	16490,16518,16519,16521,16526,17178,57138,98660,110880,192775,246133,380728,382571	Kcna2,Kcnj2,Kcnj3,Kcnj5,Kcnk2,Fxyd3,Slc12a5,Atp1a2,Scn4a,Kcnh6,Kcne2,Kcnh4,Kcnf1
10_Member	GO Molecular Functions	GO:0005249	voltage-gated potassium channel activity	-3.18725	-1.27357	9/88	16490,16518,16519,16521,16526,192775,246133,380728,382571	Kcna2,Kcnj2,Kcnj3,Kcnj5,Kcnk2,Kcnh6,Kcne2,Kcnh4,Kcnf1
10_Member	GO Biological Processes	GO:1990573	potassium ion import across plasma membrane	-2.93607	-1.06655	6/44	16518,16519,16521,57138,98660,246133	Kcnj2,Kcnj3,Kcnj5,Slc12a5,Atp1a2,Kcne2
10_Member	GO Cellular Components	GO:1902495	transmembrane transporter complex	-2.86811	-1.01422	21/371	12290,12638,14799,16490,16518,16519,16521,16526,18821,20191,20192,20269,20271,76757,98660,110880,231252,239556,246133,329954,382571	Cacna1e,Cftr,Gria1,Kcna2,Kcnj2,Kcnj3,Kcnj5,Kcnk2,Pln,Ryr2,Ryr3,Scn3a,Scn5a,Trdn,Atp1a2,Scn4a,Chrna9,Cacna1i,Kcne2,Catsper4,Kcnf1
10_Member	GO Biological Processes	GO:0086013	membrane repolarization during cardiac muscle cell action potential	-2.82702	-0.987974	3/9	16518,16521,246133	Kcnj2,Kcnj5,Kcne2
10_Member	GO Biological Processes	GO:0086002	cardiac muscle cell action potential involved in contraction	-2.79418	-0.963412	5/32	16518,16521,20191,20271,246133	Kcnj2,Kcnj5,Ryr2,Scn5a,Kcne2
10_Member	GO Biological Processes	GO:0071805	potassium ion transmembrane transport	-2.7282	-0.911753	11/143	16490,16518,16519,16521,16526,57138,98660,192775,246133,380728,382571	Kcna2,Kcnj2,Kcnj3,Kcnj5,Kcnk2,Slc12a5,Atp1a2,Kcnh6,Kcne2,Kcnh4,Kcnf1
10_Member	GO Biological Processes	GO:0099622	cardiac muscle cell membrane repolarization	-2.68096	-0.878268	3/10	16518,16521,246133	Kcnj2,Kcnj5,Kcne2
10_Member	GO Biological Processes	GO:0060306	regulation of membrane repolarization	-2.67313	-0.878268	5/34	12373,16518,20271,192775,246133	Casq2,Kcnj2,Scn5a,Kcnh6,Kcne2
10_Member	GO Biological Processes	GO:0086009	membrane repolarization	-2.64867	-0.860737	4/21	16518,16521,192775,246133	Kcnj2,Kcnj5,Kcnh6,Kcne2
10_Member	GO Cellular Components	GO:1990351	transporter complex	-2.58017	-0.799367	21/392	12290,12638,14799,16490,16518,16519,16521,16526,18821,20191,20192,20269,20271,76757,98660,110880,231252,239556,246133,329954,382571	Cacna1e,Cftr,Gria1,Kcna2,Kcnj2,Kcnj3,Kcnj5,Kcnk2,Pln,Ryr2,Ryr3,Scn3a,Scn5a,Trdn,Atp1a2,Scn4a,Chrna9,Cacna1i,Kcne2,Catsper4,Kcnf1
10_Member	GO Biological Processes	GO:0086001	cardiac muscle cell action potential	-2.50722	-0.747161	5/37	16518,16521,20191,20271,246133	Kcnj2,Kcnj5,Ryr2,Scn5a,Kcne2
10_Member	GO Biological Processes	GO:0098659	inorganic cation import across plasma membrane	-2.50306	-0.746368	8/90	16518,16519,16521,20271,57138,98660,246133,246788	Kcnj2,Kcnj3,Kcnj5,Scn5a,Slc12a5,Atp1a2,Kcne2,Trpv3
10_Member	GO Biological Processes	GO:0099587	inorganic ion import across plasma membrane	-2.50306	-0.746368	8/90	16518,16519,16521,20271,57138,98660,246133,246788	Kcnj2,Kcnj3,Kcnj5,Scn5a,Slc12a5,Atp1a2,Kcne2,Trpv3
10_Member	GO Biological Processes	GO:0030048	actin filament-based movement	-2.47331	-0.722158	8/91	11464,16518,16521,17888,20191,20271,140781,246133	Actc1,Kcnj2,Kcnj5,Myh6,Ryr2,Scn5a,Myh7,Kcne2
10_Member	GO Biological Processes	GO:0086003	cardiac muscle cell contraction	-2.45561	-0.70666	5/38	16518,16521,20191,20271,246133	Kcnj2,Kcnj5,Ryr2,Scn5a,Kcne2
10_Member	GO Molecular Functions	GO:0015079	potassium ion transmembrane transporter activity	-2.41314	-0.677153	11/157	16490,16518,16519,16521,16526,57138,98660,192775,246133,380728,382571	Kcna2,Kcnj2,Kcnj3,Kcnj5,Kcnk2,Slc12a5,Atp1a2,Kcnh6,Kcne2,Kcnh4,Kcnf1
10_Member	GO Cellular Components	GO:0008076	voltage-gated potassium channel complex	-2.36886	-0.640257	7/75	16490,16518,16519,16521,16526,246133,382571	Kcna2,Kcnj2,Kcnj3,Kcnj5,Kcnk2,Kcne2,Kcnf1
10_Member	GO Molecular Functions	GO:0086008	voltage-gated potassium channel activity involved in cardiac muscle cell action potential repolarization	-2.3302	-0.62004	3/13	16518,16521,246133	Kcnj2,Kcnj5,Kcne2
10_Member	GO Molecular Functions	GO:0005267	potassium channel activity	-2.23223	-0.550224	9/121	16490,16518,16519,16521,16526,192775,246133,380728,382571	Kcna2,Kcnj2,Kcnj3,Kcnj5,Kcnk2,Kcnh6,Kcne2,Kcnh4,Kcnf1
11_Summary	GO Biological Processes	GO:0050778	positive regulation of immune response	-7.19472	-4.58844	44/667	12143,12478,12482,12503,12518,12525,12775,12902,13482,14126,14128,14462,14990,15000,15015,15018,15139,15985,16415,16428,16642,16643,17059,17863,20400,27007,56792,57765,83408,93675,110557,110558,110787,225825,234695,236312,243655,320407,380797,545384,100033459,100040462,100125263,102639543,18703,208154,66873,384059,13813,14939,15001,15002,16199,18646,224840,230979,243958,72310	Blk,Cd19,Ms4a1,Cd247,Cd79a,Cd8a,Ccr7,Cr2,Dpp4,Ms4a2,Fcer2a,Gata3,H2-M2,H2-DMb2,H2-Q4,H2-Q7,Hc,Cd79b,Itgb2l,Itk,Klrc2,Klrd1,Klrb1c,Myb,Sh2d1a,Klrk1,Stap1,Tbx21,Gimap3,Clec2i,H2-Q6,H2-Q9,Iglc3,Cd226,Carmil2,Ifi209,Klre1,Klri2,Ighd,Ifi214,Ifi208,Mndal,Trbc2,Ifi206,Pigr,Btla,Tril,Tlr12,Eomes,Gzmb,H2-Oa,H2-Ob,Il9r,Prf1,Treml4,Tnfrsf14,Siglecg,Nkg7
11_Member	GO Biological Processes	GO:0050778	positive regulation of immune response	-7.19472	-4.58844	44/667	12143,12478,12482,12503,12518,12525,12775,12902,13482,14126,14128,14462,14990,15000,15015,15018,15139,15985,16415,16428,16642,16643,17059,17863,20400,27007,56792,57765,83408,93675,110557,110558,110787,225825,234695,236312,243655,320407,380797,545384,100033459,100040462,100125263,102639543	Blk,Cd19,Ms4a1,Cd247,Cd79a,Cd8a,Ccr7,Cr2,Dpp4,Ms4a2,Fcer2a,Gata3,H2-M2,H2-DMb2,H2-Q4,H2-Q7,Hc,Cd79b,Itgb2l,Itk,Klrc2,Klrd1,Klrb1c,Myb,Sh2d1a,Klrk1,Stap1,Tbx21,Gimap3,Clec2i,H2-Q6,H2-Q9,Iglc3,Cd226,Carmil2,Ifi209,Klre1,Klri2,Ighd,Ifi214,Ifi208,Mndal,Trbc2,Ifi206
11_Member	GO Biological Processes	GO:0002253	activation of immune response	-4.8131	-2.55281	26/377	12143,12478,12482,12503,12518,12525,12902,14462,15139,15985,16428,16642,16643,27007,93675,110787,234695,236312,243655,320407,380797,545384,100033459,100040462,100125263,102639543	Blk,Cd19,Ms4a1,Cd247,Cd79a,Cd8a,Cr2,Gata3,Hc,Cd79b,Itk,Klrc2,Klrd1,Klrk1,Clec2i,Iglc3,Carmil2,Ifi209,Klre1,Klri2,Ighd,Ifi214,Ifi208,Mndal,Trbc2,Ifi206
11_Member	GO Biological Processes	GO:0002768	immune response-regulating cell surface receptor signaling pathway	-4.49801	-2.28169	22/303	12143,12478,12482,12503,12518,12525,14126,14462,15985,16428,16642,16643,18703,27007,93675,110787,208154,234695,243655,320407,380797,100125263	Blk,Cd19,Ms4a1,Cd247,Cd79a,Cd8a,Ms4a2,Gata3,Cd79b,Itk,Klrc2,Klrd1,Pigr,Klrk1,Clec2i,Iglc3,Btla,Carmil2,Klre1,Klri2,Ighd,Trbc2
11_Member	GO Biological Processes	GO:0002764	immune response-regulating signaling pathway	-3.84021	-1.77231	24/383	12143,12478,12482,12503,12518,12525,14126,14462,15985,16428,16642,16643,18703,27007,66873,93675,110787,208154,234695,243655,320407,380797,384059,100125263	Blk,Cd19,Ms4a1,Cd247,Cd79a,Cd8a,Ms4a2,Gata3,Cd79b,Itk,Klrc2,Klrd1,Pigr,Klrk1,Tril,Clec2i,Iglc3,Btla,Carmil2,Klre1,Klri2,Ighd,Tlr12,Trbc2
11_Member	GO Biological Processes	GO:0002429	immune response-activating cell surface receptor signaling pathway	-3.39645	-1.42551	19/290	12143,12478,12482,12503,12518,12525,14462,15985,16428,16642,16643,27007,93675,110787,234695,243655,320407,380797,100125263	Blk,Cd19,Ms4a1,Cd247,Cd79a,Cd8a,Gata3,Cd79b,Itk,Klrc2,Klrd1,Klrk1,Clec2i,Iglc3,Carmil2,Klre1,Klri2,Ighd,Trbc2
11_Member	GO Biological Processes	GO:0002757	immune response-activating signal transduction	-3.37798	-1.41515	19/291	12143,12478,12482,12503,12518,12525,14462,15985,16428,16642,16643,27007,93675,110787,234695,243655,320407,380797,100125263	Blk,Cd19,Ms4a1,Cd247,Cd79a,Cd8a,Gata3,Cd79b,Itk,Klrc2,Klrd1,Klrk1,Clec2i,Iglc3,Carmil2,Klre1,Klri2,Ighd,Trbc2
11_Member	GO Biological Processes	GO:0002250	adaptive immune response	-3.33562	-1.38167	26/465	12478,12503,12518,12525,12902,13813,14939,15000,15001,15002,15139,15985,16199,16428,16643,18646,20400,27007,57765,110787,208154,224840,230979,243958,380797,100125263	Cd19,Cd247,Cd79a,Cd8a,Cr2,Eomes,Gzmb,H2-DMb2,H2-Oa,H2-Ob,Hc,Cd79b,Il9r,Itk,Klrd1,Prf1,Sh2d1a,Klrk1,Tbx21,Iglc3,Btla,Treml4,Tnfrsf14,Siglecg,Ighd,Trbc2
11_Member	GO Biological Processes	GO:0002449	lymphocyte mediated immunity	-2.43181	-0.693579	17/300	12478,12525,12902,14939,15000,15001,15002,15139,16199,16642,16643,18646,72310,110787,224840,380797,100125263	Cd19,Cd8a,Cr2,Gzmb,H2-DMb2,H2-Oa,H2-Ob,Hc,Il9r,Klrc2,Klrd1,Prf1,Nkg7,Iglc3,Treml4,Ighd,Trbc2
12_Summary	GO Biological Processes	GO:0002683	negative regulation of immune system process	-6.59312	-4.05939	33/448	12143,12902,13482,14357,14525,15001,15002,15139,16147,16643,16988,18782,18795,20400,20423,20666,22287,22364,56792,57765,67122,72432,80782,83408,93675,108995,208154,217166,230979,242248,243655,243958,102639543,11684,12478,12638,12775,14126,14256,14462,14723,15000,16415,16642,17480,17863,20304,20617,22780,27007,54368,110787,170786,225825,234695,380797,100125263,110351	Blk,Cr2,Dpp4,Dtx1,Gcsam,H2-Oa,H2-Ob,Hc,Ihh,Klrd1,Lst1,Pla2g2d,Plcb1,Sh2d1a,Shh,Sox11,Scgb1a1,Vpreb3,Stap1,Tbx21,Nrarp,Spink5,Klrb1b,Gimap3,Clec2i,Tbc1d10c,Btla,Nr1d1,Tnfrsf14,Bank1,Klre1,Siglecg,Ifi206,Alox12,Cd19,Cftr,Ccr7,Ms4a2,Flt3l,Gata3,Gp1ba,H2-DMb2,Itgb2l,Klrc2,Mpl,Myb,Ccl5,Snca,Ikzf3,Klrk1,Gp9,Iglc3,Cd209a,Cd226,Carmil2,Ighd,Trbc2,Rap1gap
12_Member	GO Biological Processes	GO:0002683	negative regulation of immune system process	-6.59312	-4.05939	33/448	12143,12902,13482,14357,14525,15001,15002,15139,16147,16643,16988,18782,18795,20400,20423,20666,22287,22364,56792,57765,67122,72432,80782,83408,93675,108995,208154,217166,230979,242248,243655,243958,102639543	Blk,Cr2,Dpp4,Dtx1,Gcsam,H2-Oa,H2-Ob,Hc,Ihh,Klrd1,Lst1,Pla2g2d,Plcb1,Sh2d1a,Shh,Sox11,Scgb1a1,Vpreb3,Stap1,Tbx21,Nrarp,Spink5,Klrb1b,Gimap3,Clec2i,Tbc1d10c,Btla,Nr1d1,Tnfrsf14,Bank1,Klre1,Siglecg,Ifi206
12_Member	GO Biological Processes	GO:0050865	regulation of cell activation	-6.03796	-3.5778	46/784	11684,12143,12478,12638,12775,13482,14126,14256,14357,14462,14723,15000,15001,15002,16147,16415,16642,16988,17480,17863,18782,20304,20423,20617,20666,22287,22780,27007,54368,56792,57765,67122,83408,93675,108995,110787,170786,208154,217166,225825,230979,234695,242248,243958,380797,100125263	Alox12,Blk,Cd19,Cftr,Ccr7,Dpp4,Ms4a2,Flt3l,Dtx1,Gata3,Gp1ba,H2-DMb2,H2-Oa,H2-Ob,Ihh,Itgb2l,Klrc2,Lst1,Mpl,Myb,Pla2g2d,Ccl5,Shh,Snca,Sox11,Scgb1a1,Ikzf3,Klrk1,Gp9,Stap1,Tbx21,Nrarp,Gimap3,Clec2i,Tbc1d10c,Iglc3,Cd209a,Btla,Nr1d1,Cd226,Tnfrsf14,Carmil2,Bank1,Siglecg,Ighd,Trbc2
12_Member	GO Biological Processes	GO:0002694	regulation of leukocyte activation	-5.67539	-3.26324	43/733	12143,12478,12638,12775,13482,14126,14256,14357,14462,15000,15001,15002,16147,16415,16642,16988,17480,17863,18782,20304,20423,20617,20666,22287,22780,27007,56792,57765,67122,83408,93675,108995,110787,170786,208154,217166,225825,230979,234695,242248,243958,380797,100125263	Blk,Cd19,Cftr,Ccr7,Dpp4,Ms4a2,Flt3l,Dtx1,Gata3,H2-DMb2,H2-Oa,H2-Ob,Ihh,Itgb2l,Klrc2,Lst1,Mpl,Myb,Pla2g2d,Ccl5,Shh,Snca,Sox11,Scgb1a1,Ikzf3,Klrk1,Stap1,Tbx21,Nrarp,Gimap3,Clec2i,Tbc1d10c,Iglc3,Cd209a,Btla,Nr1d1,Cd226,Tnfrsf14,Carmil2,Bank1,Siglecg,Ighd,Trbc2
12_Member	GO Biological Processes	GO:0051249	regulation of lymphocyte activation	-4.42011	-2.22609	35/617	12143,12478,12775,13482,14256,14357,14462,15000,15001,15002,16147,16642,16988,17480,17863,18782,20304,20423,20666,22287,22780,57765,67122,83408,93675,108995,110787,170786,208154,230979,234695,242248,243958,380797,100125263	Blk,Cd19,Ccr7,Dpp4,Flt3l,Dtx1,Gata3,H2-DMb2,H2-Oa,H2-Ob,Ihh,Klrc2,Lst1,Mpl,Myb,Pla2g2d,Ccl5,Shh,Sox11,Scgb1a1,Ikzf3,Tbx21,Nrarp,Gimap3,Clec2i,Tbc1d10c,Iglc3,Cd209a,Btla,Tnfrsf14,Carmil2,Bank1,Siglecg,Ighd,Trbc2
12_Member	GO Biological Processes	GO:0050670	regulation of lymphocyte proliferation	-4.3479	-2.16561	19/245	12143,12775,15000,16147,16988,17480,18782,20304,20423,20666,22287,22780,93675,170786,208154,230979,234695,243958,380797	Blk,Ccr7,H2-DMb2,Ihh,Lst1,Mpl,Pla2g2d,Ccl5,Shh,Sox11,Scgb1a1,Ikzf3,Clec2i,Cd209a,Btla,Tnfrsf14,Carmil2,Siglecg,Ighd
12_Member	GO Biological Processes	GO:0070663	regulation of leukocyte proliferation	-4.28633	-2.11287	20/269	12143,12775,14256,15000,16147,16988,17480,18782,20304,20423,20666,22287,22780,93675,170786,208154,230979,234695,243958,380797	Blk,Ccr7,Flt3l,H2-DMb2,Ihh,Lst1,Mpl,Pla2g2d,Ccl5,Shh,Sox11,Scgb1a1,Ikzf3,Clec2i,Cd209a,Btla,Tnfrsf14,Carmil2,Siglecg,Ighd
12_Member	GO Biological Processes	GO:0032944	regulation of mononuclear cell proliferation	-4.2527	-2.08503	19/249	12143,12775,15000,16147,16988,17480,18782,20304,20423,20666,22287,22780,93675,170786,208154,230979,234695,243958,380797	Blk,Ccr7,H2-DMb2,Ihh,Lst1,Mpl,Pla2g2d,Ccl5,Shh,Sox11,Scgb1a1,Ikzf3,Clec2i,Cd209a,Btla,Tnfrsf14,Carmil2,Siglecg,Ighd
12_Member	GO Biological Processes	GO:0051250	negative regulation of lymphocyte activation	-4.17896	-2.02544	15/170	12143,14357,16147,16988,18782,20423,20666,22287,57765,67122,83408,108995,208154,230979,242248	Blk,Dtx1,Ihh,Lst1,Pla2g2d,Shh,Sox11,Scgb1a1,Tbx21,Nrarp,Gimap3,Tbc1d10c,Btla,Tnfrsf14,Bank1
12_Member	GO Biological Processes	GO:0002695	negative regulation of leukocyte activation	-3.86053	-1.79034	16/202	12143,14357,16147,16988,18782,20423,20666,22287,57765,67122,83408,108995,208154,217166,230979,242248	Blk,Dtx1,Ihh,Lst1,Pla2g2d,Shh,Sox11,Scgb1a1,Tbx21,Nrarp,Gimap3,Tbc1d10c,Btla,Nr1d1,Tnfrsf14,Bank1
12_Member	GO Biological Processes	GO:0050866	negative regulation of cell activation	-3.81557	-1.75448	17/225	11684,12143,14357,16147,16988,18782,20423,20666,22287,57765,67122,83408,108995,208154,217166,230979,242248	Alox12,Blk,Dtx1,Ihh,Lst1,Pla2g2d,Shh,Sox11,Scgb1a1,Tbx21,Nrarp,Gimap3,Tbc1d10c,Btla,Nr1d1,Tnfrsf14,Bank1
12_Member	GO Biological Processes	GO:0050863	regulation of T cell activation	-3.21865	-1.29196	21/348	12775,13482,14357,14462,15000,15001,15002,16147,17863,18782,20304,20423,22287,57765,67122,83408,93675,170786,208154,230979,234695	Ccr7,Dpp4,Dtx1,Gata3,H2-DMb2,H2-Oa,H2-Ob,Ihh,Myb,Pla2g2d,Ccl5,Shh,Scgb1a1,Tbx21,Nrarp,Gimap3,Clec2i,Cd209a,Btla,Tnfrsf14,Carmil2
12_Member	GO Biological Processes	GO:0050867	positive regulation of cell activation	-3.19826	-1.27587	28/527	12638,12775,13482,14126,14256,14462,14723,15000,15001,15002,16147,16415,16642,17480,17863,20304,20423,27007,54368,56792,57765,83408,110787,225825,230979,234695,380797,100125263	Cftr,Ccr7,Dpp4,Ms4a2,Flt3l,Gata3,Gp1ba,H2-DMb2,H2-Oa,H2-Ob,Ihh,Itgb2l,Klrc2,Mpl,Myb,Ccl5,Shh,Klrk1,Gp9,Stap1,Tbx21,Gimap3,Iglc3,Cd226,Tnfrsf14,Carmil2,Ighd,Trbc2
12_Member	GO Biological Processes	GO:0050672	negative regulation of lymphocyte proliferation	-3.04679	-1.15953	9/92	12143,16147,16988,18782,20423,20666,22287,208154,230979	Blk,Ihh,Lst1,Pla2g2d,Shh,Sox11,Scgb1a1,Btla,Tnfrsf14
12_Member	GO Biological Processes	GO:0032945	negative regulation of mononuclear cell proliferation	-3.01296	-1.13488	9/93	12143,16147,16988,18782,20423,20666,22287,208154,230979	Blk,Ihh,Lst1,Pla2g2d,Shh,Sox11,Scgb1a1,Btla,Tnfrsf14
12_Member	GO Biological Processes	GO:0070664	negative regulation of leukocyte proliferation	-2.85097	-1.00264	9/98	12143,16147,16988,18782,20423,20666,22287,208154,230979	Blk,Ihh,Lst1,Pla2g2d,Shh,Sox11,Scgb1a1,Btla,Tnfrsf14
12_Member	GO Biological Processes	GO:0002696	positive regulation of leukocyte activation	-2.78068	-0.951225	26/508	12638,12775,13482,14126,14256,14462,15000,15001,15002,16147,16415,16642,17480,17863,20304,20423,27007,56792,57765,83408,110787,225825,230979,234695,380797,100125263	Cftr,Ccr7,Dpp4,Ms4a2,Flt3l,Gata3,H2-DMb2,H2-Oa,H2-Ob,Ihh,Itgb2l,Klrc2,Mpl,Myb,Ccl5,Shh,Klrk1,Stap1,Tbx21,Gimap3,Iglc3,Cd226,Tnfrsf14,Carmil2,Ighd,Trbc2
12_Member	GO Biological Processes	GO:1903037	regulation of leukocyte cell-cell adhesion	-2.55795	-0.78232	19/342	12775,13482,14357,14462,15000,15001,15002,16147,17863,18782,20304,20423,22287,57765,67122,83408,208154,230979,234695	Ccr7,Dpp4,Dtx1,Gata3,H2-DMb2,H2-Oa,H2-Ob,Ihh,Myb,Pla2g2d,Ccl5,Shh,Scgb1a1,Tbx21,Nrarp,Gimap3,Btla,Tnfrsf14,Carmil2
12_Member	GO Biological Processes	GO:0050868	negative regulation of T cell activation	-2.45694	-0.706888	10/133	14357,16147,18782,20423,22287,57765,67122,83408,208154,230979	Dtx1,Ihh,Pla2g2d,Shh,Scgb1a1,Tbx21,Nrarp,Gimap3,Btla,Tnfrsf14
12_Member	GO Biological Processes	GO:0045619	regulation of lymphocyte differentiation	-2.45195	-0.705187	13/201	12775,14256,14357,14462,15001,16147,17863,20423,22780,57765,67122,83408,234695	Ccr7,Flt3l,Dtx1,Gata3,H2-Oa,Ihh,Myb,Shh,Ikzf3,Tbx21,Nrarp,Gimap3,Carmil2
12_Member	GO Biological Processes	GO:0046637	regulation of alpha-beta T cell differentiation	-2.43445	-0.694182	7/73	12775,14462,16147,17863,20423,57765,83408	Ccr7,Gata3,Ihh,Myb,Shh,Tbx21,Gimap3
12_Member	GO Biological Processes	GO:0046634	regulation of alpha-beta T cell activation	-2.37637	-0.646729	9/115	12775,14462,16147,17863,20423,57765,83408,208154,230979	Ccr7,Gata3,Ihh,Myb,Shh,Tbx21,Gimap3,Btla,Tnfrsf14
12_Member	GO Biological Processes	GO:0042129	regulation of T cell proliferation	-2.2773	-0.580962	12/187	12775,15000,16147,18782,20304,20423,22287,93675,170786,208154,230979,234695	Ccr7,H2-DMb2,Ihh,Pla2g2d,Ccl5,Shh,Scgb1a1,Clec2i,Cd209a,Btla,Tnfrsf14,Carmil2
12_Member	GO Biological Processes	GO:0046636	negative regulation of alpha-beta T cell activation	-2.22102	-0.544615	5/43	16147,20423,57765,208154,230979	Ihh,Shh,Tbx21,Btla,Tnfrsf14
12_Member	GO Biological Processes	GO:0045580	regulation of T cell differentiation	-2.21314	-0.540435	11/167	12775,14357,14462,15001,16147,17863,20423,57765,67122,83408,234695	Ccr7,Dtx1,Gata3,H2-Oa,Ihh,Myb,Shh,Tbx21,Nrarp,Gimap3,Carmil2
12_Member	GO Biological Processes	GO:1903038	negative regulation of leukocyte cell-cell adhesion	-2.15287	-0.490174	10/147	14357,16147,18782,20423,22287,57765,67122,83408,208154,230979	Dtx1,Ihh,Pla2g2d,Shh,Scgb1a1,Tbx21,Nrarp,Gimap3,Btla,Tnfrsf14
12_Member	GO Biological Processes	GO:0050870	positive regulation of T cell activation	-2.08054	-0.436322	13/223	12775,13482,14462,15000,15001,15002,16147,17863,20304,20423,83408,230979,234695	Ccr7,Dpp4,Gata3,H2-DMb2,H2-Oa,H2-Ob,Ihh,Myb,Ccl5,Shh,Gimap3,Tnfrsf14,Carmil2
12_Member	GO Biological Processes	GO:0022407	regulation of cell-cell adhesion	-2.02858	-0.395422	22/467	11684,12143,12775,13482,14357,14462,15000,15001,15002,16147,17863,18782,20304,20423,22287,57765,67122,83408,110351,208154,230979,234695	Alox12,Blk,Ccr7,Dpp4,Dtx1,Gata3,H2-DMb2,H2-Oa,H2-Ob,Ihh,Myb,Pla2g2d,Ccl5,Shh,Scgb1a1,Tbx21,Nrarp,Gimap3,Rap1gap,Btla,Tnfrsf14,Carmil2
13_Summary	GO Molecular Functions	GO:0005509	calcium ion binding	-6.49272	-3.97215	41/635	11472,11941,12290,12309,12373,12556,15464,16147,17896,17897,17898,17901,18646,18778,18782,18795,18802,20129,20191,20192,20423,20617,21924,22138,26549,26950,52614,53313,58229,73287,73316,77036,104010,170788,211429,217480,219257,232370,271844,353025,545192	Actn2,Atp2b2,Cacna1e,S100g,Casq2,Cdh16,Hrc,Ihh,Myl4,Myl3,Myl7,Myl1,Prf1,Pla2g1b,Pla2g2d,Plcb1,Plcd4,Rptn,Ryr2,Ryr3,Shh,Snca,Tnnc1,Ttn,Itgb1bp2,Vsnl1,Adgre4,Atp2a3,Efcc1,Cabcoco1,Calr3,1700109H08Rik,Cdh22,Crb1,Pla2g4b,Dgkb,Pcdh20,Clstn3,Pla2g4f,Caps2,Baiap3
13_Member	GO Molecular Functions	GO:0005509	calcium ion binding	-6.49272	-3.97215	41/635	11472,11941,12290,12309,12373,12556,15464,16147,17896,17897,17898,17901,18646,18778,18782,18795,18802,20129,20191,20192,20423,20617,21924,22138,26549,26950,52614,53313,58229,73287,73316,77036,104010,170788,211429,217480,219257,232370,271844,353025,545192	Actn2,Atp2b2,Cacna1e,S100g,Casq2,Cdh16,Hrc,Ihh,Myl4,Myl3,Myl7,Myl1,Prf1,Pla2g1b,Pla2g2d,Plcb1,Plcd4,Rptn,Ryr2,Ryr3,Shh,Snca,Tnnc1,Ttn,Itgb1bp2,Vsnl1,Adgre4,Atp2a3,Efcc1,Cabcoco1,Calr3,1700109H08Rik,Cdh22,Crb1,Pla2g4b,Dgkb,Pcdh20,Clstn3,Pla2g4f,Caps2,Baiap3
14_Summary	GO Biological Processes	GO:0001775	cell activation	-5.63554	-3.23308	41/686	12145,12478,12481,12482,12518,12525,12775,12902,13421,13482,13813,14256,14462,14723,15985,16199,16415,16428,16847,17059,17068,17863,18436,18441,18646,18782,18795,20304,20423,20617,22780,27007,57765,71326,72310,83408,229499,242248,243655,244234,272382,12143,102639543,11733,14183,17189,17480,21412,22410,54368,56760,56792,106722,234695,243958	Cxcr5,Cd19,Cd2,Ms4a1,Cd79a,Cd8a,Ccr7,Cr2,Dnase1l3,Dpp4,Eomes,Flt3l,Gata3,Gp1ba,Cd79b,Il9r,Itgb2l,Itk,Lepr,Klrb1c,Ly6d,Myb,P2rx1,P2ry1,Prf1,Pla2g2d,Plcb1,Ccl5,Shh,Snca,Ikzf3,Klrk1,Tbx21,Treml1,Nkg7,Gimap3,Fcrl1,Bank1,Klre1,Scart2,Spib,Blk,Ifi206,Ank1,Fgfr2,Mb,Mpl,Tcf21,Wnt10b,Gp9,Clec1b,Stap1,Mpig6b,Carmil2,Siglecg
14_Member	GO Biological Processes	GO:0001775	cell activation	-5.63554	-3.23308	41/686	12145,12478,12481,12482,12518,12525,12775,12902,13421,13482,13813,14256,14462,14723,15985,16199,16415,16428,16847,17059,17068,17863,18436,18441,18646,18782,18795,20304,20423,20617,22780,27007,57765,71326,72310,83408,229499,242248,243655,244234,272382	Cxcr5,Cd19,Cd2,Ms4a1,Cd79a,Cd8a,Ccr7,Cr2,Dnase1l3,Dpp4,Eomes,Flt3l,Gata3,Gp1ba,Cd79b,Il9r,Itgb2l,Itk,Lepr,Klrb1c,Ly6d,Myb,P2rx1,P2ry1,Prf1,Pla2g2d,Plcb1,Ccl5,Shh,Snca,Ikzf3,Klrk1,Tbx21,Treml1,Nkg7,Gimap3,Fcrl1,Bank1,Klre1,Scart2,Spib
14_Member	GO Biological Processes	GO:0046649	lymphocyte activation	-5.6111	-3.21384	32/473	12145,12478,12481,12482,12518,12525,12775,12902,13482,13813,14256,14462,15985,16199,16415,16428,16847,17059,17068,17863,18646,18782,20423,22780,27007,57765,72310,229499,242248,243655,244234,272382	Cxcr5,Cd19,Cd2,Ms4a1,Cd79a,Cd8a,Ccr7,Cr2,Dpp4,Eomes,Flt3l,Gata3,Cd79b,Il9r,Itgb2l,Itk,Lepr,Klrb1c,Ly6d,Myb,Prf1,Pla2g2d,Shh,Ikzf3,Klrk1,Tbx21,Nkg7,Fcrl1,Bank1,Klre1,Scart2,Spib
14_Member	GO Biological Processes	GO:0045321	leukocyte activation	-5.08362	-2.76636	36/598	12145,12478,12481,12482,12518,12525,12775,12902,13421,13482,13813,14256,14462,15985,16199,16415,16428,16847,17059,17068,17863,18646,18782,20304,20423,20617,22780,27007,57765,72310,83408,229499,242248,243655,244234,272382	Cxcr5,Cd19,Cd2,Ms4a1,Cd79a,Cd8a,Ccr7,Cr2,Dnase1l3,Dpp4,Eomes,Flt3l,Gata3,Cd79b,Il9r,Itgb2l,Itk,Lepr,Klrb1c,Ly6d,Myb,Prf1,Pla2g2d,Ccl5,Shh,Snca,Ikzf3,Klrk1,Tbx21,Nkg7,Gimap3,Fcrl1,Bank1,Klre1,Scart2,Spib
14_Member	GO Biological Processes	GO:1903131	mononuclear cell differentiation	-4.40917	-2.22089	24/352	12143,12478,12482,12518,12525,12775,12902,13482,13813,14256,14462,15985,16199,16428,16847,17068,17863,18782,20423,57765,83408,244234,272382,102639543	Blk,Cd19,Ms4a1,Cd79a,Cd8a,Ccr7,Cr2,Dpp4,Eomes,Flt3l,Gata3,Cd79b,Il9r,Itk,Lepr,Ly6d,Myb,Pla2g2d,Shh,Tbx21,Gimap3,Scart2,Spib,Ifi206
14_Member	GO Biological Processes	GO:0030098	lymphocyte differentiation	-3.87326	-1.79845	21/311	12478,12482,12518,12525,12775,12902,13482,13813,14256,14462,15985,16199,16428,16847,17068,17863,18782,20423,57765,244234,272382	Cd19,Ms4a1,Cd79a,Cd8a,Ccr7,Cr2,Dpp4,Eomes,Flt3l,Gata3,Cd79b,Il9r,Itk,Lepr,Ly6d,Myb,Pla2g2d,Shh,Tbx21,Scart2,Spib
14_Member	GO Biological Processes	GO:0002521	leukocyte differentiation	-3.63131	-1.6171	25/420	12143,12478,12482,12518,12525,12775,12902,13482,13813,14256,14462,15985,16199,16428,16847,17068,17863,18782,18795,20423,57765,83408,244234,272382,102639543	Blk,Cd19,Ms4a1,Cd79a,Cd8a,Ccr7,Cr2,Dpp4,Eomes,Flt3l,Gata3,Cd79b,Il9r,Itk,Lepr,Ly6d,Myb,Pla2g2d,Plcb1,Shh,Tbx21,Gimap3,Scart2,Spib,Ifi206
14_Member	GO Biological Processes	GO:0048534	hematopoietic or lymphoid organ development	-3.53187	-1.54124	39/794	11733,12143,12145,12478,12482,12518,12525,12775,12902,13482,13813,14183,14256,14462,14723,15985,16199,16428,16847,17068,17189,17480,17863,18782,18795,20423,21412,22410,54368,56760,56792,57765,83408,106722,234695,243958,244234,272382,102639543	Ank1,Blk,Cxcr5,Cd19,Ms4a1,Cd79a,Cd8a,Ccr7,Cr2,Dpp4,Eomes,Fgfr2,Flt3l,Gata3,Gp1ba,Cd79b,Il9r,Itk,Lepr,Ly6d,Mb,Mpl,Myb,Pla2g2d,Plcb1,Shh,Tcf21,Wnt10b,Gp9,Clec1b,Stap1,Tbx21,Gimap3,Mpig6b,Carmil2,Siglecg,Scart2,Spib,Ifi206
14_Member	GO Biological Processes	GO:0030097	hemopoiesis	-3.30123	-1.35426	36/733	11733,12143,12478,12482,12518,12525,12775,12902,13482,13813,14183,14256,14462,14723,15985,16199,16428,16847,17068,17189,17480,17863,18782,18795,20423,22410,54368,56760,56792,57765,83408,106722,243958,244234,272382,102639543	Ank1,Blk,Cd19,Ms4a1,Cd79a,Cd8a,Ccr7,Cr2,Dpp4,Eomes,Fgfr2,Flt3l,Gata3,Gp1ba,Cd79b,Il9r,Itk,Lepr,Ly6d,Mb,Mpl,Myb,Pla2g2d,Plcb1,Shh,Wnt10b,Gp9,Clec1b,Stap1,Tbx21,Gimap3,Mpig6b,Siglecg,Scart2,Spib,Ifi206
14_Member	GO Biological Processes	GO:0042113	B cell activation	-2.489	-0.735644	13/199	12145,12478,12482,12518,12902,13482,15985,16199,17863,22780,229499,242248,272382	Cxcr5,Cd19,Ms4a1,Cd79a,Cr2,Dpp4,Cd79b,Il9r,Myb,Ikzf3,Fcrl1,Bank1,Spib
15_Summary	GO Biological Processes	GO:0007519	skeletal muscle tissue development	-5.46061	-3.08244	16/150	12180,13813,18507,18509,20666,21412,22410,22634,56504,56642,59006,64082,114142,217082,228003,320502	Smyd1,Eomes,Pax5,Pax7,Sox11,Tcf21,Wnt10b,Plagl1,Srpk3,Ankrd2,Myoz2,Popdc2,Foxp2,Hlf,Klhl41,Lmod3
15_Member	GO Biological Processes	GO:0007519	skeletal muscle tissue development	-5.46061	-3.08244	16/150	12180,13813,18507,18509,20666,21412,22410,22634,56504,56642,59006,64082,114142,217082,228003,320502	Smyd1,Eomes,Pax5,Pax7,Sox11,Tcf21,Wnt10b,Plagl1,Srpk3,Ankrd2,Myoz2,Popdc2,Foxp2,Hlf,Klhl41,Lmod3
15_Member	GO Biological Processes	GO:0060538	skeletal muscle organ development	-5.0628	-2.75358	16/161	12180,13813,18507,18509,20666,21412,22410,22634,56504,56642,59006,64082,114142,217082,228003,320502	Smyd1,Eomes,Pax5,Pax7,Sox11,Tcf21,Wnt10b,Plagl1,Srpk3,Ankrd2,Myoz2,Popdc2,Foxp2,Hlf,Klhl41,Lmod3
15_Member	GO Biological Processes	GO:0035914	skeletal muscle cell differentiation	-4.42344	-2.22609	9/61	12180,13813,18507,18509,20666,22634,56642,217082,228003	Smyd1,Eomes,Pax5,Pax7,Sox11,Plagl1,Ankrd2,Hlf,Klhl41
16_Summary	GO Biological Processes	GO:0003300	cardiac muscle hypertrophy	-5.35486	-2.99049	8/36	13009,17888,20191,21393,22138,66277,140781,100124433,17896,17897,17901,59006,17898,21924,21954,381077,11464	Csrp3,Myh6,Ryr2,Tcap,Ttn,Klf15,Myh7,Mir208b,Myl4,Myl3,Myl1,Myoz2,Myl7,Tnnc1,Tnni3,Ccdc78,Actc1
16_Member	GO Biological Processes	GO:0003300	cardiac muscle hypertrophy	-5.35486	-2.99049	8/36	13009,17888,20191,21393,22138,66277,140781,100124433	Csrp3,Myh6,Ryr2,Tcap,Ttn,Klf15,Myh7,Mir208b
16_Member	GO Cellular Components	GO:0016460	myosin II complex	-5.25561	-2.9046	6/18	17888,17896,17897,17901,22138,140781	Myh6,Myl4,Myl3,Myl1,Ttn,Myh7
16_Member	GO Biological Processes	GO:0014897	striated muscle hypertrophy	-5.1672	-2.83339	8/38	13009,17888,20191,21393,22138,66277,140781,100124433	Csrp3,Myh6,Ryr2,Tcap,Ttn,Klf15,Myh7,Mir208b
16_Member	GO Biological Processes	GO:0014896	muscle hypertrophy	-4.99137	-2.70699	8/40	13009,17888,20191,21393,22138,66277,140781,100124433	Csrp3,Myh6,Ryr2,Tcap,Ttn,Klf15,Myh7,Mir208b
16_Member	GO Biological Processes	GO:0003299	muscle hypertrophy in response to stress	-4.02884	-1.92024	5/18	17888,21393,66277,140781,100124433	Myh6,Tcap,Klf15,Myh7,Mir208b
16_Member	GO Biological Processes	GO:0014887	cardiac muscle adaptation	-4.02884	-1.92024	5/18	17888,21393,66277,140781,100124433	Myh6,Tcap,Klf15,Myh7,Mir208b
16_Member	GO Biological Processes	GO:0014898	cardiac muscle hypertrophy in response to stress	-4.02884	-1.92024	5/18	17888,21393,66277,140781,100124433	Myh6,Tcap,Klf15,Myh7,Mir208b
16_Member	GO Biological Processes	GO:0014888	striated muscle adaptation	-3.95822	-1.85709	6/29	17888,21393,59006,66277,140781,100124433	Myh6,Tcap,Myoz2,Klf15,Myh7,Mir208b
16_Member	GO Biological Processes	GO:0043500	muscle adaptation	-3.55634	-1.56187	6/34	17888,21393,59006,66277,140781,100124433	Myh6,Tcap,Myoz2,Klf15,Myh7,Mir208b
16_Member	GO Cellular Components	GO:0005859	muscle myosin complex	-3.4237	-1.44812	3/6	17888,22138,140781	Myh6,Ttn,Myh7
16_Member	GO Cellular Components	GO:0016459	myosin complex	-3.20618	-1.28113	7/54	17888,17896,17897,17898,17901,22138,140781	Myh6,Myl4,Myl3,Myl7,Myl1,Ttn,Myh7
16_Member	GO Biological Processes	GO:0007512	adult heart development	-3.11882	-1.22088	4/16	17888,21393,22138,140781	Myh6,Tcap,Ttn,Myh7
16_Member	GO Biological Processes	GO:0003009	skeletal muscle contraction	-2.92495	-1.05831	5/30	21393,21924,21954,140781,381077	Tcap,Tnnc1,Tnni3,Myh7,Ccdc78
16_Member	GO Biological Processes	GO:0033275	actin-myosin filament sliding	-2.82702	-0.987974	3/9	11464,17888,140781	Actc1,Myh6,Myh7
16_Member	GO Biological Processes	GO:0050879	multicellular organismal movement	-2.05708	-0.418851	5/47	21393,21924,21954,140781,381077	Tcap,Tnnc1,Tnni3,Myh7,Ccdc78
16_Member	GO Biological Processes	GO:0050881	musculoskeletal movement	-2.05708	-0.418851	5/47	21393,21924,21954,140781,381077	Tcap,Tnnc1,Tnni3,Myh7,Ccdc78
17_Summary	GO Molecular Functions	GO:0140375	immune receptor activity	-5.33681	-2.98139	15/136	12145,12766,12775,12902,14126,16199,16642,16643,16847,17480,18703,23832,27007,50905,252837,12373,18821,19220,20191,21954,71326,210198,244579,13616,14652,67252,21393,230979,100044509	Cxcr5,Cxcr3,Ccr7,Cr2,Ms4a2,Il9r,Klrc2,Klrd1,Lepr,Mpl,Pigr,Xcr1,Klrk1,Il17rb,Ackr4,Casq2,Pln,Ptgfr,Ryr2,Tnni3,Treml1,Gprc6a,Tox3,Edn3,Glp1r,Cap2,Tcap,Tnfrsf14,Tgfbr3l
17_Member	GO Molecular Functions	GO:0140375	immune receptor activity	-5.33681	-2.98139	15/136	12145,12766,12775,12902,14126,16199,16642,16643,16847,17480,18703,23832,27007,50905,252837	Cxcr5,Cxcr3,Ccr7,Cr2,Ms4a2,Il9r,Klrc2,Klrd1,Lepr,Mpl,Pigr,Xcr1,Klrk1,Il17rb,Ackr4
17_Member	GO Biological Processes	GO:0019722	calcium-mediated signaling	-4.46899	-2.25906	13/124	12145,12373,12766,12775,18821,19220,20191,21954,23832,71326,210198,244579,252837	Cxcr5,Casq2,Cxcr3,Ccr7,Pln,Ptgfr,Ryr2,Tnni3,Xcr1,Treml1,Gprc6a,Tox3,Ackr4
17_Member	GO Biological Processes	GO:0019932	second-messenger-mediated signaling	-4.39868	-2.2134	16/182	12145,12373,12766,12775,13616,14652,18821,19220,20191,21954,23832,67252,71326,210198,244579,252837	Cxcr5,Casq2,Cxcr3,Ccr7,Edn3,Glp1r,Pln,Ptgfr,Ryr2,Tnni3,Xcr1,Cap2,Treml1,Gprc6a,Tox3,Ackr4
17_Member	GO Molecular Functions	GO:0016493	C-C chemokine receptor activity	-3.39194	-1.42551	5/24	12145,12766,12775,23832,252837	Cxcr5,Cxcr3,Ccr7,Xcr1,Ackr4
17_Member	GO Molecular Functions	GO:0001637	G protein-coupled chemoattractant receptor activity	-3.30478	-1.35608	5/25	12145,12766,12775,23832,252837	Cxcr5,Cxcr3,Ccr7,Xcr1,Ackr4
17_Member	GO Molecular Functions	GO:0004950	chemokine receptor activity	-3.30478	-1.35608	5/25	12145,12766,12775,23832,252837	Cxcr5,Cxcr3,Ccr7,Xcr1,Ackr4
17_Member	GO Molecular Functions	GO:0019957	C-C chemokine binding	-3.30478	-1.35608	5/25	12145,12766,12775,23832,252837	Cxcr5,Cxcr3,Ccr7,Xcr1,Ackr4
17_Member	GO Molecular Functions	GO:0004896	cytokine receptor activity	-2.88245	-1.02435	9/97	12145,12766,12775,16199,16847,17480,23832,50905,252837	Cxcr5,Cxcr3,Ccr7,Il9r,Lepr,Mpl,Xcr1,Il17rb,Ackr4
17_Member	GO Molecular Functions	GO:0019956	chemokine binding	-2.67313	-0.878268	5/34	12145,12766,12775,23832,252837	Cxcr5,Cxcr3,Ccr7,Xcr1,Ackr4
17_Member	GO Molecular Functions	GO:0019955	cytokine binding	-2.23514	-0.551302	10/143	12145,12766,12775,16199,16847,21393,23832,230979,252837,100044509	Cxcr5,Cxcr3,Ccr7,Il9r,Lepr,Tcap,Xcr1,Tnfrsf14,Ackr4,Tgfbr3l
18_Summary	GO Biological Processes	GO:0042832	defense response to protozoan	-5.1672	-2.83339	8/38	17472,72310,76074,100702,236573,384059,626578,634650,13628,14680,17858,19339,24050,53857,54204,56526,58222,67790,170758,442827,620913,100039796,15018,20299,20304,110558,20617,83408,106393,110639,117147,12638,74691,74918,75050,98660,140781,215446,17110,18778,27007,78416,230979,58242	Gbp4,Nkg7,Gbp8,Gbp6,Gbp9,Tlr12,Gbp10,Gbp11,Eef1a2,Gnal,Mx2,Rab3a,Septin3,Tuba8,Septin1,Septin6,Rab37,Rab39b,Rac3,Rab44,Gm12185,Tgtp2,H2-Q7,Ccl22,Ccl5,H2-Q9,Snca,Gimap3,Srl,Prps2,Acsm1,Cftr,Tdrd9,Iqca,Kif27,Atp1a2,Myh7,Entpd3,Lyz1,Pla2g1b,Klrk1,Rnase6,Tnfrsf14,Nudt11
18_Member	GO Biological Processes	GO:0042832	defense response to protozoan	-5.1672	-2.83339	8/38	17472,72310,76074,100702,236573,384059,626578,634650	Gbp4,Nkg7,Gbp8,Gbp6,Gbp9,Tlr12,Gbp10,Gbp11
18_Member	GO Biological Processes	GO:0001562	response to protozoan	-4.8261	-2.56224	8/42	17472,72310,76074,100702,236573,384059,626578,634650	Gbp4,Nkg7,Gbp8,Gbp6,Gbp9,Tlr12,Gbp10,Gbp11
18_Member	GO Molecular Functions	GO:0003924	GTPase activity	-3.75952	-1.71197	20/294	13628,14680,17472,17858,19339,24050,53857,54204,56526,58222,67790,76074,100702,170758,236573,442827,620913,626578,634650,100039796	Eef1a2,Gnal,Gbp4,Mx2,Rab3a,Septin3,Tuba8,Septin1,Septin6,Rab37,Rab39b,Gbp8,Gbp6,Rac3,Gbp9,Rab44,Gm12185,Gbp10,Gbp11,Tgtp2
18_Member	GO Biological Processes	GO:0071346	cellular response to interferon-gamma	-3.47312	-1.49008	10/98	15018,17472,20299,20304,76074,100702,110558,236573,626578,634650	H2-Q7,Gbp4,Ccl22,Ccl5,Gbp8,Gbp6,H2-Q9,Gbp9,Gbp10,Gbp11
18_Member	GO Biological Processes	GO:0034341	response to interferon-gamma	-3.17771	-1.26723	11/126	15018,17472,20299,20304,20617,76074,100702,110558,236573,626578,634650	H2-Q7,Gbp4,Ccl22,Ccl5,Snca,Gbp8,Gbp6,H2-Q9,Gbp9,Gbp10,Gbp11
18_Member	GO Molecular Functions	GO:0019001	guanyl nucleotide binding	-2.7137	-0.904872	21/382	13628,14680,17472,19339,24050,53857,54204,56526,58222,67790,76074,83408,100702,106393,110639,117147,170758,236573,442827,626578,634650	Eef1a2,Gnal,Gbp4,Rab3a,Septin3,Tuba8,Septin1,Septin6,Rab37,Rab39b,Gbp8,Gimap3,Gbp6,Srl,Prps2,Acsm1,Rac3,Gbp9,Rab44,Gbp10,Gbp11
18_Member	GO Molecular Functions	GO:0032561	guanyl ribonucleotide binding	-2.7137	-0.904872	21/382	13628,14680,17472,19339,24050,53857,54204,56526,58222,67790,76074,83408,100702,106393,110639,117147,170758,236573,442827,626578,634650	Eef1a2,Gnal,Gbp4,Rab3a,Septin3,Tuba8,Septin1,Septin6,Rab37,Rab39b,Gbp8,Gimap3,Gbp6,Srl,Prps2,Acsm1,Rac3,Gbp9,Rab44,Gbp10,Gbp11
18_Member	GO Molecular Functions	GO:0005525	GTP binding	-2.67753	-0.878268	20/359	13628,14680,17472,19339,24050,53857,54204,56526,58222,67790,76074,83408,100702,106393,117147,170758,236573,442827,626578,634650	Eef1a2,Gnal,Gbp4,Rab3a,Septin3,Tuba8,Septin1,Septin6,Rab37,Rab39b,Gbp8,Gimap3,Gbp6,Srl,Acsm1,Rac3,Gbp9,Rab44,Gbp10,Gbp11
18_Member	GO Molecular Functions	GO:0017111	nucleoside-triphosphatase activity	-2.64364	-0.858097	27/547	12638,13628,14680,17472,17858,19339,24050,53857,54204,56526,58222,67790,74691,74918,75050,76074,98660,100702,140781,170758,215446,236573,442827,620913,626578,634650,100039796	Cftr,Eef1a2,Gnal,Gbp4,Mx2,Rab3a,Septin3,Tuba8,Septin1,Septin6,Rab37,Rab39b,Tdrd9,Iqca,Kif27,Gbp8,Atp1a2,Gbp6,Myh7,Rac3,Entpd3,Gbp9,Rab44,Gm12185,Gbp10,Gbp11,Tgtp2
18_Member	GO Biological Processes	GO:0050830	defense response to Gram-positive bacterium	-2.49872	-0.743134	11/153	17110,17472,18778,27007,76074,78416,100702,230979,236573,626578,634650	Lyz1,Gbp4,Pla2g1b,Klrk1,Gbp8,Rnase6,Gbp6,Tnfrsf14,Gbp9,Gbp10,Gbp11
18_Member	GO Molecular Functions	GO:0016462	pyrophosphatase activity	-2.39035	-0.659658	28/599	12638,13628,14680,17472,17858,19339,24050,53857,54204,56526,58222,58242,67790,74691,74918,75050,76074,98660,100702,140781,170758,215446,236573,442827,620913,626578,634650,100039796	Cftr,Eef1a2,Gnal,Gbp4,Mx2,Rab3a,Septin3,Tuba8,Septin1,Septin6,Rab37,Nudt11,Rab39b,Tdrd9,Iqca,Kif27,Gbp8,Atp1a2,Gbp6,Myh7,Rac3,Entpd3,Gbp9,Rab44,Gm12185,Gbp10,Gbp11,Tgtp2
18_Member	GO Molecular Functions	GO:0016818	hydrolase activity, acting on acid anhydrides, in phosphorus-containing anhydrides	-2.30312	-0.597946	28/608	12638,13628,14680,17472,17858,19339,24050,53857,54204,56526,58222,58242,67790,74691,74918,75050,76074,98660,100702,140781,170758,215446,236573,442827,620913,626578,634650,100039796	Cftr,Eef1a2,Gnal,Gbp4,Mx2,Rab3a,Septin3,Tuba8,Septin1,Septin6,Rab37,Nudt11,Rab39b,Tdrd9,Iqca,Kif27,Gbp8,Atp1a2,Gbp6,Myh7,Rac3,Entpd3,Gbp9,Rab44,Gm12185,Gbp10,Gbp11,Tgtp2
18_Member	GO Molecular Functions	GO:0016817	hydrolase activity, acting on acid anhydrides	-2.2936	-0.594332	28/609	12638,13628,14680,17472,17858,19339,24050,53857,54204,56526,58222,58242,67790,74691,74918,75050,76074,98660,100702,140781,170758,215446,236573,442827,620913,626578,634650,100039796	Cftr,Eef1a2,Gnal,Gbp4,Mx2,Rab3a,Septin3,Tuba8,Septin1,Septin6,Rab37,Nudt11,Rab39b,Tdrd9,Iqca,Kif27,Gbp8,Atp1a2,Gbp6,Myh7,Rac3,Entpd3,Gbp9,Rab44,Gm12185,Gbp10,Gbp11,Tgtp2
19_Summary	GO Cellular Components	GO:0042611	MHC protein complex	-5.1672	-2.83339	8/38	14990,15000,15001,15002,15015,15018,110557,110558,16912,224840,12775,12902,13482,14128,14462,16643,57765,83408,225825,230979,93675,14799,72160,99031,211429,27007	H2-M2,H2-DMb2,H2-Oa,H2-Ob,H2-Q4,H2-Q7,H2-Q6,H2-Q9,Psmb9,Treml4,Ccr7,Cr2,Dpp4,Fcer2a,Gata3,Klrd1,Tbx21,Gimap3,Cd226,Tnfrsf14,Clec2i,Gria1,Tmem163,Osbpl6,Pla2g4b,Klrk1
19_Member	GO Cellular Components	GO:0042611	MHC protein complex	-5.1672	-2.83339	8/38	14990,15000,15001,15002,15015,15018,110557,110558	H2-M2,H2-DMb2,H2-Oa,H2-Ob,H2-Q4,H2-Q7,H2-Q6,H2-Q9
19_Member	GO Cellular Components	GO:0032398	MHC class Ib protein complex	-3.39194	-1.42551	5/24	14990,15015,15018,110557,110558	H2-M2,H2-Q4,H2-Q7,H2-Q6,H2-Q9
19_Member	GO Biological Processes	GO:0048002	antigen processing and presentation of peptide antigen	-2.9737	-1.10127	8/76	14990,15000,15001,15002,15015,15018,110557,110558	H2-M2,H2-DMb2,H2-Oa,H2-Ob,H2-Q4,H2-Q7,H2-Q6,H2-Q9
19_Member	GO Biological Processes	GO:0019882	antigen processing and presentation	-2.95415	-1.08317	10/114	14990,15000,15001,15002,15015,15018,16912,110557,110558,224840	H2-M2,H2-DMb2,H2-Oa,H2-Ob,H2-Q4,H2-Q7,Psmb9,H2-Q6,H2-Q9,Treml4
19_Member	GO Biological Processes	GO:0002486	antigen processing and presentation of endogenous peptide antigen via MHC class I via ER pathway, TAP-independent	-2.73253	-0.913365	5/33	14990,15015,15018,110557,110558	H2-M2,H2-Q4,H2-Q7,H2-Q6,H2-Q9
19_Member	GO Biological Processes	GO:0002476	antigen processing and presentation of endogenous peptide antigen via MHC class Ib	-2.67313	-0.878268	5/34	14990,15015,15018,110557,110558	H2-M2,H2-Q4,H2-Q7,H2-Q6,H2-Q9
19_Member	GO Biological Processes	GO:0002484	antigen processing and presentation of endogenous peptide antigen via MHC class I via ER pathway	-2.67313	-0.878268	5/34	14990,15015,15018,110557,110558	H2-M2,H2-Q4,H2-Q7,H2-Q6,H2-Q9
19_Member	GO Biological Processes	GO:0002819	regulation of adaptive immune response	-2.67211	-0.878268	15/236	12775,12902,13482,14128,14462,14990,15015,15018,16643,57765,83408,110557,110558,225825,230979	Ccr7,Cr2,Dpp4,Fcer2a,Gata3,H2-M2,H2-Q4,H2-Q7,Klrd1,Tbx21,Gimap3,H2-Q6,H2-Q9,Cd226,Tnfrsf14
19_Member	GO Biological Processes	GO:0002428	antigen processing and presentation of peptide antigen via MHC class Ib	-2.61587	-0.832704	5/35	14990,15015,15018,110557,110558	H2-M2,H2-Q4,H2-Q7,H2-Q6,H2-Q9
19_Member	GO Biological Processes	GO:0002822	regulation of adaptive immune response based on somatic recombination of immune receptors built from immunoglobulin superfamily domains	-2.53507	-0.769447	14/220	12775,12902,13482,14128,14462,14990,15015,15018,16643,57765,83408,110557,110558,225825	Ccr7,Cr2,Dpp4,Fcer2a,Gata3,H2-M2,H2-Q4,H2-Q7,Klrd1,Tbx21,Gimap3,H2-Q6,H2-Q9,Cd226
19_Member	GO Biological Processes	GO:0002709	regulation of T cell mediated immunity	-2.47869	-0.726432	9/111	13482,14462,14990,15015,15018,16643,57765,110557,110558	Dpp4,Gata3,H2-M2,H2-Q4,H2-Q7,Klrd1,Tbx21,H2-Q6,H2-Q9
19_Member	GO Biological Processes	GO:0002475	antigen processing and presentation via MHC class Ib	-2.40568	-0.671817	5/39	14990,15015,15018,110557,110558	H2-M2,H2-Q4,H2-Q7,H2-Q6,H2-Q9
19_Member	GO Molecular Functions	GO:0042610	CD8 receptor binding	-2.36096	-0.639077	4/25	14990,15015,15018,110557	H2-M2,H2-Q4,H2-Q7,H2-Q6
19_Member	GO Biological Processes	GO:0002483	antigen processing and presentation of endogenous peptide antigen	-2.35733	-0.639077	5/40	14990,15015,15018,110557,110558	H2-M2,H2-Q4,H2-Q7,H2-Q6,H2-Q9
19_Member	GO Biological Processes	GO:0019885	antigen processing and presentation of endogenous peptide antigen via MHC class I	-2.35733	-0.639077	5/40	14990,15015,15018,110557,110558	H2-M2,H2-Q4,H2-Q7,H2-Q6,H2-Q9
19_Member	GO Biological Processes	GO:0001914	regulation of T cell mediated cytotoxicity	-2.31639	-0.607236	6/58	14990,15015,15018,16643,110557,110558	H2-M2,H2-Q4,H2-Q7,Klrd1,H2-Q6,H2-Q9
19_Member	GO Molecular Functions	GO:0046703	natural killer cell lectin-like receptor binding	-2.31049	-0.602335	5/41	14990,15015,15018,93675,110557	H2-M2,H2-Q4,H2-Q7,Clec2i,H2-Q6
19_Member	GO Molecular Functions	GO:0030881	beta-2-microglobulin binding	-2.29771	-0.597471	4/26	14990,15015,15018,110557	H2-M2,H2-Q4,H2-Q7,H2-Q6
19_Member	GO Cellular Components	GO:0042612	MHC class I protein complex	-2.29771	-0.597471	4/26	14990,15015,15018,110557	H2-M2,H2-Q4,H2-Q7,H2-Q6
19_Member	GO Molecular Functions	GO:0046979	TAP2 binding	-2.29771	-0.597471	4/26	14990,15015,15018,110557	H2-M2,H2-Q4,H2-Q7,H2-Q6
19_Member	GO Molecular Functions	GO:0046977	TAP binding	-2.23737	-0.551302	4/27	14990,15015,15018,110557	H2-M2,H2-Q4,H2-Q7,H2-Q6
19_Member	GO Molecular Functions	GO:0046978	TAP1 binding	-2.23737	-0.551302	4/27	14990,15015,15018,110557	H2-M2,H2-Q4,H2-Q7,H2-Q6
19_Member	GO Cellular Components	GO:0031901	early endosome membrane	-2.22461	-0.544615	8/100	14799,14990,15015,15018,72160,99031,110557,211429	Gria1,H2-M2,H2-Q4,H2-Q7,Tmem163,Osbpl6,H2-Q6,Pla2g4b
19_Member	GO Biological Processes	GO:0019883	antigen processing and presentation of endogenous antigen	-2.22102	-0.544615	5/43	14990,15015,15018,110557,110558	H2-M2,H2-Q4,H2-Q7,H2-Q6,H2-Q9
19_Member	GO Molecular Functions	GO:0042288	MHC class I protein binding	-2.22102	-0.544615	5/43	14990,15015,15018,27007,110557	H2-M2,H2-Q4,H2-Q7,Klrk1,H2-Q6
19_Member	GO Molecular Functions	GO:0042287	MHC protein binding	-2.20868	-0.539288	6/61	14990,15015,15018,16643,27007,110557	H2-M2,H2-Q4,H2-Q7,Klrd1,Klrk1,H2-Q6
19_Member	GO Biological Processes	GO:0002711	positive regulation of T cell mediated immunity	-2.15685	-0.492352	7/82	14462,14990,15015,15018,57765,110557,110558	Gata3,H2-M2,H2-Q4,H2-Q7,Tbx21,H2-Q6,H2-Q9
19_Member	GO Cellular Components	GO:0033106	cis-Golgi network membrane	-2.12453	-0.472896	4/29	14990,15015,15018,110557	H2-M2,H2-Q4,H2-Q7,H2-Q6
19_Member	GO Biological Processes	GO:0002824	positive regulation of adaptive immune response based on somatic recombination of immune receptors built from immunoglobulin superfamily domains	-2.05477	-0.417391	10/152	14128,14462,14990,15015,15018,57765,83408,110557,110558,225825	Fcer2a,Gata3,H2-M2,H2-Q4,H2-Q7,Tbx21,Gimap3,H2-Q6,H2-Q9,Cd226
20_Summary	GO Biological Processes	GO:0030240	skeletal muscle thin filament assembly	-5.10845	-2.78711	4/6	11464,21393,22138,320502,213435,13009,17901,380698,20191,56642,59006,11941,230085,231252,18441,98660,114142	Actc1,Tcap,Ttn,Lmod3,Mylk3,Csrp3,Myl1,Obscn,Ryr2,Ankrd2,Myoz2,Atp2b2,Phf24,Chrna9,P2ry1,Atp1a2,Foxp2
20_Member	GO Biological Processes	GO:0030240	skeletal muscle thin filament assembly	-5.10845	-2.78711	4/6	11464,21393,22138,320502	Actc1,Tcap,Ttn,Lmod3
20_Member	GO Biological Processes	GO:0048769	sarcomerogenesis	-4.69804	-2.4483	3/3	21393,22138,213435	Tcap,Ttn,Mylk3
20_Member	GO Biological Processes	GO:0014866	skeletal myofibril assembly	-4.45838	-2.25475	4/8	11464,21393,22138,320502	Actc1,Tcap,Ttn,Lmod3
20_Member	GO Biological Processes	GO:0035995	detection of muscle stretch	-4.10489	-1.97308	3/4	13009,21393,22138	Csrp3,Tcap,Ttn
20_Member	GO Biological Processes	GO:0055003	cardiac myofibril assembly	-4.02884	-1.92024	5/18	11464,13009,21393,22138,213435	Actc1,Csrp3,Tcap,Ttn,Mylk3
20_Member	GO Molecular Functions	GO:0008307	structural constituent of muscle	-3.68253	-1.65811	5/21	13009,17901,21393,22138,380698	Csrp3,Myl1,Tcap,Ttn,Obscn
20_Member	GO Biological Processes	GO:0035994	response to muscle stretch	-3.68253	-1.65811	5/21	13009,20191,21393,22138,56642	Csrp3,Ryr2,Tcap,Ttn,Ankrd2
20_Member	GO Molecular Functions	GO:0031433	telethonin binding	-3.18953	-1.27425	3/7	13009,22138,59006	Csrp3,Ttn,Myoz2
20_Member	GO Biological Processes	GO:0050982	detection of mechanical stimulus	-2.20868	-0.539288	6/61	11941,13009,21393,22138,230085,231252	Atp2b2,Csrp3,Tcap,Ttn,Phf24,Chrna9
20_Member	GO Biological Processes	GO:0009612	response to mechanical stimulus	-2.03111	-0.397115	11/177	11941,13009,18441,20191,21393,22138,56642,98660,114142,230085,231252	Atp2b2,Csrp3,P2ry1,Ryr2,Tcap,Ttn,Ankrd2,Atp1a2,Foxp2,Phf24,Chrna9

## Sheet:  down regulated gene enrichment
Table S21. GO enriched in bleomycin-challenged mice lungs exposed to HBO.
Column A contains Summary (the biological process that has the minimal P-value within the cluster) and Members (the other biological processes within the culster).
Columns B-D contain meta-data describing the terms.
Columns E and F contain the enrichment p-values and multi-test-corrected q-values.
Columns H & I enumerate the genes found in each enriched term.
GroupID	Category	Term	Description	LogP	Log(q-value)	InTerm_InList	Genes	Symbols
1_Summary	GO Cellular Components	GO:0031012	extracellular matrix	-32.5878	-28.4313	73/523	11816,12394,12814,12816,12822,12825,12831,12833,12834,12835,12840,12842,12945,12950,13003,13039,13179,13601,13602,13640,13717,14066,14115,14118,14133,14733,16000,16429,16852,16948,16949,16979,16980,17022,17181,17313,17387,18383,19074,19242,19288,19695,19699,20200,21809,21810,21826,21857,21923,22402,22419,22421,56401,57875,58223,64074,68588,68792,70370,74145,78892,108153,216725,237360,239337,24091…	Apoe,Runx1,Col11a1,Col12a1,Col18a1,Col3a1,Col5a1,Col6a1,Col6a2,Col6a3,Col9a2,Col1a1,Dmbt1,Hapln1,Vcan,Ctsl,Dcn,Ecm1,Sparcl1,Efna5,Eln,F3,Fbln2,Fbn1,Fcna,Gpc1,Igf1,Itln1,Lgals1,Lox,Loxl1,Lrrn1,Lrrn2,Lum,Matn2,Mgp,Mmp14,Tnfrsf11b,Prg2,Ptn,Ptx3,Reg3g,Reln,S100a6,Tgfb3,Tgfbi,Thbs2,Timp1,Tnc,Ccn4,Wnt5b,Wnt7a,P3h1,Angptl4,Mmp19,Smoc2,Cthrc1,Srpx2,Fbln7,F13a1,Crispld2,Adamts7,Adamts2,Adamts14,Adamts12,A…
1_Member	GO Cellular Components	GO:0031012	extracellular matrix	-32.5878	-28.4313	73/523	11816,12394,12814,12816,12822,12825,12831,12833,12834,12835,12840,12842,12945,12950,13003,13039,13179,13601,13602,13640,13717,14066,14115,14118,14133,14733,16000,16429,16852,16948,16949,16979,16980,17022,17181,17313,17387,18383,19074,19242,19288,19695,19699,20200,21809,21810,21826,21857,21923,22402,22419,22421,56401,57875,58223,64074,68588,68792,70370,74145,78892,108153,216725,237360,239337,24091…	Apoe,Runx1,Col11a1,Col12a1,Col18a1,Col3a1,Col5a1,Col6a1,Col6a2,Col6a3,Col9a2,Col1a1,Dmbt1,Hapln1,Vcan,Ctsl,Dcn,Ecm1,Sparcl1,Efna5,Eln,F3,Fbln2,Fbn1,Fcna,Gpc1,Igf1,Itln1,Lgals1,Lox,Loxl1,Lrrn1,Lrrn2,Lum,Matn2,Mgp,Mmp14,Tnfrsf11b,Prg2,Ptn,Ptx3,Reg3g,Reln,S100a6,Tgfb3,Tgfbi,Thbs2,Timp1,Tnc,Ccn4,Wnt5b,Wnt7a,P3h1,Angptl4,Mmp19,Smoc2,Cthrc1,Srpx2,Fbln7,F13a1,Crispld2,Adamts7,Adamts2,Adamts14,Adamts12,A…
1_Member	GO Cellular Components	GO:0030312	external encapsulating structure	-32.4769	-28.4313	73/525	11816,12394,12814,12816,12822,12825,12831,12833,12834,12835,12840,12842,12945,12950,13003,13039,13179,13601,13602,13640,13717,14066,14115,14118,14133,14733,16000,16429,16852,16948,16949,16979,16980,17022,17181,17313,17387,18383,19074,19242,19288,19695,19699,20200,21809,21810,21826,21857,21923,22402,22419,22421,56401,57875,58223,64074,68588,68792,70370,74145,78892,108153,216725,237360,239337,24091…	Apoe,Runx1,Col11a1,Col12a1,Col18a1,Col3a1,Col5a1,Col6a1,Col6a2,Col6a3,Col9a2,Col1a1,Dmbt1,Hapln1,Vcan,Ctsl,Dcn,Ecm1,Sparcl1,Efna5,Eln,F3,Fbln2,Fbn1,Fcna,Gpc1,Igf1,Itln1,Lgals1,Lox,Loxl1,Lrrn1,Lrrn2,Lum,Matn2,Mgp,Mmp14,Tnfrsf11b,Prg2,Ptn,Ptx3,Reg3g,Reln,S100a6,Tgfb3,Tgfbi,Thbs2,Timp1,Tnc,Ccn4,Wnt5b,Wnt7a,P3h1,Angptl4,Mmp19,Smoc2,Cthrc1,Srpx2,Fbln7,F13a1,Crispld2,Adamts7,Adamts2,Adamts14,Adamts12,A…
1_Member	GO Cellular Components	GO:0062023	collagen-containing extracellular matrix	-22.8156	-18.9461	53/394	12394,12814,12816,12822,12825,12831,12833,12834,12835,12840,12842,12945,12950,13003,13039,13179,13601,13602,13640,13717,14066,14115,14118,14133,14733,16000,16429,16852,16948,16949,17022,17181,17313,19074,19242,19695,19699,20200,21809,21810,21826,21857,21923,56401,57875,64074,68792,74145,216725,240913,246707,268977,269855	Runx1,Col11a1,Col12a1,Col18a1,Col3a1,Col5a1,Col6a1,Col6a2,Col6a3,Col9a2,Col1a1,Dmbt1,Hapln1,Vcan,Ctsl,Dcn,Ecm1,Sparcl1,Efna5,Eln,F3,Fbln2,Fbn1,Fcna,Gpc1,Igf1,Itln1,Lgals1,Lox,Loxl1,Lum,Matn2,Mgp,Prg2,Ptn,Reg3g,Reln,S100a6,Tgfb3,Tgfbi,Thbs2,Timp1,Tnc,P3h1,Angptl4,Smoc2,Srpx2,F13a1,Adamts2,Adamts4,Emilin2,Ltbp1,Ssc5d
1_Member	GO Molecular Functions	GO:0005201	extracellular matrix structural constituent	-15.9825	-12.5389	28/150	12814,12816,12822,12825,12831,12833,12834,12835,12840,12842,12945,12950,13003,13179,13601,13717,14115,14118,17022,17181,19074,19699,21810,21923,67133,68792,246707,268977	Col11a1,Col12a1,Col18a1,Col3a1,Col5a1,Col6a1,Col6a2,Col6a3,Col9a2,Col1a1,Dmbt1,Hapln1,Vcan,Dcn,Ecm1,Eln,Fbln2,Fbn1,Lum,Matn2,Prg2,Reln,Tgfbi,Tnc,Gp2,Srpx2,Emilin2,Ltbp1
1_Member	GO Molecular Functions	GO:0005198	structural molecule activity	-6.02868	-3.61653	36/584	12738,12740,12814,12816,12822,12825,12831,12833,12834,12835,12840,12842,12945,12950,13003,13179,13601,13717,14115,14118,15368,16664,17022,17153,17181,19074,19699,20753,21810,21923,67133,67951,68792,71096,246707,268977	Cldn2,Cldn4,Col11a1,Col12a1,Col18a1,Col3a1,Col5a1,Col6a1,Col6a2,Col6a3,Col9a2,Col1a1,Dmbt1,Hapln1,Vcan,Dcn,Ecm1,Eln,Fbln2,Fbn1,Hmox1,Krt14,Lum,Mal,Matn2,Prg2,Reln,Sprr1a,Tgfbi,Tnc,Gp2,Tubb6,Srpx2,Sntg1,Emilin2,Ltbp1
2_Summary	GO Cellular Components	GO:0005581	collagen trimer	-20.0134	-16.2688	25/81	12259,12260,12262,12814,12816,12822,12825,12831,12833,12834,12835,12840,12842,13179,14133,16948,17022,17167,20288,56745,68588,72709,81799,246707,320924,11846	C1qa,C1qb,C1qc,Col11a1,Col12a1,Col18a1,Col3a1,Col5a1,Col6a1,Col6a2,Col6a3,Col9a2,Col1a1,Dcn,Fcna,Lox,Lum,Marco,Msr1,C1qtnf1,Cthrc1,C1qtnf6,C1qtnf3,Emilin2,Ccbe1,Arg1
2_Member	GO Cellular Components	GO:0005581	collagen trimer	-20.0134	-16.2688	25/81	12259,12260,12262,12814,12816,12822,12825,12831,12833,12834,12835,12840,12842,13179,14133,16948,17022,17167,20288,56745,68588,72709,81799,246707,320924	C1qa,C1qb,C1qc,Col11a1,Col12a1,Col18a1,Col3a1,Col5a1,Col6a1,Col6a2,Col6a3,Col9a2,Col1a1,Dcn,Fcna,Lox,Lum,Marco,Msr1,C1qtnf1,Cthrc1,C1qtnf6,C1qtnf3,Emilin2,Ccbe1
2_Member	GO Molecular Functions	GO:0030020	extracellular matrix structural constituent conferring tensile strength	-7.60544	-4.83858	10/38	12814,12816,12822,12825,12831,12833,12834,12835,12840,12842	Col11a1,Col12a1,Col18a1,Col3a1,Col5a1,Col6a1,Col6a2,Col6a3,Col9a2,Col1a1
2_Member	GO Cellular Components	GO:0005583	fibrillar collagen trimer	-5.3815	-3.13866	5/11	12814,12825,12831,12842,17022	Col11a1,Col3a1,Col5a1,Col1a1,Lum
2_Member	GO Cellular Components	GO:0098643	banded collagen fibril	-5.3815	-3.13866	5/11	12814,12825,12831,12842,17022	Col11a1,Col3a1,Col5a1,Col1a1,Lum
2_Member	GO Cellular Components	GO:0098644	complex of collagen trimers	-4.05361	-2.05915	5/19	12814,12825,12831,12842,17022	Col11a1,Col3a1,Col5a1,Col1a1,Lum
2_Member	GO Molecular Functions	GO:0048407	platelet-derived growth factor binding	-3.76706	-1.84529	4/12	12825,12831,12833,12842	Col3a1,Col5a1,Col6a1,Col1a1
2_Member	GO Biological Processes	GO:0032964	collagen biosynthetic process	-2.9175	-1.16855	3/9	11846,12831,12842	Arg1,Col5a1,Col1a1
3_Summary	GO Biological Processes	GO:0030198	extracellular matrix organization	-16.8938	-13.2836	38/274	12814,12822,12825,12831,12840,12842,13717,14115,14230,15116,15117,15891,16948,16949,16950,17022,17387,18383,19288,20682,20724,21810,22431,26427,56401,58223,58994,64074,67573,78892,108153,216725,237360,239337,240913,268396,271127,320078,11459,14260,16664,21335,56320,66938,68794,73804,109624	Col11a1,Col18a1,Col3a1,Col5a1,Col9a2,Col1a1,Eln,Fbln2,Fkbp10,Has1,Has2,Ibsp,Lox,Loxl1,Loxl3,Lum,Mmp14,Tnfrsf11b,Ptx3,Sox9,Serpinb5,Tgfbi,Wt1,Creb3l1,P3h1,Mmp19,Smpd3,Smoc2,Loxl4,Crispld2,Adamts7,Adamts2,Adamts14,Adamts12,Adamts4,Sh3pxd2b,Adamts16,Olfml2b,Acta1,Fmn1,Krt14,Tacc3,Dbn1,Sh3d21,Flnc,Kif2c,Cald1
3_Member	GO Biological Processes	GO:0030198	extracellular matrix organization	-16.8938	-13.2836	38/274	12814,12822,12825,12831,12840,12842,13717,14115,14230,15116,15117,15891,16948,16949,16950,17022,17387,18383,19288,20682,20724,21810,22431,26427,56401,58223,58994,64074,67573,78892,108153,216725,237360,239337,240913,268396,271127,320078	Col11a1,Col18a1,Col3a1,Col5a1,Col9a2,Col1a1,Eln,Fbln2,Fkbp10,Has1,Has2,Ibsp,Lox,Loxl1,Loxl3,Lum,Mmp14,Tnfrsf11b,Ptx3,Sox9,Serpinb5,Tgfbi,Wt1,Creb3l1,P3h1,Mmp19,Smpd3,Smoc2,Loxl4,Crispld2,Adamts7,Adamts2,Adamts14,Adamts12,Adamts4,Sh3pxd2b,Adamts16,Olfml2b
3_Member	GO Biological Processes	GO:0043062	extracellular structure organization	-16.8393	-13.2836	38/275	12814,12822,12825,12831,12840,12842,13717,14115,14230,15116,15117,15891,16948,16949,16950,17022,17387,18383,19288,20682,20724,21810,22431,26427,56401,58223,58994,64074,67573,78892,108153,216725,237360,239337,240913,268396,271127,320078	Col11a1,Col18a1,Col3a1,Col5a1,Col9a2,Col1a1,Eln,Fbln2,Fkbp10,Has1,Has2,Ibsp,Lox,Loxl1,Loxl3,Lum,Mmp14,Tnfrsf11b,Ptx3,Sox9,Serpinb5,Tgfbi,Wt1,Creb3l1,P3h1,Mmp19,Smpd3,Smoc2,Loxl4,Crispld2,Adamts7,Adamts2,Adamts14,Adamts12,Adamts4,Sh3pxd2b,Adamts16,Olfml2b
3_Member	GO Biological Processes	GO:0045229	external encapsulating structure organization	-16.7851	-13.2836	38/276	12814,12822,12825,12831,12840,12842,13717,14115,14230,15116,15117,15891,16948,16949,16950,17022,17387,18383,19288,20682,20724,21810,22431,26427,56401,58223,58994,64074,67573,78892,108153,216725,237360,239337,240913,268396,271127,320078	Col11a1,Col18a1,Col3a1,Col5a1,Col9a2,Col1a1,Eln,Fbln2,Fkbp10,Has1,Has2,Ibsp,Lox,Loxl1,Loxl3,Lum,Mmp14,Tnfrsf11b,Ptx3,Sox9,Serpinb5,Tgfbi,Wt1,Creb3l1,P3h1,Mmp19,Smpd3,Smoc2,Loxl4,Crispld2,Adamts7,Adamts2,Adamts14,Adamts12,Adamts4,Sh3pxd2b,Adamts16,Olfml2b
3_Member	GO Biological Processes	GO:0030199	collagen fibril organization	-11.6241	-8.45357	15/53	12814,12825,12831,12842,14230,16948,16949,16950,17022,56401,67573,108153,216725,237360,239337	Col11a1,Col3a1,Col5a1,Col1a1,Fkbp10,Lox,Loxl1,Loxl3,Lum,P3h1,Loxl4,Adamts7,Adamts2,Adamts14,Adamts12
3_Member	GO Biological Processes	GO:0097435	supramolecular fiber organization	-2.72835	-1.02019	25/522	11459,12814,12825,12831,12842,13717,14230,14260,16664,16948,16949,16950,17022,21335,56320,56401,66938,67573,68794,73804,108153,109624,216725,237360,239337	Acta1,Col11a1,Col3a1,Col5a1,Col1a1,Eln,Fkbp10,Fmn1,Krt14,Lox,Loxl1,Loxl3,Lum,Tacc3,Dbn1,P3h1,Sh3d21,Loxl4,Flnc,Kif2c,Adamts7,Cald1,Adamts2,Adamts14,Adamts12
4_Summary	GO Molecular Functions	GO:0005539	glycosaminoglycan binding	-13.3694	-9.97704	31/233	11816,12814,12831,12945,12950,13003,13179,14118,14173,14314,15366,17002,17967,19242,19695,20296,20306,20307,20344,20356,20562,21826,22402,55985,64074,65079,70370,72780,78892,83433,192188,21366,22017,64292,69123	Apoe,Col11a1,Col5a1,Dmbt1,Hapln1,Vcan,Dcn,Fbn1,Fgf2,Fstl1,Hmmr,Ltf,Ncam1,Ptn,Reg3g,Ccl2,Ccl7,Ccl8,Selp,Sema5a,Slit1,Thbs2,Ccn4,Cxcl13,Smoc2,Rtn4r,Fbln7,Rspo3,Crispld2,Trem2,Stab2,Slc6a6,Tpmt,Ptges,Eci3
4_Member	GO Molecular Functions	GO:0005539	glycosaminoglycan binding	-13.3694	-9.97704	31/233	11816,12814,12831,12945,12950,13003,13179,14118,14173,14314,15366,17002,17967,19242,19695,20296,20306,20307,20344,20356,20562,21826,22402,55985,64074,65079,70370,72780,78892,83433,192188	Apoe,Col11a1,Col5a1,Dmbt1,Hapln1,Vcan,Dcn,Fbn1,Fgf2,Fstl1,Hmmr,Ltf,Ncam1,Ptn,Reg3g,Ccl2,Ccl7,Ccl8,Selp,Sema5a,Slit1,Thbs2,Ccn4,Cxcl13,Smoc2,Rtn4r,Fbln7,Rspo3,Crispld2,Trem2,Stab2
4_Member	GO Molecular Functions	GO:0008201	heparin binding	-9.4229	-6.53865	22/170	11816,12814,12831,14118,14173,14314,17002,17967,19242,20296,20306,20307,20344,20562,21826,22402,55985,64074,65079,70370,72780,78892	Apoe,Col11a1,Col5a1,Fbn1,Fgf2,Fstl1,Ltf,Ncam1,Ptn,Ccl2,Ccl7,Ccl8,Selp,Slit1,Thbs2,Ccn4,Cxcl13,Smoc2,Rtn4r,Fbln7,Rspo3,Crispld2
4_Member	GO Molecular Functions	GO:1901681	sulfur compound binding	-9.01679	-6.18866	28/284	11816,12814,12831,12945,14118,14173,14314,17002,17967,19242,20296,20306,20307,20344,20356,20562,21366,21826,22017,22402,55985,64074,64292,65079,69123,70370,72780,78892	Apoe,Col11a1,Col5a1,Dmbt1,Fbn1,Fgf2,Fstl1,Ltf,Ncam1,Ptn,Ccl2,Ccl7,Ccl8,Selp,Sema5a,Slit1,Slc6a6,Thbs2,Tpmt,Ccn4,Cxcl13,Smoc2,Ptges,Rtn4r,Eci3,Fbln7,Rspo3,Crispld2
5_Summary	GO Biological Processes	GO:0001501	skeletal system development	-13.3137	-9.96701	47/522	12394,12814,12825,12842,12950,13003,13601,14118,14173,14260,14562,14634,15117,15364,15410,15416,15423,16000,17002,17313,17387,17869,18121,18605,18933,19228,20204,20472,20613,20682,21809,22061,22402,22421,26564,54635,56401,58250,58994,77583,107587,108153,213053,239337,268396,474332,622473,12831,16948,12702,12816,13844,14051,14275,14362,14472,14622,15559,16658,17703,20897,56847,68588,72780,240641,2…	Runx1,Col11a1,Col3a1,Col1a1,Hapln1,Vcan,Ecm1,Fbn1,Fgf2,Fmn1,Gdf3,Gli3,Has2,Hmga2,Hoxb3,Hoxb8,Hoxc4,Igf1,Ltf,Mgp,Mmp14,Myc,Nog,Enpp1,Prrx1,Pth1r,Prrx2,Six2,Snai1,Sox9,Tgfb3,Trp63,Ccn4,Wnt7a,Ror2,Pdgfc,P3h1,Chst11,Smpd3,Notum,Osr2,Adamts7,Slc39a14,Adamts12,Sh3pxd2b,Dnm3os,Ripply1,Col5a1,Lox,Socs3,Col12a1,Ephb2,Eya4,Folr1,Fzd1,Gbx2,Gjb5,Htr2b,Mafb,Msx3,Stra6,Aldh1a3,Cthrc1,Rspo3,Kif20b,Crb2,C1qb,Maf…
5_Member	GO Biological Processes	GO:0001501	skeletal system development	-13.3137	-9.96701	47/522	12394,12814,12825,12842,12950,13003,13601,14118,14173,14260,14562,14634,15117,15364,15410,15416,15423,16000,17002,17313,17387,17869,18121,18605,18933,19228,20204,20472,20613,20682,21809,22061,22402,22421,26564,54635,56401,58250,58994,77583,107587,108153,213053,239337,268396,474332,622473	Runx1,Col11a1,Col3a1,Col1a1,Hapln1,Vcan,Ecm1,Fbn1,Fgf2,Fmn1,Gdf3,Gli3,Has2,Hmga2,Hoxb3,Hoxb8,Hoxc4,Igf1,Ltf,Mgp,Mmp14,Myc,Nog,Enpp1,Prrx1,Pth1r,Prrx2,Six2,Snai1,Sox9,Tgfb3,Trp63,Ccn4,Wnt7a,Ror2,Pdgfc,P3h1,Chst11,Smpd3,Notum,Osr2,Adamts7,Slc39a14,Adamts12,Sh3pxd2b,Dnm3os,Ripply1
5_Member	GO Biological Processes	GO:0061448	connective tissue development	-12.5262	-9.22768	30/234	12394,12814,12825,12831,12842,13601,14173,15364,15410,15423,16000,16948,17313,18121,18605,18933,19228,20204,20472,20613,20682,22421,26564,58250,58994,107587,108153,213053,239337,268396	Runx1,Col11a1,Col3a1,Col5a1,Col1a1,Ecm1,Fgf2,Hmga2,Hoxb3,Hoxc4,Igf1,Lox,Mgp,Nog,Enpp1,Prrx1,Pth1r,Prrx2,Six2,Snai1,Sox9,Wnt7a,Ror2,Chst11,Smpd3,Osr2,Adamts7,Slc39a14,Adamts12,Sh3pxd2b
5_Member	GO Biological Processes	GO:0051216	cartilage development	-12.4951	-9.22768	26/174	12394,12814,12825,12842,13601,14173,15364,15410,15423,17313,18121,18605,18933,19228,20204,20472,20613,20682,22421,26564,58250,58994,107587,108153,213053,239337	Runx1,Col11a1,Col3a1,Col1a1,Ecm1,Fgf2,Hmga2,Hoxb3,Hoxc4,Mgp,Nog,Enpp1,Prrx1,Pth1r,Prrx2,Six2,Snai1,Sox9,Wnt7a,Ror2,Chst11,Smpd3,Osr2,Adamts7,Slc39a14,Adamts12
5_Member	GO Biological Processes	GO:0002062	chondrocyte differentiation	-9.1991	-6.35761	15/76	12394,12814,12825,13601,15364,19228,20472,20682,22421,58250,58994,107587,108153,213053,239337	Runx1,Col11a1,Col3a1,Ecm1,Hmga2,Pth1r,Six2,Sox9,Wnt7a,Chst11,Smpd3,Osr2,Adamts7,Slc39a14,Adamts12
5_Member	GO Biological Processes	GO:0048705	skeletal system morphogenesis	-8.68869	-5.88611	26/256	12814,12825,12842,14260,14634,15117,15410,15416,15423,17002,17387,17869,18121,18605,18933,20204,20472,20682,21809,22421,26564,58250,58994,107587,268396,622473	Col11a1,Col3a1,Col1a1,Fmn1,Gli3,Has2,Hoxb3,Hoxb8,Hoxc4,Ltf,Mmp14,Myc,Nog,Enpp1,Prrx1,Prrx2,Six2,Sox9,Tgfb3,Wnt7a,Ror2,Chst11,Smpd3,Osr2,Sh3pxd2b,Ripply1
5_Member	GO Biological Processes	GO:0048598	embryonic morphogenesis	-6.44623	-3.93182	39/635	12702,12814,12816,13844,14051,14275,14362,14472,14562,14622,14634,15364,15410,15416,15423,15559,16658,17387,17703,17869,18121,18605,18933,20204,20472,20613,20682,20897,21809,22061,22421,26564,56847,58250,68588,72780,107587,240641,241324	Socs3,Col11a1,Col12a1,Ephb2,Eya4,Folr1,Fzd1,Gbx2,Gdf3,Gjb5,Gli3,Hmga2,Hoxb3,Hoxb8,Hoxc4,Htr2b,Mafb,Mmp14,Msx3,Myc,Nog,Enpp1,Prrx1,Prrx2,Six2,Snai1,Sox9,Stra6,Tgfb3,Trp63,Wnt7a,Ror2,Aldh1a3,Chst11,Cthrc1,Rspo3,Osr2,Kif20b,Crb2
5_Member	GO Biological Processes	GO:0048562	embryonic organ morphogenesis	-6.41983	-3.91204	26/331	12814,13844,14051,14275,14472,14634,15410,15416,15423,16658,17387,17869,18121,18605,18933,20204,20472,20682,20897,21809,26564,56847,58250,68588,107587,241324	Col11a1,Ephb2,Eya4,Folr1,Gbx2,Gli3,Hoxb3,Hoxb8,Hoxc4,Mafb,Mmp14,Myc,Nog,Enpp1,Prrx1,Prrx2,Six2,Sox9,Stra6,Tgfb3,Ror2,Aldh1a3,Chst11,Cthrc1,Osr2,Crb2
5_Member	GO Biological Processes	GO:0043583	ear development	-6.40935	-3.9078	22/248	12260,12814,13844,14051,14472,14634,16000,16658,17132,17869,18121,18605,18933,20204,20472,20682,20897,26564,56847,57266,68588,107587	C1qb,Col11a1,Ephb2,Eya4,Gbx2,Gli3,Igf1,Mafb,Maf,Myc,Nog,Enpp1,Prrx1,Prrx2,Six2,Sox9,Stra6,Ror2,Aldh1a3,Cxcl14,Cthrc1,Osr2
5_Member	GO Biological Processes	GO:0048568	embryonic organ development	-6.26177	-3.79018	34/522	12394,12702,12814,13844,14051,14275,14472,14562,14622,14634,15410,15416,15423,16658,17387,17869,18121,18605,18933,20204,20472,20613,20682,20897,21809,22762,26564,54635,56847,58250,68588,72780,107587,241324	Runx1,Socs3,Col11a1,Ephb2,Eya4,Folr1,Gbx2,Gdf3,Gjb5,Gli3,Hoxb3,Hoxb8,Hoxc4,Mafb,Mmp14,Myc,Nog,Enpp1,Prrx1,Prrx2,Six2,Snai1,Sox9,Stra6,Tgfb3,Zfpm2,Ror2,Pdgfc,Aldh1a3,Chst11,Cthrc1,Rspo3,Osr2,Crb2
5_Member	GO Biological Processes	GO:0042471	ear morphogenesis	-6.18527	-3.72614	16/142	12814,13844,14051,14472,16658,17869,18121,18605,18933,20204,20472,20682,26564,56847,68588,107587	Col11a1,Ephb2,Eya4,Gbx2,Mafb,Myc,Nog,Enpp1,Prrx1,Prrx2,Six2,Sox9,Ror2,Aldh1a3,Cthrc1,Osr2
5_Member	GO Biological Processes	GO:0048704	embryonic skeletal system morphogenesis	-5.41424	-3.15738	13/109	12814,14634,15410,15416,15423,17387,18121,18933,20204,20472,21809,58250,107587	Col11a1,Gli3,Hoxb3,Hoxb8,Hoxc4,Mmp14,Nog,Prrx1,Prrx2,Six2,Tgfb3,Chst11,Osr2
5_Member	GO Biological Processes	GO:0090596	sensory organ morphogenesis	-4.75748	-2.65388	22/313	12814,12831,13844,14051,14472,14634,16658,17869,18121,18605,18933,19242,20204,20472,20682,20897,23965,26564,56847,68588,107587,241324	Col11a1,Col5a1,Ephb2,Eya4,Gbx2,Gli3,Mafb,Myc,Nog,Enpp1,Prrx1,Ptn,Prrx2,Six2,Sox9,Stra6,Tenm3,Ror2,Aldh1a3,Cthrc1,Osr2,Crb2
5_Member	GO Biological Processes	GO:0048706	embryonic skeletal system development	-4.67392	-2.59444	14/146	12814,12842,14634,15410,15416,15423,17387,18121,18933,20204,20472,21809,58250,107587	Col11a1,Col1a1,Gli3,Hoxb3,Hoxb8,Hoxc4,Mmp14,Nog,Prrx1,Prrx2,Six2,Tgfb3,Chst11,Osr2
5_Member	GO Biological Processes	GO:1904888	cranial skeletal system development	-4.47676	-2.42237	10/80	14634,17387,18121,18933,20204,20472,21809,22061,58250,268396	Gli3,Mmp14,Nog,Prrx1,Prrx2,Six2,Tgfb3,Trp63,Chst11,Sh3pxd2b
5_Member	GO Biological Processes	GO:0007423	sensory organ development	-3.5067	-1.63717	31/625	12260,12814,12831,13844,14051,14472,14562,14634,14824,16000,16658,17132,17869,18121,18605,18933,19242,20204,20472,20682,20897,22409,22431,23965,26564,56847,57266,68588,107587,241324,268396	C1qb,Col11a1,Col5a1,Ephb2,Eya4,Gbx2,Gdf3,Gli3,Grn,Igf1,Mafb,Maf,Myc,Nog,Enpp1,Prrx1,Ptn,Prrx2,Six2,Sox9,Stra6,Wnt10a,Wt1,Tenm3,Ror2,Aldh1a3,Cxcl14,Cthrc1,Osr2,Crb2,Sh3pxd2b
5_Member	GO Biological Processes	GO:0048701	embryonic cranial skeleton morphogenesis	-3.39284	-1.54312	7/54	14634,17387,18933,20204,20472,21809,58250	Gli3,Mmp14,Prrx1,Prrx2,Six2,Tgfb3,Chst11
5_Member	GO Biological Processes	GO:0048839	inner ear development	-3.37444	-1.52885	15/216	12260,12814,13844,14472,14634,16000,16658,17132,18933,20204,20682,26564,56847,57266,68588	C1qb,Col11a1,Ephb2,Gbx2,Gli3,Igf1,Mafb,Maf,Prrx1,Prrx2,Sox9,Ror2,Aldh1a3,Cxcl14,Cthrc1
5_Member	GO Biological Processes	GO:0035107	appendage morphogenesis	-3.29611	-1.4657	13/174	12825,14260,14634,18121,18605,18933,20204,20682,22061,22421,26564,58250,107587	Col3a1,Fmn1,Gli3,Nog,Enpp1,Prrx1,Prrx2,Sox9,Trp63,Wnt7a,Ror2,Chst11,Osr2
5_Member	GO Biological Processes	GO:0035108	limb morphogenesis	-3.29611	-1.4657	13/174	12825,14260,14634,18121,18605,18933,20204,20682,22061,22421,26564,58250,107587	Col3a1,Fmn1,Gli3,Nog,Enpp1,Prrx1,Prrx2,Sox9,Trp63,Wnt7a,Ror2,Chst11,Osr2
5_Member	GO Biological Processes	GO:0042472	inner ear morphogenesis	-3.04697	-1.27055	10/119	12814,13844,14472,16658,18933,20204,20682,26564,56847,68588	Col11a1,Ephb2,Gbx2,Mafb,Prrx1,Prrx2,Sox9,Ror2,Aldh1a3,Cthrc1
5_Member	GO Biological Processes	GO:0048736	appendage development	-2.68304	-0.992492	13/203	12825,14260,14634,18121,18605,18933,20204,20682,22061,22421,26564,58250,107587	Col3a1,Fmn1,Gli3,Nog,Enpp1,Prrx1,Prrx2,Sox9,Trp63,Wnt7a,Ror2,Chst11,Osr2
5_Member	GO Biological Processes	GO:0060173	limb development	-2.68304	-0.992492	13/203	12825,14260,14634,18121,18605,18933,20204,20682,22061,22421,26564,58250,107587	Col3a1,Fmn1,Gli3,Nog,Enpp1,Prrx1,Prrx2,Sox9,Trp63,Wnt7a,Ror2,Chst11,Osr2
5_Member	GO Biological Processes	GO:0035136	forelimb morphogenesis	-2.22571	-0.678022	5/46	14260,18605,22061,22421,107587	Fmn1,Enpp1,Trp63,Wnt7a,Osr2
5_Member	GO Biological Processes	GO:0042733	embryonic digit morphogenesis	-2.03908	-0.547948	6/71	14634,18121,22421,26564,58250,107587	Gli3,Nog,Wnt7a,Ror2,Chst11,Osr2
6_Summary	GO Biological Processes	GO:0030335	positive regulation of cell migration	-12.3094	-9.07672	48/577	11475,12267,12273,12740,12768,12822,12842,13132,13844,14066,14173,14824,15117,15368,16000,17387,17869,18550,18654,18792,19141,19218,19242,19699,20296,20306,20344,20356,20613,20682,20698,22402,22419,22421,26564,54635,55985,56221,57266,58217,64074,68792,83433,104943,108151,240641,240873,320924,11846,12560,13601,15364,15559,18121,19275,19695,21816,22061,76905,107587,11816,13039,18612,20724,55948,572…	Acta2,C3ar1,C5ar1,Cldn4,Ccr1,Col18a1,Col1a1,Dab2,Ephb2,F3,Fgf2,Grn,Has2,Hmox1,Igf1,Mmp14,Myc,Furin,Pgf,Plau,Lgmn,Ptger3,Ptn,Reln,Ccl2,Ccl7,Selp,Sema5a,Snai1,Sox9,Sphk1,Ccn4,Wnt5b,Wnt7a,Ror2,Pdgfc,Cxcl13,Ccl24,Cxcl14,Trem1,Smoc2,Srpx2,Trem2,Fam110c,Sema3d,Kif20b,Tnfsf18,Ccbe1,Arg1,Cdh3,Ecm1,Hmga2,Htr2b,Nog,Ptprn,Reg3g,Tgm1,Trp63,Lrg1,Osr2,Apoe,Ctsl,Etv4,Serpinb5,Sfn,Slurp1,Adam12,Runx1,Dcn,Ptgis,T…
6_Member	GO Biological Processes	GO:0030335	positive regulation of cell migration	-12.3094	-9.07672	48/577	11475,12267,12273,12740,12768,12822,12842,13132,13844,14066,14173,14824,15117,15368,16000,17387,17869,18550,18654,18792,19141,19218,19242,19699,20296,20306,20344,20356,20613,20682,20698,22402,22419,22421,26564,54635,55985,56221,57266,58217,64074,68792,83433,104943,108151,240641,240873,320924	Acta2,C3ar1,C5ar1,Cldn4,Ccr1,Col18a1,Col1a1,Dab2,Ephb2,F3,Fgf2,Grn,Has2,Hmox1,Igf1,Mmp14,Myc,Furin,Pgf,Plau,Lgmn,Ptger3,Ptn,Reln,Ccl2,Ccl7,Selp,Sema5a,Snai1,Sox9,Sphk1,Ccn4,Wnt5b,Wnt7a,Ror2,Pdgfc,Cxcl13,Ccl24,Cxcl14,Trem1,Smoc2,Srpx2,Trem2,Fam110c,Sema3d,Kif20b,Tnfsf18,Ccbe1
6_Member	GO Biological Processes	GO:2000147	positive regulation of cell motility	-11.5888	-8.44627	48/604	11475,12267,12273,12740,12768,12822,12842,13132,13844,14066,14173,14824,15117,15368,16000,17387,17869,18550,18654,18792,19141,19218,19242,19699,20296,20306,20344,20356,20613,20682,20698,22402,22419,22421,26564,54635,55985,56221,57266,58217,64074,68792,83433,104943,108151,240641,240873,320924	Acta2,C3ar1,C5ar1,Cldn4,Ccr1,Col18a1,Col1a1,Dab2,Ephb2,F3,Fgf2,Grn,Has2,Hmox1,Igf1,Mmp14,Myc,Furin,Pgf,Plau,Lgmn,Ptger3,Ptn,Reln,Ccl2,Ccl7,Selp,Sema5a,Snai1,Sox9,Sphk1,Ccn4,Wnt5b,Wnt7a,Ror2,Pdgfc,Cxcl13,Ccl24,Cxcl14,Trem1,Smoc2,Srpx2,Trem2,Fam110c,Sema3d,Kif20b,Tnfsf18,Ccbe1
6_Member	GO Biological Processes	GO:0051272	positive regulation of cellular component movement	-11.1586	-8.0425	48/621	11475,12267,12273,12740,12768,12822,12842,13132,13844,14066,14173,14824,15117,15368,16000,17387,17869,18550,18654,18792,19141,19218,19242,19699,20296,20306,20344,20356,20613,20682,20698,22402,22419,22421,26564,54635,55985,56221,57266,58217,64074,68792,83433,104943,108151,240641,240873,320924	Acta2,C3ar1,C5ar1,Cldn4,Ccr1,Col18a1,Col1a1,Dab2,Ephb2,F3,Fgf2,Grn,Has2,Hmox1,Igf1,Mmp14,Myc,Furin,Pgf,Plau,Lgmn,Ptger3,Ptn,Reln,Ccl2,Ccl7,Selp,Sema5a,Snai1,Sox9,Sphk1,Ccn4,Wnt5b,Wnt7a,Ror2,Pdgfc,Cxcl13,Ccl24,Cxcl14,Trem1,Smoc2,Srpx2,Trem2,Fam110c,Sema3d,Kif20b,Tnfsf18,Ccbe1
6_Member	GO Biological Processes	GO:0040017	positive regulation of locomotion	-11.1339	-8.0425	48/622	11475,12267,12273,12740,12768,12822,12842,13132,13844,14066,14173,14824,15117,15368,16000,17387,17869,18550,18654,18792,19141,19218,19242,19699,20296,20306,20344,20356,20613,20682,20698,22402,22419,22421,26564,54635,55985,56221,57266,58217,64074,68792,83433,104943,108151,240641,240873,320924	Acta2,C3ar1,C5ar1,Cldn4,Ccr1,Col18a1,Col1a1,Dab2,Ephb2,F3,Fgf2,Grn,Has2,Hmox1,Igf1,Mmp14,Myc,Furin,Pgf,Plau,Lgmn,Ptger3,Ptn,Reln,Ccl2,Ccl7,Selp,Sema5a,Snai1,Sox9,Sphk1,Ccn4,Wnt5b,Wnt7a,Ror2,Pdgfc,Cxcl13,Ccl24,Cxcl14,Trem1,Smoc2,Srpx2,Trem2,Fam110c,Sema3d,Kif20b,Tnfsf18,Ccbe1
6_Member	GO Biological Processes	GO:0050679	positive regulation of epithelial cell proliferation	-10.3546	-7.38536	26/215	11846,12560,13601,14066,14173,14824,15117,15364,15368,15559,16000,17869,18121,18654,19242,19275,19695,20296,20356,20682,21816,22061,22421,56221,76905,107587	Arg1,Cdh3,Ecm1,F3,Fgf2,Grn,Has2,Hmga2,Hmox1,Htr2b,Igf1,Myc,Nog,Pgf,Ptn,Ptprn,Reg3g,Ccl2,Sema5a,Sox9,Tgm1,Trp63,Wnt7a,Ccl24,Lrg1,Osr2
6_Member	GO Biological Processes	GO:0050678	regulation of epithelial cell proliferation	-8.98465	-6.16948	34/404	11816,11846,12560,13039,13132,13601,14066,14173,14824,15117,15364,15368,15559,16000,17869,18121,18612,18654,18792,19242,19275,19695,20296,20356,20682,20724,21816,22061,22421,55948,56221,57277,76905,107587	Apoe,Arg1,Cdh3,Ctsl,Dab2,Ecm1,F3,Fgf2,Grn,Has2,Hmga2,Hmox1,Htr2b,Igf1,Myc,Nog,Etv4,Pgf,Plau,Ptn,Ptprn,Reg3g,Ccl2,Sema5a,Sox9,Serpinb5,Tgm1,Trp63,Wnt7a,Sfn,Ccl24,Slurp1,Lrg1,Osr2
6_Member	GO Biological Processes	GO:0045765	regulation of angiogenesis	-7.08839	-4.37522	26/306	11489,12267,12273,12394,13179,13601,14066,14173,14824,15364,15368,18654,19223,19242,20296,20356,20698,21826,26427,27279,56221,64074,76905,230775,246707,320924	Adam12,C3ar1,C5ar1,Runx1,Dcn,Ecm1,F3,Fgf2,Grn,Hmga2,Hmox1,Pgf,Ptgis,Ptn,Ccl2,Sema5a,Sphk1,Thbs2,Creb3l1,Tnfrsf12a,Ccl24,Smoc2,Lrg1,Adgrb2,Emilin2,Ccbe1
6_Member	GO Biological Processes	GO:1901342	regulation of vasculature development	-6.97626	-4.28282	26/310	11489,12267,12273,12394,13179,13601,14066,14173,14824,15364,15368,18654,19223,19242,20296,20356,20698,21826,26427,27279,56221,64074,76905,230775,246707,320924	Adam12,C3ar1,C5ar1,Runx1,Dcn,Ecm1,F3,Fgf2,Grn,Hmga2,Hmox1,Pgf,Ptgis,Ptn,Ccl2,Sema5a,Sphk1,Thbs2,Creb3l1,Tnfrsf12a,Ccl24,Smoc2,Lrg1,Adgrb2,Emilin2,Ccbe1
6_Member	GO Biological Processes	GO:0045766	positive regulation of angiogenesis	-6.66346	-4.08024	19/183	11489,12267,12273,12394,13601,14066,14173,14824,15364,15368,18654,19223,20356,20698,56221,64074,76905,246707,320924	Adam12,C3ar1,C5ar1,Runx1,Ecm1,F3,Fgf2,Grn,Hmga2,Hmox1,Pgf,Ptgis,Sema5a,Sphk1,Ccl24,Smoc2,Lrg1,Emilin2,Ccbe1
6_Member	GO Biological Processes	GO:1904018	positive regulation of vasculature development	-6.66346	-4.08024	19/183	11489,12267,12273,12394,13601,14066,14173,14824,15364,15368,18654,19223,20356,20698,56221,64074,76905,246707,320924	Adam12,C3ar1,C5ar1,Runx1,Ecm1,F3,Fgf2,Grn,Hmga2,Hmox1,Pgf,Ptgis,Sema5a,Sphk1,Ccl24,Smoc2,Lrg1,Emilin2,Ccbe1
6_Member	GO Biological Processes	GO:0001938	positive regulation of endothelial cell proliferation	-5.11653	-2.94626	12/99	11846,13601,14066,14173,15368,15559,16000,18654,20296,20356,56221,76905	Arg1,Ecm1,F3,Fgf2,Hmox1,Htr2b,Igf1,Pgf,Ccl2,Sema5a,Ccl24,Lrg1
6_Member	GO Biological Processes	GO:0001936	regulation of endothelial cell proliferation	-3.4672	-1.60672	13/167	11816,11846,13601,14066,14173,15368,15559,16000,18654,20296,20356,56221,76905	Apoe,Arg1,Ecm1,F3,Fgf2,Hmox1,Htr2b,Igf1,Pgf,Ccl2,Sema5a,Ccl24,Lrg1
7_Summary	GO Molecular Functions	GO:0038024	cargo receptor activity	-12.1478	-8.94726	18/78	11801,12630,12945,13132,14275,14276,16950,16975,17167,17533,18605,20288,67573,93671,93835,192188,214305,269855	Cd5l,Cfi,Dmbt1,Dab2,Folr1,Folr2,Loxl3,Lrp8,Marco,Mrc1,Enpp1,Msr1,Loxl4,Cd163,Amn,Stab2,Hhipl1,Ssc5d
7_Member	GO Molecular Functions	GO:0038024	cargo receptor activity	-12.1478	-8.94726	18/78	11801,12630,12945,13132,14275,14276,16950,16975,17167,17533,18605,20288,67573,93671,93835,192188,214305,269855	Cd5l,Cfi,Dmbt1,Dab2,Folr1,Folr2,Loxl3,Lrp8,Marco,Mrc1,Enpp1,Msr1,Loxl4,Cd163,Amn,Stab2,Hhipl1,Ssc5d
7_Member	GO Molecular Functions	GO:0005044	scavenger receptor activity	-9.33818	-6.46866	12/43	11801,12630,12945,16950,17167,18605,20288,67573,93671,192188,214305,269855	Cd5l,Cfi,Dmbt1,Loxl3,Marco,Enpp1,Msr1,Loxl4,Cd163,Stab2,Hhipl1,Ssc5d
8_Summary	GO Biological Processes	GO:0035239	tube morphogenesis	-11.0131	-7.95146	53/740	11816,12822,12825,13601,13844,13874,14173,14230,14260,14275,14362,14472,14634,15117,15364,15368,16000,16404,16948,17313,17387,17869,18121,18605,18612,18654,18792,18933,20204,20296,20356,20472,20682,20897,21923,22061,22421,22431,22762,23795,27279,57875,58223,68588,68792,72780,109624,214384,240641,269152,271127,320924,330267,12310,12702,12831,12842,13654,14239,20698,268977	Apoe,Col18a1,Col3a1,Ecm1,Ephb2,Ereg,Fgf2,Fkbp10,Fmn1,Folr1,Fzd1,Gbx2,Gli3,Has2,Hmga2,Hmox1,Igf1,Itga7,Lox,Mgp,Mmp14,Myc,Nog,Enpp1,Etv4,Pgf,Plau,Prrx1,Prrx2,Ccl2,Sema5a,Six2,Sox9,Stra6,Tnc,Trp63,Wnt7a,Wt1,Zfpm2,Agr2,Tnfrsf12a,Angptl4,Mmp19,Cthrc1,Srpx2,Rspo3,Cald1,Myocd,Kif20b,Kif26b,Adamts16,Ccbe1,Thsd7a,Calca,Socs3,Col5a1,Col1a1,Egr2,Foxs1,Sphk1,Ltbp1
8_Member	GO Biological Processes	GO:0035239	tube morphogenesis	-11.0131	-7.95146	53/740	11816,12822,12825,13601,13844,13874,14173,14230,14260,14275,14362,14472,14634,15117,15364,15368,16000,16404,16948,17313,17387,17869,18121,18605,18612,18654,18792,18933,20204,20296,20356,20472,20682,20897,21923,22061,22421,22431,22762,23795,27279,57875,58223,68588,68792,72780,109624,214384,240641,269152,271127,320924,330267	Apoe,Col18a1,Col3a1,Ecm1,Ephb2,Ereg,Fgf2,Fkbp10,Fmn1,Folr1,Fzd1,Gbx2,Gli3,Has2,Hmga2,Hmox1,Igf1,Itga7,Lox,Mgp,Mmp14,Myc,Nog,Enpp1,Etv4,Pgf,Plau,Prrx1,Prrx2,Ccl2,Sema5a,Six2,Sox9,Stra6,Tnc,Trp63,Wnt7a,Wt1,Zfpm2,Agr2,Tnfrsf12a,Angptl4,Mmp19,Cthrc1,Srpx2,Rspo3,Cald1,Myocd,Kif20b,Kif26b,Adamts16,Ccbe1,Thsd7a
8_Member	GO Biological Processes	GO:0001944	vasculature development	-10.367	-7.38536	45/587	11816,12310,12702,12822,12825,12831,12842,13601,13654,13844,13874,14173,14230,14239,14275,14472,14634,15117,15368,16000,16404,16948,18121,18605,18654,18792,18933,20204,20296,20356,20698,20897,22421,22431,22762,27279,57875,58223,68792,72780,109624,214384,268977,320924,330267	Apoe,Calca,Socs3,Col18a1,Col3a1,Col5a1,Col1a1,Ecm1,Egr2,Ephb2,Ereg,Fgf2,Fkbp10,Foxs1,Folr1,Gbx2,Gli3,Has2,Hmox1,Igf1,Itga7,Lox,Nog,Enpp1,Pgf,Plau,Prrx1,Prrx2,Ccl2,Sema5a,Sphk1,Stra6,Wnt7a,Wt1,Zfpm2,Tnfrsf12a,Angptl4,Mmp19,Srpx2,Rspo3,Cald1,Myocd,Ltbp1,Ccbe1,Thsd7a
8_Member	GO Biological Processes	GO:0001568	blood vessel development	-10.2465	-7.29776	43/548	11816,12702,12822,12825,12831,12842,13601,13654,13844,13874,14173,14230,14239,14275,14472,14634,15117,15368,16404,16948,18121,18605,18654,18792,18933,20204,20296,20356,20698,20897,22421,22431,22762,27279,57875,58223,68792,72780,109624,214384,268977,320924,330267	Apoe,Socs3,Col18a1,Col3a1,Col5a1,Col1a1,Ecm1,Egr2,Ephb2,Ereg,Fgf2,Fkbp10,Foxs1,Folr1,Gbx2,Gli3,Has2,Hmox1,Itga7,Lox,Nog,Enpp1,Pgf,Plau,Prrx1,Prrx2,Ccl2,Sema5a,Sphk1,Stra6,Wnt7a,Wt1,Zfpm2,Tnfrsf12a,Angptl4,Mmp19,Srpx2,Rspo3,Cald1,Myocd,Ltbp1,Ccbe1,Thsd7a
8_Member	GO Biological Processes	GO:0048514	blood vessel morphogenesis	-8.48387	-5.69353	35/444	11816,12822,12825,13601,13844,13874,14173,14230,14275,14472,15117,15368,16404,16948,18121,18605,18654,18792,18933,20204,20296,20356,20897,22421,22431,22762,27279,57875,58223,68792,72780,109624,214384,320924,330267	Apoe,Col18a1,Col3a1,Ecm1,Ephb2,Ereg,Fgf2,Fkbp10,Folr1,Gbx2,Has2,Hmox1,Itga7,Lox,Nog,Enpp1,Pgf,Plau,Prrx1,Prrx2,Ccl2,Sema5a,Stra6,Wnt7a,Wt1,Zfpm2,Tnfrsf12a,Angptl4,Mmp19,Srpx2,Rspo3,Cald1,Myocd,Ccbe1,Thsd7a
8_Member	GO Biological Processes	GO:0001525	angiogenesis	-3.61309	-1.72129	20/324	12822,13601,13844,13874,14173,14472,15368,18654,18792,20296,20356,22421,27279,57875,58223,68792,72780,109624,320924,330267	Col18a1,Ecm1,Ephb2,Ereg,Fgf2,Gbx2,Hmox1,Pgf,Plau,Ccl2,Sema5a,Wnt7a,Tnfrsf12a,Angptl4,Mmp19,Srpx2,Rspo3,Cald1,Ccbe1,Thsd7a
9_Summary	GO Molecular Functions	GO:0050840	extracellular matrix binding	-10.9971	-7.95146	15/58	12945,13179,13601,13602,13717,14115,14733,16404,16852,20750,21810,64074,70445,269855,320078	Dmbt1,Dcn,Ecm1,Sparcl1,Eln,Fbln2,Gpc1,Itga7,Lgals1,Spp1,Tgfbi,Smoc2,Cd248,Ssc5d,Olfml2b
9_Member	GO Molecular Functions	GO:0050840	extracellular matrix binding	-10.9971	-7.95146	15/58	12945,13179,13601,13602,13717,14115,14733,16404,16852,20750,21810,64074,70445,269855,320078	Dmbt1,Dcn,Ecm1,Sparcl1,Eln,Fbln2,Gpc1,Itga7,Lgals1,Spp1,Tgfbi,Smoc2,Cd248,Ssc5d,Olfml2b
9_Member	GO Molecular Functions	GO:0043236	laminin binding	-3.13517	-1.33997	5/29	13601,14733,16404,16852,269855	Ecm1,Gpc1,Itga7,Lgals1,Ssc5d
10_Summary	GO Biological Processes	GO:0001503	ossification	-10.514	-7.48954	28/245	12394,12842,13601,14362,15891,16000,16009,16948,17002,17313,17387,18121,18605,19228,19242,20682,20750,22402,23845,26427,58994,68588,83554,108153,140494,239337,268396,474332,208659,13038,13717,21857,72780	Runx1,Col1a1,Ecm1,Fzd1,Ibsp,Igf1,Igfbp3,Lox,Ltf,Mgp,Mmp14,Nog,Enpp1,Pth1r,Ptn,Sox9,Spp1,Ccn4,Clec5a,Creb3l1,Smpd3,Cthrc1,Fstl3,Adamts7,Atp6v0a4,Adamts12,Sh3pxd2b,Dnm3os,Fam20a,Ctsk,Eln,Timp1,Rspo3
10_Member	GO Biological Processes	GO:0001503	ossification	-10.514	-7.48954	28/245	12394,12842,13601,14362,15891,16000,16009,16948,17002,17313,17387,18121,18605,19228,19242,20682,20750,22402,23845,26427,58994,68588,83554,108153,140494,239337,268396,474332	Runx1,Col1a1,Ecm1,Fzd1,Ibsp,Igf1,Igfbp3,Lox,Ltf,Mgp,Mmp14,Nog,Enpp1,Pth1r,Ptn,Sox9,Spp1,Ccn4,Clec5a,Creb3l1,Smpd3,Cthrc1,Fstl3,Adamts7,Atp6v0a4,Adamts12,Sh3pxd2b,Dnm3os
10_Member	GO Biological Processes	GO:0001649	osteoblast differentiation	-5.79146	-3.44913	13/101	12842,14362,16000,16009,16948,18121,18605,19228,20750,22402,23845,26427,268396	Col1a1,Fzd1,Igf1,Igfbp3,Lox,Nog,Enpp1,Pth1r,Spp1,Ccn4,Clec5a,Creb3l1,Sh3pxd2b
10_Member	GO Biological Processes	GO:0030282	bone mineralization	-5.11393	-2.94626	9/54	15891,16000,16948,18605,19228,19242,20750,58994,474332	Ibsp,Igf1,Lox,Enpp1,Pth1r,Ptn,Spp1,Smpd3,Dnm3os
10_Member	GO Biological Processes	GO:0031214	biomineral tissue development	-5.07095	-2.90614	12/100	12842,13601,15891,16000,16948,18605,19228,19242,20750,58994,208659,474332	Col1a1,Ecm1,Ibsp,Igf1,Lox,Enpp1,Pth1r,Ptn,Spp1,Smpd3,Fam20a,Dnm3os
10_Member	GO Biological Processes	GO:0110148	biomineralization	-4.76757	-2.66148	12/107	12842,13601,15891,16000,16948,18605,19228,19242,20750,58994,208659,474332	Col1a1,Ecm1,Ibsp,Igf1,Lox,Enpp1,Pth1r,Ptn,Spp1,Smpd3,Fam20a,Dnm3os
10_Member	GO Biological Processes	GO:0048771	tissue remodeling	-3.0189	-1.24744	10/120	13038,13717,16000,17387,18605,19228,19242,21857,68588,72780	Ctsk,Eln,Igf1,Mmp14,Enpp1,Pth1r,Ptn,Timp1,Cthrc1,Rspo3
10_Member	GO Biological Processes	GO:0046849	bone remodeling	-2.18579	-0.64627	5/47	13038,18605,19228,19242,68588	Ctsk,Enpp1,Pth1r,Ptn,Cthrc1
11_Summary	GO Molecular Functions	GO:0048018	receptor ligand activity	-10.3518	-7.38536	41/501	12310,12424,12985,13640,13874,14118,14173,14562,14824,14825,16000,16156,18188,18413,18654,19242,20296,20306,20307,20311,20356,20750,20856,21784,21809,21857,22409,22419,22421,50518,54635,55985,56221,57266,57277,64654,78896,108151,227358,240873,242316,14727,13601,76905,23795	Calca,Cck,Csf3,Efna5,Ereg,Fbn1,Fgf2,Gdf3,Grn,Cxcl1,Igf1,Il11,Nrtn,Osm,Pgf,Ptn,Ccl2,Ccl7,Ccl8,Cxcl5,Sema5a,Spp1,Stc2,Tff1,Tgfb3,Timp1,Wnt10a,Wnt5b,Wnt7a,a,Pdgfc,Cxcl13,Ccl24,Cxcl14,Slurp1,Fgf23,Ecrg4,Sema3d,Erfe,Tnfsf18,Gdf6,Lilrb4b,Ecm1,Lrg1,Agr2
11_Member	GO Molecular Functions	GO:0048018	receptor ligand activity	-10.3518	-7.38536	41/501	12310,12424,12985,13640,13874,14118,14173,14562,14824,14825,16000,16156,18188,18413,18654,19242,20296,20306,20307,20311,20356,20750,20856,21784,21809,21857,22409,22419,22421,50518,54635,55985,56221,57266,57277,64654,78896,108151,227358,240873,242316	Calca,Cck,Csf3,Efna5,Ereg,Fbn1,Fgf2,Gdf3,Grn,Cxcl1,Igf1,Il11,Nrtn,Osm,Pgf,Ptn,Ccl2,Ccl7,Ccl8,Cxcl5,Sema5a,Spp1,Stc2,Tff1,Tgfb3,Timp1,Wnt10a,Wnt5b,Wnt7a,a,Pdgfc,Cxcl13,Ccl24,Cxcl14,Slurp1,Fgf23,Ecrg4,Sema3d,Erfe,Tnfsf18,Gdf6
11_Member	GO Molecular Functions	GO:0030546	signaling receptor activator activity	-10.1392	-7.20754	41/509	12310,12424,12985,13640,13874,14118,14173,14562,14824,14825,16000,16156,18188,18413,18654,19242,20296,20306,20307,20311,20356,20750,20856,21784,21809,21857,22409,22419,22421,50518,54635,55985,56221,57266,57277,64654,78896,108151,227358,240873,242316	Calca,Cck,Csf3,Efna5,Ereg,Fbn1,Fgf2,Gdf3,Grn,Cxcl1,Igf1,Il11,Nrtn,Osm,Pgf,Ptn,Ccl2,Ccl7,Ccl8,Cxcl5,Sema5a,Spp1,Stc2,Tff1,Tgfb3,Timp1,Wnt10a,Wnt5b,Wnt7a,a,Pdgfc,Cxcl13,Ccl24,Cxcl14,Slurp1,Fgf23,Ecrg4,Sema3d,Erfe,Tnfsf18,Gdf6
11_Member	GO Molecular Functions	GO:0030545	signaling receptor regulator activity	-9.58038	-6.6809	42/553	12310,12424,12985,13640,13874,14118,14173,14562,14727,14824,14825,16000,16156,18188,18413,18654,19242,20296,20306,20307,20311,20356,20750,20856,21784,21809,21857,22409,22419,22421,50518,54635,55985,56221,57266,57277,64654,78896,108151,227358,240873,242316	Calca,Cck,Csf3,Efna5,Ereg,Fbn1,Fgf2,Gdf3,Lilrb4b,Grn,Cxcl1,Igf1,Il11,Nrtn,Osm,Pgf,Ptn,Ccl2,Ccl7,Ccl8,Cxcl5,Sema5a,Spp1,Stc2,Tff1,Tgfb3,Timp1,Wnt10a,Wnt5b,Wnt7a,a,Pdgfc,Cxcl13,Ccl24,Cxcl14,Slurp1,Fgf23,Ecrg4,Sema3d,Erfe,Tnfsf18,Gdf6
11_Member	GO Molecular Functions	GO:0005125	cytokine activity	-7.70033	-4.92189	23/228	12985,14173,14562,14824,14825,16156,18413,20296,20306,20307,20311,20750,21809,21857,22409,22419,22421,55985,56221,57266,57277,240873,242316	Csf3,Fgf2,Gdf3,Grn,Cxcl1,Il11,Osm,Ccl2,Ccl7,Ccl8,Cxcl5,Spp1,Tgfb3,Timp1,Wnt10a,Wnt5b,Wnt7a,Cxcl13,Ccl24,Cxcl14,Slurp1,Tnfsf18,Gdf6
11_Member	GO Molecular Functions	GO:0008083	growth factor activity	-6.65477	-4.07897	17/148	12985,13874,14173,14562,14825,16000,16156,18188,18413,18654,19242,21784,21809,21857,54635,64654,242316	Csf3,Ereg,Fgf2,Gdf3,Cxcl1,Igf1,Il11,Nrtn,Osm,Pgf,Ptn,Tff1,Tgfb3,Timp1,Pdgfc,Fgf23,Gdf6
11_Member	GO Molecular Functions	GO:0005126	cytokine receptor binding	-2.53292	-0.891282	17/315	12985,13601,13640,14825,16156,18413,18654,20296,20306,20307,20311,21809,55985,56221,57266,76905,240873	Csf3,Ecm1,Efna5,Cxcl1,Il11,Osm,Pgf,Ccl2,Ccl7,Ccl8,Cxcl5,Tgfb3,Cxcl13,Ccl24,Cxcl14,Lrg1,Tnfsf18
11_Member	GO Molecular Functions	GO:0070851	growth factor receptor binding	-2.24607	-0.680036	10/153	12985,13601,13874,14173,16156,18188,18654,23795,54635,64654	Csf3,Ecm1,Ereg,Fgf2,Il11,Nrtn,Pgf,Agr2,Pdgfc,Fgf23
12_Summary	GO Biological Processes	GO:0090287	regulation of cellular response to growth factor stimulus	-9.77024	-6.85496	30/300	13132,13179,14118,14173,14275,14314,14362,14562,14733,14783,16948,18121,18550,21809,26427,27528,55985,58250,64074,65112,76829,76905,78558,83554,83767,214384,239337,241324,268977,320924,242316	Dab2,Dcn,Fbn1,Fgf2,Folr1,Fstl1,Fzd1,Gdf3,Gpc1,Grb10,Lox,Nog,Furin,Tgfb3,Creb3l1,Nrep,Cxcl13,Chst11,Smoc2,Pmepa1,Dok5,Lrg1,Htra3,Fstl3,Wasf1,Myocd,Adamts12,Crb2,Ltbp1,Ccbe1,Gdf6
12_Member	GO Biological Processes	GO:0090287	regulation of cellular response to growth factor stimulus	-9.77024	-6.85496	30/300	13132,13179,14118,14173,14275,14314,14362,14562,14733,14783,16948,18121,18550,21809,26427,27528,55985,58250,64074,65112,76829,76905,78558,83554,83767,214384,239337,241324,268977,320924	Dab2,Dcn,Fbn1,Fgf2,Folr1,Fstl1,Fzd1,Gdf3,Gpc1,Grb10,Lox,Nog,Furin,Tgfb3,Creb3l1,Nrep,Cxcl13,Chst11,Smoc2,Pmepa1,Dok5,Lrg1,Htra3,Fstl3,Wasf1,Myocd,Adamts12,Crb2,Ltbp1,Ccbe1
12_Member	GO Biological Processes	GO:0090092	regulation of transmembrane receptor protein serine/threonine kinase signaling pathway	-5.04204	-2.88852	20/256	13132,14118,14275,14314,14362,14562,16948,18121,18550,21809,27528,58250,65112,76905,78558,83554,214384,241324,242316,268977	Dab2,Fbn1,Folr1,Fstl1,Fzd1,Gdf3,Lox,Nog,Furin,Tgfb3,Nrep,Chst11,Pmepa1,Lrg1,Htra3,Fstl3,Myocd,Crb2,Gdf6,Ltbp1
12_Member	GO Biological Processes	GO:0017015	regulation of transforming growth factor beta receptor signaling pathway	-4.91106	-2.77393	13/121	13132,14118,14275,16948,18550,21809,27528,58250,65112,76905,78558,214384,268977	Dab2,Fbn1,Folr1,Lox,Furin,Tgfb3,Nrep,Chst11,Pmepa1,Lrg1,Htra3,Myocd,Ltbp1
12_Member	GO Biological Processes	GO:1903844	regulation of cellular response to transforming growth factor beta stimulus	-4.79542	-2.67922	13/124	13132,14118,14275,16948,18550,21809,27528,58250,65112,76905,78558,214384,268977	Dab2,Fbn1,Folr1,Lox,Furin,Tgfb3,Nrep,Chst11,Pmepa1,Lrg1,Htra3,Myocd,Ltbp1
12_Member	GO Biological Processes	GO:0090288	negative regulation of cellular response to growth factor stimulus	-4.18202	-2.1526	11/104	13179,14118,14362,14562,14733,18121,26427,55985,78558,83554,239337	Dcn,Fbn1,Fzd1,Gdf3,Gpc1,Nog,Creb3l1,Cxcl13,Htra3,Fstl3,Adamts12
12_Member	GO Biological Processes	GO:0090101	negative regulation of transmembrane receptor protein serine/threonine kinase signaling pathway	-2.78015	-1.05468	10/129	14118,14362,14562,18121,21809,58250,65112,78558,83554,268977	Fbn1,Fzd1,Gdf3,Nog,Tgfb3,Chst11,Pmepa1,Htra3,Fstl3,Ltbp1
12_Member	GO Biological Processes	GO:0030514	negative regulation of BMP signaling pathway	-2.50707	-0.873876	6/57	14118,14362,14562,18121,78558,83554	Fbn1,Fzd1,Gdf3,Nog,Htra3,Fstl3
12_Member	GO Biological Processes	GO:0030510	regulation of BMP signaling pathway	-2.30693	-0.728179	8/104	14118,14314,14362,14562,18121,78558,83554,241324	Fbn1,Fstl1,Fzd1,Gdf3,Nog,Htra3,Fstl3,Crb2
13_Summary	GO Biological Processes	GO:0045596	negative regulation of cell differentiation	-9.24195	-6.38666	49/730	11865,12262,12310,12394,12774,12831,13640,13844,13874,14118,14562,14634,14727,15364,15416,16000,16190,16658,16950,17869,18121,18383,18605,19218,19242,19695,19736,20356,20472,20562,20613,20682,22061,22402,22421,22762,56710,57266,64654,65079,69852,83433,83554,108151,108153,171469,214384,239337,240873,12768,12985,16948,26564,241764,17387	Arntl,C1qc,Calca,Runx1,Ccr5,Col5a1,Efna5,Ephb2,Ereg,Fbn1,Gdf3,Gli3,Lilrb4b,Hmga2,Hoxb8,Igf1,Il4ra,Mafb,Loxl3,Myc,Nog,Tnfrsf11b,Enpp1,Ptger3,Ptn,Reg3g,Rgs4,Sema5a,Six2,Slit1,Snai1,Sox9,Trp63,Ccn4,Wnt7a,Zfpm2,Brinp1,Cxcl14,Fgf23,Rtn4r,Tcf23,Trem2,Fstl3,Sema3d,Adamts7,Gpr37l1,Myocd,Adamts12,Tnfsf18,Ccr1,Csf3,Lox,Ror2,L3mbtl1,Mmp14
13_Member	GO Biological Processes	GO:0045596	negative regulation of cell differentiation	-9.24195	-6.38666	49/730	11865,12262,12310,12394,12774,12831,13640,13844,13874,14118,14562,14634,14727,15364,15416,16000,16190,16658,16950,17869,18121,18383,18605,19218,19242,19695,19736,20356,20472,20562,20613,20682,22061,22402,22421,22762,56710,57266,64654,65079,69852,83433,83554,108151,108153,171469,214384,239337,240873	Arntl,C1qc,Calca,Runx1,Ccr5,Col5a1,Efna5,Ephb2,Ereg,Fbn1,Gdf3,Gli3,Lilrb4b,Hmga2,Hoxb8,Igf1,Il4ra,Mafb,Loxl3,Myc,Nog,Tnfrsf11b,Enpp1,Ptger3,Ptn,Reg3g,Rgs4,Sema5a,Six2,Slit1,Snai1,Sox9,Trp63,Ccn4,Wnt7a,Zfpm2,Brinp1,Cxcl14,Fgf23,Rtn4r,Tcf23,Trem2,Fstl3,Sema3d,Adamts7,Gpr37l1,Myocd,Adamts12,Tnfsf18
13_Member	GO Biological Processes	GO:1902106	negative regulation of leukocyte differentiation	-5.32549	-3.09279	13/111	12262,12310,12394,14118,14634,14727,16190,16658,16950,17869,18383,83554,240873	C1qc,Calca,Runx1,Fbn1,Gli3,Lilrb4b,Il4ra,Mafb,Loxl3,Myc,Tnfrsf11b,Fstl3,Tnfsf18
13_Member	GO Biological Processes	GO:1903707	negative regulation of hemopoiesis	-5.2388	-3.02248	13/113	12262,12310,12394,14118,14634,14727,16190,16658,16950,17869,18383,83554,240873	C1qc,Calca,Runx1,Fbn1,Gli3,Lilrb4b,Il4ra,Mafb,Loxl3,Myc,Tnfrsf11b,Fstl3,Tnfsf18
13_Member	GO Biological Processes	GO:0002762	negative regulation of myeloid leukocyte differentiation	-5.04607	-2.88975	9/55	12262,12310,12394,14118,14727,16658,17869,18383,83554	C1qc,Calca,Runx1,Fbn1,Lilrb4b,Mafb,Myc,Tnfrsf11b,Fstl3
13_Member	GO Biological Processes	GO:0045638	negative regulation of myeloid cell differentiation	-4.07514	-2.07485	10/89	12262,12310,12394,14118,14727,15416,16658,17869,18383,83554	C1qc,Calca,Runx1,Fbn1,Lilrb4b,Hoxb8,Mafb,Myc,Tnfrsf11b,Fstl3
13_Member	GO Biological Processes	GO:0045637	regulation of myeloid cell differentiation	-3.78919	-1.85702	16/220	12262,12310,12394,12768,12985,14118,14727,15416,16658,16948,17869,18383,26564,83433,83554,241764	C1qc,Calca,Runx1,Ccr1,Csf3,Fbn1,Lilrb4b,Hoxb8,Mafb,Lox,Myc,Tnfrsf11b,Ror2,Trem2,Fstl3,L3mbtl1
13_Member	GO Biological Processes	GO:0002761	regulation of myeloid leukocyte differentiation	-3.68425	-1.77184	12/138	12262,12310,12394,12768,14118,14727,16658,17869,18383,26564,83433,83554	C1qc,Calca,Runx1,Ccr1,Fbn1,Lilrb4b,Mafb,Myc,Tnfrsf11b,Ror2,Trem2,Fstl3
13_Member	GO Biological Processes	GO:0045671	negative regulation of osteoclast differentiation	-3.65301	-1.74884	6/35	12310,14118,14727,16658,18383,83554	Calca,Fbn1,Lilrb4b,Mafb,Tnfrsf11b,Fstl3
13_Member	GO Biological Processes	GO:1903706	regulation of hemopoiesis	-3.22312	-1.40411	22/400	12262,12310,12394,12768,12985,14118,14634,14727,15416,16190,16658,16948,16950,17387,17869,18383,19242,26564,83433,83554,240873,241764	C1qc,Calca,Runx1,Ccr1,Csf3,Fbn1,Gli3,Lilrb4b,Hoxb8,Il4ra,Mafb,Lox,Loxl3,Mmp14,Myc,Tnfrsf11b,Ptn,Ror2,Trem2,Fstl3,Tnfsf18,L3mbtl1
13_Member	GO Biological Processes	GO:0045670	regulation of osteoclast differentiation	-2.99208	-1.22636	8/81	12310,12768,14118,14727,16658,18383,83433,83554	Calca,Ccr1,Fbn1,Lilrb4b,Mafb,Tnfrsf11b,Trem2,Fstl3
13_Member	GO Biological Processes	GO:1902105	regulation of leukocyte differentiation	-2.42269	-0.811641	17/323	12262,12310,12394,12768,14118,14634,14727,16190,16658,16950,17387,17869,18383,26564,83433,83554,240873	C1qc,Calca,Runx1,Ccr1,Fbn1,Gli3,Lilrb4b,Il4ra,Mafb,Loxl3,Mmp14,Myc,Tnfrsf11b,Ror2,Trem2,Fstl3,Tnfsf18
14_Summary	GO Biological Processes	GO:0006954	inflammatory response	-7.50784	-4.75225	35/485	11801,11988,12267,12273,12310,12768,12774,13349,13601,14066,14129,14131,14825,15368,16190,16950,18405,18605,19214,19218,19242,19695,20296,20306,20307,20311,20344,20698,20716,21857,55985,56221,58217,83433,93671,11816,12291,14173,14226,14824,15559,17002,17748,17750,17869,19228,20750,20856,53945,56745,58994,64654,70261,70358,140494,208659,213053,227358,16000,19275,52055,81799	Cd5l,Slc7a2,C3ar1,C5ar1,Calca,Ccr1,Ccr5,Ackr1,Ecm1,F3,Fcgr1,Fcgr3,Cxcl1,Hmox1,Il4ra,Loxl3,Orm1,Enpp1,Ptgdr,Ptger3,Ptn,Reg3g,Ccl2,Ccl7,Ccl8,Cxcl5,Selp,Sphk1,Serpina3n,Timp1,Cxcl13,Ccl24,Trem1,Trem2,Cd163,Apoe,Cacna1g,Fgf2,Fkbp1b,Grn,Htr2b,Ltf,Mt1,Mt2,Myc,Pth1r,Spp1,Stc2,Slc40a1,C1qtnf1,Smpd3,Fgf23,Chp2,Steap1,Atp6v0a4,Fam20a,Slc39a14,Erfe,Igf1,Ptprn,Rab11fip5,C1qtnf3
14_Member	GO Biological Processes	GO:0006954	inflammatory response	-7.50784	-4.75225	35/485	11801,11988,12267,12273,12310,12768,12774,13349,13601,14066,14129,14131,14825,15368,16190,16950,18405,18605,19214,19218,19242,19695,20296,20306,20307,20311,20344,20698,20716,21857,55985,56221,58217,83433,93671	Cd5l,Slc7a2,C3ar1,C5ar1,Calca,Ccr1,Ccr5,Ackr1,Ecm1,F3,Fcgr1,Fcgr3,Cxcl1,Hmox1,Il4ra,Loxl3,Orm1,Enpp1,Ptgdr,Ptger3,Ptn,Reg3g,Ccl2,Ccl7,Ccl8,Cxcl5,Selp,Sphk1,Serpina3n,Timp1,Cxcl13,Ccl24,Trem1,Trem2,Cd163
14_Member	GO Biological Processes	GO:0055080	cation homeostasis	-3.64999	-1.74884	36/755	11816,12267,12273,12291,12310,12768,12774,14173,14226,14824,14825,15368,15559,17002,17748,17750,17869,18605,19214,19218,19228,20296,20307,20750,20856,53945,55985,56745,58994,64654,70261,70358,140494,208659,213053,227358	Apoe,C3ar1,C5ar1,Cacna1g,Calca,Ccr1,Ccr5,Fgf2,Fkbp1b,Grn,Cxcl1,Hmox1,Htr2b,Ltf,Mt1,Mt2,Myc,Enpp1,Ptgdr,Ptger3,Pth1r,Ccl2,Ccl8,Spp1,Stc2,Slc40a1,Cxcl13,C1qtnf1,Smpd3,Fgf23,Chp2,Steap1,Atp6v0a4,Fam20a,Slc39a14,Erfe
14_Member	GO Biological Processes	GO:0055065	metal ion homeostasis	-3.57233	-1.68808	33/676	11816,12267,12273,12291,12310,12768,12774,14173,14226,14825,15368,15559,17002,17748,17750,17869,18605,19214,19218,19228,20296,20307,20750,20856,53945,55985,56745,58994,64654,70358,208659,213053,227358	Apoe,C3ar1,C5ar1,Cacna1g,Calca,Ccr1,Ccr5,Fgf2,Fkbp1b,Cxcl1,Hmox1,Htr2b,Ltf,Mt1,Mt2,Myc,Enpp1,Ptgdr,Ptger3,Pth1r,Ccl2,Ccl8,Spp1,Stc2,Slc40a1,Cxcl13,C1qtnf1,Smpd3,Fgf23,Steap1,Fam20a,Slc39a14,Erfe
14_Member	GO Biological Processes	GO:0098771	inorganic ion homeostasis	-3.55222	-1.67096	36/764	11816,12267,12273,12291,12310,12768,12774,14173,14226,14824,14825,15368,15559,17002,17748,17750,17869,18605,19214,19218,19228,20296,20307,20750,20856,53945,55985,56745,58994,64654,70261,70358,140494,208659,213053,227358	Apoe,C3ar1,C5ar1,Cacna1g,Calca,Ccr1,Ccr5,Fgf2,Fkbp1b,Grn,Cxcl1,Hmox1,Htr2b,Ltf,Mt1,Mt2,Myc,Enpp1,Ptgdr,Ptger3,Pth1r,Ccl2,Ccl8,Spp1,Stc2,Slc40a1,Cxcl13,C1qtnf1,Smpd3,Fgf23,Chp2,Steap1,Atp6v0a4,Fam20a,Slc39a14,Erfe
14_Member	GO Biological Processes	GO:0055082	cellular chemical homeostasis	-3.38398	-1.53702	36/780	11816,12267,12273,12291,12310,12768,12774,14173,14226,14824,14825,15368,15559,16000,17748,17750,17869,18605,19214,19218,19228,19275,20296,20307,20750,20856,52055,53945,55985,56745,58994,64654,81799,140494,213053,227358	Apoe,C3ar1,C5ar1,Cacna1g,Calca,Ccr1,Ccr5,Fgf2,Fkbp1b,Grn,Cxcl1,Hmox1,Htr2b,Igf1,Mt1,Mt2,Myc,Enpp1,Ptgdr,Ptger3,Pth1r,Ptprn,Ccl2,Ccl8,Spp1,Stc2,Rab11fip5,Slc40a1,Cxcl13,C1qtnf1,Smpd3,Fgf23,C1qtnf3,Atp6v0a4,Slc39a14,Erfe
14_Member	GO Biological Processes	GO:0072507	divalent inorganic cation homeostasis	-3.28898	-1.46085	27/531	11816,12267,12273,12291,12310,12768,12774,14173,14226,14825,15559,17748,17750,18605,19214,19218,19228,20296,20307,20750,20856,55985,56745,58994,64654,208659,213053	Apoe,C3ar1,C5ar1,Cacna1g,Calca,Ccr1,Ccr5,Fgf2,Fkbp1b,Cxcl1,Htr2b,Mt1,Mt2,Enpp1,Ptgdr,Ptger3,Pth1r,Ccl2,Ccl8,Spp1,Stc2,Cxcl13,C1qtnf1,Smpd3,Fgf23,Fam20a,Slc39a14
14_Member	GO Biological Processes	GO:0006873	cellular ion homeostasis	-3.18719	-1.37962	32/682	11816,12267,12273,12291,12310,12768,12774,14173,14226,14824,14825,15368,15559,17748,17750,17869,18605,19214,19218,19228,20296,20307,20750,20856,53945,55985,56745,58994,64654,140494,213053,227358	Apoe,C3ar1,C5ar1,Cacna1g,Calca,Ccr1,Ccr5,Fgf2,Fkbp1b,Grn,Cxcl1,Hmox1,Htr2b,Mt1,Mt2,Myc,Enpp1,Ptgdr,Ptger3,Pth1r,Ccl2,Ccl8,Spp1,Stc2,Slc40a1,Cxcl13,C1qtnf1,Smpd3,Fgf23,Atp6v0a4,Slc39a14,Erfe
14_Member	GO Biological Processes	GO:0006875	cellular metal ion homeostasis	-2.85475	-1.11233	28/597	11816,12267,12273,12291,12310,12768,12774,14173,14226,14825,15368,15559,17748,17750,17869,19214,19218,19228,20296,20307,20750,20856,53945,55985,56745,58994,213053,227358	Apoe,C3ar1,C5ar1,Cacna1g,Calca,Ccr1,Ccr5,Fgf2,Fkbp1b,Cxcl1,Hmox1,Htr2b,Mt1,Mt2,Myc,Ptgdr,Ptger3,Pth1r,Ccl2,Ccl8,Spp1,Stc2,Slc40a1,Cxcl13,C1qtnf1,Smpd3,Slc39a14,Erfe
14_Member	GO Biological Processes	GO:0030003	cellular cation homeostasis	-2.7494	-1.03736	30/666	11816,12267,12273,12291,12310,12768,12774,14173,14226,14824,14825,15368,15559,17748,17750,17869,19214,19218,19228,20296,20307,20750,20856,53945,55985,56745,58994,140494,213053,227358	Apoe,C3ar1,C5ar1,Cacna1g,Calca,Ccr1,Ccr5,Fgf2,Fkbp1b,Grn,Cxcl1,Hmox1,Htr2b,Mt1,Mt2,Myc,Ptgdr,Ptger3,Pth1r,Ccl2,Ccl8,Spp1,Stc2,Slc40a1,Cxcl13,C1qtnf1,Smpd3,Atp6v0a4,Slc39a14,Erfe
14_Member	GO Biological Processes	GO:0072503	cellular divalent inorganic cation homeostasis	-2.71043	-1.00723	24/495	11816,12267,12273,12291,12310,12768,12774,14173,14226,14825,15559,17748,17750,19214,19218,19228,20296,20307,20750,20856,55985,56745,58994,213053	Apoe,C3ar1,C5ar1,Cacna1g,Calca,Ccr1,Ccr5,Fgf2,Fkbp1b,Cxcl1,Htr2b,Mt1,Mt2,Ptgdr,Ptger3,Pth1r,Ccl2,Ccl8,Spp1,Stc2,Cxcl13,C1qtnf1,Smpd3,Slc39a14
14_Member	GO Biological Processes	GO:0055074	calcium ion homeostasis	-2.67627	-0.987638	24/498	11816,12267,12273,12291,12310,12768,12774,14173,14226,14825,15559,18605,19214,19218,19228,20296,20307,20750,20856,55985,56745,58994,64654,208659	Apoe,C3ar1,C5ar1,Cacna1g,Calca,Ccr1,Ccr5,Fgf2,Fkbp1b,Cxcl1,Htr2b,Enpp1,Ptgdr,Ptger3,Pth1r,Ccl2,Ccl8,Spp1,Stc2,Cxcl13,C1qtnf1,Smpd3,Fgf23,Fam20a
14_Member	GO Biological Processes	GO:0006874	cellular calcium ion homeostasis	-2.04769	-0.552303	21/470	11816,12267,12273,12291,12310,12768,12774,14173,14226,14825,15559,19214,19218,19228,20296,20307,20750,20856,55985,56745,58994	Apoe,C3ar1,C5ar1,Cacna1g,Calca,Ccr1,Ccr5,Fgf2,Fkbp1b,Cxcl1,Htr2b,Ptgdr,Ptger3,Pth1r,Ccl2,Ccl8,Spp1,Stc2,Cxcl13,C1qtnf1,Smpd3
15_Summary	GO Cellular Components	GO:0009897	external side of plasma membrane	-7.40176	-4.65717	42/656	11441,11816,12768,12774,13038,13039,13640,13733,14129,14130,14131,14133,14275,14276,14997,16071,16190,16404,17967,20288,20344,20539,56620,64706,65079,67133,70445,79201,93671,110786,192188,232409,246256,269295,380809,382695,544896,629826,629842,777686,780931,780956,12259,12260,12262,12630,12945,14825,14962,17002,19695,20307,20311,20568,55985,57266,100034251,18605,12267,20706,23882,14824,16852,1921…	Chrna7,Apoe,Ccr1,Ccr5,Ctsk,Ctsl,Efna5,Adgre1,Fcgr1,Fcgr2b,Fcgr3,Fcna,Folr1,Folr2,H2-M9,Igkc,Il4ra,Itga7,Ncam1,Msr1,Selp,Slc7a5,Clec4n,Scube1,Rtn4r,Gp2,Cd248,Tnfrsf23,Cd163,Iglc2,Stab2,Clec2e,Fcgr4,Rtn4rl2,Ighv10-3,Ighv1-56,Ighv5-9,Ighv14-4,Ighv13-2,Ighv2-2,Ighv1-53,Ighv1-63,C1qa,C1qb,C1qc,Cfi,Dmbt1,Cxcl1,Cfb,Ltf,Reg3g,Ccl8,Cxcl5,Slpi,Cxcl13,Cxcl14,Wfdc17,Enpp1,C3ar1,Serpinb9b,Gadd45g,Grn,Lgals1,P…
15_Member	GO Cellular Components	GO:0009897	external side of plasma membrane	-7.40176	-4.65717	42/656	11441,11816,12768,12774,13038,13039,13640,13733,14129,14130,14131,14133,14275,14276,14997,16071,16190,16404,17967,20288,20344,20539,56620,64706,65079,67133,70445,79201,93671,110786,192188,232409,246256,269295,380809,382695,544896,629826,629842,777686,780931,780956	Chrna7,Apoe,Ccr1,Ccr5,Ctsk,Ctsl,Efna5,Adgre1,Fcgr1,Fcgr2b,Fcgr3,Fcna,Folr1,Folr2,H2-M9,Igkc,Il4ra,Itga7,Ncam1,Msr1,Selp,Slc7a5,Clec4n,Scube1,Rtn4r,Gp2,Cd248,Tnfrsf23,Cd163,Iglc2,Stab2,Clec2e,Fcgr4,Rtn4rl2,Ighv10-3,Ighv1-56,Ighv5-9,Ighv14-4,Ighv13-2,Ighv2-2,Ighv1-53,Ighv1-63
15_Member	GO Biological Processes	GO:0006959	humoral immune response	-5.22131	-3.01614	26/384	12259,12260,12262,12630,12945,14133,14825,14962,16071,17002,19695,20307,20311,20568,55985,57266,110786,380809,382695,544896,629826,629842,777686,780931,780956,100034251	C1qa,C1qb,C1qc,Cfi,Dmbt1,Fcna,Cxcl1,Cfb,Igkc,Ltf,Reg3g,Ccl8,Cxcl5,Slpi,Cxcl13,Cxcl14,Iglc2,Ighv10-3,Ighv1-56,Ighv5-9,Ighv14-4,Ighv13-2,Ighv2-2,Ighv1-53,Ighv1-63,Wfdc17
15_Member	GO Biological Processes	GO:0016064	immunoglobulin mediated immune response	-5.05771	-2.89576	19/234	12259,12260,12262,12630,14129,14130,14131,16071,16190,18605,110786,380809,382695,544896,629826,629842,777686,780931,780956	C1qa,C1qb,C1qc,Cfi,Fcgr1,Fcgr2b,Fcgr3,Igkc,Il4ra,Enpp1,Iglc2,Ighv10-3,Ighv1-56,Ighv5-9,Ighv14-4,Ighv13-2,Ighv2-2,Ighv1-53,Ighv1-63
15_Member	GO Biological Processes	GO:0019724	B cell mediated immunity	-4.95271	-2.81018	19/238	12259,12260,12262,12630,14129,14130,14131,16071,16190,18605,110786,380809,382695,544896,629826,629842,777686,780931,780956	C1qa,C1qb,C1qc,Cfi,Fcgr1,Fcgr2b,Fcgr3,Igkc,Il4ra,Enpp1,Iglc2,Ighv10-3,Ighv1-56,Ighv5-9,Ighv14-4,Ighv13-2,Ighv2-2,Ighv1-53,Ighv1-63
15_Member	GO Biological Processes	GO:0006956	complement activation	-4.80733	-2.68857	16/181	12259,12260,12262,12630,14133,14962,16071,110786,380809,382695,544896,629826,629842,777686,780931,780956	C1qa,C1qb,C1qc,Cfi,Fcna,Cfb,Igkc,Iglc2,Ighv10-3,Ighv1-56,Ighv5-9,Ighv14-4,Ighv13-2,Ighv2-2,Ighv1-53,Ighv1-63
15_Member	GO Biological Processes	GO:0002460	adaptive immune response based on somatic recombination of immune receptors built from immunoglobulin superfamily domains	-4.7148	-2.62343	22/315	12259,12260,12262,12267,12630,14129,14130,14131,16071,16190,18605,20706,23882,110786,380809,382695,544896,629826,629842,777686,780931,780956	C1qa,C1qb,C1qc,C3ar1,Cfi,Fcgr1,Fcgr2b,Fcgr3,Igkc,Il4ra,Enpp1,Serpinb9b,Gadd45g,Iglc2,Ighv10-3,Ighv1-56,Ighv5-9,Ighv14-4,Ighv13-2,Ighv2-2,Ighv1-53,Ighv1-63
15_Member	GO Biological Processes	GO:0002252	immune effector process	-4.66283	-2.5857	30/514	12259,12260,12262,12630,14129,14130,14131,14133,14824,14962,16071,16190,16852,18605,19214,19288,20706,23882,58217,83433,110786,240873,380809,382695,544896,629826,629842,777686,780931,780956	C1qa,C1qb,C1qc,Cfi,Fcgr1,Fcgr2b,Fcgr3,Fcna,Grn,Cfb,Igkc,Il4ra,Lgals1,Enpp1,Ptgdr,Ptx3,Serpinb9b,Gadd45g,Trem1,Trem2,Iglc2,Tnfsf18,Ighv10-3,Ighv1-56,Ighv5-9,Ighv14-4,Ighv13-2,Ighv2-2,Ighv1-53,Ighv1-63
15_Member	GO Biological Processes	GO:0002250	adaptive immune response	-4.63061	-2.55812	28/465	11846,12259,12260,12262,12267,12630,13733,14129,14130,14131,16071,16190,18605,20706,23882,56620,58217,110786,240873,380809,382695,385253,544896,629826,629842,777686,780931,780956	Arg1,C1qa,C1qb,C1qc,C3ar1,Cfi,Adgre1,Fcgr1,Fcgr2b,Fcgr3,Igkc,Il4ra,Enpp1,Serpinb9b,Gadd45g,Clec4n,Trem1,Iglc2,Tnfsf18,Ighv10-3,Ighv1-56,Igkv4-55,Ighv5-9,Ighv14-4,Ighv13-2,Ighv2-2,Ighv1-53,Ighv1-63
15_Member	GO Biological Processes	GO:0006911	phagocytosis, engulfment	-4.24675	-2.20546	15/180	14129,14130,14131,16071,20288,83433,110786,380809,382695,544896,629826,629842,777686,780931,780956	Fcgr1,Fcgr2b,Fcgr3,Igkc,Msr1,Trem2,Iglc2,Ighv10-3,Ighv1-56,Ighv5-9,Ighv14-4,Ighv13-2,Ighv2-2,Ighv1-53,Ighv1-63
15_Member	GO Biological Processes	GO:0006958	complement activation, classical pathway	-4.08675	-2.08252	14/165	12259,12260,12262,12630,16071,110786,380809,382695,544896,629826,629842,777686,780931,780956	C1qa,C1qb,C1qc,Cfi,Igkc,Iglc2,Ighv10-3,Ighv1-56,Ighv5-9,Ighv14-4,Ighv13-2,Ighv2-2,Ighv1-53,Ighv1-63
15_Member	GO Biological Processes	GO:0002449	lymphocyte mediated immunity	-4.0603	-2.06196	20/300	12259,12260,12262,12630,14129,14130,14131,16071,16190,18605,20706,110786,380809,382695,544896,629826,629842,777686,780931,780956	C1qa,C1qb,C1qc,Cfi,Fcgr1,Fcgr2b,Fcgr3,Igkc,Il4ra,Enpp1,Serpinb9b,Iglc2,Ighv10-3,Ighv1-56,Ighv5-9,Ighv14-4,Ighv13-2,Ighv2-2,Ighv1-53,Ighv1-63
15_Member	GO Biological Processes	GO:0099024	plasma membrane invagination	-4.00627	-2.02187	15/189	14129,14130,14131,16071,20288,83433,110786,380809,382695,544896,629826,629842,777686,780931,780956	Fcgr1,Fcgr2b,Fcgr3,Igkc,Msr1,Trem2,Iglc2,Ighv10-3,Ighv1-56,Ighv5-9,Ighv14-4,Ighv13-2,Ighv2-2,Ighv1-53,Ighv1-63
15_Member	GO Biological Processes	GO:0002455	humoral immune response mediated by circulating immunoglobulin	-3.94766	-1.97759	14/170	12259,12260,12262,12630,16071,110786,380809,382695,544896,629826,629842,777686,780931,780956	C1qa,C1qb,C1qc,Cfi,Igkc,Iglc2,Ighv10-3,Ighv1-56,Ighv5-9,Ighv14-4,Ighv13-2,Ighv2-2,Ighv1-53,Ighv1-63
15_Member	GO Biological Processes	GO:0002443	leukocyte mediated immunity	-3.87111	-1.92391	22/359	12259,12260,12262,12630,14129,14130,14131,16071,16190,18605,19214,20706,58217,110786,380809,382695,544896,629826,629842,777686,780931,780956	C1qa,C1qb,C1qc,Cfi,Fcgr1,Fcgr2b,Fcgr3,Igkc,Il4ra,Enpp1,Ptgdr,Serpinb9b,Trem1,Iglc2,Ighv10-3,Ighv1-56,Ighv5-9,Ighv14-4,Ighv13-2,Ighv2-2,Ighv1-53,Ighv1-63
15_Member	GO Biological Processes	GO:0006910	phagocytosis, recognition	-3.87089	-1.92391	13/152	14129,14131,16071,83433,110786,380809,382695,544896,629826,629842,777686,780931,780956	Fcgr1,Fcgr3,Igkc,Trem2,Iglc2,Ighv10-3,Ighv1-56,Ighv5-9,Ighv14-4,Ighv13-2,Ighv2-2,Ighv1-53,Ighv1-63
15_Member	GO Biological Processes	GO:0010324	membrane invagination	-3.83029	-1.89188	15/196	14129,14130,14131,16071,20288,83433,110786,380809,382695,544896,629826,629842,777686,780931,780956	Fcgr1,Fcgr2b,Fcgr3,Igkc,Msr1,Trem2,Iglc2,Ighv10-3,Ighv1-56,Ighv5-9,Ighv14-4,Ighv13-2,Ighv2-2,Ighv1-53,Ighv1-63
15_Member	GO Biological Processes	GO:0050865	regulation of cell activation	-3.64905	-1.74884	37/784	11475,11816,11846,11988,12394,13844,14130,14634,14727,14824,15368,16000,16071,16190,16852,16858,16950,17387,19218,20296,20344,20698,56745,68891,83433,110786,240873,246707,278180,380809,382695,544896,629826,629842,777686,780931,780956	Acta2,Apoe,Arg1,Slc7a2,Runx1,Ephb2,Fcgr2b,Gli3,Lilrb4b,Grn,Hmox1,Igf1,Igkc,Il4ra,Lgals1,Lgals7,Loxl3,Mmp14,Ptger3,Ccl2,Selp,Sphk1,C1qtnf1,Cd177,Trem2,Iglc2,Tnfsf18,Emilin2,Vsig4,Ighv10-3,Ighv1-56,Ighv5-9,Ighv14-4,Ighv13-2,Ighv2-2,Ighv1-53,Ighv1-63
15_Member	GO Biological Processes	GO:0008037	cell recognition	-3.53863	-1.66327	18/279	13844,14129,14131,14275,14276,16071,17967,20356,83433,110786,380809,382695,544896,629826,629842,777686,780931,780956	Ephb2,Fcgr1,Fcgr3,Folr1,Folr2,Igkc,Ncam1,Sema5a,Trem2,Iglc2,Ighv10-3,Ighv1-56,Ighv5-9,Ighv14-4,Ighv13-2,Ighv2-2,Ighv1-53,Ighv1-63
15_Member	GO Biological Processes	GO:0042742	defense response to bacterium	-3.10044	-1.3114	24/463	12273,12945,14129,16071,17002,19074,19695,20568,55985,58217,83433,110786,192188,240913,269855,380809,382695,544896,629826,629842,777686,780931,780956,100034251	C5ar1,Dmbt1,Fcgr1,Igkc,Ltf,Prg2,Reg3g,Slpi,Cxcl13,Trem1,Trem2,Iglc2,Stab2,Adamts4,Ssc5d,Ighv10-3,Ighv1-56,Ighv5-9,Ighv14-4,Ighv13-2,Ighv2-2,Ighv1-53,Ighv1-63,Wfdc17
15_Member	GO Cellular Components	GO:0019814	immunoglobulin complex	-2.80871	-1.07906	11/150	16071,110786,380809,382695,385253,544896,629826,629842,777686,780931,780956	Igkc,Iglc2,Ighv10-3,Ighv1-56,Igkv4-55,Ighv5-9,Ighv14-4,Ighv13-2,Ighv2-2,Ighv1-53,Ighv1-63
15_Member	GO Biological Processes	GO:0002253	activation of immune response	-2.79411	-1.0676	20/377	12259,12260,12262,12267,12273,12630,14133,14962,16071,23921,56620,110786,380809,382695,544896,629826,629842,777686,780931,780956	C1qa,C1qb,C1qc,C3ar1,C5ar1,Cfi,Fcna,Cfb,Igkc,Sh2b2,Clec4n,Iglc2,Ighv10-3,Ighv1-56,Ighv5-9,Ighv14-4,Ighv13-2,Ighv2-2,Ighv1-53,Ighv1-63
15_Member	GO Cellular Components	GO:0042571	immunoglobulin complex, circulating	-2.54123	-0.897209	10/139	16071,110786,380809,382695,544896,629826,629842,777686,780931,780956	Igkc,Iglc2,Ighv10-3,Ighv1-56,Ighv5-9,Ighv14-4,Ighv13-2,Ighv2-2,Ighv1-53,Ighv1-63
15_Member	GO Molecular Functions	GO:0034987	immunoglobulin receptor binding	-2.49643	-0.864947	10/141	16071,110786,380809,382695,544896,629826,629842,777686,780931,780956	Igkc,Iglc2,Ighv10-3,Ighv1-56,Ighv5-9,Ighv14-4,Ighv13-2,Ighv2-2,Ighv1-53,Ighv1-63
15_Member	GO Biological Processes	GO:0002694	regulation of leukocyte activation	-2.41104	-0.805821	31/733	11846,11988,12394,13844,14130,14634,14727,14824,15368,16000,16071,16190,16852,16858,16950,17387,20296,20698,68891,83433,110786,240873,278180,380809,382695,544896,629826,629842,777686,780931,780956	Arg1,Slc7a2,Runx1,Ephb2,Fcgr2b,Gli3,Lilrb4b,Grn,Hmox1,Igf1,Igkc,Il4ra,Lgals1,Lgals7,Loxl3,Mmp14,Ccl2,Sphk1,Cd177,Trem2,Iglc2,Tnfsf18,Vsig4,Ighv10-3,Ighv1-56,Ighv5-9,Ighv14-4,Ighv13-2,Ighv2-2,Ighv1-53,Ighv1-63
15_Member	GO Biological Processes	GO:0050853	B cell receptor signaling pathway	-2.40525	-0.803676	11/169	16071,23921,110786,380809,382695,544896,629826,629842,777686,780931,780956	Igkc,Sh2b2,Iglc2,Ighv10-3,Ighv1-56,Ighv5-9,Ighv14-4,Ighv13-2,Ighv2-2,Ighv1-53,Ighv1-63
15_Member	GO Biological Processes	GO:0006909	phagocytosis	-2.39429	-0.795831	16/298	14129,14130,14131,16071,17167,20288,83433,110786,380809,382695,544896,629826,629842,777686,780931,780956	Fcgr1,Fcgr2b,Fcgr3,Igkc,Marco,Msr1,Trem2,Iglc2,Ighv10-3,Ighv1-56,Ighv5-9,Ighv14-4,Ighv13-2,Ighv2-2,Ighv1-53,Ighv1-63
15_Member	GO Molecular Functions	GO:0003823	antigen binding	-2.19234	-0.649199	13/232	14133,14997,16071,67133,110786,380809,382695,544896,629826,629842,777686,780931,780956	Fcna,H2-M9,Igkc,Gp2,Iglc2,Ighv10-3,Ighv1-56,Ighv5-9,Ighv14-4,Ighv13-2,Ighv2-2,Ighv1-53,Ighv1-63
15_Member	GO Biological Processes	GO:0050867	positive regulation of cell activation	-2.07583	-0.574375	23/527	11475,12394,13844,14634,14727,16000,16071,16190,16852,17387,20296,20344,68891,83433,110786,380809,382695,544896,629826,629842,777686,780931,780956	Acta2,Runx1,Ephb2,Gli3,Lilrb4b,Igf1,Igkc,Il4ra,Lgals1,Mmp14,Ccl2,Selp,Cd177,Trem2,Iglc2,Ighv10-3,Ighv1-56,Ighv5-9,Ighv14-4,Ighv13-2,Ighv2-2,Ighv1-53,Ighv1-63
16_Summary	GO Biological Processes	GO:0048729	tissue morphogenesis	-7.33759	-4.60373	41/635	12394,12702,12814,12825,12831,13039,14173,14260,14275,14362,14472,14634,15364,16000,17313,17387,17869,18121,18605,18612,18654,20356,20472,20613,20682,20724,21923,22061,22409,22421,22431,22762,56198,56847,68588,72780,218476,240641,241324,269152,271127,13003,13844,14118,20750,20897,70350,107587,214384,242316,100534287	Runx1,Socs3,Col11a1,Col3a1,Col5a1,Ctsl,Fgf2,Fmn1,Folr1,Fzd1,Gbx2,Gli3,Hmga2,Igf1,Mgp,Mmp14,Myc,Nog,Enpp1,Etv4,Pgf,Sema5a,Six2,Snai1,Sox9,Serpinb5,Tnc,Trp63,Wnt10a,Wnt7a,Wt1,Zfpm2,Heyl,Aldh1a3,Cthrc1,Rspo3,Gcnt4,Kif20b,Crb2,Kif26b,Adamts16,Vcan,Ephb2,Fbn1,Spp1,Stra6,Basp1,Osr2,Myocd,Gdf6,Dchs2
16_Member	GO Biological Processes	GO:0048729	tissue morphogenesis	-7.33759	-4.60373	41/635	12394,12702,12814,12825,12831,13039,14173,14260,14275,14362,14472,14634,15364,16000,17313,17387,17869,18121,18605,18612,18654,20356,20472,20613,20682,20724,21923,22061,22409,22421,22431,22762,56198,56847,68588,72780,218476,240641,241324,269152,271127	Runx1,Socs3,Col11a1,Col3a1,Col5a1,Ctsl,Fgf2,Fmn1,Folr1,Fzd1,Gbx2,Gli3,Hmga2,Igf1,Mgp,Mmp14,Myc,Nog,Enpp1,Etv4,Pgf,Sema5a,Six2,Snai1,Sox9,Serpinb5,Tnc,Trp63,Wnt10a,Wnt7a,Wt1,Zfpm2,Heyl,Aldh1a3,Cthrc1,Rspo3,Gcnt4,Kif20b,Crb2,Kif26b,Adamts16
16_Member	GO Biological Processes	GO:0001655	urogenital system development	-6.72984	-4.10747	28/362	13003,13844,14118,14173,14260,14634,16000,17869,18121,18605,18654,20472,20682,20724,20750,20897,21923,22061,22431,56198,70350,107587,214384,218476,242316,269152,271127,100534287	Vcan,Ephb2,Fbn1,Fgf2,Fmn1,Gli3,Igf1,Myc,Nog,Enpp1,Pgf,Six2,Sox9,Serpinb5,Spp1,Stra6,Tnc,Trp63,Wt1,Heyl,Basp1,Osr2,Myocd,Gcnt4,Gdf6,Kif26b,Adamts16,Dchs2
16_Member	GO Biological Processes	GO:0002009	morphogenesis of an epithelium	-6.66897	-4.08024	35/525	12394,12702,12831,13039,14173,14260,14275,14362,14472,14634,15364,16000,17313,17387,17869,18121,18605,18612,18654,20356,20472,20613,20682,20724,21923,22061,22409,22421,22431,56847,68588,72780,240641,269152,271127	Runx1,Socs3,Col5a1,Ctsl,Fgf2,Fmn1,Folr1,Fzd1,Gbx2,Gli3,Hmga2,Igf1,Mgp,Mmp14,Myc,Nog,Enpp1,Etv4,Pgf,Sema5a,Six2,Snai1,Sox9,Serpinb5,Tnc,Trp63,Wnt10a,Wnt7a,Wt1,Aldh1a3,Cthrc1,Rspo3,Kif20b,Kif26b,Adamts16
16_Member	GO Biological Processes	GO:0061138	morphogenesis of a branching epithelium	-6.13266	-3.69106	19/198	12702,14173,14472,14634,15364,16000,17313,17387,17869,18121,18612,18654,20356,20682,21923,22061,22431,72780,271127	Socs3,Fgf2,Gbx2,Gli3,Hmga2,Igf1,Mgp,Mmp14,Myc,Nog,Etv4,Pgf,Sema5a,Sox9,Tnc,Trp63,Wt1,Rspo3,Adamts16
16_Member	GO Biological Processes	GO:0072009	nephron epithelium development	-5.8413	-3.47238	13/100	14173,14260,14634,17869,18121,18654,20472,20682,22431,56198,70350,269152,271127	Fgf2,Fmn1,Gli3,Myc,Nog,Pgf,Six2,Sox9,Wt1,Heyl,Basp1,Kif26b,Adamts16
16_Member	GO Biological Processes	GO:0060675	ureteric bud morphogenesis	-5.8321	-3.46772	10/57	14173,14260,14634,17869,18121,18654,20682,22431,269152,271127	Fgf2,Fmn1,Gli3,Myc,Nog,Pgf,Sox9,Wt1,Kif26b,Adamts16
16_Member	GO Biological Processes	GO:0001763	morphogenesis of a branching structure	-5.80828	-3.45498	19/208	12702,14173,14472,14634,15364,16000,17313,17387,17869,18121,18612,18654,20356,20682,21923,22061,22431,72780,271127	Socs3,Fgf2,Gbx2,Gli3,Hmga2,Igf1,Mgp,Mmp14,Myc,Nog,Etv4,Pgf,Sema5a,Sox9,Tnc,Trp63,Wt1,Rspo3,Adamts16
16_Member	GO Biological Processes	GO:0072088	nephron epithelium morphogenesis	-5.79613	-3.44949	11/71	14173,14260,14634,17869,18121,18654,20472,20682,22431,269152,271127	Fgf2,Fmn1,Gli3,Myc,Nog,Pgf,Six2,Sox9,Wt1,Kif26b,Adamts16
16_Member	GO Biological Processes	GO:0072171	mesonephric tubule morphogenesis	-5.75975	-3.42594	10/58	14173,14260,14634,17869,18121,18654,20682,22431,269152,271127	Fgf2,Fmn1,Gli3,Myc,Nog,Pgf,Sox9,Wt1,Kif26b,Adamts16
16_Member	GO Biological Processes	GO:0072028	nephron morphogenesis	-5.73403	-3.40857	11/72	14173,14260,14634,17869,18121,18654,20472,20682,22431,269152,271127	Fgf2,Fmn1,Gli3,Myc,Nog,Pgf,Six2,Sox9,Wt1,Kif26b,Adamts16
16_Member	GO Biological Processes	GO:0072073	kidney epithelium development	-5.71863	-3.40065	15/136	13003,14173,14260,14634,17869,18121,18654,20472,20682,22431,56198,70350,242316,269152,271127	Vcan,Fgf2,Fmn1,Gli3,Myc,Nog,Pgf,Six2,Sox9,Wt1,Heyl,Basp1,Gdf6,Kif26b,Adamts16
16_Member	GO Biological Processes	GO:0060993	kidney morphogenesis	-5.60751	-3.32532	12/89	14173,14260,14634,17869,18121,18654,20472,20682,22431,218476,269152,271127	Fgf2,Fmn1,Gli3,Myc,Nog,Pgf,Six2,Sox9,Wt1,Gcnt4,Kif26b,Adamts16
16_Member	GO Biological Processes	GO:0072001	renal system development	-5.52497	-3.25387	24/324	13003,14118,14173,14260,14634,17869,18121,18605,18654,20472,20682,20750,20897,22061,22431,56198,70350,107587,214384,218476,242316,269152,271127,100534287	Vcan,Fbn1,Fgf2,Fmn1,Gli3,Myc,Nog,Enpp1,Pgf,Six2,Sox9,Spp1,Stra6,Trp63,Wt1,Heyl,Basp1,Osr2,Myocd,Gcnt4,Gdf6,Kif26b,Adamts16,Dchs2
16_Member	GO Biological Processes	GO:0001823	mesonephros development	-5.30496	-3.07757	12/95	13003,14173,14260,14634,17869,18121,18654,20682,22431,107587,269152,271127	Vcan,Fgf2,Fmn1,Gli3,Myc,Nog,Pgf,Sox9,Wt1,Osr2,Kif26b,Adamts16
16_Member	GO Biological Processes	GO:0072006	nephron development	-5.13916	-2.95388	14/133	14173,14260,14634,17869,18121,18654,20472,20682,22431,56198,70350,269152,271127,100534287	Fgf2,Fmn1,Gli3,Myc,Nog,Pgf,Six2,Sox9,Wt1,Heyl,Basp1,Kif26b,Adamts16,Dchs2
16_Member	GO Biological Processes	GO:0072080	nephron tubule development	-5.11525	-2.94626	11/83	14173,14260,14634,17869,18121,18654,20682,22431,56198,269152,271127	Fgf2,Fmn1,Gli3,Myc,Nog,Pgf,Sox9,Wt1,Heyl,Kif26b,Adamts16
16_Member	GO Biological Processes	GO:0072078	nephron tubule morphogenesis	-5.05388	-2.89476	10/69	14173,14260,14634,17869,18121,18654,20682,22431,269152,271127	Fgf2,Fmn1,Gli3,Myc,Nog,Pgf,Sox9,Wt1,Kif26b,Adamts16
16_Member	GO Biological Processes	GO:0001822	kidney development	-4.8441	-2.71756	22/309	13003,14118,14173,14260,14634,17869,18121,18605,18654,20472,20682,20750,20897,22431,56198,70350,107587,218476,242316,269152,271127,100534287	Vcan,Fbn1,Fgf2,Fmn1,Gli3,Myc,Nog,Enpp1,Pgf,Six2,Sox9,Spp1,Stra6,Wt1,Heyl,Basp1,Osr2,Gcnt4,Gdf6,Kif26b,Adamts16,Dchs2
16_Member	GO Biological Processes	GO:0061326	renal tubule development	-4.81995	-2.69602	11/89	14173,14260,14634,17869,18121,18654,20682,22431,56198,269152,271127	Fgf2,Fmn1,Gli3,Myc,Nog,Pgf,Sox9,Wt1,Heyl,Kif26b,Adamts16
16_Member	GO Biological Processes	GO:0001657	ureteric bud development	-4.72713	-2.63198	11/91	13003,14173,14260,14634,17869,18121,18654,20682,22431,269152,271127	Vcan,Fgf2,Fmn1,Gli3,Myc,Nog,Pgf,Sox9,Wt1,Kif26b,Adamts16
16_Member	GO Biological Processes	GO:0061333	renal tubule morphogenesis	-4.72578	-2.63198	10/75	14173,14260,14634,17869,18121,18654,20682,22431,269152,271127	Fgf2,Fmn1,Gli3,Myc,Nog,Pgf,Sox9,Wt1,Kif26b,Adamts16
16_Member	GO Biological Processes	GO:0048754	branching morphogenesis of an epithelial tube	-4.68766	-2.59987	15/165	14173,14472,14634,15364,16000,17313,17387,17869,18612,18654,20356,20682,21923,22431,271127	Fgf2,Gbx2,Gli3,Hmga2,Igf1,Mgp,Mmp14,Myc,Etv4,Pgf,Sema5a,Sox9,Tnc,Wt1,Adamts16
16_Member	GO Biological Processes	GO:0072163	mesonephric epithelium development	-4.6817	-2.59987	11/92	13003,14173,14260,14634,17869,18121,18654,20682,22431,269152,271127	Vcan,Fgf2,Fmn1,Gli3,Myc,Nog,Pgf,Sox9,Wt1,Kif26b,Adamts16
16_Member	GO Biological Processes	GO:0072164	mesonephric tubule development	-4.6817	-2.59987	11/92	13003,14173,14260,14634,17869,18121,18654,20682,22431,269152,271127	Vcan,Fgf2,Fmn1,Gli3,Myc,Nog,Pgf,Sox9,Wt1,Kif26b,Adamts16
16_Member	GO Biological Processes	GO:0072273	metanephric nephron morphogenesis	-4.17713	-2.1526	5/18	14260,20472,20682,22431,269152	Fmn1,Six2,Sox9,Wt1,Kif26b
16_Member	GO Biological Processes	GO:0001658	branching involved in ureteric bud morphogenesis	-3.83684	-1.89503	7/46	14173,14634,17869,18654,20682,22431,271127	Fgf2,Gli3,Myc,Pgf,Sox9,Wt1,Adamts16
16_Member	GO Biological Processes	GO:0060562	epithelial tube morphogenesis	-3.75197	-1.83346	22/366	14173,14260,14275,14362,14472,14634,15364,16000,17313,17387,17869,18121,18612,18654,20356,20682,21923,22431,68588,240641,269152,271127	Fgf2,Fmn1,Folr1,Fzd1,Gbx2,Gli3,Hmga2,Igf1,Mgp,Mmp14,Myc,Nog,Etv4,Pgf,Sema5a,Sox9,Tnc,Wt1,Cthrc1,Kif20b,Kif26b,Adamts16
16_Member	GO Biological Processes	GO:0001656	metanephros development	-3.68554	-1.77184	9/81	14118,14260,14634,20472,20682,22431,107587,242316,269152	Fbn1,Fmn1,Gli3,Six2,Sox9,Wt1,Osr2,Gdf6,Kif26b
16_Member	GO Biological Processes	GO:0003338	metanephros morphogenesis	-3.53611	-1.66222	5/24	14260,20472,20682,22431,269152	Fmn1,Six2,Sox9,Wt1,Kif26b
16_Member	GO Biological Processes	GO:0072210	metanephric nephron development	-3.06503	-1.28186	5/30	14260,20472,20682,22431,269152	Fmn1,Six2,Sox9,Wt1,Kif26b
16_Member	GO Biological Processes	GO:0072283	metanephric renal vesicle morphogenesis	-2.77081	-1.04879	3/10	14260,20472,269152	Fmn1,Six2,Kif26b
16_Member	GO Biological Processes	GO:0072077	renal vesicle morphogenesis	-2.52397	-0.886589	3/12	14260,20472,269152	Fmn1,Six2,Kif26b
16_Member	GO Biological Processes	GO:0072087	renal vesicle development	-2.32164	-0.740664	3/14	14260,20472,269152	Fmn1,Six2,Kif26b
17_Summary	GO Biological Processes	GO:0032103	positive regulation of response to external stimulus	-7.20641	-4.48301	33/453	11770,11846,12267,12273,12768,12774,13874,14118,14129,14131,14173,14226,14824,14825,16852,18413,18654,19141,19218,19242,20296,20306,20356,22402,55985,56221,56620,57266,58217,64074,83433,240873,246707,11441,11816,11988,12424,12630,12702,13844,14130,16000,16975,19223,20311,20698,20706,21923,27052,64292,81799,232345,239337,278180	Fabp4,Arg1,C3ar1,C5ar1,Ccr1,Ccr5,Ereg,Fbn1,Fcgr1,Fcgr3,Fgf2,Fkbp1b,Grn,Cxcl1,Lgals1,Osm,Pgf,Lgmn,Ptger3,Ptn,Ccl2,Ccl7,Sema5a,Ccn4,Cxcl13,Ccl24,Clec4n,Cxcl14,Trem1,Smoc2,Trem2,Tnfsf18,Emilin2,Chrna7,Apoe,Slc7a2,Cck,Cfi,Socs3,Ephb2,Fcgr2b,Igf1,Lrp8,Ptgis,Cxcl5,Sphk1,Serpinb9b,Tnc,Aoah,Ptges,C1qtnf3,A2m,Adamts12,Vsig4
17_Member	GO Biological Processes	GO:0032103	positive regulation of response to external stimulus	-7.20641	-4.48301	33/453	11770,11846,12267,12273,12768,12774,13874,14118,14129,14131,14173,14226,14824,14825,16852,18413,18654,19141,19218,19242,20296,20306,20356,22402,55985,56221,56620,57266,58217,64074,83433,240873,246707	Fabp4,Arg1,C3ar1,C5ar1,Ccr1,Ccr5,Ereg,Fbn1,Fcgr1,Fcgr3,Fgf2,Fkbp1b,Grn,Cxcl1,Lgals1,Osm,Pgf,Lgmn,Ptger3,Ptn,Ccl2,Ccl7,Sema5a,Ccn4,Cxcl13,Ccl24,Clec4n,Cxcl14,Trem1,Smoc2,Trem2,Tnfsf18,Emilin2
17_Member	GO Biological Processes	GO:0031347	regulation of defense response	-6.51579	-3.98206	39/631	11441,11770,11816,11846,11988,12424,12630,12702,12768,12774,13844,13874,14129,14130,14131,14824,14825,16000,16852,16975,18413,19218,19223,20311,20698,20706,21923,22402,27052,56221,56620,64292,81799,83433,232345,239337,240873,246707,278180	Chrna7,Fabp4,Apoe,Arg1,Slc7a2,Cck,Cfi,Socs3,Ccr1,Ccr5,Ephb2,Ereg,Fcgr1,Fcgr2b,Fcgr3,Grn,Cxcl1,Igf1,Lgals1,Lrp8,Osm,Ptger3,Ptgis,Cxcl5,Sphk1,Serpinb9b,Tnc,Ccn4,Aoah,Ccl24,Clec4n,Ptges,C1qtnf3,Trem2,A2m,Adamts12,Tnfsf18,Emilin2,Vsig4
17_Member	GO Biological Processes	GO:0050727	regulation of inflammatory response	-5.42646	-3.16026	25/351	11441,11770,11816,11988,12702,12774,14129,14130,14131,14824,16000,16852,18413,19218,19223,20698,21923,22402,27052,56221,64292,81799,83433,239337,240873	Chrna7,Fabp4,Apoe,Slc7a2,Socs3,Ccr5,Fcgr1,Fcgr2b,Fcgr3,Grn,Igf1,Lgals1,Osm,Ptger3,Ptgis,Sphk1,Tnc,Ccn4,Aoah,Ccl24,Ptges,C1qtnf3,Trem2,Adamts12,Tnfsf18
17_Member	GO Biological Processes	GO:0050729	positive regulation of inflammatory response	-3.54044	-1.66361	12/143	11770,12774,14129,14131,14824,16852,18413,19218,22402,56221,83433,240873	Fabp4,Ccr5,Fcgr1,Fcgr3,Grn,Lgals1,Osm,Ptger3,Ccn4,Ccl24,Trem2,Tnfsf18
17_Member	GO Biological Processes	GO:0031349	positive regulation of defense response	-3.21575	-1.39989	18/297	11770,11846,12424,12774,13874,14129,14131,14824,14825,16852,18413,19218,22402,56221,56620,83433,240873,246707	Fabp4,Arg1,Cck,Ccr5,Ereg,Fcgr1,Fcgr3,Grn,Cxcl1,Lgals1,Osm,Ptger3,Ccn4,Ccl24,Clec4n,Trem2,Tnfsf18,Emilin2
18_Summary	GO Biological Processes	GO:1903034	regulation of response to wounding	-7.01081	-4.30762	19/174	11475,11816,12740,13844,14173,14226,14824,18377,18792,19218,19242,19695,20296,22402,27279,56745,64074,65079,246707	Acta2,Apoe,Cldn4,Ephb2,Fgf2,Fkbp1b,Grn,Omg,Plau,Ptger3,Ptn,Reg3g,Ccl2,Ccn4,Tnfrsf12a,C1qtnf1,Smoc2,Rtn4r,Emilin2
18_Member	GO Biological Processes	GO:1903034	regulation of response to wounding	-7.01081	-4.30762	19/174	11475,11816,12740,13844,14173,14226,14824,18377,18792,19218,19242,19695,20296,22402,27279,56745,64074,65079,246707	Acta2,Apoe,Cldn4,Ephb2,Fgf2,Fkbp1b,Grn,Omg,Plau,Ptger3,Ptn,Reg3g,Ccl2,Ccn4,Tnfrsf12a,C1qtnf1,Smoc2,Rtn4r,Emilin2
18_Member	GO Biological Processes	GO:0061041	regulation of wound healing	-5.13916	-2.95388	14/133	11475,11816,12740,13844,14173,18792,19218,19695,20296,22402,27279,56745,64074,246707	Acta2,Apoe,Cldn4,Ephb2,Fgf2,Plau,Ptger3,Reg3g,Ccl2,Ccn4,Tnfrsf12a,C1qtnf1,Smoc2,Emilin2
18_Member	GO Biological Processes	GO:1903036	positive regulation of response to wounding	-3.89983	-1.94861	9/76	12740,14226,14824,19242,19695,20296,22402,64074,246707	Cldn4,Fkbp1b,Grn,Ptn,Reg3g,Ccl2,Ccn4,Smoc2,Emilin2
18_Member	GO Biological Processes	GO:0090303	positive regulation of wound healing	-2.46884	-0.846467	6/58	12740,19695,20296,22402,64074,246707	Cldn4,Reg3g,Ccl2,Ccn4,Smoc2,Emilin2
19_Summary	GO Biological Processes	GO:0052547	regulation of peptidase activity	-6.94366	-4.25977	32/442	11752,12424,12740,13601,14066,14824,16000,17002,17869,18550,18788,19141,20568,20706,20716,20717,20724,21789,21857,22061,55948,69982,70835,71869,76400,79201,94227,232345,232400,241324,433016,628900,14226,19288,57875,67121,213053,12273,100034251,11816,13132,16178,17387,18791,18817,83433,320924,433182,14727,18938,19242,73047,394432,11770,13844,23882,74191,214384	Anxa8,Cck,Cldn4,Ecm1,F3,Grn,Igf1,Ltf,Myc,Furin,Serpinb2,Lgmn,Slpi,Serpinb9b,Serpina3n,Serpina3m,Serpinb5,Tfpi2,Timp1,Trp63,Sfn,Spink2,Prss22,Serpinb12,Pbp2,Tnfrsf23,Pi15,A2m,A2ml1,Crb2,Cstdc4,Serpina3i,Fkbp1b,Ptx3,Angptl4,Mastl,Slc39a14,C5ar1,Wfdc17,Apoe,Dab2,Il1r2,Mmp14,Plat,Plk1,Trem2,Ccbe1,Eno1b,Lilrb4b,Ppp1r14b,Ptn,Camk2n2,Ugt1a7c,Fabp4,Ephb2,Gadd45g,P2ry13,Myocd
19_Member	GO Biological Processes	GO:0052547	regulation of peptidase activity	-6.94366	-4.25977	32/442	11752,12424,12740,13601,14066,14824,16000,17002,17869,18550,18788,19141,20568,20706,20716,20717,20724,21789,21857,22061,55948,69982,70835,71869,76400,79201,94227,232345,232400,241324,433016,628900	Anxa8,Cck,Cldn4,Ecm1,F3,Grn,Igf1,Ltf,Myc,Furin,Serpinb2,Lgmn,Slpi,Serpinb9b,Serpina3n,Serpina3m,Serpinb5,Tfpi2,Timp1,Trp63,Sfn,Spink2,Prss22,Serpinb12,Pbp2,Tnfrsf23,Pi15,A2m,A2ml1,Crb2,Cstdc4,Serpina3i
19_Member	GO Biological Processes	GO:0051346	negative regulation of hydrolase activity	-6.68063	-4.08024	28/364	11752,13601,14226,14824,16000,17002,18788,19288,20568,20706,20716,20717,20724,21789,21857,55948,57875,67121,69982,71869,76400,94227,213053,232345,232400,241324,433016,628900	Anxa8,Ecm1,Fkbp1b,Grn,Igf1,Ltf,Serpinb2,Ptx3,Slpi,Serpinb9b,Serpina3n,Serpina3m,Serpinb5,Tfpi2,Timp1,Sfn,Angptl4,Mastl,Spink2,Serpinb12,Pbp2,Pi15,Slc39a14,A2m,A2ml1,Crb2,Cstdc4,Serpina3i
19_Member	GO Molecular Functions	GO:0030414	peptidase inhibitor activity	-6.54356	-3.99626	21/224	12273,17002,18550,18788,20568,20706,20716,20717,20724,21789,21857,69982,71869,76400,94227,232345,232400,241324,433016,628900,100034251	C5ar1,Ltf,Furin,Serpinb2,Slpi,Serpinb9b,Serpina3n,Serpina3m,Serpinb5,Tfpi2,Timp1,Spink2,Serpinb12,Pbp2,Pi15,A2m,A2ml1,Crb2,Cstdc4,Serpina3i,Wfdc17
19_Member	GO Molecular Functions	GO:0004866	endopeptidase inhibitor activity	-6.17516	-3.72614	20/216	12273,17002,18550,18788,20568,20706,20716,20717,20724,21789,21857,69982,71869,76400,232345,232400,241324,433016,628900,100034251	C5ar1,Ltf,Furin,Serpinb2,Slpi,Serpinb9b,Serpina3n,Serpina3m,Serpinb5,Tfpi2,Timp1,Spink2,Serpinb12,Pbp2,A2m,A2ml1,Crb2,Cstdc4,Serpina3i,Wfdc17
19_Member	GO Biological Processes	GO:0010466	negative regulation of peptidase activity	-6.0321	-3.61653	22/261	11752,13601,16000,17002,18788,20568,20706,20716,20717,20724,21789,21857,55948,69982,71869,76400,94227,232345,232400,241324,433016,628900	Anxa8,Ecm1,Igf1,Ltf,Serpinb2,Slpi,Serpinb9b,Serpina3n,Serpina3m,Serpinb5,Tfpi2,Timp1,Sfn,Spink2,Serpinb12,Pbp2,Pi15,A2m,A2ml1,Crb2,Cstdc4,Serpina3i
19_Member	GO Molecular Functions	GO:0004867	serine-type endopeptidase inhibitor activity	-5.96891	-3.56674	15/130	18550,18788,20568,20706,20716,20717,20724,21789,69982,71869,76400,232345,232400,628900,100034251	Furin,Serpinb2,Slpi,Serpinb9b,Serpina3n,Serpina3m,Serpinb5,Tfpi2,Spink2,Serpinb12,Pbp2,A2m,A2ml1,Serpina3i,Wfdc17
19_Member	GO Molecular Functions	GO:0061134	peptidase regulator activity	-5.89401	-3.51585	22/266	12273,17002,18550,18788,20568,20706,20716,20717,20724,21789,21857,69982,70835,71869,76400,94227,232345,232400,241324,433016,628900,100034251	C5ar1,Ltf,Furin,Serpinb2,Slpi,Serpinb9b,Serpina3n,Serpina3m,Serpinb5,Tfpi2,Timp1,Spink2,Prss22,Serpinb12,Pbp2,Pi15,A2m,A2ml1,Crb2,Cstdc4,Serpina3i,Wfdc17
19_Member	GO Molecular Functions	GO:0061135	endopeptidase regulator activity	-5.68891	-3.39241	20/232	12273,17002,18550,18788,20568,20706,20716,20717,20724,21789,21857,69982,71869,76400,232345,232400,241324,433016,628900,100034251	C5ar1,Ltf,Furin,Serpinb2,Slpi,Serpinb9b,Serpina3n,Serpina3m,Serpinb5,Tfpi2,Timp1,Spink2,Serpinb12,Pbp2,A2m,A2ml1,Crb2,Cstdc4,Serpina3i,Wfdc17
19_Member	GO Biological Processes	GO:0030162	regulation of proteolysis	-5.5288	-3.25403	41/745	11752,11816,12424,12740,13132,13601,14066,14824,16000,16178,17002,17387,17869,18550,18788,18791,18817,19141,20568,20706,20716,20717,20724,21789,21857,22061,55948,69982,70835,71869,76400,79201,83433,94227,232345,232400,241324,320924,433016,433182,628900	Anxa8,Apoe,Cck,Cldn4,Dab2,Ecm1,F3,Grn,Igf1,Il1r2,Ltf,Mmp14,Myc,Furin,Serpinb2,Plat,Plk1,Lgmn,Slpi,Serpinb9b,Serpina3n,Serpina3m,Serpinb5,Tfpi2,Timp1,Trp63,Sfn,Spink2,Prss22,Serpinb12,Pbp2,Tnfrsf23,Trem2,Pi15,A2m,A2ml1,Crb2,Ccbe1,Cstdc4,Eno1b,Serpina3i
19_Member	GO Biological Processes	GO:0045861	negative regulation of proteolysis	-5.29701	-3.07422	25/357	11752,13601,16000,16178,17002,18550,18788,18791,20568,20706,20716,20717,20724,21789,21857,55948,69982,71869,76400,94227,232345,232400,241324,433016,628900	Anxa8,Ecm1,Igf1,Il1r2,Ltf,Furin,Serpinb2,Plat,Slpi,Serpinb9b,Serpina3n,Serpina3m,Serpinb5,Tfpi2,Timp1,Sfn,Spink2,Serpinb12,Pbp2,Pi15,A2m,A2ml1,Crb2,Cstdc4,Serpina3i
19_Member	GO Molecular Functions	GO:0004857	enzyme inhibitor activity	-5.21626	-3.01574	27/408	12273,14727,17002,18550,18788,18938,19242,20568,20706,20716,20717,20724,21789,21857,57875,69982,71869,73047,76400,94227,232345,232400,241324,394432,433016,628900,100034251	C5ar1,Lilrb4b,Ltf,Furin,Serpinb2,Ppp1r14b,Ptn,Slpi,Serpinb9b,Serpina3n,Serpina3m,Serpinb5,Tfpi2,Timp1,Angptl4,Spink2,Serpinb12,Camk2n2,Pbp2,Pi15,A2m,A2ml1,Crb2,Ugt1a7c,Cstdc4,Serpina3i,Wfdc17
19_Member	GO Biological Processes	GO:0043086	negative regulation of catalytic activity	-5.1324	-2.95307	37/666	11752,11770,11816,13601,13844,14226,14727,14824,16000,17002,18788,18817,19288,20568,20706,20716,20717,20724,21789,21857,23882,55948,57875,67121,69982,71869,73047,74191,76400,94227,213053,214384,232345,232400,241324,433016,628900	Anxa8,Fabp4,Apoe,Ecm1,Ephb2,Fkbp1b,Lilrb4b,Grn,Igf1,Ltf,Serpinb2,Plk1,Ptx3,Slpi,Serpinb9b,Serpina3n,Serpina3m,Serpinb5,Tfpi2,Timp1,Gadd45g,Sfn,Angptl4,Mastl,Spink2,Serpinb12,Camk2n2,P2ry13,Pbp2,Pi15,Slc39a14,Myocd,A2m,A2ml1,Crb2,Cstdc4,Serpina3i
19_Member	GO Biological Processes	GO:0010951	negative regulation of endopeptidase activity	-4.08458	-2.08233	15/186	11752,16000,17002,18788,20706,20716,20717,20724,21857,55948,69982,71869,232345,241324,628900	Anxa8,Igf1,Ltf,Serpinb2,Serpinb9b,Serpina3n,Serpina3m,Serpinb5,Timp1,Sfn,Spink2,Serpinb12,A2m,Crb2,Serpina3i
19_Member	GO Biological Processes	GO:0052548	regulation of endopeptidase activity	-3.90585	-1.95014	22/357	11752,12424,14066,16000,17002,17869,18550,18788,19141,20706,20716,20717,20724,21857,22061,55948,69982,71869,79201,232345,241324,628900	Anxa8,Cck,F3,Igf1,Ltf,Myc,Furin,Serpinb2,Lgmn,Serpinb9b,Serpina3n,Serpina3m,Serpinb5,Timp1,Trp63,Sfn,Spink2,Serpinb12,Tnfrsf23,A2m,Crb2,Serpina3i
20_Summary	GO Biological Processes	GO:0097529	myeloid leukocyte migration	-6.85661	-4.18206	16/127	12273,12310,14131,14825,18605,20296,20306,20307,20311,20750,26564,55985,56221,58217,67133,68891,12642,12768,16404,19242,20344,13349,16948,83433,12774,20356,57266,14129,14133,14362,17167,22409,22419,22421,50518,68588,72780,13874,14066,16190,18413,19275,23921,240873,11770,20698,56320,58994,108153,239337	C5ar1,Calca,Fcgr3,Cxcl1,Enpp1,Ccl2,Ccl7,Ccl8,Cxcl5,Spp1,Ror2,Cxcl13,Ccl24,Trem1,Gp2,Cd177,Ch25h,Ccr1,Itga7,Ptn,Selp,Ackr1,Lox,Trem2,Ccr5,Sema5a,Cxcl14,Fcgr1,Fcna,Fzd1,Marco,Wnt10a,Wnt5b,Wnt7a,a,Cthrc1,Rspo3,Ereg,F3,Il4ra,Osm,Ptprn,Sh2b2,Tnfsf18,Fabp4,Sphk1,Dbn1,Smpd3,Adamts7,Adamts12
20_Member	GO Biological Processes	GO:0097529	myeloid leukocyte migration	-6.85661	-4.18206	16/127	12273,12310,14131,14825,18605,20296,20306,20307,20311,20750,26564,55985,56221,58217,67133,68891	C5ar1,Calca,Fcgr3,Cxcl1,Enpp1,Ccl2,Ccl7,Ccl8,Cxcl5,Spp1,Ror2,Cxcl13,Ccl24,Trem1,Gp2,Cd177
20_Member	GO Biological Processes	GO:0050900	leukocyte migration	-6.57614	-4.01483	21/223	12273,12310,12642,12768,14131,14825,16404,18605,19242,20296,20306,20307,20311,20344,20750,26564,55985,56221,58217,67133,68891	C5ar1,Calca,Ch25h,Ccr1,Fcgr3,Cxcl1,Itga7,Enpp1,Ptn,Ccl2,Ccl7,Ccl8,Cxcl5,Selp,Spp1,Ror2,Cxcl13,Ccl24,Trem1,Gp2,Cd177
20_Member	GO Biological Processes	GO:1990266	neutrophil migration	-6.55317	-3.99892	13/87	12273,14131,14825,20296,20306,20307,20311,20750,55985,56221,58217,67133,68891	C5ar1,Fcgr3,Cxcl1,Ccl2,Ccl7,Ccl8,Cxcl5,Spp1,Cxcl13,Ccl24,Trem1,Gp2,Cd177
20_Member	GO Biological Processes	GO:1990868	response to chemokine	-6.12389	-3.69106	11/66	12768,13349,14825,16948,20296,20306,20307,20311,55985,56221,83433	Ccr1,Ackr1,Cxcl1,Lox,Ccl2,Ccl7,Ccl8,Cxcl5,Cxcl13,Ccl24,Trem2
20_Member	GO Biological Processes	GO:1990869	cellular response to chemokine	-6.12389	-3.69106	11/66	12768,13349,14825,16948,20296,20306,20307,20311,55985,56221,83433	Ccr1,Ackr1,Cxcl1,Lox,Ccl2,Ccl7,Ccl8,Cxcl5,Cxcl13,Ccl24,Trem2
20_Member	GO Biological Processes	GO:0097530	granulocyte migration	-5.94292	-3.54567	13/98	12273,14131,14825,20296,20306,20307,20311,20750,55985,56221,58217,67133,68891	C5ar1,Fcgr3,Cxcl1,Ccl2,Ccl7,Ccl8,Cxcl5,Spp1,Cxcl13,Ccl24,Trem1,Gp2,Cd177
20_Member	GO Biological Processes	GO:0070098	chemokine-mediated signaling pathway	-5.90603	-3.52045	10/56	12768,13349,14825,20296,20306,20307,20311,55985,56221,83433	Ccr1,Ackr1,Cxcl1,Ccl2,Ccl7,Ccl8,Cxcl5,Cxcl13,Ccl24,Trem2
20_Member	GO Biological Processes	GO:0060326	cell chemotaxis	-5.77702	-3.43898	19/209	12273,12310,12642,12768,12774,14131,14825,16948,19242,20296,20306,20307,20311,20356,20750,55985,56221,57266,58217	C5ar1,Calca,Ch25h,Ccr1,Ccr5,Fcgr3,Cxcl1,Lox,Ptn,Ccl2,Ccl7,Ccl8,Cxcl5,Sema5a,Spp1,Cxcl13,Ccl24,Cxcl14,Trem1
20_Member	GO Biological Processes	GO:0030595	leukocyte chemotaxis	-5.67832	-3.38858	15/137	12273,12310,12642,12768,14131,14825,19242,20296,20306,20307,20311,20750,55985,56221,58217	C5ar1,Calca,Ch25h,Ccr1,Fcgr3,Cxcl1,Ptn,Ccl2,Ccl7,Ccl8,Cxcl5,Spp1,Cxcl13,Ccl24,Trem1
20_Member	GO Biological Processes	GO:0030593	neutrophil chemotaxis	-5.61301	-3.32706	11/74	12273,14131,14825,20296,20306,20307,20311,20750,55985,56221,58217	C5ar1,Fcgr3,Cxcl1,Ccl2,Ccl7,Ccl8,Cxcl5,Spp1,Cxcl13,Ccl24,Trem1
20_Member	GO Biological Processes	GO:0071621	granulocyte chemotaxis	-5.21977	-3.01614	11/81	12273,14131,14825,20296,20306,20307,20311,20750,55985,56221,58217	C5ar1,Fcgr3,Cxcl1,Ccl2,Ccl7,Ccl8,Cxcl5,Spp1,Cxcl13,Ccl24,Trem1
20_Member	GO Molecular Functions	GO:0008009	chemokine activity	-5.13545	-2.95315	8/41	14825,20296,20306,20307,20311,55985,56221,57266	Cxcl1,Ccl2,Ccl7,Ccl8,Cxcl5,Cxcl13,Ccl24,Cxcl14
20_Member	GO Molecular Functions	GO:0001664	G protein-coupled receptor binding	-3.68391	-1.77184	20/320	12310,14129,14133,14362,14825,17167,20296,20306,20307,20311,22409,22419,22421,26564,50518,55985,56221,57266,68588,72780	Calca,Fcgr1,Fcna,Fzd1,Cxcl1,Marco,Ccl2,Ccl7,Ccl8,Cxcl5,Wnt10a,Wnt5b,Wnt7a,Ror2,a,Cxcl13,Ccl24,Cxcl14,Cthrc1,Rspo3
20_Member	GO Biological Processes	GO:2000501	regulation of natural killer cell chemotaxis	-3.51604	-1.64506	3/6	20296,20306,57266	Ccl2,Ccl7,Cxcl14
20_Member	GO Biological Processes	GO:0048247	lymphocyte chemotaxis	-3.26622	-1.44462	6/41	12642,20296,20306,20307,55985,56221	Ch25h,Ccl2,Ccl7,Ccl8,Cxcl13,Ccl24
20_Member	GO Molecular Functions	GO:0042379	chemokine receptor binding	-3.13821	-1.33997	8/77	14825,20296,20306,20307,20311,55985,56221,57266	Cxcl1,Ccl2,Ccl7,Ccl8,Cxcl5,Cxcl13,Ccl24,Cxcl14
20_Member	GO Biological Processes	GO:0048245	eosinophil chemotaxis	-3.12881	-1.33846	4/17	20296,20306,20307,56221	Ccl2,Ccl7,Ccl8,Ccl24
20_Member	GO Biological Processes	GO:0072677	eosinophil migration	-3.02838	-1.25577	4/18	20296,20306,20307,56221	Ccl2,Ccl7,Ccl8,Ccl24
20_Member	GO Biological Processes	GO:0002548	monocyte chemotaxis	-2.81051	-1.07982	5/34	12310,20296,20306,20307,56221	Calca,Ccl2,Ccl7,Ccl8,Ccl24
20_Member	GO Biological Processes	GO:1901623	regulation of lymphocyte chemotaxis	-2.61041	-0.939541	4/23	20296,20306,55985,57266	Ccl2,Ccl7,Cxcl13,Cxcl14
20_Member	GO Biological Processes	GO:0019221	cytokine-mediated signaling pathway	-2.56124	-0.903902	17/313	12768,13349,13874,14066,14825,16190,18413,19275,20296,20306,20307,20311,23921,55985,56221,83433,240873	Ccr1,Ackr1,Ereg,F3,Cxcl1,Il4ra,Osm,Ptprn,Ccl2,Ccl7,Ccl8,Cxcl5,Sh2b2,Cxcl13,Ccl24,Trem2,Tnfsf18
20_Member	GO Biological Processes	GO:0034612	response to tumor necrosis factor	-2.40525	-0.803676	11/169	11770,20296,20306,20307,20698,56221,56320,58994,108153,239337,240873	Fabp4,Ccl2,Ccl7,Ccl8,Sphk1,Ccl24,Dbn1,Smpd3,Adamts7,Adamts12,Tnfsf18
20_Member	GO Biological Processes	GO:0071356	cellular response to tumor necrosis factor	-2.36744	-0.774373	10/147	11770,20296,20306,20307,56221,56320,58994,108153,239337,240873	Fabp4,Ccl2,Ccl7,Ccl8,Ccl24,Dbn1,Smpd3,Adamts7,Adamts12,Tnfsf18
20_Member	GO Biological Processes	GO:0072676	lymphocyte migration	-2.22326	-0.678022	6/65	12642,20296,20306,20307,55985,56221	Ch25h,Ccl2,Ccl7,Ccl8,Cxcl13,Ccl24
20_Member	GO Biological Processes	GO:0071674	mononuclear cell migration	-2.05452	-0.558519	7/92	12310,12642,20296,20306,20307,55985,56221	Calca,Ch25h,Ccl2,Ccl7,Ccl8,Cxcl13,Ccl24
20_Member	GO Biological Processes	GO:0140131	positive regulation of lymphocyte chemotaxis	-2.00363	-0.520307	3/18	20306,55985,57266	Ccl7,Cxcl13,Cxcl14
